# Supplementary material for: Cell type and cell signalling innovations underlying mammalian pregnancy
Source: Nat Ecol Evol. 2025 Jul 1;9(8):1469–86. doi: 10.1038/s41559-025-02748-x (PMC12328210; doi:10.1038/s41559-025-02748-x)
Supplement: Supplementary file 2 — Details on abbreviations used and hierarchical classification of cell type clusters in all species. Output from cross-species mapping (SAMap) with full pairwise mapping scores plus 95% confidence intervals, and top cross-species gene–gene pairs driving trophoblast and stromal cell type linkages. [file 41559_2025_2748_MOESM2_ESM.xlsx]

## Sheet: Table S1 Cell Types Markers
Table S1: Annotated cell types and their markers
Species	1.CellType	2.SubType	3.SubTypeCluster	4.TissueCompartment	1.CellType_full	2.SubType_full	3.SubTypeCluster_full	Markers	Antimarkers	Marker_Citations	Notes
Monodelphis domestica	Amnion	Amnion	Amnion	Extraembryonic	Amnion	Amnion	Amnion	GABRP
Monodelphis domestica	BC	BC	BC	Lymphoid	B Cell	B Cell	B Cell	IGKC, JCHAIN
Monodelphis domestica	CE	CE	CE	Epithelial	Ciliated Epithelial Cell	Ciliated Epithelial Cell	Ciliated Epithelial Cell	FOXJ1, ADGB, CFAP44			A ciliated cell type expressing ciliary regulatory genes FOXJ1 and RFX2 and the structural protein ADGB was present at all time points. Ciliated cells are have been detected in the luminal epithelium of the opossum via scanning electron microscopy (Harder et al., 1993). Corresponding ciliary epithelial cells exist in the human endometrium where they expand during the proliferative stage of the me…
Monodelphis domestica	CTB	CTB	CTB	Trophoblastic	Cytotrophoblast	Cytotrophoblast	Cytotrophoblast	WFDC2, SNAP25, ZBTB7C, KRT7, HAND1, DSG2, DSC2
Monodelphis domestica	DC	DC	DC	Myeloid	Dendritic Cell	Dendritic Cell	Dendritic Cell	CCR7
Monodelphis domestica	ESF	eS1	eS1	Stromal	Endometrial Stromal Fibroblast	Endometrial Stromal Fibroblast	Endometrial Stromal Fibroblast	HOXA11, SMOC2, PGR, DPEP1, NGFR			Endometrial stromal fibroblasts have been identified in vivo in M. domestica by simultaneous expression of the genes HOXA11, CEBPB, and PGR (Kin et al., 2014). SMOC2+ cells were identified as the canonical endometrial stromal fibroblasts homologous to the cells capable of decidualization in humans and mice. In vitro study of cultured M. domestica ESF has shown that SMOC2 expression more than doub…
Monodelphis domestica	GE	GE	GE	Epithelial	Glandular Epithelial Cell	Glandular Epithelial Cell	Glandular Epithelial Cell	DPP4, SLC41A2			Several clusters of glandular epithelium were identified, but were not clearly distinct.
Monodelphis domestica	GE	GE-SLCO2A1	GE-SLCO2A1	Epithelial	Glandular Epithelial Cell, SLCO2A1+	Glandular Epithelial Cell, SLCO2A1+	Luminal Epithelial Cell	PROM1, SLCO2A1
Monodelphis domestica	LE	LE-OAT	LE-OAT	Epithelial	Luminal Epithelial Cell	Luminal Epithelial Cell, OAT+	Luminal Epithelial Cell, OAT+	OAT, IGFBP3			Unactivated luminal epithelium
Monodelphis domestica	LE	LE-SLCO2A1	LE-SLCO2A1	Epithelial	Luminal Epithelial Cell	Luminal Epithelial Cell, SLCO2A1+	Luminal Epithelial Cell, SLCO2A1+	SLCO2A1, MUC1, GJA1, PPL, PLAT			Histotrophic luminal epithelium
Monodelphis domestica	LEC	LEC	LEC	Vascular	Lymphatic Epithelial Cell	Lymphatic Epithelial Cell	Lymphatic Epithelial Cell	RAMP2, CCL21, CCL19, LYVE1			Lymphatic endothelial cells express the markers CCL19 and CCL21, in addition to pan-endothelial parkers RAMP2 and PECAM1.
Monodelphis domestica	MET	MET	MET	Mesothelial	Mesothelial Cell	Mesothelial Cell	Mesothelial Cell	LCN2, C3, PKHD1L1, PRG4, MSLN, UPK3B, UPK1B			A small but consistently present population of mesothelial cells was positive for lipocalin-2 LCN2 and mesothelin MSLN.
Monodelphis domestica	MPH	MPH	MPH	Myeloid	Macrophage	Macrophage	Macrophage	CD74, ITGAX
Monodelphis domestica	PC	PC	PC	Perivascular	Pericyte	Pericyte	Pericyte	RGS4, RGS5, KCNJ8, PDGFRB, ABCC9			A population of pericytes were identified by expression of PDGFRB, RGS4, RGS5, KCNJ8, and ABCC9, markers of mouse uterine pericytes (Kirkwood et al., 2021), as well as the complement protein C7, which has been identified as a marker of basal layer uterine fibroblasts in the human (Garcia-Alonso et al., 2021).
Monodelphis domestica	PMN	PMN	PMN	Myeloid	Polymorphonuclear Cell	Polymorphonuclear Cell	Polymorphonuclear Cell	CD14, PTGS2, CXCL8, IL1RN			A population of pro-inflammatory CD14+ monocytes or polymorphonuclear cells.
Monodelphis domestica	PMN	PMN-NE	PMN-NE	Myeloid	Polymorphonuclear Cell	Neutrophil	Neutrophil	MPO, ELANE, CAMP			A small population of neutrophils was identified at late gestation by the markers MPO, ELANE and CAMP.
Monodelphis domestica	TGC	TGC	TGC	Trophoblastic	Trophoblast Giant Cell	Giant Syncytial Knot Cell	Giant Syncytial Knot Cell	GCM1, IL6, VEGFA, IL1A, PTGES, PTGS2, IL17A, CTSH, CTSV, DLX3, PRSS22, PRSS36			Syncytial knot cells are enriched in the chorion-specific transcription factor GCMa (GCM1) and highly express interleukin-6 (IL6).
Monodelphis domestica	SMC	SMC	SMC	Stromal	Smooth Muscle Cell	Smooth Muscle Cell	Smooth Muscle Cell	TPM1, TPM2, MYH11, ACTG2, ACTA2, TAGLN			Myometrial smooth-muscle cells
Monodelphis domestica	TC	TC	TC	Lymphoid	T Cell	T Cell	T Cell	CD3E, CD4 or CD8A, CD8B, CD28, TRAC (ENSMODG00000005630), TRBC (ENSMODG00000000847)			T cells were identified using the marker CD3E. Within T cells, several types could be identified via subclustering. T cells did not separate into CD4 vs. CD8, but rather into putative alpha-beta/gamma-mu/gamma-delta/Th17 subclusters. AB: CD3E, CD4 or CD8A, CD8B, CD28, TRAC (ENSMODG00000005630), TRBC (ENSMODG00000000847); GM: CD3E, CD8A, CRTAM, CD244, FCER1G, TRGC (ENSMODG00000012605), TRMC (ENSMO…
Monodelphis domestica	TF	TF	TF	Stromal	Tissue Fibroblast	Tissue Fibroblast	Tissue Fibroblast	HOXA11, FBLN1			FBLN1+ fibroblast expression of PGR was turned off at late gestation. Given the definition of cell types as alternative reaction norms of cells to signals relevant to their microecology (Schlichting, 2003), this suggests that this and the SMOC2+ endometrial fibroblasts represent distinct cell types.
Monodelphis domestica	VEC	VEC	VEC	Vascular	Vascular Endothelial Cell	Vascular Endothelial Cell	Vascular Endothelial Cell	RAMP2, FLT1, CD93, PLVAP			Vascular endothelial cells express RAMP2 and PECAM1.
Monodelphis domestica	YSC	YSC	YSC-AFP	Yolk Sac	Yolk Sac Cell	Yolk Sac Endoderm, AFP+	Yolk Sac Endoderm, AFP+	AFP, AQP8
Monodelphis domestica	YSC	YSC	YSC-APOA4	Yolk Sac	Yolk Sac Cell	Yolk Sac Endoderm, APOA4+	Yolk Sac Endoderm, APOA4+	APOA4, APOB, APLP2, ENSMODG00000014608, AFP, E2F8,	AQP8		Yolk sac endoderm was identified by expression of APOA4, a widely-conserved yolk sac marker in amniotes (Cindrova-Davies et al., 2017). The yolk sac endoderm has been found to produce GCM1 in the wallaby (Guernsey et al., 2017), a species which lacks syncytiotrophoblast.
Monodelphis domestica	fMES	fF1	fF1	Fetal Mesenchymal	Fetal Mesenchymal Cell	Fetal Fibroblast	Fetal Fibroblast	HAND1	APOA4		A population of cells, likely fetal in origin, were identified marked by HAND1 and not APOA4.
Monodelphis domestica	fVEC	fVEC	fVEC	Fetal Vascular	Fetal Vascular Endothelial Cell	Fetal Vascular Endothelial Cell	Fetal Vascular Endothelial Cell	RAMP2, FLT1, CD93, PLVAP, LYVE1, MRC1	CCL19, CCL21		A subpopulation of endothelial cells exclusively from late gestation expressed many of the vascular endothelial markers (RAMP2, FLT1, CD93, PLVAP) as well as LYVE1 and MRC1 but not CCL19 or CCL21 and clustered distinctly from other endothelial cells of mixed stage origin. These were likely fetal yolk sac endothelial cells, which are known to be LYVE1+ (Lee et al., 2016) and MRC1+ (Takahashi et al…
Tenrec ecaudatus	Amnion	Amnion	Amnion	Extraembryonic	Amnion	Amnion	Amnion	GABRP, VTCN1
Tenrec ecaudatus	BC	BC	BC	Lymphoid	B Cell	B Cell	B Cell	IGKC, JCHAIN, MS4A1
Tenrec ecaudatus	CTB	CTB-CYP11A1	CTB-CYP11A1	Trophoblastic	Cytotrophoblast	CTB-CYP11A1	CTB-CYP11A1	CYP11A1
Tenrec ecaudatus	CTB	CTB-HSD3B1	CTB-HSD3B1	Trophoblastic	Cytotrophoblast	CTB-HSD3B1	CTB-HSD3B1	HSD3B1
Tenrec ecaudatus	CTB	CTB-IGF2	CTB-IGF2	Trophoblastic	Cytotrophoblast	CTB-IGF2	CTB-IGF2	IGF2
Tenrec ecaudatus	DC	DC	DC	Myeloid	Dendritic Cell	Dendritic Cell	Dendritic Cell	HLA-DRA, CST3, MS4A6A
Tenrec ecaudatus	DC	DC-CCR7	DC-CCR7	Myeloid	Dendritic Cell	Dendritic Cell, CCR7+	Dendritic Cell, CCR7+	CCR7
Tenrec ecaudatus	DC	DC-CLEC9A	DC-CLEC9A	Myeloid	Dendritic Cell	Dendritic Cell, CLEC9A+	Dendritic Cell, CLEC9A+	CLEC9A
Tenrec ecaudatus	DC	pDC	pDC	Myeloid	Dendritic Cell	Plasmacytoid Dendritic Cell	Plasmacytoid Dendritic Cell
Tenrec ecaudatus	DSC	dS2	dS2	Stromal	Predecidual Cell	Predecidual Cell	Predecidual Cell	ITGB8, ITGA2, ITGA8, ENPP2, COL1A1, PGR, IL15, HOXA11, DCN, IGFBP6, SMOC2, FBLN1, ESR1, ERBB4, RXFP1, ESR1, FOXO1, HAND2, KLF7
Tenrec ecaudatus	EPT	EPT	EPT	Trophoblastic	Extraplacental Trophoblast	Extraplacental Trophoblast	Extraplacental Trophoblast	ADAMTS18, QSOX1, SERPINE1
Tenrec ecaudatus	ESF	dS1	dS1	Stromal	Endometrial Stromal Fibroblast	Endometrial Stromal Fibroblast	Endometrial Stromal Fibroblast	CLEC3B, COL14A1, C7, SMOC2
Tenrec ecaudatus	ESF	dS1	dS1-transitory	Stromal	Endometrial Stromal Fibroblast	Endometrial Stromal Fibroblast	Endometrial Stromal Fibroblast, Transitory	CLEC3B, COL14A1, C7, SMOC2
Tenrec ecaudatus	GE	GE-SLCO2A1	GE-SLCO2A1	Epithelial	Glandular Epithelial Cell	GE-SLCO2A1	GE-SLCO2A1	KRT18, KRT19, KLF5, GATA4, SLCO2A1
Tenrec ecaudatus	HB	HB	HB	Fetal Myeloid	Hofbauer Cell	Hofbauer Cell	Hofbauer Cell	CD74
Tenrec ecaudatus	LEC	LEC	LEC	Vascular	Lymphatic Endothelial Cell	Lymphatic Endothelial Cell	Lymphatic Endothelial Cell	LYVE1, CCL21, FLT4
Tenrec ecaudatus	MET	MET	MET	Mesothelial	Mesothelial Cell	Mesothelial Cell	Mesothelial Cell	MSLNL, UPK3B, UPK1B
Tenrec ecaudatus	MPH	MPH	MPH-5	Myeloid	Macrophage	Macrophage	Macrophage, 5	CD74, CCL14, SELL, LYZ, CCL18
Tenrec ecaudatus	MPH	MPH	MPH-8	Myeloid	Macrophage	Macrophage	Macrophage, 8	CD74, CCL14, SELL, LYZ, CCL18
Tenrec ecaudatus	MPH	MPH	MPH-15	Myeloid	Macrophage	Macrophage	Macrophage, 15	CD74, CCL14, SELL, LYZ, CCL18
Tenrec ecaudatus	MPH	MPH	MPH-19	Myeloid	Macrophage	Macrophage	Macrophage, 19	CD74, CCL14, SELL, LYZ, CCL18
Tenrec ecaudatus	MPH	MPHp	MPHp	Myeloid	Macrophage	MPH, Proliferative	MPH, Proliferative	CD74, MKI67, TOP2A
Tenrec ecaudatus	NEU	NEU-CHL1	NEU-CHL1	Neural	Neural Cell	Neural Cell, CHL1+	Neural Cell, CHL1+	CHL1
Tenrec ecaudatus	NKC	NKC	NKC	Lymphoid	Natural Killer Cell	Natural Killer Cell	Natural Killer Cell	PTPRC, GZMH, XCL1, PRF1, CCL5, GZMA, NKG7, CD2, CD9, ITGA1
Tenrec ecaudatus	NKC	NKCp	NKCp	Lymphoid	Natural Killer Cell	Natural Killer Cell, Proliferative	Natural Killer Cell, Proliferative	PTPRC, GZMH, XCL1, PRF1, CCL5, GZMA, NKG7, CD2, CD9, ITGA1
Tenrec ecaudatus	PC	PC	PC	Perivascular	Pericyte	Pericyte	Pericyte	RGS5
Tenrec ecaudatus	PC	dPC	dPC	Perivascular	Decidual Pericyte	Decidual Pericyte	Decidual Pericyte	RGS5, TBX3, CDH2, WFDC1, CD9, HAND2, ZBTB16, PGR, DCN	MCAM (pericyte/endothelial-exclusive)
Tenrec ecaudatus	PMN	PMN	PMN	Myeloid	Polymorphonuclear Cell	Polymorphonuclear Cell	Polymorphonuclear Cell	CD14, CXCL8, IL1RN, PTGS2, IL1B, IL1A
Tenrec ecaudatus	SMC	SMC	SMC	Stromal	Smooth Muscle Cell	Smooth Muscle Cell	Smooth Muscle Cell	MYH11, MYLK
Tenrec ecaudatus	TC	NKT	NKT	Lymphoid	T Cell	T Cell, Natural Killer	T Cell, Natural Killer	KLRF1, KLRC1|KLRC2|KLRC3|KLRC4, HOPX, GZMA, GZMB, STAT4, KLRF1, XCL1, CCL5, NKG7	PRF1(low)
Tenrec ecaudatus	TC	T-gd	T-gd	Lymphoid	T Cell	T Cell, Gamma Delta	T Cell, Gamma Delta	CD3E
Tenrec ecaudatus	TC	T-reg	T-reg	Lymphoid	T Cell	T Cell, Regulatory	T Cell, Regulatory	CD3E, CD3D, CD8A, GZMH, PTPRC, IL7R
Tenrec ecaudatus	TC	T-reg	T-reg-2	Lymphoid	T Cell	T Cell, Regulatory	T Cell, Regulatory 2	CD3E, CD3D, CD8A, GZMH, PTPRC, IL7R
Tenrec ecaudatus	VEC	VEC	VEC	Vascular	Vascular Endothelial Cell	Vascular Endothelial Cell	Vascular Endothelial Cell	VWF
Tenrec ecaudatus	YSC	YSC	YSC	Yolk Sac	Yolk Sac Cell	Yolk Sac Cell	Yolk Sac Cell	APOA4, AFP
Tenrec ecaudatus	fMES	fFB-CRH	fFB-CRH	Fetal Mesenchymal	Fetal Mesenchymal Cell	Fetal Fibroblast, CRH+	Fetal Fibroblast, CRH+	CRH
Tenrec ecaudatus	fMES	fFB-FGF19	fFB-FGF19	Fetal Mesenchymal	Fetal Mesenchymal Cell	Fetal Fibroblast, FGF19+	Fetal Fibroblast, FGF19+	FGF19
Tenrec ecaudatus	fMES	fFB-HAND1	fFB-HAND1	Fetal Mesenchymal	Fetal Mesenchymal Cell	Fetal Fibroblast, HAND1+	Fetal Fibroblast, HAND1+	HAND1
Tenrec ecaudatus	fVEC	fVEC	fVEC	Fetal Vascular	Fetal Vascular Endothelial Cell	Fetal Vascular Endothelial Cell	Fetal Vascular Endothelial Cell	RAMP2
Tenrec ecaudatus	fVEC	fVEC2	fVEC2	Fetal Vascular	Fetal Vascular Endothelial Cell	Fetal Vascular Endothelial Cell, 2	Fetal Vascular Endothelial Cell, 2	RAMP2, IGF2, PECAM1
Cavia porcellus	CTB	CTB	CTB	Trophoblastic	Cytotrophoblast	Cytotrophoblast	Cytotrophoblast	CXCL14, IGF1R, FOXO1
Cavia porcellus	CTB	CTB-2	CTB-2	Trophoblastic	Cytotrophoblast	Cytotrophoblast, 2	Cytotrophoblast, 2	CXCL14, WFDC2
Cavia porcellus	CTB	CTB-CCC	CTB-CCC	Trophoblastic	Cytotrophoblast	Cell Column Cytotrophoblast	Cell Column Cytotrophoblast	CXCL14, DLX5, HMGA1
Cavia porcellus	CTB	CTB-GDF15	CTB-GDF15	Trophoblastic	Cytotrophoblast	Cytotrophoblast, GDF15+	Cytotrophoblast, GDF15+	WFDC2, EPCAM, GDF15
Cavia porcellus	DC	DC	DC	Myeloid	Dendritic Cell	Dendritic Cell	Dendritic Cell	FCER1G, CCL14, CCL15, SPP1
Cavia porcellus	DSC	dS2	dS2	Stromal	Predecidual Cell	Predecidual Cell	Predecidual Cell	HOXA11, SMOC1, SMO
Cavia porcellus	DSC	dS3-OXT	dS3-OXT	Stromal	Decidual Stromal Cell	Decidual Stromal Cell, OXT+	Decidual Stromal Cell, OXT+	HOXA11, OXT
Cavia porcellus	DSC	dS3-PRL	dS3-PRL	Stromal	Decidual Stromal Cell	Decidual Stromal Cell, PRL+	Decidual Stromal Cell, PRL+	HOXA11, PRL
Cavia porcellus	EPT	EPT-OXT	EPT-OXT	Trophoblastic	Extraplacental Trophoblast	Extraplacental Trophoblast, OXT+	Extraplacental Trophoblast, OXT+	WFDC2, OXT, PENK, RAMP2
Cavia porcellus	EPT	iEPT	iEPT	Trophoblastic	Extraplacental Trophoblast	Extraplacental Trophoblast, Invasive	Extraplacental Trophoblast, Invasive	HOPX, CXCL12, FLT1, PENK, ADAM19
Cavia porcellus	MPH	MPH	MPH	Myeloid	Macrophage	Macrophage	Macrophage	CD74, LYZ
Cavia porcellus	MPH	MPH-M1p	MPH-M1p	Myeloid	Macrophage	Macrophage, Proliferative	Macrophage, Proliferative	CD74, LYZ, TOP2A
Cavia porcellus	MPH	MPH-M2	MPH-M2	Myeloid	Macrophage	Macrophage, M2	Macrophage, M2	CD74, LYZ, CCL2, CCL4, DUSP1, NR2A2
Cavia porcellus	NKC	NKC-1	NKC-1	Lymphoid	Natural Killer Cell	Natural Killer Cell, 1	Natural Killer Cell, 1	KLRC1, KLRK1, CLEC1A, GZMK, KLRD1
Cavia porcellus	NKC	NKC-2	NKC-2	Lymphoid	Natural Killer Cell	Natural Killer Cell, 2	Natural Killer Cell, 2	GZMH GCMB, NKG7, KLRC1, KLRK1, KLRG1
Cavia porcellus	PC	PC	PC	Perivascular	Pericyte	Pericyte	Pericyte	RGS5, ABCC9, PDGFRB
Cavia porcellus	PC	PC-VEC	PC-VEC	Vascular	Pericyte	Pericyte, Vascular Endothelial	Pericyte, Vascular Endothelial	RGS5, PECAM1
Cavia porcellus	PMN	PMN	PMN	Myeloid	Polymorphonuclear Cell	Polymorphonuclear Cell	Polymorphonuclear Cell	PLEK, SRGN, IL1B, CXCL8, FOS, PDE4B, TLR4, H3-3A, SELL
Cavia porcellus	SCT	SCT	SCT	Trophoblastic	Syncytiotrophoblast	Syncytiotrophoblast	Syncytiotrophoblast	KRT19, PRL, WFDC1
Cavia porcellus	SMC	SMC	SMC	Stromal	Smooth Muscle Cell	Smooth Muscle Cell	Smooth Muscle Cell	ACTA2, TAGLN, MYH11, TPM2, MYL9, MYLK
Cavia porcellus	TC	T-reg	T-reg	Lymphoid	T Cell	T Cell, Regulatory	T Cell, Regulatory	CD3E, CD3D, TRAC, CD3G,
Cavia porcellus	VEC	VEC	VEC	Vascular	Vascular Endothelial Cell	Vascular Endothelial Cell	Vascular Endothelial Cell	VWF, RAMP2
Cavia porcellus	YSC	YSC	YSC	Yolk Sac	Yolk Sac Cell	Yolk Sac Cell	Yolk Sac Cell	APOA4
Mus musculus	BC	BC	BC	Lymphoid	B Cell	B Cell	B Cell	Igkc, Cd79a, Ighm, Mef2c
Mus musculus	DC	DC	DC	Myeloid	Dendritic Cell	Dendritic Cell	Dendritic Cell	Clec9a, Xcr1
Mus musculus	DC	DC	DC	Myeloid	Dendritic Cell	Dendritic Cell, Ccr7+	Dendritic Cell, Ccr7+	Clec9a, Xcr1, Ccr7, Cxcl16, Ccl5
Mus musculus	DSC	dS3	dS3	Stromal	Decidual Stromal Cell	Decidual Stromal Cell, Prl8a2+	Decidual Stromal Cell, Prl8a2+	CRYAB, PRL8A2, PRL7A2, PRL8A9, PRL8A8, PRL2B1, PRL3B1, HAND2, HTRA3, LUM, DCN
Mus musculus	DSC	dS3-Pgr-	dS3-Pgr-	Stromal	Decidual Stromal Cell	Decidual Stromal Cell, Pgr-	Decidual Stromal Cell, Pgr-	CRYAB, PRL8A2
Mus musculus	Amnion	Amnion	Amnion	Extraembryonic	Amnion	Amnion	Amnion	Gabrp, Upk3b, Krt5, Krt15, Epcam
Mus musculus	fMES	fMES	fMES-Prl7a2	Fetal Mesenchymal	Fetal Mesenchymal Cell	Fetal Mesenchymal Cell, Prl7a2+	Fetal Mesenchymal Cell, Prl7a2+	Prl7a2, Prl8a8, Vim
Mus musculus	fMES	fMES-Cxcl14	fMES-Cxcl14	Fetal Mesenchymal	Fetal Mesenchymal	Fetal Mesenchymal, Cxcl14+	Fetal Mesenchymal, Cxcl14+	Pdgfra, Cxcl14, Twist2, Twist1			Detection in only 1 replicate and expression of cancer-associated fibroblast/MET markers like Twist1/2 indicated removal from atlas
Mus musculus	fMES	fMES-Hand1	fMES-Hand1	Fetal Mesenchymal	Fetal Mesenchymal	Fetal Mesenchymal, Hand1+	Fetal Mesenchymal, Hand1+	Pitx2, Wnt2, Hand1
Mus musculus	fMES	Myoblast	Myoblast	Fetal Mesenchymal	Fetal Mesenchymal Cell	Myoblast	Myoblast	Myo16, Myog
Mus musculus	GE	GE	GE	Epithelial	Glandular Epithelial Cell	Glandular Epithelial Cell	Glandular Epithelial Cell	Tacstd2, Klf5
Mus musculus	GlyT	GlyT	GlyT	GlyT	Glycogen Trophoblast	Glycogen Trophoblast	Glycogen Trophoblast	Pcdh12, Prl2a1, Prl6a1, Prl7b1, Prl7c1, Ascl2		PMID:18662396
Mus musculus	HB	HB	HB	Fetal Myeloid	Hofbauer Cell	Hofbauer Cell	Hofbauer Cell	Ptprc, Cd74, Spi1, Ccl6, Pou2f2, S100a4, Ms4a7, Cd68		PMID:34217714
Mus musculus	Labyrinth	Labyrinth	Labyrinth	Trophoblastic	Labyrinth Trophoblast	Labyrinth Trophoblast Progenitor	Labyrinth Trophoblast Progenitor	Sin3b, Peg10, Ctsv
Mus musculus	LEC	LEC	LEC	Vascular	Lymphatic Endothelial Cell	Lymphatic Endothelial Cell	Lymphatic Endothelial Cell	Lyve1, Flt4
Mus musculus	Mast	Mast	Mast	Myeloid	Mast Cell	Mast Cell	Mast Cell	Fcer1a, Il6, Ms4a2, Gata2, Ccl6, Cd9, Itga1
Mus musculus	MET	MET	MET	Mesothelial	Mesothelial Cell	Mesothelial Cell	Mesothelial Cell	Upk3b, Upk1b
Mus musculus	MPH	MPH	MPH	Myeloid	Macrophage	Macrophage, M2	Macrophage, M2	C1qa, Fcer1g, Ifi27l2, Csf1r, Cx3cr1, Ccl2
Mus musculus	Myeloblast	Myeloblast	Myeloblast	Fetal Myeloid	Myeloblast	Myeloblast	Myeloblast	Myb, Mpo
Mus musculus	NEU	NEU	NEU	Neural	Neural Cell	Neural Cell	Neural Cell	Ncam1
Mus musculus	NKC	NKC	NKC	Lymphoid	Natural Killer Cell	Natural Killer Cell	Natural Killer Cell	Nkg7, Klra4, Klra8, Gzmb, Eomes		PMID:33945787
Mus musculus	NKC	NKC-active	NKC-active	Lymphoid	Natural Killer Cell	Natural Killer Cell, Activated	Natural Killer Cell, Activated	Gzmf, Gzmg, Gzmd, Gzme, Gzmc, Spp1, Prf1, Ctsg, Gzmb
Mus musculus	PC	PC	PC	Perivascular	Pericyte	Pericyte	Pericyte	Rgs4, Rgs5
Mus musculus	PMN	PMN	PMN	Myeloid	Polymorphonuclear Cell	Polymorphonuclear Cell	Polymorphonuclear Cell	S100a9, S100a8, Cd9, Cxcl4, Ccl4, Csf1, Fcer1g, Camp, S100a11
Mus musculus	SCT	Labyrinth	Labyrinth1	Trophoblastic	Syncytiotrophoblast	Labyrinth Trophoblast	Labyrinth Trophoblast I	Tbx3, Cebpa, Msx2		PMID:36928215
Mus musculus	SCT	Labyrinth	Labyrinth2	Trophoblastic	Syncytiotrophoblast	Labyrinth Trophoblast	Labyrinth Trophoblast II	Dlx3, Tead3, Ovol2		PMID:36928215
Mus musculus	SCT	SynTI	SynTI	Trophoblastic	Syncytiotrophoblast	Syncytiotrophoblast I	Syncytiotrophoblast I	Tfrc, Slc16a1, Hsd11b2, Syna		PMID:36928215
Mus musculus	SCT	SynTII	SynTII	Trophoblastic	Syncytiotrophoblast	Syncytiotrophoblast II	Syncytiotrophoblast II	Gcm1, Slc16a3		PMID:36928215
Mus musculus	SpT	SpT	SpT	Trophoblastic	Spongiotrophoblast	Spongiotrophoblast	Spongiotrophoblast	Cdx2, Plac1, Tfap2c, Ascl2	Hand1
Mus musculus	TC	NKT	NKT	Lymphoid	T Cell	Natural Killer T Cell	Natural Killer T Cell	Nkg7, Klrk1, Klrd1, Cd3e, Cd3g, Trac, Trbc1, Cd8a
Mus musculus	TC	T-gd	T-gd	Lymphoid	T Cell	T Cell, Gamma-Delta	T Cell, Gamma-Delta	Cd3e, Cd3g, Il7r, Il17a, Trgc1, Trgc4, Trdc
Mus musculus	TC	T-naive	T-naive	Lymphoid	T Cell	T Cell, Naive	T Cell, Naive	Cd3e, Cd3g, Il7r, Foxp1, Ccr7, Tcf7, Trac, Trbc1
Mus musculus	TC	T-reg	T-reg	Lymphoid	T Cell	T Cell, Regulatory	T Cell, Regulatory	S100a4, S100a10, Rora, Gata3, Foxp3, Cd3e, Cd3g
Mus musculus	TF	TF	TF-Clec3b	Stromal	Tissue Fibroblast	Tissue Fibroblast	Tissue Fibroblast	Pdgfra, Clec3b, Col14a1, Col11a1, Fap
Mus musculus	TF	TF	TF-Sox9	Stromal	Tissue Fibroblast	Tissue Fibroblast	Tissue Fibroblast	Sox9, Sox6, Col2a1, Col9a1, Acan, Cd9			Mesehchymal stem cell markers but not distinct enough to warrant a unique cluster at the SubType level
Mus musculus	TGC	TGC_S	TGC_S	Trophoblastic	Trophoblast Giant Cell	Trophoblast Giant Cell, Sinusoidal	Trophoblast Giant Cell, Sinusoidal	Prl7d1, Prl3b1, Prl2c5, Prl2c3, Prl2c2, Prl7a1, Ctsj, Cited1
Mus musculus	TGC	TGC-C	TGC-C	Trophoblastic	Trophoblast Giant Cell	Trophoblast Giant Cell, Canalicular	Trophoblast Giant Cell, Canalicular	Prl2c2, Prl3b1	Prl3d1, Ctsq	PMID:17289015
Mus musculus	TGC	TGC-Ch	TGC-Ch	Trophoblastic	Trophoblast Giant Cell	Trophoblast Giant Cell, Channel	Trophoblast Giant Cell, Channel	Prl2c2, Prl3b1, Ctsq, Tle3		PMID:23954203
Mus musculus	TGC	TGC-P	TGC-P	Trophoblastic	Trophoblast Giant Cell	Trophoblast Giant Cell, Parietal	Trophoblast Giant Cell, Parietal	Prl2c2, Prl3b1, Prl3d1	Ctsq	PMID:17289015
Mus musculus	TGC	TGC-S	TGC-S	Trophoblastic	Trophoblast Giant Cell	Trophoblast Giant Cell, Sinusoidal	Trophoblast Giant Cell, Sinusoidal	Prl3b1, Ctsq	Prl2c2, Prl3d1	PMID:17289015; PMID:23954203
Mus musculus	TGC	TGC-SpA	TGC-SpA	Trophoblastic	Trophoblast Giant Cell	Trophoblast Giant Cell, Spiral Artery-Remodeling	Trophoblast Giant Cell, Spiral Artery-Remodeling	Prl7a2, Prl8a1, Prl8a8, Psg16, Psg21, Psg23, Ceacam11, Ceacam12, Ceacam13, Ceacam14	Ascl2	PMID:16595723 as SpT; PMID:36928215 as TGC-SpA
Mus musculus	TSC	TSC	TSC	Trophoblastic	Trophoblast Stem Cell	Trophoblast Stem Cell	Trophoblast Stem Cell	Sin3b, Gjb3
Mus musculus	VEC	VEC	VEC	Vascular	Vascular Endothelial Cell	Vascular Endothelial Cell	Vascular Endothelial Cell	Ramp2
Mus musculus	YSC	YSC-P	YSC-P	Yolk Sac	Yolk Sac Cell	Yolk Sac Cell, Parietal	Yolk Sac Cell, Parietal	Gata4
Mus musculus	YSC	YSC-V	YSC-V	Yolk Sac	Yolk Sac Cell	Yolk Sac Cell, Visceral	Yolk Sac Cell, Visceral	Apoa1, Apoa2
Macaca fascicularis	Allantois	Al	Al	Extraembryonic	Allantois	Allantois	Allantois	FOXF1, HAND1, COL3A1, COL1A1, ISL1, TCF21
Macaca fascicularis	BC	dB	dB	Lymphoid	B Cell	B Cell	B Cell	MS4A1, CD79B
Macaca fascicularis	BP	BP	BP	Fetal Myeloid	Hofbauer Cell Progenitor	Hofbauer Cell Progenitor	Hofbauer Cell Progenitor	GATA1, NFE2, GAL
Macaca fascicularis	CTB	XTB1	XTB1	Trophoblastic	Cytotrophoblast	Smooth Chorion Trophoblast, 1	Smooth Chorion Trophoblast, 1	CST6, CD9, CLU, CPVL, SOX9, CDX1, KLF4, GATA6
Macaca fascicularis	CTB	XTB2	XTB2	Trophoblastic	Cytotrophoblast	Smooth Chorion Trophoblast, 2	Smooth Chorion Trophoblast, 2	CST6, CD9, CLU, SOX9, SOX15, CDX1, KLF4, GATA6, CPVL
Macaca fascicularis	CTB	fcCTB	fcCTB_early	Trophoblastic	Cytotrophoblast	Fusion-Competent Cytotrophoblast	Fusion-Competent Cytotrophoblast, Early	TBX3
Macaca fascicularis	CTB	fcCTB	fcCTB_late	Trophoblastic	Cytotrophoblast	Fusion-Competent Cytotrophoblast	Fusion-Competent Cytotrophoblast, Late	ERVFRD-1, GREM2, TBX3 GGH, CA12, UCHL
Macaca fascicularis	CTB	fcCTB	fcCTB_middle	Trophoblastic	Cytotrophoblast	Fusion-Competent Cytotrophoblast	Fusion-Competent Cytotrophoblast, Middle	ERVFRD-1, GREM2, TBX3,
Macaca fascicularis	CTB	iCTB	iCTB_early	Trophoblastic	Cytotrophoblast	Intrinsic Cytotrophoblast	Intrinsic Cytotrophoblast, Early	CLDN3, CKB, C1QBP
Macaca fascicularis	CTB	iCTB	iCTB_late	Trophoblastic	Cytotrophoblast	Intrinsic Cytotrophoblast	Intrinsic Cytotrophoblast, Late	UCHL1
Macaca fascicularis	CTB	iCTB	iCTB_middle	Trophoblastic	Cytotrophoblast	Intrinsic Cytotrophoblast	Intrinsic Cytotrophoblast, Middle	DUSP9, TFCP2L1, TGM2
Macaca fascicularis	DC	dDC	dDC	Myeloid	Dendritic Cell	Dendritic Cell, Decidual	Dendritic Cell, Decidual	L1MA3, AluSq
Macaca fascicularis	DSC	dS2	dS2	Stromal	Decidual Stromal Cell	Predecidual Cell	Predecidual Cell	SFRP2, MFAP4, MDK, POSTN IGFBP2, IL15
Macaca fascicularis	DSC	dS3	dS3	Stromal	Decidual Stromal Cell	Decidual Stromal Cell	Decidual Stromal Cell	CCL23, IGFBP1, TIMP3, TIMP3, CCL15 DKK1, IGFBP1, PRL, CHI3L2, PTPRE
Macaca fascicularis	EPT	EVT	EVT_early1	Trophoblastic	Extraplacental Trophoblast	Extravillous Trophoblast	Extravillous Trophoblast, Early 1	MGST1, ECM1, CCNB1
Macaca fascicularis	EPT	EVT	EVT_early2	Trophoblastic	Extraplacental Trophoblast	Extravillous Trophoblast	Extravillous Trophoblast, Early 2	MMP12, JAM2, MMP2, TPM2, MMP11, MMP19, MCAM
Macaca fascicularis	EPT	EVT	EVT_late	Trophoblastic	Extraplacental Trophoblast	Extravillous Trophoblast	Extravillous Trophoblast, Late	TNFSF10, SERPINE2, CCL3
Macaca fascicularis	EPT	EVT	EVT_middle	Trophoblastic	Extraplacental Trophoblast	Extravillous Trophoblast	Extravillous Trophoblast, Middle	RNGSF10, MFAP5
Macaca fascicularis	ESF	dS1	dS1	Stromal	Endometrial Stromal Fibroblast	Endometrial Stromal Fibroblast	Endometrial Stromal Fibroblast	IGFBP5, SFRP4, COL1A2, PEMT, ACTA2, TAGLN
Macaca fascicularis	GE	dEpi	dEpi	Epithelial	Decidual Epithelial Cell	Decidual Epithelial Cell	Decidual Epithelial Cell	EPCAM, CDH1
Macaca fascicularis	HB	HB	HB	Fetal Myeloid	Hofbauer Cell	Hofbauer Cell	Hofbauer Cell	CD14, CD68, LYVE1, FOLR2
Macaca fascicularis	HB	e&ysMac1	e&ysMac1	Fetal Myeloid	Hofbauer Cell	Macrophage, Embryonic & Yolk Sac 1	Macrophage, Embryonic & Yolk Sac 1	CSF1R, CD52, MPO
Macaca fascicularis	HB	e&ysMac2	e&ysMac2	Fetal Myeloid	Hofbauer Cell	Macrophage, Embryonic & Yolk Sac 2	Macrophage, Embryonic & Yolk Sac 2	LYVE1, CD14, FCGR1
Macaca fascicularis	LEC	LEC	LEC	Vascular	Lymphatic Endothelial Cell	Lymphatic Endothelial Cell	Lymphatic Endothelial Cell
Macaca fascicularis	MPH	PAMM	PAMM	Myeloid	Macrophage	Macrophage, Placenta-Associated Maternal	Macrophage, Placenta-Associated Maternal	HBZ, HBG1, HBA1, LAIR2, CGA
Macaca fascicularis	MPH	dMac1	dMac1	Myeloid	Macrophage	Macrophage, Decidual 1	Macrophage, Decidual 1	PTGS2, PTX3, CAMP, AREG, THBS1, FCN1
Macaca fascicularis	MPH	dMac2	dMac2	Myeloid	Macrophage	Macrophage, Decidual 2	Macrophage, Decidual 2	STAB1, LYVE1, DAB2, LYVE1
Macaca fascicularis	MPH	dMac3	dMac3	Myeloid	Macrophage	Macrophage, Decidual 3	Macrophage, Decidual 3	SPP1, CTSL1, CHIT1, MMP9
Macaca fascicularis	MPH	dMac4	dMac4	Myeloid	Macrophage	Macrophage, Decidual 4	Macrophage, Decidual 4	PLD4, ADA, CFD, LTA4H, FGR
Macaca fascicularis	MPH	dMac proliferative	dMac proliferative	Myeloid	Macrophage	Macrophage, Decidual Proliferative	Macrophage, Decidual Proliferative	H2AFZ, TOP2A, CENPF, HMGB2,
Macaca fascicularis	NKC	dNK1	dNK1	Lymphoid	Natural Killer Cell	Natural Killer Cell, Decidual 1	Natural Killer Cell, Decidual 1	GZMA, GNLY, ITM2C, SPINK2
Macaca fascicularis	NKC	dNK2	dNk2	Lymphoid	Natural Killer Cell	Natural Killer Cell, Decidual 2	Natural Killer Cell, Decidual 2	XCL1, FCER1G, CD7, XCL2
Macaca fascicularis	NKC	dNK3	dNK3	Lymphoid	Natural Killer Cell	Natural Killer Cell, Decidual 3	Natural Killer Cell, Decidual 3	GZMH, CX3CR1, KLRD1
Macaca fascicularis	NKC	dNK&T proliferative	dNK&T proliferative	Lymphoid	Natural Killer Cell	Natural Killer Cell, Decidual & T Proliferative	Natural Killer Cell, Decidual & T Proliferative	STMN1, MKI67, HMGB2, TOP2A, TUBB, ASPM, CENPF
Macaca fascicularis	PC	PV1	PV1	Perivascular	Pericyte	Perivascular Cell 1	Perivascular Cell 1	RGS5, REN, COX4I2, NOTCH3 MCAM,
Macaca fascicularis	SMC	SMC	SMC	Stromal	Smooth Muscle Cell	Smooth Muscle Cell	Smooth Muscle Cell	MYH11, CNN1, TNC, MUSTN1 MCAM, CHI3L1
Macaca fascicularis	PC	dS4&PV proliferative	dS4&PV proliferative	Stromal	Pericyte	Perivascular Cell, Decidual & Proliferative	Perivascular Cell, Decidual & Proliferative	TOP2A, MKI67, CENPF, PTTG1
Macaca fascicularis	SCT	SCT	STB	Trophoblastic	Syncytiotrophoblast	Syncytiotrophoblast	Syncytiotrophoblast	PSG7, LEP, UBE2A, CSHL1
Macaca fascicularis	TC	dT	dT	Lymphoid	T Cell	T Cell, Decidual	T Cell, Decidual	IL7R, PTPRC
Macaca fascicularis	VEC	VEC	dEC	Vascular	Vascular Endothelial Cell	Vascular Endothelial Cell	Vascular Endothelial Cell	PECAM1, CDH5, VWF
Macaca fascicularis	fMES	pMes_1	pMes_1	Fetal Mesenchymal	Fetal Mesenchymal Cell	Fetal Mesenchymal Cell, 1	Fetal Mesenchymal Cell, 1	LAIR2, COL18A1, COLEC11
Macaca fascicularis	fMES	pMes_2	pMes_2	Fetal Mesenchymal	Fetal Mesenchymal Cell	Fetal Mesenchymal Cell, 2	Fetal Mesenchymal Cell, 2	FGF7, LOX, COL1A1
Macaca fascicularis	fMES	pMes_3	pMes_3	Fetal Mesenchymal	Fetal Mesenchymal Cell	Fetal Mesenchymal Cell, 3	Fetal Mesenchymal Cell, 3	PTGDS, COL12A1, OGN
Macaca fascicularis	fMES	pMes_4	pMes_4	Fetal Mesenchymal	Fetal Mesenchymal Cell	Fetal Mesenchymal Cell, 4	Fetal Mesenchymal Cell, 4	COX4I2, MCAM, AGTR1
Macaca fascicularis	fMES	pMes_5	pMes_5	Fetal Mesenchymal	Fetal Mesenchymal Cell	Fetal Mesenchymal Cell, 5	Fetal Mesenchymal Cell, 5
Macaca fascicularis	fVEC	e&ysEC1	e&ysEC1	Fetal Vascular	Fetal Vascular Endothelial Cell	Fetal Vascular Endothelial Cell, Embryonic & Yolk Sac 1	Fetal Vascular Endothelial Cell, Embryonic & Yolk Sac 1	EMX1
Macaca fascicularis	fVEC	e&ysEC3	e&ysEC3	Fetal Vascular	Fetal Vascular Endothelial Cell	Fetal Vascular Endothelial Cell, Embryonic & Yolk Sac 3	Fetal Vascular Endothelial Cell, Embryonic & Yolk Sac 3	FOXC1, FEV, MECOM
Macaca fascicularis	fVEC	pEC	pEC_early	Fetal Vascular	Fetal Vascular Endothelial Cell	Fetal Vascular Endothelial Cell, Early	Fetal Vascular Endothelial Cell, Early	HSPG2, HEB1, CD34, KIT
Macaca fascicularis	fVEC	pEC	pEC_middle&late	Fetal Vascular	Fetal Vascular Endothelial Cell	Fetal Vascular Endothelial Cell, Middle & Late	Fetal Vascular Endothelial Cell, Middle & Late	KDR, TEK, MEST
Homo sapiens	BC	B_cells	B_cells	Lymphoid	B Cell	B Cell	B Cell
Homo sapiens	BC	Plasma	Plasma	Lymphoid	B Cell	Plasma Cell	Plasma Cell
Homo sapiens	CTB	VCT	VCT	Trophoblastic	Cytotrophoblast	Villous Cytotrophoblast	VCT
Homo sapiens	CTB	VCT_CCC	VCT_CCC	Trophoblastic	Cytotrophoblast	Cell Column Villous Cytotrophoblast	Cell Column Villous Cytotrophoblast
Homo sapiens	CTB	VCT_fusing	VCT_fusing	Trophoblastic	Cytotrophoblast	Fusing Cytotrophoblast	Fusing Cytotrophoblast
Homo sapiens	CTB	VCT_p	VCT_p	Trophoblastic	Cytotrophoblast	Villous Cytotrophoblast, Proliferative	Villous Cytotrophoblast, Proliferative
Homo sapiens	DC	DC	DC	Myeloid	Dendritic Cell	Dendritic Cell	Dendritic Cell
Homo sapiens	DC	dDC	dDC	Myeloid	Dendritic Cell	Dendritic Cell, Decidual	Dendritic Cell, Decidual
Homo sapiens	DSC	dS2	dS2	Stromal	Decidual Stromal Cell	Predecidual Cell	Predecidual Cell	IGF2, PDGFRA, IL15, FOXO1, SCARA5, LEFTY2, PLAGL1, IGFBP2, IGFBP6, IGFBP1, TIMP3, DKK1, ESR1, PRLR, INSR
Homo sapiens	DSC	dS3	dS3	Stromal	Decidual Stromal Cell	Decidual Stromal Cell	Decidual Stromal Cell	IGFBP2, IGFBP6, IGFBP1, TIMP3, CXCL14, IL1RL1, GLRX, PRL, CYP11A1, ING1, DKK1, PRSS32, DCN, LUM, MMP2, CHI3L2, CD82, PTPRE
Homo sapiens	EPT	EVT	EVT_1	Trophoblastic	Extraplacental Trophoblast	Extravillous Trophoblast	Extravillous Trophoblast, 1
Homo sapiens	EPT	EVT	EVT_2	Trophoblastic	Extraplacental Trophoblast	Extravillous Trophoblast	Extravillous Trophoblast, 2
Homo sapiens	EPT	eEVT	eEVT	Trophoblastic	Extraplacental Trophoblast	Extravillous Trophoblast, Endovascular	Extravillous Trophoblast, Endovascular
Homo sapiens	EPT	iEVT	iEVT	Trophoblastic	Extraplacental Trophoblast	Extravillous Trophoblast, Interstitial	Extravillous Trophoblast, Interstitial
Homo sapiens	ESF	dS1	dS1	Stromal	Endometrial Stromal Fibroblast	Endometrial Stromal Fibroblast	Endometrial Stromal Fibroblast	ACTA2, TAGLN, ID2, IGF1
Homo sapiens	GE	dEpi_secretory	dEpi_secretory	Epithelial	Glandular Epithelial Cell	Glandular Epithelial Cell, Secretory	Glandular Epithelial Cell, Secretory
Homo sapiens	HB	HB	HB	Fetal Myeloid	Hofbauer Cell	Hofbauer Cell	Hofbauer Cell
Homo sapiens	ILC3	ILC3	ILC3	Lymphoid	Innate Lymphoid Cell	Innate Lymphoid Cell, Type III	Innate Lymphoid Cell, Type III
Homo sapiens	LE	dEpi_lumenal	dEpi_lumenal	Epithelial	Luminal Epithelial Cell	Luminal Epithelial Cell	Luminal Epithelial Cell
Homo sapiens	LEC	LEC	LEC	Vascular	Lymphatic Endothelial Cell	Lymphatic Endothelial Cell	Lymphatic Endothelial Cell
Homo sapiens	MO	MO	MO	Myeloid	Monocyte	Monocyte	Monocyte
Homo sapiens	MPH	M3	M3	Myeloid	Macrophage	Macrophage, M3	Macrophage, M3
Homo sapiens	MPH	dM1	dM1	Myeloid	Macrophage	Macrophage, Decidual M1	Macrophage, Decidual M1
Homo sapiens	MPH	dM2	dM2	Myeloid	Macrophage	Macrophage, Decidual M2	Macrophage, Decidual M2
Homo sapiens	NKC	NK	NK	Lymphoid	Natural Killer Cell	Natural Killer Cell, Peripheral	Natural Killer Cell, Peripheral
Homo sapiens	NKC	dNK1	dNK1	Lymphoid	Natural Killer Cell	Natural Killer Cell, Decidual 1	Natural Killer Cell, Decidual 1
Homo sapiens	NKC	dNK2	dNK2	Lymphoid	Natural Killer Cell	Natural Killer Cell, Decidual 2	Natural Killer Cell, Decidual 2
Homo sapiens	NKC	dNK3	dNK3	Lymphoid	Natural Killer Cell	Natural Killer Cell, Decidual 3	Natural Killer Cell, Decidual 3
Homo sapiens	PC	PV AOC3	PV AOC3	Perivascular	Pericyte	Pericyte, AOC3+	Pericyte, AOC3+	SUSD2, TPPP3, NOTCH3, MCAM, RGS5, REN, PDGFRB, CSRP2, EPS8, CSF1, AOC3
Homo sapiens	PC	PV MMP11	PV MMP11	Perivascular	Pericyte	Pericyte, MMP11+	Pericyte, MMP11+	SUSD2, TPPP3, NOTCH3, MCAM, RGS5, REN, PDGFRB, CSRP2, EPS8, CSF1, MMP11
Homo sapiens	PC	PV STEAP4	PV STEAP4	Perivascular	Pericyte	Pericyte, STEAP4+	Pericyte, STEAP4+	SUSD2, TPPP3, NOTCH3, MCAM, RGS5, REN, PDGFRB, CSRP2, EPS8, CSF1, STEAP4
Homo sapiens	PMN	Granulocytes	Granulocytes	Myeloid	Polymorphonuclear Cell	Polymorphonuclear Cell	Polymorphonuclear Cell
Homo sapiens	SCT	SCT	SCT	Trophoblastic	Syncytiotrophoblast	Syncytiotrophoblast	Syncytiotrophoblast
Homo sapiens	SMC	SMC	SMC	Stromal	Smooth Muscle Cell	Smooth Muscle Cell	Smooth Muscle Cell
Homo sapiens	TC	T_cells	T_cells	Lymphoid	T Cell	T Cell, Peripheral	T Cell, Peripheral
Homo sapiens	TC	dT_cells	dT_cells	Lymphoid	T Cell	T Cell, Decidual	T Cell, Decidual
Homo sapiens	TC	dT_regs	dT_regs	Lymphoid	T Cell	T Cell, Decidual Regulatory	T Cell, Decidual Regulatory
Homo sapiens	TGC	TGC	TGC	Trophoblastic	Trophoblast Giant Cell	Trophoblast Giant Cell	Trophoblast Giant Cell
Homo sapiens	VEC	VEC	VEC	Vascular	Vascular Endothelial Cell	Vascular Endothelial Cell	Vascular Endothelial Cell
Homo sapiens	fMES	fF1	fF1	Fetal Mesenchymal	Fetal Mesenchymal Cell	Fetal Fibroblast, 1	Fetal Fibroblast, 1
Homo sapiens	fMES	fF2	fF2	Fetal Mesenchymal	Fetal Mesenchymal Cell	Fetal Fibroblast, 2	Fetal Fibroblast, 2
Homo sapiens	fVEC	fVEC	fVEC	Fetal Vascular	Fetal Vascular Endothelial Cell	Fetal Vascular Endothelial Cell	Fetal Vascular Endothelial Cell

## Sheet: Table S2 Mapping Scores
Table S2: SAMap mapping scores across all pairwise comparisons as an average and 95% CI over 200 runs of score calculation on random 30% subsets of the full SAMap-integrated graph.
	Cp_CTB	Cp_CTB-2	Cp_CTB-CCC	Cp_CTB-GDF15	Cp_DC	Cp_EPT-OXT	Cp_MPH	Cp_MPH-M1p	Cp_MPH-M2	Cp_NKC-1	Cp_NKC-2	Cp_PC	Cp_PC-VEC	Cp_PMN	Cp_SCT	Cp_SMC	Cp_T-reg	Cp_VEC	Cp_YSC	Cp_dS2	Cp_dS3-OXT	Cp_dS3-PRL	Cp_iEPT	Hs_B_cells	Hs_DC	Hs_EVT	Hs_Granulocytes	Hs_HB	Hs_ILC3	Hs_LEC	Hs_M3	Hs_MO	Hs_NK	Hs_PV AOC3	Hs_PV MMP11	Hs_PV STEAP4	Hs_Plasma	Hs_SCT	Hs_SMC	Hs_TGC	Hs_T_cells	Hs_VCT	Hs_VCT_CCC	Hs_VCT_fusing	Hs_VCT_p	Hs_VEC	Hs_dDC	Hs_dEpi_lumenal	Hs_dEpi_secretory
Cp_CTB	0.00000 (0.00000-0.00000)	0.00000 (0.00000-0.00000)	0.00000 (0.00000-0.00000)	0.00000 (0.00000-0.00000)	0.00000 (0.00000-0.00000)	0.00000 (0.00000-0.00000)	0.00000 (0.00000-0.00000)	0.00000 (0.00000-0.00000)	0.00000 (0.00000-0.00000)	0.00000 (0.00000-0.00000)	0.00000 (0.00000-0.00000)	0.00000 (0.00000-0.00000)	0.00000 (0.00000-0.00000)	0.00000 (0.00000-0.00000)	0.00000 (0.00000-0.00000)	0.00000 (0.00000-0.00000)	0.00000 (0.00000-0.00000)	0.00000 (0.00000-0.00000)	0.00000 (0.00000-0.00000)	0.00000 (0.00000-0.00000)	0.00000 (0.00000-0.00000)	0.00000 (0.00000-0.00000)	0.00000 (0.00000-0.00000)	0.00027 (0.00000-0.00099)	0.00000 (0.00000-0.00000)	0.00059 (0.00019-0.00114)	0.00002 (0.00000-0.00024)	0.00009 (0.00001-0.00019)	0.00001 (0.00000-0.00006)	0.00023 (0.00000-0.00075)	0.00000 (0.00000-0.00000)	0.00001 (0.00000-0.00005)	0.00009 (0.00000-0.00037)	0.00000 (0.00000-0.00000)	0.00000 (0.00000-0.00000)	0.00000 (0.00000-0.00000)	0.00000 (0.00000-0.00000)	0.00062 (0.00019-0.00136)	0.00012 (0.00000-0.00039)	0.00000 (0.00000-0.00000)	0.00008 (0.00000-0.00036)	0.06401 (0.04775-0.07986)	0.03738 (0.02505-0.05448)	0.01547 (0.01050-0.02099)	0.06349 (0.03822-0.08936)	0.00021 (0.00000-0.00060)	0.00000 (0.00000-0.00000)	0.09191 (0.05586-0.13194)	0.12576 (0.10470-0.14919)
Cp_CTB-2	0.00000 (0.00000-0.00000)	0.00000 (0.00000-0.00000)	0.00000 (0.00000-0.00000)	0.00000 (0.00000-0.00000)	0.00000 (0.00000-0.00000)	0.00000 (0.00000-0.00000)	0.00000 (0.00000-0.00000)	0.00000 (0.00000-0.00000)	0.00000 (0.00000-0.00000)	0.00000 (0.00000-0.00000)	0.00000 (0.00000-0.00000)	0.00000 (0.00000-0.00000)	0.00000 (0.00000-0.00000)	0.00000 (0.00000-0.00000)	0.00000 (0.00000-0.00000)	0.00000 (0.00000-0.00000)	0.00000 (0.00000-0.00000)	0.00000 (0.00000-0.00000)	0.00000 (0.00000-0.00000)	0.00000 (0.00000-0.00000)	0.00000 (0.00000-0.00000)	0.00000 (0.00000-0.00000)	0.00000 (0.00000-0.00000)	0.00022 (0.00000-0.00076)	0.00016 (0.00000-0.00088)	0.00915 (0.00290-0.01733)	0.00161 (0.00000-0.00553)	0.00039 (0.00007-0.00122)	0.00040 (0.00002-0.00085)	0.00055 (0.00000-0.00138)	0.00001 (0.00000-0.00011)	0.00023 (0.00000-0.00062)	0.00075 (0.00033-0.00131)	0.00000 (0.00000-0.00000)	0.00026 (0.00000-0.00096)	0.00000 (0.00000-0.00000)	0.00000 (0.00000-0.00000)	0.00789 (0.00205-0.01640)	0.00740 (0.00129-0.01475)	0.00000 (0.00000-0.00000)	0.00128 (0.00038-0.00244)	0.06525 (0.04606-0.08690)	0.04776 (0.02856-0.06914)	0.01188 (0.00689-0.01815)	0.04665 (0.02276-0.07143)	0.00037 (0.00008-0.00074)	0.00000 (0.00000-0.00000)	0.04339 (0.01599-0.07884)	0.05875 (0.03808-0.08471)
Cp_CTB-CCC	0.00000 (0.00000-0.00000)	0.00000 (0.00000-0.00000)	0.00000 (0.00000-0.00000)	0.00000 (0.00000-0.00000)	0.00000 (0.00000-0.00000)	0.00000 (0.00000-0.00000)	0.00000 (0.00000-0.00000)	0.00000 (0.00000-0.00000)	0.00000 (0.00000-0.00000)	0.00000 (0.00000-0.00000)	0.00000 (0.00000-0.00000)	0.00000 (0.00000-0.00000)	0.00000 (0.00000-0.00000)	0.00000 (0.00000-0.00000)	0.00000 (0.00000-0.00000)	0.00000 (0.00000-0.00000)	0.00000 (0.00000-0.00000)	0.00000 (0.00000-0.00000)	0.00000 (0.00000-0.00000)	0.00000 (0.00000-0.00000)	0.00000 (0.00000-0.00000)	0.00000 (0.00000-0.00000)	0.00000 (0.00000-0.00000)	0.00000 (0.00000-0.00000)	0.00000 (0.00000-0.00000)	0.00997 (0.00272-0.01882)	0.00000 (0.00000-0.00000)	0.00005 (0.00000-0.00057)	0.00000 (0.00000-0.00000)	0.00000 (0.00000-0.00000)	0.00000 (0.00000-0.00000)	0.00000 (0.00000-0.00000)	0.00000 (0.00000-0.00000)	0.00000 (0.00000-0.00000)	0.00001 (0.00000-0.00007)	0.00000 (0.00000-0.00000)	0.00000 (0.00000-0.00000)	0.01490 (0.00099-0.03547)	0.00003 (0.00000-0.00010)	0.00000 (0.00000-0.00000)	0.00000 (0.00000-0.00000)	0.00616 (0.00024-0.01572)	0.13970 (0.05476-0.23325)	0.00067 (0.00000-0.00256)	0.00086 (0.00001-0.00663)	0.00000 (0.00000-0.00000)	0.00000 (0.00000-0.00000)	0.00142 (0.00000-0.00590)	0.04506 (0.01111-0.09541)
Cp_CTB-GDF15	0.00000 (0.00000-0.00000)	0.00000 (0.00000-0.00000)	0.00000 (0.00000-0.00000)	0.00000 (0.00000-0.00000)	0.00000 (0.00000-0.00000)	0.00000 (0.00000-0.00000)	0.00000 (0.00000-0.00000)	0.00000 (0.00000-0.00000)	0.00000 (0.00000-0.00000)	0.00000 (0.00000-0.00000)	0.00000 (0.00000-0.00000)	0.00000 (0.00000-0.00000)	0.00000 (0.00000-0.00000)	0.00000 (0.00000-0.00000)	0.00000 (0.00000-0.00000)	0.00000 (0.00000-0.00000)	0.00000 (0.00000-0.00000)	0.00000 (0.00000-0.00000)	0.00000 (0.00000-0.00000)	0.00000 (0.00000-0.00000)	0.00000 (0.00000-0.00000)	0.00000 (0.00000-0.00000)	0.00000 (0.00000-0.00000)	0.00014 (0.00000-0.00055)	0.00000 (0.00000-0.00000)	0.00249 (0.00126-0.00387)	0.00000 (0.00000-0.00000)	0.00003 (0.00000-0.00010)	0.00006 (0.00000-0.00027)	0.00000 (0.00000-0.00000)	0.00000 (0.00000-0.00000)	0.00001 (0.00000-0.00006)	0.00029 (0.00003-0.00073)	0.00000 (0.00000-0.00000)	0.00000 (0.00000-0.00000)	0.00000 (0.00000-0.00000)	0.00000 (0.00000-0.00000)	0.00686 (0.00285-0.01254)	0.00086 (0.00005-0.00282)	0.00000 (0.00000-0.00000)	0.00037 (0.00000-0.00111)	0.00639 (0.00294-0.01087)	0.05107 (0.02950-0.07261)	0.01485 (0.00861-0.02367)	0.00059 (0.00000-0.00200)	0.00004 (0.00000-0.00014)	0.00000 (0.00000-0.00000)	0.01204 (0.00391-0.02210)	0.15608 (0.13040-0.18518)
Cp_DC	0.00000 (0.00000-0.00000)	0.00000 (0.00000-0.00000)	0.00000 (0.00000-0.00000)	0.00000 (0.00000-0.00000)	0.00000 (0.00000-0.00000)	0.00000 (0.00000-0.00000)	0.00000 (0.00000-0.00000)	0.00000 (0.00000-0.00000)	0.00000 (0.00000-0.00000)	0.00000 (0.00000-0.00000)	0.00000 (0.00000-0.00000)	0.00000 (0.00000-0.00000)	0.00000 (0.00000-0.00000)	0.00000 (0.00000-0.00000)	0.00000 (0.00000-0.00000)	0.00000 (0.00000-0.00000)	0.00000 (0.00000-0.00000)	0.00000 (0.00000-0.00000)	0.00000 (0.00000-0.00000)	0.00000 (0.00000-0.00000)	0.00000 (0.00000-0.00000)	0.00000 (0.00000-0.00000)	0.00000 (0.00000-0.00000)	0.00649 (0.00172-0.01576)	0.02014 (0.01041-0.03080)	0.00003 (0.00000-0.00013)	0.01064 (0.00367-0.01915)	0.00800 (0.00521-0.01102)	0.00628 (0.00268-0.01173)	0.00003 (0.00000-0.00015)	0.12388 (0.07696-0.17251)	0.06418 (0.04756-0.08012)	0.00307 (0.00147-0.00512)	0.00000 (0.00000-0.00000)	0.00010 (0.00000-0.00030)	0.00000 (0.00000-0.00003)	0.01306 (0.00514-0.02153)	0.00044 (0.00000-0.00103)	0.00015 (0.00000-0.00047)	0.00000 (0.00000-0.00000)	0.00387 (0.00095-0.00795)	0.00017 (0.00000-0.00056)	0.00030 (0.00000-0.00092)	0.00008 (0.00000-0.00027)	0.00014 (0.00000-0.00045)	0.00019 (0.00000-0.00090)	0.06192 (0.03032-0.09019)	0.00000 (0.00000-0.00000)	0.00023 (0.00000-0.00082)
Cp_EPT-OXT	0.00000 (0.00000-0.00000)	0.00000 (0.00000-0.00000)	0.00000 (0.00000-0.00000)	0.00000 (0.00000-0.00000)	0.00000 (0.00000-0.00000)	0.00000 (0.00000-0.00000)	0.00000 (0.00000-0.00000)	0.00000 (0.00000-0.00000)	0.00000 (0.00000-0.00000)	0.00000 (0.00000-0.00000)	0.00000 (0.00000-0.00000)	0.00000 (0.00000-0.00000)	0.00000 (0.00000-0.00000)	0.00000 (0.00000-0.00000)	0.00000 (0.00000-0.00000)	0.00000 (0.00000-0.00000)	0.00000 (0.00000-0.00000)	0.00000 (0.00000-0.00000)	0.00000 (0.00000-0.00000)	0.00000 (0.00000-0.00000)	0.00000 (0.00000-0.00000)	0.00000 (0.00000-0.00000)	0.00000 (0.00000-0.00000)	0.00000 (0.00000-0.00000)	0.00000 (0.00000-0.00000)	0.00001 (0.00000-0.00005)	0.00000 (0.00000-0.00000)	0.00000 (0.00000-0.00002)	0.00000 (0.00000-0.00000)	0.00006 (0.00000-0.00028)	0.00000 (0.00000-0.00000)	0.00000 (0.00000-0.00000)	0.00003 (0.00000-0.00016)	0.00001 (0.00000-0.00014)	0.00149 (0.00029-0.00340)	0.00011 (0.00000-0.00039)	0.00000 (0.00000-0.00000)	0.00001 (0.00000-0.00004)	0.00516 (0.00069-0.02338)	0.00000 (0.00000-0.00000)	0.00004 (0.00000-0.00021)	0.00000 (0.00000-0.00000)	0.00000 (0.00000-0.00003)	0.00000 (0.00000-0.00000)	0.00000 (0.00000-0.00000)	0.00006 (0.00000-0.00016)	0.00000 (0.00000-0.00000)	0.00000 (0.00000-0.00000)	0.00007 (0.00001-0.00015)
Cp_MPH	0.00000 (0.00000-0.00000)	0.00000 (0.00000-0.00000)	0.00000 (0.00000-0.00000)	0.00000 (0.00000-0.00000)	0.00000 (0.00000-0.00000)	0.00000 (0.00000-0.00000)	0.00000 (0.00000-0.00000)	0.00000 (0.00000-0.00000)	0.00000 (0.00000-0.00000)	0.00000 (0.00000-0.00000)	0.00000 (0.00000-0.00000)	0.00000 (0.00000-0.00000)	0.00000 (0.00000-0.00000)	0.00000 (0.00000-0.00000)	0.00000 (0.00000-0.00000)	0.00000 (0.00000-0.00000)	0.00000 (0.00000-0.00000)	0.00000 (0.00000-0.00000)	0.00000 (0.00000-0.00000)	0.00000 (0.00000-0.00000)	0.00000 (0.00000-0.00000)	0.00000 (0.00000-0.00000)	0.00000 (0.00000-0.00000)	0.03325 (0.02468-0.04340)	0.20442 (0.14660-0.26253)	0.00015 (0.00001-0.00034)	0.04683 (0.02576-0.07340)	0.13421 (0.10319-0.16644)	0.01986 (0.00970-0.03169)	0.00100 (0.00006-0.00231)	0.10586 (0.07300-0.14302)	0.08261 (0.06542-0.09947)	0.01116 (0.00731-0.01506)	0.00008 (0.00000-0.00037)	0.00104 (0.00004-0.00225)	0.00001 (0.00000-0.00009)	0.04811 (0.02880-0.07075)	0.00271 (0.00103-0.00538)	0.00081 (0.00022-0.00200)	0.00000 (0.00000-0.00000)	0.01005 (0.00432-0.01651)	0.00034 (0.00015-0.00061)	0.00050 (0.00012-0.00098)	0.00040 (0.00000-0.00087)	0.00048 (0.00009-0.00125)	0.00103 (0.00050-0.00161)	0.09803 (0.06650-0.13653)	0.00000 (0.00000-0.00000)	0.00039 (0.00017-0.00068)
Cp_MPH-M1p	0.00000 (0.00000-0.00000)	0.00000 (0.00000-0.00000)	0.00000 (0.00000-0.00000)	0.00000 (0.00000-0.00000)	0.00000 (0.00000-0.00000)	0.00000 (0.00000-0.00000)	0.00000 (0.00000-0.00000)	0.00000 (0.00000-0.00000)	0.00000 (0.00000-0.00000)	0.00000 (0.00000-0.00000)	0.00000 (0.00000-0.00000)	0.00000 (0.00000-0.00000)	0.00000 (0.00000-0.00000)	0.00000 (0.00000-0.00000)	0.00000 (0.00000-0.00000)	0.00000 (0.00000-0.00000)	0.00000 (0.00000-0.00000)	0.00000 (0.00000-0.00000)	0.00000 (0.00000-0.00000)	0.00000 (0.00000-0.00000)	0.00000 (0.00000-0.00000)	0.00000 (0.00000-0.00000)	0.00000 (0.00000-0.00000)	0.00581 (0.00218-0.01034)	0.00249 (0.00062-0.00518)	0.00005 (0.00000-0.00014)	0.01133 (0.00175-0.02417)	0.18465 (0.14625-0.22293)	0.00194 (0.00091-0.00331)	0.00002 (0.00000-0.00016)	0.00534 (0.00165-0.01039)	0.00153 (0.00049-0.00290)	0.00479 (0.00256-0.00707)	0.00000 (0.00000-0.00000)	0.00000 (0.00000-0.00000)	0.00000 (0.00000-0.00000)	0.00142 (0.00000-0.00388)	0.00000 (0.00000-0.00002)	0.00121 (0.00001-0.00369)	0.00000 (0.00000-0.00000)	0.00082 (0.00008-0.00198)	0.00038 (0.00007-0.00088)	0.00168 (0.00018-0.00341)	0.00000 (0.00000-0.00000)	0.00396 (0.00065-0.00819)	0.00014 (0.00000-0.00040)	0.01030 (0.00515-0.01812)	0.00000 (0.00000-0.00000)	0.00001 (0.00000-0.00003)
Cp_MPH-M2	0.00000 (0.00000-0.00000)	0.00000 (0.00000-0.00000)	0.00000 (0.00000-0.00000)	0.00000 (0.00000-0.00000)	0.00000 (0.00000-0.00000)	0.00000 (0.00000-0.00000)	0.00000 (0.00000-0.00000)	0.00000 (0.00000-0.00000)	0.00000 (0.00000-0.00000)	0.00000 (0.00000-0.00000)	0.00000 (0.00000-0.00000)	0.00000 (0.00000-0.00000)	0.00000 (0.00000-0.00000)	0.00000 (0.00000-0.00000)	0.00000 (0.00000-0.00000)	0.00000 (0.00000-0.00000)	0.00000 (0.00000-0.00000)	0.00000 (0.00000-0.00000)	0.00000 (0.00000-0.00000)	0.00000 (0.00000-0.00000)	0.00000 (0.00000-0.00000)	0.00000 (0.00000-0.00000)	0.00000 (0.00000-0.00000)	0.00097 (0.00005-0.00217)	0.00232 (0.00032-0.00534)	0.00000 (0.00000-0.00000)	0.00101 (0.00000-0.00421)	0.06130 (0.04474-0.07929)	0.00470 (0.00000-0.01226)	0.00003 (0.00000-0.00017)	0.00279 (0.00111-0.00510)	0.01139 (0.00772-0.01546)	0.00143 (0.00005-0.00372)	0.00000 (0.00000-0.00000)	0.00000 (0.00000-0.00000)	0.00000 (0.00000-0.00000)	0.00117 (0.00000-0.00391)	0.00000 (0.00000-0.00001)	0.00011 (0.00000-0.00054)	0.00000 (0.00000-0.00000)	0.00046 (0.00000-0.00106)	0.00000 (0.00000-0.00001)	0.00000 (0.00000-0.00000)	0.00005 (0.00000-0.00027)	0.00000 (0.00000-0.00000)	0.00003 (0.00000-0.00014)	0.00561 (0.00222-0.01002)	0.00000 (0.00000-0.00000)	0.00006 (0.00000-0.00040)
Cp_NKC-1	0.00000 (0.00000-0.00000)	0.00000 (0.00000-0.00000)	0.00000 (0.00000-0.00000)	0.00000 (0.00000-0.00000)	0.00000 (0.00000-0.00000)	0.00000 (0.00000-0.00000)	0.00000 (0.00000-0.00000)	0.00000 (0.00000-0.00000)	0.00000 (0.00000-0.00000)	0.00000 (0.00000-0.00000)	0.00000 (0.00000-0.00000)	0.00000 (0.00000-0.00000)	0.00000 (0.00000-0.00000)	0.00000 (0.00000-0.00000)	0.00000 (0.00000-0.00000)	0.00000 (0.00000-0.00000)	0.00000 (0.00000-0.00000)	0.00000 (0.00000-0.00000)	0.00000 (0.00000-0.00000)	0.00000 (0.00000-0.00000)	0.00000 (0.00000-0.00000)	0.00000 (0.00000-0.00000)	0.00000 (0.00000-0.00000)	0.00000 (0.00000-0.00000)	0.00000 (0.00000-0.00000)	0.00000 (0.00000-0.00000)	0.00000 (0.00000-0.00000)	0.00000 (0.00000-0.00000)	0.03172 (0.01500-0.06157)	0.00000 (0.00000-0.00000)	0.00000 (0.00000-0.00000)	0.00000 (0.00000-0.00000)	0.03873 (0.01856-0.06576)	0.00000 (0.00000-0.00000)	0.00000 (0.00000-0.00000)	0.00000 (0.00000-0.00000)	0.00018 (0.00000-0.00128)	0.00000 (0.00000-0.00000)	0.00000 (0.00000-0.00000)	0.00000 (0.00000-0.00000)	0.00937 (0.00227-0.01995)	0.00000 (0.00000-0.00000)	0.00000 (0.00000-0.00000)	0.00000 (0.00000-0.00000)	0.00000 (0.00000-0.00000)	0.00000 (0.00000-0.00000)	0.00000 (0.00000-0.00000)	0.00000 (0.00000-0.00000)	0.00002 (0.00000-0.00006)
Cp_NKC-2	0.00000 (0.00000-0.00000)	0.00000 (0.00000-0.00000)	0.00000 (0.00000-0.00000)	0.00000 (0.00000-0.00000)	0.00000 (0.00000-0.00000)	0.00000 (0.00000-0.00000)	0.00000 (0.00000-0.00000)	0.00000 (0.00000-0.00000)	0.00000 (0.00000-0.00000)	0.00000 (0.00000-0.00000)	0.00000 (0.00000-0.00000)	0.00000 (0.00000-0.00000)	0.00000 (0.00000-0.00000)	0.00000 (0.00000-0.00000)	0.00000 (0.00000-0.00000)	0.00000 (0.00000-0.00000)	0.00000 (0.00000-0.00000)	0.00000 (0.00000-0.00000)	0.00000 (0.00000-0.00000)	0.00000 (0.00000-0.00000)	0.00000 (0.00000-0.00000)	0.00000 (0.00000-0.00000)	0.00000 (0.00000-0.00000)	0.00002 (0.00000-0.00010)	0.00000 (0.00000-0.00000)	0.00000 (0.00000-0.00000)	0.00000 (0.00000-0.00000)	0.00000 (0.00000-0.00000)	0.02520 (0.01299-0.04138)	0.00000 (0.00000-0.00000)	0.00000 (0.00000-0.00000)	0.00000 (0.00000-0.00000)	0.00496 (0.00195-0.00939)	0.00000 (0.00000-0.00000)	0.00000 (0.00000-0.00000)	0.00000 (0.00000-0.00000)	0.00000 (0.00000-0.00000)	0.00000 (0.00000-0.00000)	0.00000 (0.00000-0.00002)	0.00000 (0.00000-0.00000)	0.00075 (0.00015-0.00292)	0.00000 (0.00000-0.00000)	0.00000 (0.00000-0.00000)	0.00000 (0.00000-0.00000)	0.00000 (0.00000-0.00000)	0.00029 (0.00000-0.00346)	0.00013 (0.00000-0.00065)	0.00000 (0.00000-0.00000)	0.00004 (0.00000-0.00011)
Cp_PC	0.00000 (0.00000-0.00000)	0.00000 (0.00000-0.00000)	0.00000 (0.00000-0.00000)	0.00000 (0.00000-0.00000)	0.00000 (0.00000-0.00000)	0.00000 (0.00000-0.00000)	0.00000 (0.00000-0.00000)	0.00000 (0.00000-0.00000)	0.00000 (0.00000-0.00000)	0.00000 (0.00000-0.00000)	0.00000 (0.00000-0.00000)	0.00000 (0.00000-0.00000)	0.00000 (0.00000-0.00000)	0.00000 (0.00000-0.00000)	0.00000 (0.00000-0.00000)	0.00000 (0.00000-0.00000)	0.00000 (0.00000-0.00000)	0.00000 (0.00000-0.00000)	0.00000 (0.00000-0.00000)	0.00000 (0.00000-0.00000)	0.00000 (0.00000-0.00000)	0.00000 (0.00000-0.00000)	0.00000 (0.00000-0.00000)	0.00001 (0.00000-0.00004)	0.00000 (0.00000-0.00004)	0.00001 (0.00000-0.00005)	0.00000 (0.00000-0.00003)	0.00003 (0.00000-0.00009)	0.00000 (0.00000-0.00003)	0.00080 (0.00017-0.00181)	0.00000 (0.00000-0.00000)	0.00001 (0.00000-0.00007)	0.00009 (0.00000-0.00034)	0.16013 (0.11054-0.22004)	0.12129 (0.09103-0.15569)	0.19919 (0.15011-0.25165)	0.00000 (0.00000-0.00000)	0.00000 (0.00000-0.00004)	0.01522 (0.00756-0.02504)	0.00000 (0.00000-0.00000)	0.00001 (0.00000-0.00005)	0.00003 (0.00000-0.00017)	0.00000 (0.00000-0.00000)	0.00000 (0.00000-0.00000)	0.00000 (0.00000-0.00000)	0.00087 (0.00010-0.00279)	0.00030 (0.00000-0.00144)	0.00076 (0.00000-0.00290)	0.00004 (0.00000-0.00011)
Cp_PC-VEC	0.00000 (0.00000-0.00000)	0.00000 (0.00000-0.00000)	0.00000 (0.00000-0.00000)	0.00000 (0.00000-0.00000)	0.00000 (0.00000-0.00000)	0.00000 (0.00000-0.00000)	0.00000 (0.00000-0.00000)	0.00000 (0.00000-0.00000)	0.00000 (0.00000-0.00000)	0.00000 (0.00000-0.00000)	0.00000 (0.00000-0.00000)	0.00000 (0.00000-0.00000)	0.00000 (0.00000-0.00000)	0.00000 (0.00000-0.00000)	0.00000 (0.00000-0.00000)	0.00000 (0.00000-0.00000)	0.00000 (0.00000-0.00000)	0.00000 (0.00000-0.00000)	0.00000 (0.00000-0.00000)	0.00000 (0.00000-0.00000)	0.00000 (0.00000-0.00000)	0.00000 (0.00000-0.00000)	0.00000 (0.00000-0.00000)	0.00000 (0.00000-0.00000)	0.00000 (0.00000-0.00000)	0.00000 (0.00000-0.00000)	0.00000 (0.00000-0.00000)	0.00000 (0.00000-0.00001)	0.00001 (0.00000-0.00005)	0.01608 (0.00092-0.04512)	0.00000 (0.00000-0.00000)	0.00000 (0.00000-0.00000)	0.00000 (0.00000-0.00000)	0.00105 (0.00000-0.00468)	0.00087 (0.00000-0.00443)	0.00313 (0.00000-0.01473)	0.00000 (0.00000-0.00000)	0.00000 (0.00000-0.00000)	0.00135 (0.00000-0.00599)	0.00000 (0.00000-0.00000)	0.00000 (0.00000-0.00004)	0.00000 (0.00000-0.00000)	0.00000 (0.00000-0.00000)	0.00000 (0.00000-0.00000)	0.00000 (0.00000-0.00000)	0.14616 (0.09304-0.20114)	0.00000 (0.00000-0.00012)	0.00004 (0.00000-0.00063)	0.00000 (0.00000-0.00001)
Cp_PMN	0.00000 (0.00000-0.00000)	0.00000 (0.00000-0.00000)	0.00000 (0.00000-0.00000)	0.00000 (0.00000-0.00000)	0.00000 (0.00000-0.00000)	0.00000 (0.00000-0.00000)	0.00000 (0.00000-0.00000)	0.00000 (0.00000-0.00000)	0.00000 (0.00000-0.00000)	0.00000 (0.00000-0.00000)	0.00000 (0.00000-0.00000)	0.00000 (0.00000-0.00000)	0.00000 (0.00000-0.00000)	0.00000 (0.00000-0.00000)	0.00000 (0.00000-0.00000)	0.00000 (0.00000-0.00000)	0.00000 (0.00000-0.00000)	0.00000 (0.00000-0.00000)	0.00000 (0.00000-0.00000)	0.00000 (0.00000-0.00000)	0.00000 (0.00000-0.00000)	0.00000 (0.00000-0.00000)	0.00000 (0.00000-0.00000)	0.00000 (0.00000-0.00000)	0.00000 (0.00000-0.00000)	0.00000 (0.00000-0.00000)	0.00108 (0.00000-0.00441)	0.00000 (0.00000-0.00000)	0.00056 (0.00000-0.00216)	0.00000 (0.00000-0.00000)	0.00026 (0.00000-0.00097)	0.16839 (0.05263-0.28495)	0.00192 (0.00000-0.00536)	0.00000 (0.00000-0.00000)	0.00000 (0.00000-0.00000)	0.00000 (0.00000-0.00000)	0.00000 (0.00000-0.00000)	0.00000 (0.00000-0.00000)	0.00008 (0.00000-0.00086)	0.00000 (0.00000-0.00000)	0.00057 (0.00000-0.00239)	0.00000 (0.00000-0.00000)	0.00000 (0.00000-0.00000)	0.00000 (0.00000-0.00000)	0.00000 (0.00000-0.00000)	0.00000 (0.00000-0.00000)	0.00030 (0.00000-0.00146)	0.00000 (0.00000-0.00000)	0.00024 (0.00000-0.00176)
Cp_SCT	0.00000 (0.00000-0.00000)	0.00000 (0.00000-0.00000)	0.00000 (0.00000-0.00000)	0.00000 (0.00000-0.00000)	0.00000 (0.00000-0.00000)	0.00000 (0.00000-0.00000)	0.00000 (0.00000-0.00000)	0.00000 (0.00000-0.00000)	0.00000 (0.00000-0.00000)	0.00000 (0.00000-0.00000)	0.00000 (0.00000-0.00000)	0.00000 (0.00000-0.00000)	0.00000 (0.00000-0.00000)	0.00000 (0.00000-0.00000)	0.00000 (0.00000-0.00000)	0.00000 (0.00000-0.00000)	0.00000 (0.00000-0.00000)	0.00000 (0.00000-0.00000)	0.00000 (0.00000-0.00000)	0.00000 (0.00000-0.00000)	0.00000 (0.00000-0.00000)	0.00000 (0.00000-0.00000)	0.00000 (0.00000-0.00000)	0.00000 (0.00000-0.00000)	0.00000 (0.00000-0.00000)	0.04138 (0.01745-0.07545)	0.00000 (0.00000-0.00000)	0.00003 (0.00000-0.00045)	0.00001 (0.00000-0.00006)	0.00009 (0.00000-0.00064)	0.00000 (0.00000-0.00000)	0.00000 (0.00000-0.00000)	0.00022 (0.00000-0.00118)	0.00000 (0.00000-0.00000)	0.00002 (0.00000-0.00013)	0.00000 (0.00000-0.00000)	0.00000 (0.00000-0.00000)	0.00987 (0.00050-0.02475)	0.01402 (0.00136-0.03032)	0.00210 (0.00000-0.01115)	0.00194 (0.00000-0.00862)	0.00176 (0.00000-0.00628)	0.00138 (0.00001-0.00413)	0.00052 (0.00000-0.00240)	0.00032 (0.00000-0.00216)	0.00001 (0.00000-0.00004)	0.00000 (0.00000-0.00000)	0.00006 (0.00000-0.00067)	0.00114 (0.00000-0.00404)
Cp_SMC	0.00000 (0.00000-0.00000)	0.00000 (0.00000-0.00000)	0.00000 (0.00000-0.00000)	0.00000 (0.00000-0.00000)	0.00000 (0.00000-0.00000)	0.00000 (0.00000-0.00000)	0.00000 (0.00000-0.00000)	0.00000 (0.00000-0.00000)	0.00000 (0.00000-0.00000)	0.00000 (0.00000-0.00000)	0.00000 (0.00000-0.00000)	0.00000 (0.00000-0.00000)	0.00000 (0.00000-0.00000)	0.00000 (0.00000-0.00000)	0.00000 (0.00000-0.00000)	0.00000 (0.00000-0.00000)	0.00000 (0.00000-0.00000)	0.00000 (0.00000-0.00000)	0.00000 (0.00000-0.00000)	0.00000 (0.00000-0.00000)	0.00000 (0.00000-0.00000)	0.00000 (0.00000-0.00000)	0.00000 (0.00000-0.00000)	0.00003 (0.00000-0.00027)	0.00000 (0.00000-0.00005)	0.00000 (0.00000-0.00000)	0.00002 (0.00000-0.00026)	0.00003 (0.00000-0.00015)	0.00000 (0.00000-0.00005)	0.00327 (0.00141-0.00604)	0.00001 (0.00000-0.00007)	0.00006 (0.00000-0.00031)	0.00003 (0.00000-0.00020)	0.06445 (0.03379-0.10120)	0.01738 (0.00923-0.02837)	0.02088 (0.01183-0.03396)	0.00000 (0.00000-0.00000)	0.00000 (0.00000-0.00000)	0.10338 (0.06015-0.15032)	0.00000 (0.00000-0.00000)	0.00000 (0.00000-0.00000)	0.00029 (0.00000-0.00156)	0.00000 (0.00000-0.00000)	0.00000 (0.00000-0.00000)	0.00000 (0.00000-0.00000)	0.00083 (0.00010-0.00234)	0.00015 (0.00000-0.00073)	0.00000 (0.00000-0.00000)	0.00001 (0.00000-0.00005)
Cp_T-reg	0.00000 (0.00000-0.00000)	0.00000 (0.00000-0.00000)	0.00000 (0.00000-0.00000)	0.00000 (0.00000-0.00000)	0.00000 (0.00000-0.00000)	0.00000 (0.00000-0.00000)	0.00000 (0.00000-0.00000)	0.00000 (0.00000-0.00000)	0.00000 (0.00000-0.00000)	0.00000 (0.00000-0.00000)	0.00000 (0.00000-0.00000)	0.00000 (0.00000-0.00000)	0.00000 (0.00000-0.00000)	0.00000 (0.00000-0.00000)	0.00000 (0.00000-0.00000)	0.00000 (0.00000-0.00000)	0.00000 (0.00000-0.00000)	0.00000 (0.00000-0.00000)	0.00000 (0.00000-0.00000)	0.00000 (0.00000-0.00000)	0.00000 (0.00000-0.00000)	0.00000 (0.00000-0.00000)	0.00000 (0.00000-0.00000)	0.00940 (0.00000-0.02598)	0.00000 (0.00000-0.00000)	0.00000 (0.00000-0.00000)	0.00049 (0.00000-0.00230)	0.00000 (0.00000-0.00000)	0.02987 (0.01961-0.03926)	0.00000 (0.00000-0.00000)	0.00000 (0.00000-0.00000)	0.00000 (0.00000-0.00000)	0.05756 (0.03898-0.07857)	0.00000 (0.00000-0.00000)	0.00000 (0.00000-0.00000)	0.00000 (0.00000-0.00000)	0.00064 (0.00000-0.00276)	0.00000 (0.00000-0.00000)	0.00000 (0.00000-0.00000)	0.00000 (0.00000-0.00000)	0.11785 (0.06803-0.16119)	0.00000 (0.00000-0.00000)	0.00000 (0.00000-0.00000)	0.00000 (0.00000-0.00000)	0.00000 (0.00000-0.00000)	0.00000 (0.00000-0.00000)	0.00000 (0.00000-0.00000)	0.00000 (0.00000-0.00000)	0.00019 (0.00000-0.00089)
Cp_VEC	0.00000 (0.00000-0.00000)	0.00000 (0.00000-0.00000)	0.00000 (0.00000-0.00000)	0.00000 (0.00000-0.00000)	0.00000 (0.00000-0.00000)	0.00000 (0.00000-0.00000)	0.00000 (0.00000-0.00000)	0.00000 (0.00000-0.00000)	0.00000 (0.00000-0.00000)	0.00000 (0.00000-0.00000)	0.00000 (0.00000-0.00000)	0.00000 (0.00000-0.00000)	0.00000 (0.00000-0.00000)	0.00000 (0.00000-0.00000)	0.00000 (0.00000-0.00000)	0.00000 (0.00000-0.00000)	0.00000 (0.00000-0.00000)	0.00000 (0.00000-0.00000)	0.00000 (0.00000-0.00000)	0.00000 (0.00000-0.00000)	0.00000 (0.00000-0.00000)	0.00000 (0.00000-0.00000)	0.00000 (0.00000-0.00000)	0.00000 (0.00000-0.00000)	0.00000 (0.00000-0.00000)	0.00005 (0.00000-0.00023)	0.00002 (0.00000-0.00013)	0.00006 (0.00000-0.00019)	0.00044 (0.00000-0.00107)	0.05529 (0.03823-0.07346)	0.00000 (0.00000-0.00000)	0.00000 (0.00000-0.00000)	0.00016 (0.00000-0.00058)	0.00030 (0.00000-0.00147)	0.00028 (0.00000-0.00106)	0.00007 (0.00000-0.00038)	0.00000 (0.00000-0.00000)	0.00001 (0.00000-0.00008)	0.00006 (0.00000-0.00017)	0.00000 (0.00000-0.00000)	0.00004 (0.00000-0.00016)	0.00003 (0.00000-0.00009)	0.00000 (0.00000-0.00003)	0.00000 (0.00000-0.00000)	0.00000 (0.00000-0.00004)	0.23112 (0.19185-0.26622)	0.00000 (0.00000-0.00000)	0.00192 (0.00000-0.00766)	0.00015 (0.00000-0.00060)
Cp_YSC	0.00000 (0.00000-0.00000)	0.00000 (0.00000-0.00000)	0.00000 (0.00000-0.00000)	0.00000 (0.00000-0.00000)	0.00000 (0.00000-0.00000)	0.00000 (0.00000-0.00000)	0.00000 (0.00000-0.00000)	0.00000 (0.00000-0.00000)	0.00000 (0.00000-0.00000)	0.00000 (0.00000-0.00000)	0.00000 (0.00000-0.00000)	0.00000 (0.00000-0.00000)	0.00000 (0.00000-0.00000)	0.00000 (0.00000-0.00000)	0.00000 (0.00000-0.00000)	0.00000 (0.00000-0.00000)	0.00000 (0.00000-0.00000)	0.00000 (0.00000-0.00000)	0.00000 (0.00000-0.00000)	0.00000 (0.00000-0.00000)	0.00000 (0.00000-0.00000)	0.00000 (0.00000-0.00000)	0.00000 (0.00000-0.00000)	0.00000 (0.00000-0.00000)	0.00000 (0.00000-0.00000)	0.00327 (0.00000-0.01112)	0.00000 (0.00000-0.00000)	0.00000 (0.00000-0.00000)	0.00000 (0.00000-0.00000)	0.00000 (0.00000-0.00000)	0.00000 (0.00000-0.00000)	0.00000 (0.00000-0.00000)	0.00000 (0.00000-0.00000)	0.00000 (0.00000-0.00000)	0.00000 (0.00000-0.00000)	0.00000 (0.00000-0.00000)	0.00000 (0.00000-0.00000)	0.00145 (0.00000-0.00574)	0.00000 (0.00000-0.00000)	0.00000 (0.00000-0.00000)	0.00000 (0.00000-0.00000)	0.00000 (0.00000-0.00000)	0.00000 (0.00000-0.00000)	0.00000 (0.00000-0.00000)	0.00000 (0.00000-0.00000)	0.00000 (0.00000-0.00000)	0.00000 (0.00000-0.00000)	0.00000 (0.00000-0.00000)	0.00000 (0.00000-0.00000)
Cp_dS2	0.00000 (0.00000-0.00000)	0.00000 (0.00000-0.00000)	0.00000 (0.00000-0.00000)	0.00000 (0.00000-0.00000)	0.00000 (0.00000-0.00000)	0.00000 (0.00000-0.00000)	0.00000 (0.00000-0.00000)	0.00000 (0.00000-0.00000)	0.00000 (0.00000-0.00000)	0.00000 (0.00000-0.00000)	0.00000 (0.00000-0.00000)	0.00000 (0.00000-0.00000)	0.00000 (0.00000-0.00000)	0.00000 (0.00000-0.00000)	0.00000 (0.00000-0.00000)	0.00000 (0.00000-0.00000)	0.00000 (0.00000-0.00000)	0.00000 (0.00000-0.00000)	0.00000 (0.00000-0.00000)	0.00000 (0.00000-0.00000)	0.00000 (0.00000-0.00000)	0.00000 (0.00000-0.00000)	0.00000 (0.00000-0.00000)	0.00061 (0.00000-0.00224)	0.00023 (0.00000-0.00088)	0.00190 (0.00018-0.00544)	0.00266 (0.00000-0.00679)	0.00023 (0.00009-0.00045)	0.00060 (0.00008-0.00140)	0.02951 (0.01781-0.04342)	0.00021 (0.00000-0.00093)	0.00019 (0.00000-0.00059)	0.00007 (0.00000-0.00023)	0.00023 (0.00000-0.00097)	0.01044 (0.00589-0.01498)	0.00020 (0.00000-0.00071)	0.00005 (0.00000-0.00039)	0.00054 (0.00001-0.00145)	0.03679 (0.02725-0.04840)	0.00288 (0.00000-0.01590)	0.00005 (0.00000-0.00022)	0.00247 (0.00015-0.00565)	0.00934 (0.00093-0.01939)	0.00026 (0.00000-0.00066)	0.00841 (0.00015-0.01765)	0.00744 (0.00474-0.01093)	0.00124 (0.00000-0.00316)	0.01085 (0.00000-0.02404)	0.00069 (0.00038-0.00108)
Cp_dS3-OXT	0.00000 (0.00000-0.00000)	0.00000 (0.00000-0.00000)	0.00000 (0.00000-0.00000)	0.00000 (0.00000-0.00000)	0.00000 (0.00000-0.00000)	0.00000 (0.00000-0.00000)	0.00000 (0.00000-0.00000)	0.00000 (0.00000-0.00000)	0.00000 (0.00000-0.00000)	0.00000 (0.00000-0.00000)	0.00000 (0.00000-0.00000)	0.00000 (0.00000-0.00000)	0.00000 (0.00000-0.00000)	0.00000 (0.00000-0.00000)	0.00000 (0.00000-0.00000)	0.00000 (0.00000-0.00000)	0.00000 (0.00000-0.00000)	0.00000 (0.00000-0.00000)	0.00000 (0.00000-0.00000)	0.00000 (0.00000-0.00000)	0.00000 (0.00000-0.00000)	0.00000 (0.00000-0.00000)	0.00000 (0.00000-0.00000)	0.00000 (0.00000-0.00000)	0.00009 (0.00000-0.00042)	0.00818 (0.00256-0.01617)	0.00124 (0.00000-0.00519)	0.00006 (0.00000-0.00020)	0.00004 (0.00000-0.00016)	0.00021 (0.00000-0.00060)	0.00000 (0.00000-0.00000)	0.00002 (0.00000-0.00023)	0.00002 (0.00000-0.00008)	0.00012 (0.00000-0.00066)	0.00259 (0.00065-0.00583)	0.00052 (0.00000-0.00215)	0.00000 (0.00000-0.00000)	0.00598 (0.00203-0.01074)	0.00179 (0.00073-0.00394)	0.01449 (0.00000-0.04669)	0.00002 (0.00000-0.00014)	0.01337 (0.00448-0.02495)	0.02303 (0.00937-0.03721)	0.00112 (0.00043-0.00206)	0.01390 (0.00329-0.02736)	0.00038 (0.00002-0.00157)	0.00000 (0.00000-0.00000)	0.00015 (0.00000-0.00091)	0.00050 (0.00004-0.00177)
Cp_dS3-PRL	0.00000 (0.00000-0.00000)	0.00000 (0.00000-0.00000)	0.00000 (0.00000-0.00000)	0.00000 (0.00000-0.00000)	0.00000 (0.00000-0.00000)	0.00000 (0.00000-0.00000)	0.00000 (0.00000-0.00000)	0.00000 (0.00000-0.00000)	0.00000 (0.00000-0.00000)	0.00000 (0.00000-0.00000)	0.00000 (0.00000-0.00000)	0.00000 (0.00000-0.00000)	0.00000 (0.00000-0.00000)	0.00000 (0.00000-0.00000)	0.00000 (0.00000-0.00000)	0.00000 (0.00000-0.00000)	0.00000 (0.00000-0.00000)	0.00000 (0.00000-0.00000)	0.00000 (0.00000-0.00000)	0.00000 (0.00000-0.00000)	0.00000 (0.00000-0.00000)	0.00000 (0.00000-0.00000)	0.00000 (0.00000-0.00000)	0.00000 (0.00000-0.00000)	0.00000 (0.00000-0.00000)	0.00987 (0.00141-0.02281)	0.00014 (0.00000-0.00112)	0.00331 (0.00000-0.01637)	0.00002 (0.00000-0.00011)	0.00001 (0.00000-0.00007)	0.00000 (0.00000-0.00000)	0.00001 (0.00000-0.00006)	0.00000 (0.00000-0.00000)	0.00000 (0.00000-0.00000)	0.00001 (0.00000-0.00008)	0.00000 (0.00000-0.00000)	0.00000 (0.00000-0.00000)	0.09065 (0.05742-0.12569)	0.00011 (0.00000-0.00098)	0.01542 (0.00000-0.04292)	0.00000 (0.00000-0.00003)	0.00223 (0.00023-0.00658)	0.00578 (0.00176-0.01253)	0.00535 (0.00158-0.01042)	0.00151 (0.00018-0.00479)	0.00001 (0.00000-0.00004)	0.00000 (0.00000-0.00000)	0.00000 (0.00000-0.00000)	0.00083 (0.00000-0.00426)
Cp_iEPT	0.00000 (0.00000-0.00000)	0.00000 (0.00000-0.00000)	0.00000 (0.00000-0.00000)	0.00000 (0.00000-0.00000)	0.00000 (0.00000-0.00000)	0.00000 (0.00000-0.00000)	0.00000 (0.00000-0.00000)	0.00000 (0.00000-0.00000)	0.00000 (0.00000-0.00000)	0.00000 (0.00000-0.00000)	0.00000 (0.00000-0.00000)	0.00000 (0.00000-0.00000)	0.00000 (0.00000-0.00000)	0.00000 (0.00000-0.00000)	0.00000 (0.00000-0.00000)	0.00000 (0.00000-0.00000)	0.00000 (0.00000-0.00000)	0.00000 (0.00000-0.00000)	0.00000 (0.00000-0.00000)	0.00000 (0.00000-0.00000)	0.00000 (0.00000-0.00000)	0.00000 (0.00000-0.00000)	0.00000 (0.00000-0.00000)	0.00009 (0.00000-0.00052)	0.00014 (0.00000-0.00075)	0.01700 (0.01080-0.02461)	0.00062 (0.00000-0.00226)	0.00019 (0.00000-0.00054)	0.00004 (0.00000-0.00014)	0.00008 (0.00000-0.00026)	0.00012 (0.00000-0.00051)	0.00038 (0.00000-0.00140)	0.00005 (0.00000-0.00015)	0.00006 (0.00000-0.00035)	0.00060 (0.00008-0.00119)	0.00005 (0.00000-0.00025)	0.00027 (0.00000-0.00147)	0.02796 (0.01762-0.04039)	0.00190 (0.00060-0.00381)	0.04421 (0.00168-0.10127)	0.00013 (0.00000-0.00044)	0.00295 (0.00056-0.00621)	0.00557 (0.00209-0.01037)	0.00335 (0.00156-0.00533)	0.00133 (0.00022-0.00259)	0.00035 (0.00003-0.00123)	0.00013 (0.00000-0.00069)	0.00036 (0.00000-0.00210)	0.00587 (0.00069-0.01398)
Hs_B_cells	0.00027 (0.00000-0.00099)	0.00022 (0.00000-0.00076)	0.00000 (0.00000-0.00000)	0.00014 (0.00000-0.00055)	0.00649 (0.00172-0.01576)	0.00000 (0.00000-0.00000)	0.03325 (0.02468-0.04340)	0.00581 (0.00218-0.01034)	0.00097 (0.00005-0.00217)	0.00000 (0.00000-0.00000)	0.00002 (0.00000-0.00010)	0.00001 (0.00000-0.00004)	0.00000 (0.00000-0.00000)	0.00000 (0.00000-0.00000)	0.00000 (0.00000-0.00000)	0.00003 (0.00000-0.00027)	0.00940 (0.00000-0.02598)	0.00000 (0.00000-0.00000)	0.00000 (0.00000-0.00000)	0.00061 (0.00000-0.00224)	0.00000 (0.00000-0.00000)	0.00000 (0.00000-0.00000)	0.00009 (0.00000-0.00052)	0.00000 (0.00000-0.00000)	0.00000 (0.00000-0.00000)	0.00000 (0.00000-0.00000)	0.00000 (0.00000-0.00000)	0.00000 (0.00000-0.00000)	0.00000 (0.00000-0.00000)	0.00000 (0.00000-0.00000)	0.00000 (0.00000-0.00000)	0.00000 (0.00000-0.00000)	0.00000 (0.00000-0.00000)	0.00000 (0.00000-0.00000)	0.00000 (0.00000-0.00000)	0.00000 (0.00000-0.00000)	0.00000 (0.00000-0.00000)	0.00000 (0.00000-0.00000)	0.00000 (0.00000-0.00000)	0.00000 (0.00000-0.00000)	0.00000 (0.00000-0.00000)	0.00000 (0.00000-0.00000)	0.00000 (0.00000-0.00000)	0.00000 (0.00000-0.00000)	0.00000 (0.00000-0.00000)	0.00000 (0.00000-0.00000)	0.00000 (0.00000-0.00000)	0.00000 (0.00000-0.00000)	0.00000 (0.00000-0.00000)
Hs_DC	0.00000 (0.00000-0.00000)	0.00016 (0.00000-0.00088)	0.00000 (0.00000-0.00000)	0.00000 (0.00000-0.00000)	0.02014 (0.01041-0.03080)	0.00000 (0.00000-0.00000)	0.20442 (0.14660-0.26253)	0.00249 (0.00062-0.00518)	0.00232 (0.00032-0.00534)	0.00000 (0.00000-0.00000)	0.00000 (0.00000-0.00000)	0.00000 (0.00000-0.00004)	0.00000 (0.00000-0.00000)	0.00000 (0.00000-0.00000)	0.00000 (0.00000-0.00000)	0.00000 (0.00000-0.00005)	0.00000 (0.00000-0.00000)	0.00000 (0.00000-0.00000)	0.00000 (0.00000-0.00000)	0.00023 (0.00000-0.00088)	0.00009 (0.00000-0.00042)	0.00000 (0.00000-0.00000)	0.00014 (0.00000-0.00075)	0.00000 (0.00000-0.00000)	0.00000 (0.00000-0.00000)	0.00000 (0.00000-0.00000)	0.00000 (0.00000-0.00000)	0.00000 (0.00000-0.00000)	0.00000 (0.00000-0.00000)	0.00000 (0.00000-0.00000)	0.00000 (0.00000-0.00000)	0.00000 (0.00000-0.00000)	0.00000 (0.00000-0.00000)	0.00000 (0.00000-0.00000)	0.00000 (0.00000-0.00000)	0.00000 (0.00000-0.00000)	0.00000 (0.00000-0.00000)	0.00000 (0.00000-0.00000)	0.00000 (0.00000-0.00000)	0.00000 (0.00000-0.00000)	0.00000 (0.00000-0.00000)	0.00000 (0.00000-0.00000)	0.00000 (0.00000-0.00000)	0.00000 (0.00000-0.00000)	0.00000 (0.00000-0.00000)	0.00000 (0.00000-0.00000)	0.00000 (0.00000-0.00000)	0.00000 (0.00000-0.00000)	0.00000 (0.00000-0.00000)
Hs_EVT	0.00059 (0.00019-0.00114)	0.00915 (0.00290-0.01733)	0.00997 (0.00272-0.01882)	0.00249 (0.00126-0.00387)	0.00003 (0.00000-0.00013)	0.00001 (0.00000-0.00005)	0.00015 (0.00001-0.00034)	0.00005 (0.00000-0.00014)	0.00000 (0.00000-0.00000)	0.00000 (0.00000-0.00000)	0.00000 (0.00000-0.00000)	0.00001 (0.00000-0.00005)	0.00000 (0.00000-0.00000)	0.00000 (0.00000-0.00000)	0.04138 (0.01745-0.07545)	0.00000 (0.00000-0.00000)	0.00000 (0.00000-0.00000)	0.00005 (0.00000-0.00023)	0.00327 (0.00000-0.01112)	0.00190 (0.00018-0.00544)	0.00818 (0.00256-0.01617)	0.00987 (0.00141-0.02281)	0.01700 (0.01080-0.02461)	0.00000 (0.00000-0.00000)	0.00000 (0.00000-0.00000)	0.00000 (0.00000-0.00000)	0.00000 (0.00000-0.00000)	0.00000 (0.00000-0.00000)	0.00000 (0.00000-0.00000)	0.00000 (0.00000-0.00000)	0.00000 (0.00000-0.00000)	0.00000 (0.00000-0.00000)	0.00000 (0.00000-0.00000)	0.00000 (0.00000-0.00000)	0.00000 (0.00000-0.00000)	0.00000 (0.00000-0.00000)	0.00000 (0.00000-0.00000)	0.00000 (0.00000-0.00000)	0.00000 (0.00000-0.00000)	0.00000 (0.00000-0.00000)	0.00000 (0.00000-0.00000)	0.00000 (0.00000-0.00000)	0.00000 (0.00000-0.00000)	0.00000 (0.00000-0.00000)	0.00000 (0.00000-0.00000)	0.00000 (0.00000-0.00000)	0.00000 (0.00000-0.00000)	0.00000 (0.00000-0.00000)	0.00000 (0.00000-0.00000)
Hs_Granulocytes	0.00002 (0.00000-0.00024)	0.00161 (0.00000-0.00553)	0.00000 (0.00000-0.00000)	0.00000 (0.00000-0.00000)	0.01064 (0.00367-0.01915)	0.00000 (0.00000-0.00000)	0.04683 (0.02576-0.07340)	0.01133 (0.00175-0.02417)	0.00101 (0.00000-0.00421)	0.00000 (0.00000-0.00000)	0.00000 (0.00000-0.00000)	0.00000 (0.00000-0.00003)	0.00000 (0.00000-0.00000)	0.00108 (0.00000-0.00441)	0.00000 (0.00000-0.00000)	0.00002 (0.00000-0.00026)	0.00049 (0.00000-0.00230)	0.00002 (0.00000-0.00013)	0.00000 (0.00000-0.00000)	0.00266 (0.00000-0.00679)	0.00124 (0.00000-0.00519)	0.00014 (0.00000-0.00112)	0.00062 (0.00000-0.00226)	0.00000 (0.00000-0.00000)	0.00000 (0.00000-0.00000)	0.00000 (0.00000-0.00000)	0.00000 (0.00000-0.00000)	0.00000 (0.00000-0.00000)	0.00000 (0.00000-0.00000)	0.00000 (0.00000-0.00000)	0.00000 (0.00000-0.00000)	0.00000 (0.00000-0.00000)	0.00000 (0.00000-0.00000)	0.00000 (0.00000-0.00000)	0.00000 (0.00000-0.00000)	0.00000 (0.00000-0.00000)	0.00000 (0.00000-0.00000)	0.00000 (0.00000-0.00000)	0.00000 (0.00000-0.00000)	0.00000 (0.00000-0.00000)	0.00000 (0.00000-0.00000)	0.00000 (0.00000-0.00000)	0.00000 (0.00000-0.00000)	0.00000 (0.00000-0.00000)	0.00000 (0.00000-0.00000)	0.00000 (0.00000-0.00000)	0.00000 (0.00000-0.00000)	0.00000 (0.00000-0.00000)	0.00000 (0.00000-0.00000)
Hs_HB	0.00009 (0.00001-0.00019)	0.00039 (0.00007-0.00122)	0.00005 (0.00000-0.00057)	0.00003 (0.00000-0.00010)	0.00800 (0.00521-0.01102)	0.00000 (0.00000-0.00002)	0.13421 (0.10319-0.16644)	0.18465 (0.14625-0.22293)	0.06130 (0.04474-0.07929)	0.00000 (0.00000-0.00000)	0.00000 (0.00000-0.00000)	0.00003 (0.00000-0.00009)	0.00000 (0.00000-0.00001)	0.00000 (0.00000-0.00000)	0.00003 (0.00000-0.00045)	0.00003 (0.00000-0.00015)	0.00000 (0.00000-0.00000)	0.00006 (0.00000-0.00019)	0.00000 (0.00000-0.00000)	0.00023 (0.00009-0.00045)	0.00006 (0.00000-0.00020)	0.00331 (0.00000-0.01637)	0.00019 (0.00000-0.00054)	0.00000 (0.00000-0.00000)	0.00000 (0.00000-0.00000)	0.00000 (0.00000-0.00000)	0.00000 (0.00000-0.00000)	0.00000 (0.00000-0.00000)	0.00000 (0.00000-0.00000)	0.00000 (0.00000-0.00000)	0.00000 (0.00000-0.00000)	0.00000 (0.00000-0.00000)	0.00000 (0.00000-0.00000)	0.00000 (0.00000-0.00000)	0.00000 (0.00000-0.00000)	0.00000 (0.00000-0.00000)	0.00000 (0.00000-0.00000)	0.00000 (0.00000-0.00000)	0.00000 (0.00000-0.00000)	0.00000 (0.00000-0.00000)	0.00000 (0.00000-0.00000)	0.00000 (0.00000-0.00000)	0.00000 (0.00000-0.00000)	0.00000 (0.00000-0.00000)	0.00000 (0.00000-0.00000)	0.00000 (0.00000-0.00000)	0.00000 (0.00000-0.00000)	0.00000 (0.00000-0.00000)	0.00000 (0.00000-0.00000)
Hs_ILC3	0.00001 (0.00000-0.00006)	0.00040 (0.00002-0.00085)	0.00000 (0.00000-0.00000)	0.00006 (0.00000-0.00027)	0.00628 (0.00268-0.01173)	0.00000 (0.00000-0.00000)	0.01986 (0.00970-0.03169)	0.00194 (0.00091-0.00331)	0.00470 (0.00000-0.01226)	0.03172 (0.01500-0.06157)	0.02520 (0.01299-0.04138)	0.00000 (0.00000-0.00003)	0.00001 (0.00000-0.00005)	0.00056 (0.00000-0.00216)	0.00001 (0.00000-0.00006)	0.00000 (0.00000-0.00005)	0.02987 (0.01961-0.03926)	0.00044 (0.00000-0.00107)	0.00000 (0.00000-0.00000)	0.00060 (0.00008-0.00140)	0.00004 (0.00000-0.00016)	0.00002 (0.00000-0.00011)	0.00004 (0.00000-0.00014)	0.00000 (0.00000-0.00000)	0.00000 (0.00000-0.00000)	0.00000 (0.00000-0.00000)	0.00000 (0.00000-0.00000)	0.00000 (0.00000-0.00000)	0.00000 (0.00000-0.00000)	0.00000 (0.00000-0.00000)	0.00000 (0.00000-0.00000)	0.00000 (0.00000-0.00000)	0.00000 (0.00000-0.00000)	0.00000 (0.00000-0.00000)	0.00000 (0.00000-0.00000)	0.00000 (0.00000-0.00000)	0.00000 (0.00000-0.00000)	0.00000 (0.00000-0.00000)	0.00000 (0.00000-0.00000)	0.00000 (0.00000-0.00000)	0.00000 (0.00000-0.00000)	0.00000 (0.00000-0.00000)	0.00000 (0.00000-0.00000)	0.00000 (0.00000-0.00000)	0.00000 (0.00000-0.00000)	0.00000 (0.00000-0.00000)	0.00000 (0.00000-0.00000)	0.00000 (0.00000-0.00000)	0.00000 (0.00000-0.00000)
Hs_LEC	0.00023 (0.00000-0.00075)	0.00055 (0.00000-0.00138)	0.00000 (0.00000-0.00000)	0.00000 (0.00000-0.00000)	0.00003 (0.00000-0.00015)	0.00006 (0.00000-0.00028)	0.00100 (0.00006-0.00231)	0.00002 (0.00000-0.00016)	0.00003 (0.00000-0.00017)	0.00000 (0.00000-0.00000)	0.00000 (0.00000-0.00000)	0.00080 (0.00017-0.00181)	0.01608 (0.00092-0.04512)	0.00000 (0.00000-0.00000)	0.00009 (0.00000-0.00064)	0.00327 (0.00141-0.00604)	0.00000 (0.00000-0.00000)	0.05529 (0.03823-0.07346)	0.00000 (0.00000-0.00000)	0.02951 (0.01781-0.04342)	0.00021 (0.00000-0.00060)	0.00001 (0.00000-0.00007)	0.00008 (0.00000-0.00026)	0.00000 (0.00000-0.00000)	0.00000 (0.00000-0.00000)	0.00000 (0.00000-0.00000)	0.00000 (0.00000-0.00000)	0.00000 (0.00000-0.00000)	0.00000 (0.00000-0.00000)	0.00000 (0.00000-0.00000)	0.00000 (0.00000-0.00000)	0.00000 (0.00000-0.00000)	0.00000 (0.00000-0.00000)	0.00000 (0.00000-0.00000)	0.00000 (0.00000-0.00000)	0.00000 (0.00000-0.00000)	0.00000 (0.00000-0.00000)	0.00000 (0.00000-0.00000)	0.00000 (0.00000-0.00000)	0.00000 (0.00000-0.00000)	0.00000 (0.00000-0.00000)	0.00000 (0.00000-0.00000)	0.00000 (0.00000-0.00000)	0.00000 (0.00000-0.00000)	0.00000 (0.00000-0.00000)	0.00000 (0.00000-0.00000)	0.00000 (0.00000-0.00000)	0.00000 (0.00000-0.00000)	0.00000 (0.00000-0.00000)
Hs_M3	0.00000 (0.00000-0.00000)	0.00001 (0.00000-0.00011)	0.00000 (0.00000-0.00000)	0.00000 (0.00000-0.00000)	0.12388 (0.07696-0.17251)	0.00000 (0.00000-0.00000)	0.10586 (0.07300-0.14302)	0.00534 (0.00165-0.01039)	0.00279 (0.00111-0.00510)	0.00000 (0.00000-0.00000)	0.00000 (0.00000-0.00000)	0.00000 (0.00000-0.00000)	0.00000 (0.00000-0.00000)	0.00026 (0.00000-0.00097)	0.00000 (0.00000-0.00000)	0.00001 (0.00000-0.00007)	0.00000 (0.00000-0.00000)	0.00000 (0.00000-0.00000)	0.00000 (0.00000-0.00000)	0.00021 (0.00000-0.00093)	0.00000 (0.00000-0.00000)	0.00000 (0.00000-0.00000)	0.00012 (0.00000-0.00051)	0.00000 (0.00000-0.00000)	0.00000 (0.00000-0.00000)	0.00000 (0.00000-0.00000)	0.00000 (0.00000-0.00000)	0.00000 (0.00000-0.00000)	0.00000 (0.00000-0.00000)	0.00000 (0.00000-0.00000)	0.00000 (0.00000-0.00000)	0.00000 (0.00000-0.00000)	0.00000 (0.00000-0.00000)	0.00000 (0.00000-0.00000)	0.00000 (0.00000-0.00000)	0.00000 (0.00000-0.00000)	0.00000 (0.00000-0.00000)	0.00000 (0.00000-0.00000)	0.00000 (0.00000-0.00000)	0.00000 (0.00000-0.00000)	0.00000 (0.00000-0.00000)	0.00000 (0.00000-0.00000)	0.00000 (0.00000-0.00000)	0.00000 (0.00000-0.00000)	0.00000 (0.00000-0.00000)	0.00000 (0.00000-0.00000)	0.00000 (0.00000-0.00000)	0.00000 (0.00000-0.00000)	0.00000 (0.00000-0.00000)
Hs_MO	0.00001 (0.00000-0.00005)	0.00023 (0.00000-0.00062)	0.00000 (0.00000-0.00000)	0.00001 (0.00000-0.00006)	0.06418 (0.04756-0.08012)	0.00000 (0.00000-0.00000)	0.08261 (0.06542-0.09947)	0.00153 (0.00049-0.00290)	0.01139 (0.00772-0.01546)	0.00000 (0.00000-0.00000)	0.00000 (0.00000-0.00000)	0.00001 (0.00000-0.00007)	0.00000 (0.00000-0.00000)	0.16839 (0.05263-0.28495)	0.00000 (0.00000-0.00000)	0.00006 (0.00000-0.00031)	0.00000 (0.00000-0.00000)	0.00000 (0.00000-0.00000)	0.00000 (0.00000-0.00000)	0.00019 (0.00000-0.00059)	0.00002 (0.00000-0.00023)	0.00001 (0.00000-0.00006)	0.00038 (0.00000-0.00140)	0.00000 (0.00000-0.00000)	0.00000 (0.00000-0.00000)	0.00000 (0.00000-0.00000)	0.00000 (0.00000-0.00000)	0.00000 (0.00000-0.00000)	0.00000 (0.00000-0.00000)	0.00000 (0.00000-0.00000)	0.00000 (0.00000-0.00000)	0.00000 (0.00000-0.00000)	0.00000 (0.00000-0.00000)	0.00000 (0.00000-0.00000)	0.00000 (0.00000-0.00000)	0.00000 (0.00000-0.00000)	0.00000 (0.00000-0.00000)	0.00000 (0.00000-0.00000)	0.00000 (0.00000-0.00000)	0.00000 (0.00000-0.00000)	0.00000 (0.00000-0.00000)	0.00000 (0.00000-0.00000)	0.00000 (0.00000-0.00000)	0.00000 (0.00000-0.00000)	0.00000 (0.00000-0.00000)	0.00000 (0.00000-0.00000)	0.00000 (0.00000-0.00000)	0.00000 (0.00000-0.00000)	0.00000 (0.00000-0.00000)
Hs_NK	0.00009 (0.00000-0.00037)	0.00075 (0.00033-0.00131)	0.00000 (0.00000-0.00000)	0.00029 (0.00003-0.00073)	0.00307 (0.00147-0.00512)	0.00003 (0.00000-0.00016)	0.01116 (0.00731-0.01506)	0.00479 (0.00256-0.00707)	0.00143 (0.00005-0.00372)	0.03873 (0.01856-0.06576)	0.00496 (0.00195-0.00939)	0.00009 (0.00000-0.00034)	0.00000 (0.00000-0.00000)	0.00192 (0.00000-0.00536)	0.00022 (0.00000-0.00118)	0.00003 (0.00000-0.00020)	0.05756 (0.03898-0.07857)	0.00016 (0.00000-0.00058)	0.00000 (0.00000-0.00000)	0.00007 (0.00000-0.00023)	0.00002 (0.00000-0.00008)	0.00000 (0.00000-0.00000)	0.00005 (0.00000-0.00015)	0.00000 (0.00000-0.00000)	0.00000 (0.00000-0.00000)	0.00000 (0.00000-0.00000)	0.00000 (0.00000-0.00000)	0.00000 (0.00000-0.00000)	0.00000 (0.00000-0.00000)	0.00000 (0.00000-0.00000)	0.00000 (0.00000-0.00000)	0.00000 (0.00000-0.00000)	0.00000 (0.00000-0.00000)	0.00000 (0.00000-0.00000)	0.00000 (0.00000-0.00000)	0.00000 (0.00000-0.00000)	0.00000 (0.00000-0.00000)	0.00000 (0.00000-0.00000)	0.00000 (0.00000-0.00000)	0.00000 (0.00000-0.00000)	0.00000 (0.00000-0.00000)	0.00000 (0.00000-0.00000)	0.00000 (0.00000-0.00000)	0.00000 (0.00000-0.00000)	0.00000 (0.00000-0.00000)	0.00000 (0.00000-0.00000)	0.00000 (0.00000-0.00000)	0.00000 (0.00000-0.00000)	0.00000 (0.00000-0.00000)
Hs_PV AOC3	0.00000 (0.00000-0.00000)	0.00000 (0.00000-0.00000)	0.00000 (0.00000-0.00000)	0.00000 (0.00000-0.00000)	0.00000 (0.00000-0.00000)	0.00001 (0.00000-0.00014)	0.00008 (0.00000-0.00037)	0.00000 (0.00000-0.00000)	0.00000 (0.00000-0.00000)	0.00000 (0.00000-0.00000)	0.00000 (0.00000-0.00000)	0.16013 (0.11054-0.22004)	0.00105 (0.00000-0.00468)	0.00000 (0.00000-0.00000)	0.00000 (0.00000-0.00000)	0.06445 (0.03379-0.10120)	0.00000 (0.00000-0.00000)	0.00030 (0.00000-0.00147)	0.00000 (0.00000-0.00000)	0.00023 (0.00000-0.00097)	0.00012 (0.00000-0.00066)	0.00000 (0.00000-0.00000)	0.00006 (0.00000-0.00035)	0.00000 (0.00000-0.00000)	0.00000 (0.00000-0.00000)	0.00000 (0.00000-0.00000)	0.00000 (0.00000-0.00000)	0.00000 (0.00000-0.00000)	0.00000 (0.00000-0.00000)	0.00000 (0.00000-0.00000)	0.00000 (0.00000-0.00000)	0.00000 (0.00000-0.00000)	0.00000 (0.00000-0.00000)	0.00000 (0.00000-0.00000)	0.00000 (0.00000-0.00000)	0.00000 (0.00000-0.00000)	0.00000 (0.00000-0.00000)	0.00000 (0.00000-0.00000)	0.00000 (0.00000-0.00000)	0.00000 (0.00000-0.00000)	0.00000 (0.00000-0.00000)	0.00000 (0.00000-0.00000)	0.00000 (0.00000-0.00000)	0.00000 (0.00000-0.00000)	0.00000 (0.00000-0.00000)	0.00000 (0.00000-0.00000)	0.00000 (0.00000-0.00000)	0.00000 (0.00000-0.00000)	0.00000 (0.00000-0.00000)
Hs_PV MMP11	0.00000 (0.00000-0.00000)	0.00026 (0.00000-0.00096)	0.00001 (0.00000-0.00007)	0.00000 (0.00000-0.00000)	0.00010 (0.00000-0.00030)	0.00149 (0.00029-0.00340)	0.00104 (0.00004-0.00225)	0.00000 (0.00000-0.00000)	0.00000 (0.00000-0.00000)	0.00000 (0.00000-0.00000)	0.00000 (0.00000-0.00000)	0.12129 (0.09103-0.15569)	0.00087 (0.00000-0.00443)	0.00000 (0.00000-0.00000)	0.00002 (0.00000-0.00013)	0.01738 (0.00923-0.02837)	0.00000 (0.00000-0.00000)	0.00028 (0.00000-0.00106)	0.00000 (0.00000-0.00000)	0.01044 (0.00589-0.01498)	0.00259 (0.00065-0.00583)	0.00001 (0.00000-0.00008)	0.00060 (0.00008-0.00119)	0.00000 (0.00000-0.00000)	0.00000 (0.00000-0.00000)	0.00000 (0.00000-0.00000)	0.00000 (0.00000-0.00000)	0.00000 (0.00000-0.00000)	0.00000 (0.00000-0.00000)	0.00000 (0.00000-0.00000)	0.00000 (0.00000-0.00000)	0.00000 (0.00000-0.00000)	0.00000 (0.00000-0.00000)	0.00000 (0.00000-0.00000)	0.00000 (0.00000-0.00000)	0.00000 (0.00000-0.00000)	0.00000 (0.00000-0.00000)	0.00000 (0.00000-0.00000)	0.00000 (0.00000-0.00000)	0.00000 (0.00000-0.00000)	0.00000 (0.00000-0.00000)	0.00000 (0.00000-0.00000)	0.00000 (0.00000-0.00000)	0.00000 (0.00000-0.00000)	0.00000 (0.00000-0.00000)	0.00000 (0.00000-0.00000)	0.00000 (0.00000-0.00000)	0.00000 (0.00000-0.00000)	0.00000 (0.00000-0.00000)
Hs_PV STEAP4	0.00000 (0.00000-0.00000)	0.00000 (0.00000-0.00000)	0.00000 (0.00000-0.00000)	0.00000 (0.00000-0.00000)	0.00000 (0.00000-0.00003)	0.00011 (0.00000-0.00039)	0.00001 (0.00000-0.00009)	0.00000 (0.00000-0.00000)	0.00000 (0.00000-0.00000)	0.00000 (0.00000-0.00000)	0.00000 (0.00000-0.00000)	0.19919 (0.15011-0.25165)	0.00313 (0.00000-0.01473)	0.00000 (0.00000-0.00000)	0.00000 (0.00000-0.00000)	0.02088 (0.01183-0.03396)	0.00000 (0.00000-0.00000)	0.00007 (0.00000-0.00038)	0.00000 (0.00000-0.00000)	0.00020 (0.00000-0.00071)	0.00052 (0.00000-0.00215)	0.00000 (0.00000-0.00000)	0.00005 (0.00000-0.00025)	0.00000 (0.00000-0.00000)	0.00000 (0.00000-0.00000)	0.00000 (0.00000-0.00000)	0.00000 (0.00000-0.00000)	0.00000 (0.00000-0.00000)	0.00000 (0.00000-0.00000)	0.00000 (0.00000-0.00000)	0.00000 (0.00000-0.00000)	0.00000 (0.00000-0.00000)	0.00000 (0.00000-0.00000)	0.00000 (0.00000-0.00000)	0.00000 (0.00000-0.00000)	0.00000 (0.00000-0.00000)	0.00000 (0.00000-0.00000)	0.00000 (0.00000-0.00000)	0.00000 (0.00000-0.00000)	0.00000 (0.00000-0.00000)	0.00000 (0.00000-0.00000)	0.00000 (0.00000-0.00000)	0.00000 (0.00000-0.00000)	0.00000 (0.00000-0.00000)	0.00000 (0.00000-0.00000)	0.00000 (0.00000-0.00000)	0.00000 (0.00000-0.00000)	0.00000 (0.00000-0.00000)	0.00000 (0.00000-0.00000)
Hs_Plasma	0.00000 (0.00000-0.00000)	0.00000 (0.00000-0.00000)	0.00000 (0.00000-0.00000)	0.00000 (0.00000-0.00000)	0.01306 (0.00514-0.02153)	0.00000 (0.00000-0.00000)	0.04811 (0.02880-0.07075)	0.00142 (0.00000-0.00388)	0.00117 (0.00000-0.00391)	0.00018 (0.00000-0.00128)	0.00000 (0.00000-0.00000)	0.00000 (0.00000-0.00000)	0.00000 (0.00000-0.00000)	0.00000 (0.00000-0.00000)	0.00000 (0.00000-0.00000)	0.00000 (0.00000-0.00000)	0.00064 (0.00000-0.00276)	0.00000 (0.00000-0.00000)	0.00000 (0.00000-0.00000)	0.00005 (0.00000-0.00039)	0.00000 (0.00000-0.00000)	0.00000 (0.00000-0.00000)	0.00027 (0.00000-0.00147)	0.00000 (0.00000-0.00000)	0.00000 (0.00000-0.00000)	0.00000 (0.00000-0.00000)	0.00000 (0.00000-0.00000)	0.00000 (0.00000-0.00000)	0.00000 (0.00000-0.00000)	0.00000 (0.00000-0.00000)	0.00000 (0.00000-0.00000)	0.00000 (0.00000-0.00000)	0.00000 (0.00000-0.00000)	0.00000 (0.00000-0.00000)	0.00000 (0.00000-0.00000)	0.00000 (0.00000-0.00000)	0.00000 (0.00000-0.00000)	0.00000 (0.00000-0.00000)	0.00000 (0.00000-0.00000)	0.00000 (0.00000-0.00000)	0.00000 (0.00000-0.00000)	0.00000 (0.00000-0.00000)	0.00000 (0.00000-0.00000)	0.00000 (0.00000-0.00000)	0.00000 (0.00000-0.00000)	0.00000 (0.00000-0.00000)	0.00000 (0.00000-0.00000)	0.00000 (0.00000-0.00000)	0.00000 (0.00000-0.00000)
Hs_SCT	0.00062 (0.00019-0.00136)	0.00789 (0.00205-0.01640)	0.01490 (0.00099-0.03547)	0.00686 (0.00285-0.01254)	0.00044 (0.00000-0.00103)	0.00001 (0.00000-0.00004)	0.00271 (0.00103-0.00538)	0.00000 (0.00000-0.00002)	0.00000 (0.00000-0.00001)	0.00000 (0.00000-0.00000)	0.00000 (0.00000-0.00000)	0.00000 (0.00000-0.00004)	0.00000 (0.00000-0.00000)	0.00000 (0.00000-0.00000)	0.00987 (0.00050-0.02475)	0.00000 (0.00000-0.00000)	0.00000 (0.00000-0.00000)	0.00001 (0.00000-0.00008)	0.00145 (0.00000-0.00574)	0.00054 (0.00001-0.00145)	0.00598 (0.00203-0.01074)	0.09065 (0.05742-0.12569)	0.02796 (0.01762-0.04039)	0.00000 (0.00000-0.00000)	0.00000 (0.00000-0.00000)	0.00000 (0.00000-0.00000)	0.00000 (0.00000-0.00000)	0.00000 (0.00000-0.00000)	0.00000 (0.00000-0.00000)	0.00000 (0.00000-0.00000)	0.00000 (0.00000-0.00000)	0.00000 (0.00000-0.00000)	0.00000 (0.00000-0.00000)	0.00000 (0.00000-0.00000)	0.00000 (0.00000-0.00000)	0.00000 (0.00000-0.00000)	0.00000 (0.00000-0.00000)	0.00000 (0.00000-0.00000)	0.00000 (0.00000-0.00000)	0.00000 (0.00000-0.00000)	0.00000 (0.00000-0.00000)	0.00000 (0.00000-0.00000)	0.00000 (0.00000-0.00000)	0.00000 (0.00000-0.00000)	0.00000 (0.00000-0.00000)	0.00000 (0.00000-0.00000)	0.00000 (0.00000-0.00000)	0.00000 (0.00000-0.00000)	0.00000 (0.00000-0.00000)
Hs_SMC	0.00012 (0.00000-0.00039)	0.00740 (0.00129-0.01475)	0.00003 (0.00000-0.00010)	0.00086 (0.00005-0.00282)	0.00015 (0.00000-0.00047)	0.00516 (0.00069-0.02338)	0.00081 (0.00022-0.00200)	0.00121 (0.00001-0.00369)	0.00011 (0.00000-0.00054)	0.00000 (0.00000-0.00000)	0.00000 (0.00000-0.00002)	0.01522 (0.00756-0.02504)	0.00135 (0.00000-0.00599)	0.00008 (0.00000-0.00086)	0.01402 (0.00136-0.03032)	0.10338 (0.06015-0.15032)	0.00000 (0.00000-0.00000)	0.00006 (0.00000-0.00017)	0.00000 (0.00000-0.00000)	0.03679 (0.02725-0.04840)	0.00179 (0.00073-0.00394)	0.00011 (0.00000-0.00098)	0.00190 (0.00060-0.00381)	0.00000 (0.00000-0.00000)	0.00000 (0.00000-0.00000)	0.00000 (0.00000-0.00000)	0.00000 (0.00000-0.00000)	0.00000 (0.00000-0.00000)	0.00000 (0.00000-0.00000)	0.00000 (0.00000-0.00000)	0.00000 (0.00000-0.00000)	0.00000 (0.00000-0.00000)	0.00000 (0.00000-0.00000)	0.00000 (0.00000-0.00000)	0.00000 (0.00000-0.00000)	0.00000 (0.00000-0.00000)	0.00000 (0.00000-0.00000)	0.00000 (0.00000-0.00000)	0.00000 (0.00000-0.00000)	0.00000 (0.00000-0.00000)	0.00000 (0.00000-0.00000)	0.00000 (0.00000-0.00000)	0.00000 (0.00000-0.00000)	0.00000 (0.00000-0.00000)	0.00000 (0.00000-0.00000)	0.00000 (0.00000-0.00000)	0.00000 (0.00000-0.00000)	0.00000 (0.00000-0.00000)	0.00000 (0.00000-0.00000)
Hs_TGC	0.00000 (0.00000-0.00000)	0.00000 (0.00000-0.00000)	0.00000 (0.00000-0.00000)	0.00000 (0.00000-0.00000)	0.00000 (0.00000-0.00000)	0.00000 (0.00000-0.00000)	0.00000 (0.00000-0.00000)	0.00000 (0.00000-0.00000)	0.00000 (0.00000-0.00000)	0.00000 (0.00000-0.00000)	0.00000 (0.00000-0.00000)	0.00000 (0.00000-0.00000)	0.00000 (0.00000-0.00000)	0.00000 (0.00000-0.00000)	0.00210 (0.00000-0.01115)	0.00000 (0.00000-0.00000)	0.00000 (0.00000-0.00000)	0.00000 (0.00000-0.00000)	0.00000 (0.00000-0.00000)	0.00288 (0.00000-0.01590)	0.01449 (0.00000-0.04669)	0.01542 (0.00000-0.04292)	0.04421 (0.00168-0.10127)	0.00000 (0.00000-0.00000)	0.00000 (0.00000-0.00000)	0.00000 (0.00000-0.00000)	0.00000 (0.00000-0.00000)	0.00000 (0.00000-0.00000)	0.00000 (0.00000-0.00000)	0.00000 (0.00000-0.00000)	0.00000 (0.00000-0.00000)	0.00000 (0.00000-0.00000)	0.00000 (0.00000-0.00000)	0.00000 (0.00000-0.00000)	0.00000 (0.00000-0.00000)	0.00000 (0.00000-0.00000)	0.00000 (0.00000-0.00000)	0.00000 (0.00000-0.00000)	0.00000 (0.00000-0.00000)	0.00000 (0.00000-0.00000)	0.00000 (0.00000-0.00000)	0.00000 (0.00000-0.00000)	0.00000 (0.00000-0.00000)	0.00000 (0.00000-0.00000)	0.00000 (0.00000-0.00000)	0.00000 (0.00000-0.00000)	0.00000 (0.00000-0.00000)	0.00000 (0.00000-0.00000)	0.00000 (0.00000-0.00000)
Hs_T_cells	0.00008 (0.00000-0.00036)	0.00128 (0.00038-0.00244)	0.00000 (0.00000-0.00000)	0.00037 (0.00000-0.00111)	0.00387 (0.00095-0.00795)	0.00004 (0.00000-0.00021)	0.01005 (0.00432-0.01651)	0.00082 (0.00008-0.00198)	0.00046 (0.00000-0.00106)	0.00937 (0.00227-0.01995)	0.00075 (0.00015-0.00292)	0.00001 (0.00000-0.00005)	0.00000 (0.00000-0.00004)	0.00057 (0.00000-0.00239)	0.00194 (0.00000-0.00862)	0.00000 (0.00000-0.00000)	0.11785 (0.06803-0.16119)	0.00004 (0.00000-0.00016)	0.00000 (0.00000-0.00000)	0.00005 (0.00000-0.00022)	0.00002 (0.00000-0.00014)	0.00000 (0.00000-0.00003)	0.00013 (0.00000-0.00044)	0.00000 (0.00000-0.00000)	0.00000 (0.00000-0.00000)	0.00000 (0.00000-0.00000)	0.00000 (0.00000-0.00000)	0.00000 (0.00000-0.00000)	0.00000 (0.00000-0.00000)	0.00000 (0.00000-0.00000)	0.00000 (0.00000-0.00000)	0.00000 (0.00000-0.00000)	0.00000 (0.00000-0.00000)	0.00000 (0.00000-0.00000)	0.00000 (0.00000-0.00000)	0.00000 (0.00000-0.00000)	0.00000 (0.00000-0.00000)	0.00000 (0.00000-0.00000)	0.00000 (0.00000-0.00000)	0.00000 (0.00000-0.00000)	0.00000 (0.00000-0.00000)	0.00000 (0.00000-0.00000)	0.00000 (0.00000-0.00000)	0.00000 (0.00000-0.00000)	0.00000 (0.00000-0.00000)	0.00000 (0.00000-0.00000)	0.00000 (0.00000-0.00000)	0.00000 (0.00000-0.00000)	0.00000 (0.00000-0.00000)
Hs_VCT	0.06401 (0.04775-0.07986)	0.06525 (0.04606-0.08690)	0.00616 (0.00024-0.01572)	0.00639 (0.00294-0.01087)	0.00017 (0.00000-0.00056)	0.00000 (0.00000-0.00000)	0.00034 (0.00015-0.00061)	0.00038 (0.00007-0.00088)	0.00000 (0.00000-0.00001)	0.00000 (0.00000-0.00000)	0.00000 (0.00000-0.00000)	0.00003 (0.00000-0.00017)	0.00000 (0.00000-0.00000)	0.00000 (0.00000-0.00000)	0.00176 (0.00000-0.00628)	0.00029 (0.00000-0.00156)	0.00000 (0.00000-0.00000)	0.00003 (0.00000-0.00009)	0.00000 (0.00000-0.00000)	0.00247 (0.00015-0.00565)	0.01337 (0.00448-0.02495)	0.00223 (0.00023-0.00658)	0.00295 (0.00056-0.00621)	0.00000 (0.00000-0.00000)	0.00000 (0.00000-0.00000)	0.00000 (0.00000-0.00000)	0.00000 (0.00000-0.00000)	0.00000 (0.00000-0.00000)	0.00000 (0.00000-0.00000)	0.00000 (0.00000-0.00000)	0.00000 (0.00000-0.00000)	0.00000 (0.00000-0.00000)	0.00000 (0.00000-0.00000)	0.00000 (0.00000-0.00000)	0.00000 (0.00000-0.00000)	0.00000 (0.00000-0.00000)	0.00000 (0.00000-0.00000)	0.00000 (0.00000-0.00000)	0.00000 (0.00000-0.00000)	0.00000 (0.00000-0.00000)	0.00000 (0.00000-0.00000)	0.00000 (0.00000-0.00000)	0.00000 (0.00000-0.00000)	0.00000 (0.00000-0.00000)	0.00000 (0.00000-0.00000)	0.00000 (0.00000-0.00000)	0.00000 (0.00000-0.00000)	0.00000 (0.00000-0.00000)	0.00000 (0.00000-0.00000)
Hs_VCT_CCC	0.03738 (0.02505-0.05448)	0.04776 (0.02856-0.06914)	0.13970 (0.05476-0.23325)	0.05107 (0.02950-0.07261)	0.00030 (0.00000-0.00092)	0.00000 (0.00000-0.00003)	0.00050 (0.00012-0.00098)	0.00168 (0.00018-0.00341)	0.00000 (0.00000-0.00000)	0.00000 (0.00000-0.00000)	0.00000 (0.00000-0.00000)	0.00000 (0.00000-0.00000)	0.00000 (0.00000-0.00000)	0.00000 (0.00000-0.00000)	0.00138 (0.00001-0.00413)	0.00000 (0.00000-0.00000)	0.00000 (0.00000-0.00000)	0.00000 (0.00000-0.00003)	0.00000 (0.00000-0.00000)	0.00934 (0.00093-0.01939)	0.02303 (0.00937-0.03721)	0.00578 (0.00176-0.01253)	0.00557 (0.00209-0.01037)	0.00000 (0.00000-0.00000)	0.00000 (0.00000-0.00000)	0.00000 (0.00000-0.00000)	0.00000 (0.00000-0.00000)	0.00000 (0.00000-0.00000)	0.00000 (0.00000-0.00000)	0.00000 (0.00000-0.00000)	0.00000 (0.00000-0.00000)	0.00000 (0.00000-0.00000)	0.00000 (0.00000-0.00000)	0.00000 (0.00000-0.00000)	0.00000 (0.00000-0.00000)	0.00000 (0.00000-0.00000)	0.00000 (0.00000-0.00000)	0.00000 (0.00000-0.00000)	0.00000 (0.00000-0.00000)	0.00000 (0.00000-0.00000)	0.00000 (0.00000-0.00000)	0.00000 (0.00000-0.00000)	0.00000 (0.00000-0.00000)	0.00000 (0.00000-0.00000)	0.00000 (0.00000-0.00000)	0.00000 (0.00000-0.00000)	0.00000 (0.00000-0.00000)	0.00000 (0.00000-0.00000)	0.00000 (0.00000-0.00000)
Hs_VCT_fusing	0.01547 (0.01050-0.02099)	0.01188 (0.00689-0.01815)	0.00067 (0.00000-0.00256)	0.01485 (0.00861-0.02367)	0.00008 (0.00000-0.00027)	0.00000 (0.00000-0.00000)	0.00040 (0.00000-0.00087)	0.00000 (0.00000-0.00000)	0.00005 (0.00000-0.00027)	0.00000 (0.00000-0.00000)	0.00000 (0.00000-0.00000)	0.00000 (0.00000-0.00000)	0.00000 (0.00000-0.00000)	0.00000 (0.00000-0.00000)	0.00052 (0.00000-0.00240)	0.00000 (0.00000-0.00000)	0.00000 (0.00000-0.00000)	0.00000 (0.00000-0.00000)	0.00000 (0.00000-0.00000)	0.00026 (0.00000-0.00066)	0.00112 (0.00043-0.00206)	0.00535 (0.00158-0.01042)	0.00335 (0.00156-0.00533)	0.00000 (0.00000-0.00000)	0.00000 (0.00000-0.00000)	0.00000 (0.00000-0.00000)	0.00000 (0.00000-0.00000)	0.00000 (0.00000-0.00000)	0.00000 (0.00000-0.00000)	0.00000 (0.00000-0.00000)	0.00000 (0.00000-0.00000)	0.00000 (0.00000-0.00000)	0.00000 (0.00000-0.00000)	0.00000 (0.00000-0.00000)	0.00000 (0.00000-0.00000)	0.00000 (0.00000-0.00000)	0.00000 (0.00000-0.00000)	0.00000 (0.00000-0.00000)	0.00000 (0.00000-0.00000)	0.00000 (0.00000-0.00000)	0.00000 (0.00000-0.00000)	0.00000 (0.00000-0.00000)	0.00000 (0.00000-0.00000)	0.00000 (0.00000-0.00000)	0.00000 (0.00000-0.00000)	0.00000 (0.00000-0.00000)	0.00000 (0.00000-0.00000)	0.00000 (0.00000-0.00000)	0.00000 (0.00000-0.00000)
Hs_VCT_p	0.06349 (0.03822-0.08936)	0.04665 (0.02276-0.07143)	0.00086 (0.00001-0.00663)	0.00059 (0.00000-0.00200)	0.00014 (0.00000-0.00045)	0.00000 (0.00000-0.00000)	0.00048 (0.00009-0.00125)	0.00396 (0.00065-0.00819)	0.00000 (0.00000-0.00000)	0.00000 (0.00000-0.00000)	0.00000 (0.00000-0.00000)	0.00000 (0.00000-0.00000)	0.00000 (0.00000-0.00000)	0.00000 (0.00000-0.00000)	0.00032 (0.00000-0.00216)	0.00000 (0.00000-0.00000)	0.00000 (0.00000-0.00000)	0.00000 (0.00000-0.00004)	0.00000 (0.00000-0.00000)	0.00841 (0.00015-0.01765)	0.01390 (0.00329-0.02736)	0.00151 (0.00018-0.00479)	0.00133 (0.00022-0.00259)	0.00000 (0.00000-0.00000)	0.00000 (0.00000-0.00000)	0.00000 (0.00000-0.00000)	0.00000 (0.00000-0.00000)	0.00000 (0.00000-0.00000)	0.00000 (0.00000-0.00000)	0.00000 (0.00000-0.00000)	0.00000 (0.00000-0.00000)	0.00000 (0.00000-0.00000)	0.00000 (0.00000-0.00000)	0.00000 (0.00000-0.00000)	0.00000 (0.00000-0.00000)	0.00000 (0.00000-0.00000)	0.00000 (0.00000-0.00000)	0.00000 (0.00000-0.00000)	0.00000 (0.00000-0.00000)	0.00000 (0.00000-0.00000)	0.00000 (0.00000-0.00000)	0.00000 (0.00000-0.00000)	0.00000 (0.00000-0.00000)	0.00000 (0.00000-0.00000)	0.00000 (0.00000-0.00000)	0.00000 (0.00000-0.00000)	0.00000 (0.00000-0.00000)	0.00000 (0.00000-0.00000)	0.00000 (0.00000-0.00000)
Hs_VEC	0.00021 (0.00000-0.00060)	0.00037 (0.00008-0.00074)	0.00000 (0.00000-0.00000)	0.00004 (0.00000-0.00014)	0.00019 (0.00000-0.00090)	0.00006 (0.00000-0.00016)	0.00103 (0.00050-0.00161)	0.00014 (0.00000-0.00040)	0.00003 (0.00000-0.00014)	0.00000 (0.00000-0.00000)	0.00029 (0.00000-0.00346)	0.00087 (0.00010-0.00279)	0.14616 (0.09304-0.20114)	0.00000 (0.00000-0.00000)	0.00001 (0.00000-0.00004)	0.00083 (0.00010-0.00234)	0.00000 (0.00000-0.00000)	0.23112 (0.19185-0.26622)	0.00000 (0.00000-0.00000)	0.00744 (0.00474-0.01093)	0.00038 (0.00002-0.00157)	0.00001 (0.00000-0.00004)	0.00035 (0.00003-0.00123)	0.00000 (0.00000-0.00000)	0.00000 (0.00000-0.00000)	0.00000 (0.00000-0.00000)	0.00000 (0.00000-0.00000)	0.00000 (0.00000-0.00000)	0.00000 (0.00000-0.00000)	0.00000 (0.00000-0.00000)	0.00000 (0.00000-0.00000)	0.00000 (0.00000-0.00000)	0.00000 (0.00000-0.00000)	0.00000 (0.00000-0.00000)	0.00000 (0.00000-0.00000)	0.00000 (0.00000-0.00000)	0.00000 (0.00000-0.00000)	0.00000 (0.00000-0.00000)	0.00000 (0.00000-0.00000)	0.00000 (0.00000-0.00000)	0.00000 (0.00000-0.00000)	0.00000 (0.00000-0.00000)	0.00000 (0.00000-0.00000)	0.00000 (0.00000-0.00000)	0.00000 (0.00000-0.00000)	0.00000 (0.00000-0.00000)	0.00000 (0.00000-0.00000)	0.00000 (0.00000-0.00000)	0.00000 (0.00000-0.00000)
Hs_dDC	0.00000 (0.00000-0.00000)	0.00000 (0.00000-0.00000)	0.00000 (0.00000-0.00000)	0.00000 (0.00000-0.00000)	0.06192 (0.03032-0.09019)	0.00000 (0.00000-0.00000)	0.09803 (0.06650-0.13653)	0.01030 (0.00515-0.01812)	0.00561 (0.00222-0.01002)	0.00000 (0.00000-0.00000)	0.00013 (0.00000-0.00065)	0.00030 (0.00000-0.00144)	0.00000 (0.00000-0.00012)	0.00030 (0.00000-0.00146)	0.00000 (0.00000-0.00000)	0.00015 (0.00000-0.00073)	0.00000 (0.00000-0.00000)	0.00000 (0.00000-0.00000)	0.00000 (0.00000-0.00000)	0.00124 (0.00000-0.00316)	0.00000 (0.00000-0.00000)	0.00000 (0.00000-0.00000)	0.00013 (0.00000-0.00069)	0.00000 (0.00000-0.00000)	0.00000 (0.00000-0.00000)	0.00000 (0.00000-0.00000)	0.00000 (0.00000-0.00000)	0.00000 (0.00000-0.00000)	0.00000 (0.00000-0.00000)	0.00000 (0.00000-0.00000)	0.00000 (0.00000-0.00000)	0.00000 (0.00000-0.00000)	0.00000 (0.00000-0.00000)	0.00000 (0.00000-0.00000)	0.00000 (0.00000-0.00000)	0.00000 (0.00000-0.00000)	0.00000 (0.00000-0.00000)	0.00000 (0.00000-0.00000)	0.00000 (0.00000-0.00000)	0.00000 (0.00000-0.00000)	0.00000 (0.00000-0.00000)	0.00000 (0.00000-0.00000)	0.00000 (0.00000-0.00000)	0.00000 (0.00000-0.00000)	0.00000 (0.00000-0.00000)	0.00000 (0.00000-0.00000)	0.00000 (0.00000-0.00000)	0.00000 (0.00000-0.00000)	0.00000 (0.00000-0.00000)
Hs_dEpi_lumenal	0.09191 (0.05586-0.13194)	0.04339 (0.01599-0.07884)	0.00142 (0.00000-0.00590)	0.01204 (0.00391-0.02210)	0.00000 (0.00000-0.00000)	0.00000 (0.00000-0.00000)	0.00000 (0.00000-0.00000)	0.00000 (0.00000-0.00000)	0.00000 (0.00000-0.00000)	0.00000 (0.00000-0.00000)	0.00000 (0.00000-0.00000)	0.00076 (0.00000-0.00290)	0.00004 (0.00000-0.00063)	0.00000 (0.00000-0.00000)	0.00006 (0.00000-0.00067)	0.00000 (0.00000-0.00000)	0.00000 (0.00000-0.00000)	0.00192 (0.00000-0.00766)	0.00000 (0.00000-0.00000)	0.01085 (0.00000-0.02404)	0.00015 (0.00000-0.00091)	0.00000 (0.00000-0.00000)	0.00036 (0.00000-0.00210)	0.00000 (0.00000-0.00000)	0.00000 (0.00000-0.00000)	0.00000 (0.00000-0.00000)	0.00000 (0.00000-0.00000)	0.00000 (0.00000-0.00000)	0.00000 (0.00000-0.00000)	0.00000 (0.00000-0.00000)	0.00000 (0.00000-0.00000)	0.00000 (0.00000-0.00000)	0.00000 (0.00000-0.00000)	0.00000 (0.00000-0.00000)	0.00000 (0.00000-0.00000)	0.00000 (0.00000-0.00000)	0.00000 (0.00000-0.00000)	0.00000 (0.00000-0.00000)	0.00000 (0.00000-0.00000)	0.00000 (0.00000-0.00000)	0.00000 (0.00000-0.00000)	0.00000 (0.00000-0.00000)	0.00000 (0.00000-0.00000)	0.00000 (0.00000-0.00000)	0.00000 (0.00000-0.00000)	0.00000 (0.00000-0.00000)	0.00000 (0.00000-0.00000)	0.00000 (0.00000-0.00000)	0.00000 (0.00000-0.00000)
Hs_dEpi_secretory	0.12576 (0.10470-0.14919)	0.05875 (0.03808-0.08471)	0.04506 (0.01111-0.09541)	0.15608 (0.13040-0.18518)	0.00023 (0.00000-0.00082)	0.00007 (0.00001-0.00015)	0.00039 (0.00017-0.00068)	0.00001 (0.00000-0.00003)	0.00006 (0.00000-0.00040)	0.00002 (0.00000-0.00006)	0.00004 (0.00000-0.00011)	0.00004 (0.00000-0.00011)	0.00000 (0.00000-0.00001)	0.00024 (0.00000-0.00176)	0.00114 (0.00000-0.00404)	0.00001 (0.00000-0.00005)	0.00019 (0.00000-0.00089)	0.00015 (0.00000-0.00060)	0.00000 (0.00000-0.00000)	0.00069 (0.00038-0.00108)	0.00050 (0.00004-0.00177)	0.00083 (0.00000-0.00426)	0.00587 (0.00069-0.01398)	0.00000 (0.00000-0.00000)	0.00000 (0.00000-0.00000)	0.00000 (0.00000-0.00000)	0.00000 (0.00000-0.00000)	0.00000 (0.00000-0.00000)	0.00000 (0.00000-0.00000)	0.00000 (0.00000-0.00000)	0.00000 (0.00000-0.00000)	0.00000 (0.00000-0.00000)	0.00000 (0.00000-0.00000)	0.00000 (0.00000-0.00000)	0.00000 (0.00000-0.00000)	0.00000 (0.00000-0.00000)	0.00000 (0.00000-0.00000)	0.00000 (0.00000-0.00000)	0.00000 (0.00000-0.00000)	0.00000 (0.00000-0.00000)	0.00000 (0.00000-0.00000)	0.00000 (0.00000-0.00000)	0.00000 (0.00000-0.00000)	0.00000 (0.00000-0.00000)	0.00000 (0.00000-0.00000)	0.00000 (0.00000-0.00000)	0.00000 (0.00000-0.00000)	0.00000 (0.00000-0.00000)	0.00000 (0.00000-0.00000)
Hs_dM1	0.00000 (0.00000-0.00001)	0.00009 (0.00000-0.00021)	0.00000 (0.00000-0.00000)	0.00003 (0.00000-0.00010)	0.14051 (0.11774-0.16181)	0.00000 (0.00000-0.00000)	0.13893 (0.11106-0.16540)	0.01788 (0.00935-0.02799)	0.08691 (0.06697-0.11157)	0.00000 (0.00000-0.00000)	0.00000 (0.00000-0.00001)	0.00004 (0.00000-0.00016)	0.00000 (0.00000-0.00001)	0.06060 (0.00748-0.13363)	0.00007 (0.00000-0.00101)	0.00067 (0.00000-0.00267)	0.00001 (0.00000-0.00006)	0.00002 (0.00000-0.00010)	0.00000 (0.00000-0.00000)	0.00017 (0.00005-0.00042)	0.00000 (0.00000-0.00001)	0.00000 (0.00000-0.00001)	0.00121 (0.00000-0.00356)	0.00000 (0.00000-0.00000)	0.00000 (0.00000-0.00000)	0.00000 (0.00000-0.00000)	0.00000 (0.00000-0.00000)	0.00000 (0.00000-0.00000)	0.00000 (0.00000-0.00000)	0.00000 (0.00000-0.00000)	0.00000 (0.00000-0.00000)	0.00000 (0.00000-0.00000)	0.00000 (0.00000-0.00000)	0.00000 (0.00000-0.00000)	0.00000 (0.00000-0.00000)	0.00000 (0.00000-0.00000)	0.00000 (0.00000-0.00000)	0.00000 (0.00000-0.00000)	0.00000 (0.00000-0.00000)	0.00000 (0.00000-0.00000)	0.00000 (0.00000-0.00000)	0.00000 (0.00000-0.00000)	0.00000 (0.00000-0.00000)	0.00000 (0.00000-0.00000)	0.00000 (0.00000-0.00000)	0.00000 (0.00000-0.00000)	0.00000 (0.00000-0.00000)	0.00000 (0.00000-0.00000)	0.00000 (0.00000-0.00000)
Hs_dM2	0.00004 (0.00000-0.00021)	0.00053 (0.00017-0.00159)	0.00131 (0.00000-0.00822)	0.00045 (0.00001-0.00155)	0.01408 (0.01078-0.01780)	0.00002 (0.00000-0.00008)	0.15671 (0.12756-0.18593)	0.00881 (0.00491-0.01372)	0.09728 (0.07715-0.12007)	0.00001 (0.00000-0.00006)	0.00001 (0.00000-0.00004)	0.00523 (0.00057-0.01186)	0.00052 (0.00000-0.00337)	0.00652 (0.00009-0.01931)	0.00024 (0.00000-0.00188)	0.00093 (0.00002-0.00280)	0.00012 (0.00000-0.00039)	0.00023 (0.00005-0.00050)	0.00000 (0.00000-0.00000)	0.00254 (0.00169-0.00368)	0.00011 (0.00002-0.00022)	0.00008 (0.00000-0.00087)	0.00071 (0.00001-0.00171)	0.00000 (0.00000-0.00000)	0.00000 (0.00000-0.00000)	0.00000 (0.00000-0.00000)	0.00000 (0.00000-0.00000)	0.00000 (0.00000-0.00000)	0.00000 (0.00000-0.00000)	0.00000 (0.00000-0.00000)	0.00000 (0.00000-0.00000)	0.00000 (0.00000-0.00000)	0.00000 (0.00000-0.00000)	0.00000 (0.00000-0.00000)	0.00000 (0.00000-0.00000)	0.00000 (0.00000-0.00000)	0.00000 (0.00000-0.00000)	0.00000 (0.00000-0.00000)	0.00000 (0.00000-0.00000)	0.00000 (0.00000-0.00000)	0.00000 (0.00000-0.00000)	0.00000 (0.00000-0.00000)	0.00000 (0.00000-0.00000)	0.00000 (0.00000-0.00000)	0.00000 (0.00000-0.00000)	0.00000 (0.00000-0.00000)	0.00000 (0.00000-0.00000)	0.00000 (0.00000-0.00000)	0.00000 (0.00000-0.00000)
Hs_dNK1	0.00004 (0.00000-0.00022)	0.00027 (0.00007-0.00058)	0.00000 (0.00000-0.00000)	0.00004 (0.00000-0.00013)	0.00414 (0.00046-0.00921)	0.00000 (0.00000-0.00000)	0.02051 (0.00864-0.03360)	0.01004 (0.00572-0.01452)	0.00196 (0.00000-0.00618)	0.00688 (0.00265-0.01173)	0.12405 (0.07110-0.17879)	0.00001 (0.00000-0.00004)	0.00000 (0.00000-0.00002)	0.00021 (0.00000-0.00142)	0.00007 (0.00000-0.00103)	0.00001 (0.00000-0.00003)	0.00110 (0.00019-0.00297)	0.00017 (0.00000-0.00063)	0.00000 (0.00000-0.00000)	0.00015 (0.00003-0.00030)	0.00007 (0.00000-0.00030)	0.00001 (0.00000-0.00003)	0.00000 (0.00000-0.00001)	0.00000 (0.00000-0.00000)	0.00000 (0.00000-0.00000)	0.00000 (0.00000-0.00000)	0.00000 (0.00000-0.00000)	0.00000 (0.00000-0.00000)	0.00000 (0.00000-0.00000)	0.00000 (0.00000-0.00000)	0.00000 (0.00000-0.00000)	0.00000 (0.00000-0.00000)	0.00000 (0.00000-0.00000)	0.00000 (0.00000-0.00000)	0.00000 (0.00000-0.00000)	0.00000 (0.00000-0.00000)	0.00000 (0.00000-0.00000)	0.00000 (0.00000-0.00000)	0.00000 (0.00000-0.00000)	0.00000 (0.00000-0.00000)	0.00000 (0.00000-0.00000)	0.00000 (0.00000-0.00000)	0.00000 (0.00000-0.00000)	0.00000 (0.00000-0.00000)	0.00000 (0.00000-0.00000)	0.00000 (0.00000-0.00000)	0.00000 (0.00000-0.00000)	0.00000 (0.00000-0.00000)	0.00000 (0.00000-0.00000)
Hs_dNK2	0.00011 (0.00000-0.00026)	0.00010 (0.00000-0.00027)	0.00000 (0.00000-0.00000)	0.00002 (0.00000-0.00005)	0.00356 (0.00078-0.00767)	0.00000 (0.00000-0.00000)	0.01966 (0.00891-0.03327)	0.00236 (0.00075-0.00498)	0.00391 (0.00001-0.01223)	0.06501 (0.03283-0.10600)	0.07478 (0.03893-0.11555)	0.00029 (0.00000-0.00110)	0.00039 (0.00000-0.00366)	0.00020 (0.00000-0.00094)	0.00000 (0.00000-0.00001)	0.00000 (0.00000-0.00002)	0.00822 (0.00203-0.01851)	0.00106 (0.00000-0.00374)	0.00000 (0.00000-0.00000)	0.00026 (0.00009-0.00050)	0.00000 (0.00000-0.00000)	0.00000 (0.00000-0.00000)	0.00000 (0.00000-0.00001)	0.00000 (0.00000-0.00000)	0.00000 (0.00000-0.00000)	0.00000 (0.00000-0.00000)	0.00000 (0.00000-0.00000)	0.00000 (0.00000-0.00000)	0.00000 (0.00000-0.00000)	0.00000 (0.00000-0.00000)	0.00000 (0.00000-0.00000)	0.00000 (0.00000-0.00000)	0.00000 (0.00000-0.00000)	0.00000 (0.00000-0.00000)	0.00000 (0.00000-0.00000)	0.00000 (0.00000-0.00000)	0.00000 (0.00000-0.00000)	0.00000 (0.00000-0.00000)	0.00000 (0.00000-0.00000)	0.00000 (0.00000-0.00000)	0.00000 (0.00000-0.00000)	0.00000 (0.00000-0.00000)	0.00000 (0.00000-0.00000)	0.00000 (0.00000-0.00000)	0.00000 (0.00000-0.00000)	0.00000 (0.00000-0.00000)	0.00000 (0.00000-0.00000)	0.00000 (0.00000-0.00000)	0.00000 (0.00000-0.00000)
Hs_dNK3	0.00000 (0.00000-0.00003)	0.00002 (0.00000-0.00028)	0.00000 (0.00000-0.00000)	0.00000 (0.00000-0.00000)	0.00584 (0.00094-0.01177)	0.00000 (0.00000-0.00000)	0.01510 (0.00662-0.02462)	0.00533 (0.00278-0.00836)	0.00428 (0.00000-0.01532)	0.08969 (0.05193-0.12519)	0.01830 (0.00694-0.03271)	0.00000 (0.00000-0.00000)	0.00000 (0.00000-0.00000)	0.00006 (0.00000-0.00050)	0.00000 (0.00000-0.00000)	0.00000 (0.00000-0.00000)	0.01446 (0.00662-0.02293)	0.00025 (0.00000-0.00104)	0.00000 (0.00000-0.00000)	0.00005 (0.00000-0.00019)	0.00000 (0.00000-0.00002)	0.00000 (0.00000-0.00000)	0.00001 (0.00000-0.00005)	0.00000 (0.00000-0.00000)	0.00000 (0.00000-0.00000)	0.00000 (0.00000-0.00000)	0.00000 (0.00000-0.00000)	0.00000 (0.00000-0.00000)	0.00000 (0.00000-0.00000)	0.00000 (0.00000-0.00000)	0.00000 (0.00000-0.00000)	0.00000 (0.00000-0.00000)	0.00000 (0.00000-0.00000)	0.00000 (0.00000-0.00000)	0.00000 (0.00000-0.00000)	0.00000 (0.00000-0.00000)	0.00000 (0.00000-0.00000)	0.00000 (0.00000-0.00000)	0.00000 (0.00000-0.00000)	0.00000 (0.00000-0.00000)	0.00000 (0.00000-0.00000)	0.00000 (0.00000-0.00000)	0.00000 (0.00000-0.00000)	0.00000 (0.00000-0.00000)	0.00000 (0.00000-0.00000)	0.00000 (0.00000-0.00000)	0.00000 (0.00000-0.00000)	0.00000 (0.00000-0.00000)	0.00000 (0.00000-0.00000)
Hs_dS1	0.00094 (0.00015-0.00231)	0.01501 (0.00511-0.02832)	0.00091 (0.00000-0.00491)	0.00196 (0.00017-0.00571)	0.00036 (0.00003-0.00092)	0.04673 (0.00743-0.11400)	0.00255 (0.00128-0.00399)	0.00006 (0.00001-0.00013)	0.00002 (0.00000-0.00005)	0.00000 (0.00000-0.00000)	0.00000 (0.00000-0.00000)	0.01430 (0.00695-0.02338)	0.00022 (0.00000-0.00223)	0.00007 (0.00000-0.00050)	0.02425 (0.00868-0.04426)	0.01696 (0.00304-0.03541)	0.00000 (0.00000-0.00000)	0.00062 (0.00035-0.00092)	0.00058 (0.00000-0.00319)	0.13857 (0.11448-0.16095)	0.01403 (0.00789-0.02303)	0.00252 (0.00003-0.00622)	0.01126 (0.00372-0.02121)	0.00000 (0.00000-0.00000)	0.00000 (0.00000-0.00000)	0.00000 (0.00000-0.00000)	0.00000 (0.00000-0.00000)	0.00000 (0.00000-0.00000)	0.00000 (0.00000-0.00000)	0.00000 (0.00000-0.00000)	0.00000 (0.00000-0.00000)	0.00000 (0.00000-0.00000)	0.00000 (0.00000-0.00000)	0.00000 (0.00000-0.00000)	0.00000 (0.00000-0.00000)	0.00000 (0.00000-0.00000)	0.00000 (0.00000-0.00000)	0.00000 (0.00000-0.00000)	0.00000 (0.00000-0.00000)	0.00000 (0.00000-0.00000)	0.00000 (0.00000-0.00000)	0.00000 (0.00000-0.00000)	0.00000 (0.00000-0.00000)	0.00000 (0.00000-0.00000)	0.00000 (0.00000-0.00000)	0.00000 (0.00000-0.00000)	0.00000 (0.00000-0.00000)	0.00000 (0.00000-0.00000)	0.00000 (0.00000-0.00000)
Hs_dS2	0.00099 (0.00030-0.00202)	0.01484 (0.00683-0.02532)	0.00237 (0.00000-0.01011)	0.00076 (0.00019-0.00183)	0.00051 (0.00002-0.00123)	0.11596 (0.05223-0.19598)	0.00252 (0.00136-0.00463)	0.00000 (0.00000-0.00001)	0.00000 (0.00000-0.00001)	0.00000 (0.00000-0.00000)	0.00000 (0.00000-0.00000)	0.02353 (0.01433-0.03428)	0.01103 (0.00153-0.02753)	0.00000 (0.00000-0.00000)	0.02319 (0.00962-0.03900)	0.00907 (0.00177-0.01956)	0.00000 (0.00000-0.00000)	0.00314 (0.00189-0.00547)	0.00034 (0.00000-0.00271)	0.07995 (0.06773-0.09447)	0.13816 (0.11249-0.16636)	0.04854 (0.02620-0.07654)	0.08315 (0.05655-0.11416)	0.00000 (0.00000-0.00000)	0.00000 (0.00000-0.00000)	0.00000 (0.00000-0.00000)	0.00000 (0.00000-0.00000)	0.00000 (0.00000-0.00000)	0.00000 (0.00000-0.00000)	0.00000 (0.00000-0.00000)	0.00000 (0.00000-0.00000)	0.00000 (0.00000-0.00000)	0.00000 (0.00000-0.00000)	0.00000 (0.00000-0.00000)	0.00000 (0.00000-0.00000)	0.00000 (0.00000-0.00000)	0.00000 (0.00000-0.00000)	0.00000 (0.00000-0.00000)	0.00000 (0.00000-0.00000)	0.00000 (0.00000-0.00000)	0.00000 (0.00000-0.00000)	0.00000 (0.00000-0.00000)	0.00000 (0.00000-0.00000)	0.00000 (0.00000-0.00000)	0.00000 (0.00000-0.00000)	0.00000 (0.00000-0.00000)	0.00000 (0.00000-0.00000)	0.00000 (0.00000-0.00000)	0.00000 (0.00000-0.00000)
Hs_dS3	0.00000 (0.00000-0.00002)	0.00027 (0.00002-0.00097)	0.00460 (0.00000-0.02619)	0.00000 (0.00000-0.00000)	0.00010 (0.00000-0.00049)	0.10476 (0.03793-0.18212)	0.00008 (0.00001-0.00017)	0.00000 (0.00000-0.00000)	0.00000 (0.00000-0.00000)	0.00000 (0.00000-0.00000)	0.00000 (0.00000-0.00000)	0.00026 (0.00008-0.00047)	0.00000 (0.00000-0.00000)	0.00000 (0.00000-0.00000)	0.01614 (0.00357-0.03584)	0.00004 (0.00000-0.00012)	0.00000 (0.00000-0.00000)	0.00001 (0.00000-0.00010)	0.00007 (0.00000-0.00095)	0.03606 (0.02577-0.04839)	0.03779 (0.02594-0.04982)	0.00546 (0.00000-0.01466)	0.00709 (0.00200-0.01308)	0.00000 (0.00000-0.00000)	0.00000 (0.00000-0.00000)	0.00000 (0.00000-0.00000)	0.00000 (0.00000-0.00000)	0.00000 (0.00000-0.00000)	0.00000 (0.00000-0.00000)	0.00000 (0.00000-0.00000)	0.00000 (0.00000-0.00000)	0.00000 (0.00000-0.00000)	0.00000 (0.00000-0.00000)	0.00000 (0.00000-0.00000)	0.00000 (0.00000-0.00000)	0.00000 (0.00000-0.00000)	0.00000 (0.00000-0.00000)	0.00000 (0.00000-0.00000)	0.00000 (0.00000-0.00000)	0.00000 (0.00000-0.00000)	0.00000 (0.00000-0.00000)	0.00000 (0.00000-0.00000)	0.00000 (0.00000-0.00000)	0.00000 (0.00000-0.00000)	0.00000 (0.00000-0.00000)	0.00000 (0.00000-0.00000)	0.00000 (0.00000-0.00000)	0.00000 (0.00000-0.00000)	0.00000 (0.00000-0.00000)
Hs_dT_cells	0.00025 (0.00000-0.00078)	0.00218 (0.00113-0.00374)	0.00002 (0.00000-0.00011)	0.00049 (0.00012-0.00092)	0.00505 (0.00220-0.00820)	0.00012 (0.00003-0.00026)	0.01778 (0.01011-0.02661)	0.00667 (0.00225-0.01502)	0.00120 (0.00034-0.00225)	0.01494 (0.00298-0.03478)	0.00308 (0.00052-0.00909)	0.00022 (0.00000-0.00096)	0.00000 (0.00000-0.00001)	0.00513 (0.00007-0.01566)	0.00115 (0.00000-0.00542)	0.00004 (0.00000-0.00016)	0.12266 (0.09184-0.15382)	0.00012 (0.00000-0.00029)	0.00004 (0.00000-0.00073)	0.00028 (0.00006-0.00070)	0.00034 (0.00002-0.00139)	0.00009 (0.00000-0.00072)	0.00011 (0.00003-0.00022)	0.00000 (0.00000-0.00000)	0.00000 (0.00000-0.00000)	0.00000 (0.00000-0.00000)	0.00000 (0.00000-0.00000)	0.00000 (0.00000-0.00000)	0.00000 (0.00000-0.00000)	0.00000 (0.00000-0.00000)	0.00000 (0.00000-0.00000)	0.00000 (0.00000-0.00000)	0.00000 (0.00000-0.00000)	0.00000 (0.00000-0.00000)	0.00000 (0.00000-0.00000)	0.00000 (0.00000-0.00000)	0.00000 (0.00000-0.00000)	0.00000 (0.00000-0.00000)	0.00000 (0.00000-0.00000)	0.00000 (0.00000-0.00000)	0.00000 (0.00000-0.00000)	0.00000 (0.00000-0.00000)	0.00000 (0.00000-0.00000)	0.00000 (0.00000-0.00000)	0.00000 (0.00000-0.00000)	0.00000 (0.00000-0.00000)	0.00000 (0.00000-0.00000)	0.00000 (0.00000-0.00000)	0.00000 (0.00000-0.00000)
Hs_dT_regs	0.00011 (0.00000-0.00046)	0.00124 (0.00039-0.00244)	0.00000 (0.00000-0.00003)	0.00037 (0.00000-0.00099)	0.00586 (0.00171-0.01095)	0.00007 (0.00000-0.00031)	0.01255 (0.00689-0.01996)	0.02327 (0.01188-0.03580)	0.00023 (0.00000-0.00057)	0.00139 (0.00027-0.00417)	0.00033 (0.00004-0.00078)	0.00009 (0.00000-0.00040)	0.00017 (0.00000-0.00217)	0.00020 (0.00000-0.00116)	0.00009 (0.00000-0.00049)	0.00002 (0.00000-0.00011)	0.10689 (0.07472-0.14377)	0.00009 (0.00000-0.00050)	0.00000 (0.00000-0.00000)	0.00022 (0.00000-0.00076)	0.00013 (0.00000-0.00040)	0.00001 (0.00000-0.00007)	0.00006 (0.00000-0.00017)	0.00000 (0.00000-0.00000)	0.00000 (0.00000-0.00000)	0.00000 (0.00000-0.00000)	0.00000 (0.00000-0.00000)	0.00000 (0.00000-0.00000)	0.00000 (0.00000-0.00000)	0.00000 (0.00000-0.00000)	0.00000 (0.00000-0.00000)	0.00000 (0.00000-0.00000)	0.00000 (0.00000-0.00000)	0.00000 (0.00000-0.00000)	0.00000 (0.00000-0.00000)	0.00000 (0.00000-0.00000)	0.00000 (0.00000-0.00000)	0.00000 (0.00000-0.00000)	0.00000 (0.00000-0.00000)	0.00000 (0.00000-0.00000)	0.00000 (0.00000-0.00000)	0.00000 (0.00000-0.00000)	0.00000 (0.00000-0.00000)	0.00000 (0.00000-0.00000)	0.00000 (0.00000-0.00000)	0.00000 (0.00000-0.00000)	0.00000 (0.00000-0.00000)	0.00000 (0.00000-0.00000)	0.00000 (0.00000-0.00000)
Hs_eEVT	0.00000 (0.00000-0.00000)	0.00000 (0.00000-0.00000)	0.00000 (0.00000-0.00000)	0.00000 (0.00000-0.00000)	0.00000 (0.00000-0.00000)	0.00000 (0.00000-0.00000)	0.00000 (0.00000-0.00000)	0.00000 (0.00000-0.00000)	0.00000 (0.00000-0.00000)	0.00000 (0.00000-0.00000)	0.00000 (0.00000-0.00000)	0.00000 (0.00000-0.00000)	0.00000 (0.00000-0.00000)	0.00000 (0.00000-0.00000)	0.00073 (0.00000-0.00421)	0.00000 (0.00000-0.00000)	0.00000 (0.00000-0.00000)	0.00000 (0.00000-0.00000)	0.00000 (0.00000-0.00000)	0.00382 (0.00000-0.01783)	0.02709 (0.00000-0.06975)	0.01174 (0.00000-0.03037)	0.02918 (0.00000-0.06338)	0.00000 (0.00000-0.00000)	0.00000 (0.00000-0.00000)	0.00000 (0.00000-0.00000)	0.00000 (0.00000-0.00000)	0.00000 (0.00000-0.00000)	0.00000 (0.00000-0.00000)	0.00000 (0.00000-0.00000)	0.00000 (0.00000-0.00000)	0.00000 (0.00000-0.00000)	0.00000 (0.00000-0.00000)	0.00000 (0.00000-0.00000)	0.00000 (0.00000-0.00000)	0.00000 (0.00000-0.00000)	0.00000 (0.00000-0.00000)	0.00000 (0.00000-0.00000)	0.00000 (0.00000-0.00000)	0.00000 (0.00000-0.00000)	0.00000 (0.00000-0.00000)	0.00000 (0.00000-0.00000)	0.00000 (0.00000-0.00000)	0.00000 (0.00000-0.00000)	0.00000 (0.00000-0.00000)	0.00000 (0.00000-0.00000)	0.00000 (0.00000-0.00000)	0.00000 (0.00000-0.00000)	0.00000 (0.00000-0.00000)
Hs_fF1	0.00007 (0.00001-0.00015)	0.00059 (0.00010-0.00194)	0.00028 (0.00000-0.00257)	0.00001 (0.00000-0.00007)	0.00001 (0.00000-0.00004)	0.00004 (0.00000-0.00015)	0.00110 (0.00058-0.00183)	0.00025 (0.00005-0.00052)	0.00003 (0.00000-0.00011)	0.00000 (0.00000-0.00000)	0.00000 (0.00000-0.00000)	0.01406 (0.00470-0.02721)	0.00473 (0.00000-0.01477)	0.00000 (0.00000-0.00000)	0.00228 (0.00000-0.00828)	0.03515 (0.00682-0.07053)	0.00000 (0.00000-0.00000)	0.00037 (0.00014-0.00067)	0.00026 (0.00000-0.00188)	0.10649 (0.07578-0.14015)	0.00062 (0.00013-0.00169)	0.00005 (0.00001-0.00014)	0.00125 (0.00019-0.00286)	0.00000 (0.00000-0.00000)	0.00000 (0.00000-0.00000)	0.00000 (0.00000-0.00000)	0.00000 (0.00000-0.00000)	0.00000 (0.00000-0.00000)	0.00000 (0.00000-0.00000)	0.00000 (0.00000-0.00000)	0.00000 (0.00000-0.00000)	0.00000 (0.00000-0.00000)	0.00000 (0.00000-0.00000)	0.00000 (0.00000-0.00000)	0.00000 (0.00000-0.00000)	0.00000 (0.00000-0.00000)	0.00000 (0.00000-0.00000)	0.00000 (0.00000-0.00000)	0.00000 (0.00000-0.00000)	0.00000 (0.00000-0.00000)	0.00000 (0.00000-0.00000)	0.00000 (0.00000-0.00000)	0.00000 (0.00000-0.00000)	0.00000 (0.00000-0.00000)	0.00000 (0.00000-0.00000)	0.00000 (0.00000-0.00000)	0.00000 (0.00000-0.00000)	0.00000 (0.00000-0.00000)	0.00000 (0.00000-0.00000)
Hs_fF2	0.00001 (0.00000-0.00007)	0.00006 (0.00000-0.00031)	0.00010 (0.00000-0.00051)	0.00000 (0.00000-0.00000)	0.00001 (0.00000-0.00007)	0.00000 (0.00000-0.00000)	0.00012 (0.00000-0.00076)	0.00015 (0.00000-0.00060)	0.00002 (0.00000-0.00021)	0.00000 (0.00000-0.00000)	0.00000 (0.00000-0.00000)	0.15982 (0.10330-0.22725)	0.00241 (0.00000-0.00999)	0.00000 (0.00000-0.00000)	0.00036 (0.00000-0.00224)	0.01464 (0.00253-0.03734)	0.00000 (0.00000-0.00000)	0.00023 (0.00000-0.00087)	0.00000 (0.00000-0.00000)	0.01172 (0.00692-0.01697)	0.00012 (0.00000-0.00058)	0.00022 (0.00000-0.00056)	0.00009 (0.00000-0.00030)	0.00000 (0.00000-0.00000)	0.00000 (0.00000-0.00000)	0.00000 (0.00000-0.00000)	0.00000 (0.00000-0.00000)	0.00000 (0.00000-0.00000)	0.00000 (0.00000-0.00000)	0.00000 (0.00000-0.00000)	0.00000 (0.00000-0.00000)	0.00000 (0.00000-0.00000)	0.00000 (0.00000-0.00000)	0.00000 (0.00000-0.00000)	0.00000 (0.00000-0.00000)	0.00000 (0.00000-0.00000)	0.00000 (0.00000-0.00000)	0.00000 (0.00000-0.00000)	0.00000 (0.00000-0.00000)	0.00000 (0.00000-0.00000)	0.00000 (0.00000-0.00000)	0.00000 (0.00000-0.00000)	0.00000 (0.00000-0.00000)	0.00000 (0.00000-0.00000)	0.00000 (0.00000-0.00000)	0.00000 (0.00000-0.00000)	0.00000 (0.00000-0.00000)	0.00000 (0.00000-0.00000)	0.00000 (0.00000-0.00000)
Hs_fVEC	0.00235 (0.00000-0.00750)	0.00053 (0.00000-0.00153)	0.00000 (0.00000-0.00000)	0.00000 (0.00000-0.00000)	0.00003 (0.00000-0.00017)	0.00005 (0.00000-0.00026)	0.00037 (0.00000-0.00099)	0.00012 (0.00000-0.00064)	0.00000 (0.00000-0.00000)	0.00000 (0.00000-0.00000)	0.00000 (0.00000-0.00000)	0.00567 (0.00187-0.01208)	0.06220 (0.02399-0.10754)	0.00000 (0.00000-0.00000)	0.00004 (0.00000-0.00019)	0.00494 (0.00074-0.01350)	0.00000 (0.00000-0.00000)	0.16850 (0.12413-0.21721)	0.00000 (0.00000-0.00000)	0.01519 (0.00949-0.02359)	0.00017 (0.00000-0.00074)	0.00000 (0.00000-0.00000)	0.00010 (0.00000-0.00030)	0.00000 (0.00000-0.00000)	0.00000 (0.00000-0.00000)	0.00000 (0.00000-0.00000)	0.00000 (0.00000-0.00000)	0.00000 (0.00000-0.00000)	0.00000 (0.00000-0.00000)	0.00000 (0.00000-0.00000)	0.00000 (0.00000-0.00000)	0.00000 (0.00000-0.00000)	0.00000 (0.00000-0.00000)	0.00000 (0.00000-0.00000)	0.00000 (0.00000-0.00000)	0.00000 (0.00000-0.00000)	0.00000 (0.00000-0.00000)	0.00000 (0.00000-0.00000)	0.00000 (0.00000-0.00000)	0.00000 (0.00000-0.00000)	0.00000 (0.00000-0.00000)	0.00000 (0.00000-0.00000)	0.00000 (0.00000-0.00000)	0.00000 (0.00000-0.00000)	0.00000 (0.00000-0.00000)	0.00000 (0.00000-0.00000)	0.00000 (0.00000-0.00000)	0.00000 (0.00000-0.00000)	0.00000 (0.00000-0.00000)
Hs_iEVT	0.00005 (0.00000-0.00017)	0.00070 (0.00018-0.00155)	0.00081 (0.00021-0.00174)	0.00029 (0.00008-0.00064)	0.00000 (0.00000-0.00000)	0.00000 (0.00000-0.00000)	0.00008 (0.00000-0.00025)	0.00000 (0.00000-0.00000)	0.00000 (0.00000-0.00000)	0.00000 (0.00000-0.00000)	0.00000 (0.00000-0.00000)	0.00001 (0.00000-0.00005)	0.00000 (0.00000-0.00000)	0.00000 (0.00000-0.00000)	0.01353 (0.00085-0.03437)	0.00000 (0.00000-0.00000)	0.00000 (0.00000-0.00000)	0.00005 (0.00000-0.00017)	0.00445 (0.00000-0.01431)	0.00154 (0.00000-0.00529)	0.00896 (0.00066-0.02084)	0.00885 (0.00039-0.01865)	0.02010 (0.00825-0.03434)	0.00000 (0.00000-0.00000)	0.00000 (0.00000-0.00000)	0.00000 (0.00000-0.00000)	0.00000 (0.00000-0.00000)	0.00000 (0.00000-0.00000)	0.00000 (0.00000-0.00000)	0.00000 (0.00000-0.00000)	0.00000 (0.00000-0.00000)	0.00000 (0.00000-0.00000)	0.00000 (0.00000-0.00000)	0.00000 (0.00000-0.00000)	0.00000 (0.00000-0.00000)	0.00000 (0.00000-0.00000)	0.00000 (0.00000-0.00000)	0.00000 (0.00000-0.00000)	0.00000 (0.00000-0.00000)	0.00000 (0.00000-0.00000)	0.00000 (0.00000-0.00000)	0.00000 (0.00000-0.00000)	0.00000 (0.00000-0.00000)	0.00000 (0.00000-0.00000)	0.00000 (0.00000-0.00000)	0.00000 (0.00000-0.00000)	0.00000 (0.00000-0.00000)	0.00000 (0.00000-0.00000)	0.00000 (0.00000-0.00000)
Md_Amnion	0.00796 (0.00000-0.03019)	0.00109 (0.00000-0.00907)	0.00000 (0.00000-0.00000)	0.02568 (0.00000-0.07931)	0.00000 (0.00000-0.00000)	0.00000 (0.00000-0.00000)	0.00000 (0.00000-0.00000)	0.00000 (0.00000-0.00000)	0.00000 (0.00000-0.00000)	0.00000 (0.00000-0.00000)	0.00000 (0.00000-0.00000)	0.01419 (0.00000-0.05836)	0.00000 (0.00000-0.00000)	0.00000 (0.00000-0.00000)	0.00000 (0.00000-0.00000)	0.00000 (0.00000-0.00000)	0.00000 (0.00000-0.00000)	0.00000 (0.00000-0.00000)	0.00000 (0.00000-0.00000)	0.08296 (0.00586-0.16942)	0.00726 (0.00000-0.02894)	0.00000 (0.00000-0.00000)	0.00378 (0.00000-0.02328)	0.00000 (0.00000-0.00000)	0.00000 (0.00000-0.00000)	0.00005 (0.00000-0.00014)	0.00000 (0.00000-0.00000)	0.00000 (0.00000-0.00002)	0.00000 (0.00000-0.00000)	0.00000 (0.00000-0.00000)	0.00000 (0.00000-0.00000)	0.00000 (0.00000-0.00000)	0.00000 (0.00000-0.00000)	0.00116 (0.00000-0.01010)	0.00226 (0.00000-0.01544)	0.00095 (0.00000-0.00655)	0.00000 (0.00000-0.00000)	0.01864 (0.00000-0.06211)	0.00000 (0.00000-0.00001)	0.00000 (0.00000-0.00000)	0.00000 (0.00000-0.00000)	0.00533 (0.00000-0.02452)	0.18762 (0.04193-0.34021)	0.00159 (0.00000-0.01069)	0.00717 (0.00000-0.03561)	0.00000 (0.00000-0.00000)	0.00000 (0.00000-0.00000)	0.00000 (0.00000-0.00000)	0.00000 (0.00000-0.00000)
Md_BC	0.00000 (0.00000-0.00000)	0.00000 (0.00000-0.00000)	0.00000 (0.00000-0.00000)	0.00000 (0.00000-0.00000)	0.07471 (0.02931-0.13751)	0.00000 (0.00000-0.00000)	0.04890 (0.02241-0.08260)	0.00991 (0.00069-0.02386)	0.00144 (0.00000-0.00531)	0.00034 (0.00000-0.00213)	0.00000 (0.00000-0.00000)	0.00000 (0.00000-0.00000)	0.00000 (0.00000-0.00000)	0.00000 (0.00000-0.00000)	0.00000 (0.00000-0.00000)	0.00000 (0.00000-0.00000)	0.01157 (0.00000-0.03711)	0.00000 (0.00000-0.00000)	0.00000 (0.00000-0.00000)	0.00000 (0.00000-0.00000)	0.00000 (0.00000-0.00000)	0.00021 (0.00000-0.00160)	0.00000 (0.00000-0.00000)	0.17814 (0.10259-0.26381)	0.01619 (0.00370-0.03235)	0.00000 (0.00000-0.00000)	0.00266 (0.00000-0.00697)	0.00010 (0.00000-0.00069)	0.00257 (0.00000-0.00848)	0.00000 (0.00000-0.00000)	0.00037 (0.00000-0.00249)	0.00065 (0.00000-0.00286)	0.00111 (0.00022-0.00237)	0.00000 (0.00000-0.00000)	0.00000 (0.00000-0.00000)	0.00000 (0.00000-0.00000)	0.04719 (0.02452-0.08118)	0.00000 (0.00000-0.00000)	0.00000 (0.00000-0.00000)	0.00000 (0.00000-0.00000)	0.00091 (0.00000-0.00356)	0.00000 (0.00000-0.00000)	0.00000 (0.00000-0.00000)	0.00000 (0.00000-0.00000)	0.00000 (0.00000-0.00000)	0.00000 (0.00000-0.00000)	0.04504 (0.02075-0.07857)	0.00000 (0.00000-0.00000)	0.00000 (0.00000-0.00001)
Md_CE	0.03484 (0.02026-0.05318)	0.00517 (0.00066-0.01041)	0.00208 (0.00000-0.00867)	0.04903 (0.02898-0.07345)	0.00019 (0.00000-0.00090)	0.00000 (0.00000-0.00000)	0.00066 (0.00000-0.00201)	0.00000 (0.00000-0.00000)	0.00000 (0.00000-0.00000)	0.00000 (0.00000-0.00000)	0.00000 (0.00000-0.00000)	0.00000 (0.00000-0.00000)	0.00000 (0.00000-0.00000)	0.00000 (0.00000-0.00000)	0.00810 (0.00000-0.02215)	0.00000 (0.00000-0.00000)	0.00003 (0.00000-0.00049)	0.00001 (0.00000-0.00006)	0.00008 (0.00000-0.00094)	0.00387 (0.00000-0.01192)	0.00047 (0.00000-0.00166)	0.00005 (0.00000-0.00035)	0.00219 (0.00000-0.00546)	0.00030 (0.00000-0.00094)	0.00000 (0.00000-0.00000)	0.00013 (0.00000-0.00039)	0.00067 (0.00000-0.00365)	0.00010 (0.00000-0.00055)	0.00003 (0.00000-0.00011)	0.00002 (0.00000-0.00013)	0.00001 (0.00000-0.00010)	0.00001 (0.00000-0.00005)	0.00009 (0.00000-0.00031)	0.00001 (0.00000-0.00015)	0.00002 (0.00000-0.00016)	0.00000 (0.00000-0.00000)	0.00004 (0.00000-0.00062)	0.00472 (0.00105-0.00901)	0.00027 (0.00000-0.00093)	0.00000 (0.00000-0.00000)	0.00003 (0.00000-0.00014)	0.00926 (0.00356-0.01706)	0.00331 (0.00137-0.00624)	0.00186 (0.00027-0.00431)	0.00245 (0.00031-0.00466)	0.00008 (0.00000-0.00037)	0.00000 (0.00000-0.00000)	0.20127 (0.13860-0.28062)	0.01820 (0.00938-0.02771)
Md_CTB	0.00116 (0.00000-0.00457)	0.00079 (0.00000-0.00319)	0.00000 (0.00000-0.00000)	0.00350 (0.00000-0.01023)	0.00000 (0.00000-0.00000)	0.00000 (0.00000-0.00000)	0.00000 (0.00000-0.00000)	0.00000 (0.00000-0.00000)	0.00000 (0.00000-0.00000)	0.00000 (0.00000-0.00000)	0.00000 (0.00000-0.00000)	0.00000 (0.00000-0.00000)	0.00000 (0.00000-0.00000)	0.00000 (0.00000-0.00000)	0.00000 (0.00000-0.00000)	0.00882 (0.00000-0.02682)	0.00000 (0.00000-0.00000)	0.00000 (0.00000-0.00000)	0.00000 (0.00000-0.00000)	0.00159 (0.00000-0.00631)	0.00507 (0.00000-0.01265)	0.00000 (0.00000-0.00000)	0.00398 (0.00000-0.01640)	0.00000 (0.00000-0.00000)	0.00000 (0.00000-0.00000)	0.00532 (0.00015-0.01581)	0.00000 (0.00000-0.00000)	0.00000 (0.00000-0.00002)	0.00000 (0.00000-0.00000)	0.00000 (0.00000-0.00000)	0.00000 (0.00000-0.00000)	0.00000 (0.00000-0.00000)	0.00000 (0.00000-0.00000)	0.00000 (0.00000-0.00000)	0.00000 (0.00000-0.00000)	0.00000 (0.00000-0.00000)	0.00000 (0.00000-0.00000)	0.00303 (0.00024-0.01070)	0.00012 (0.00000-0.00105)	0.00000 (0.00000-0.00000)	0.00000 (0.00000-0.00000)	0.01272 (0.00019-0.03779)	0.13110 (0.06398-0.23909)	0.00135 (0.00046-0.00286)	0.00184 (0.00014-0.00583)	0.00000 (0.00000-0.00000)	0.00000 (0.00000-0.00000)	0.00000 (0.00000-0.00000)	0.00000 (0.00000-0.00000)
Md_DC	0.00000 (0.00000-0.00000)	0.00000 (0.00000-0.00000)	0.00000 (0.00000-0.00000)	0.00000 (0.00000-0.00000)	0.19079 (0.06012-0.33767)	0.00000 (0.00000-0.00000)	0.04483 (0.00000-0.11126)	0.00000 (0.00000-0.00000)	0.00036 (0.00000-0.00433)	0.00000 (0.00000-0.00000)	0.00000 (0.00000-0.00000)	0.00000 (0.00000-0.00000)	0.00000 (0.00000-0.00000)	0.00000 (0.00000-0.00000)	0.00000 (0.00000-0.00000)	0.00000 (0.00000-0.00000)	0.00000 (0.00000-0.00000)	0.00000 (0.00000-0.00000)	0.00000 (0.00000-0.00000)	0.00000 (0.00000-0.00000)	0.00000 (0.00000-0.00000)	0.00000 (0.00000-0.00000)	0.00000 (0.00000-0.00000)	0.00096 (0.00000-0.00597)	0.00030 (0.00000-0.00129)	0.00000 (0.00000-0.00000)	0.00052 (0.00000-0.00211)	0.00001 (0.00000-0.00004)	0.00071 (0.00000-0.00603)	0.00000 (0.00000-0.00000)	0.00001 (0.00000-0.00007)	0.00362 (0.00000-0.02114)	0.00002 (0.00000-0.00010)	0.00000 (0.00000-0.00000)	0.00000 (0.00000-0.00000)	0.00000 (0.00000-0.00000)	0.00354 (0.00021-0.01079)	0.00000 (0.00000-0.00000)	0.00000 (0.00000-0.00000)	0.00000 (0.00000-0.00000)	0.00001 (0.00000-0.00007)	0.00000 (0.00000-0.00000)	0.00000 (0.00000-0.00000)	0.00000 (0.00000-0.00000)	0.00000 (0.00000-0.00000)	0.00000 (0.00000-0.00000)	0.21411 (0.07920-0.38996)	0.00000 (0.00000-0.00000)	0.00000 (0.00000-0.00000)
Md_GE	0.14517 (0.11754-0.17554)	0.15538 (0.08933-0.22873)	0.00041 (0.00000-0.00266)	0.19253 (0.15744-0.22710)	0.00633 (0.00319-0.00969)	0.02923 (0.00000-0.08680)	0.00920 (0.00559-0.01416)	0.00158 (0.00000-0.00517)	0.00017 (0.00000-0.00081)	0.00000 (0.00000-0.00002)	0.00012 (0.00000-0.00106)	0.00019 (0.00000-0.00055)	0.00000 (0.00000-0.00000)	0.00379 (0.00021-0.00872)	0.01142 (0.00233-0.02156)	0.00000 (0.00000-0.00000)	0.00048 (0.00000-0.00235)	0.00011 (0.00000-0.00035)	0.00228 (0.00000-0.01012)	0.01460 (0.00903-0.02134)	0.06173 (0.03971-0.08469)	0.11129 (0.07757-0.15076)	0.08244 (0.04272-0.12414)	0.01043 (0.00428-0.02088)	0.00034 (0.00000-0.00161)	0.00590 (0.00417-0.00748)	0.01508 (0.00413-0.02838)	0.00116 (0.00075-0.00166)	0.00902 (0.00552-0.01316)	0.00124 (0.00040-0.00235)	0.00015 (0.00000-0.00052)	0.00100 (0.00035-0.00175)	0.01497 (0.00912-0.02135)	0.00030 (0.00000-0.00109)	0.00145 (0.00011-0.00315)	0.00001 (0.00000-0.00006)	0.00560 (0.00000-0.01313)	0.12504 (0.08616-0.18203)	0.00163 (0.00045-0.00467)	0.00596 (0.00000-0.02291)	0.01407 (0.00831-0.01973)	0.05881 (0.03657-0.08538)	0.04759 (0.03321-0.06381)	0.05244 (0.03795-0.06878)	0.04240 (0.02610-0.06164)	0.00208 (0.00120-0.00313)	0.00038 (0.00000-0.00141)	0.00868 (0.00052-0.01918)	0.12840 (0.10774-0.15238)
Md_GE-SLCO2A1	0.04953 (0.02364-0.07688)	0.01066 (0.00000-0.02848)	0.00287 (0.00000-0.01182)	0.07537 (0.03381-0.13696)	0.00105 (0.00000-0.00518)	0.00000 (0.00000-0.00000)	0.00047 (0.00000-0.00257)	0.00000 (0.00000-0.00000)	0.00000 (0.00000-0.00000)	0.00000 (0.00000-0.00000)	0.00000 (0.00000-0.00000)	0.00009 (0.00000-0.00104)	0.00000 (0.00000-0.00000)	0.00000 (0.00000-0.00000)	0.00043 (0.00000-0.00198)	0.00000 (0.00000-0.00000)	0.00000 (0.00000-0.00000)	0.00002 (0.00000-0.00011)	0.00000 (0.00000-0.00000)	0.00719 (0.00000-0.02202)	0.00031 (0.00000-0.00189)	0.00000 (0.00000-0.00000)	0.00145 (0.00000-0.00779)	0.00001 (0.00000-0.00006)	0.00000 (0.00000-0.00000)	0.00048 (0.00000-0.00301)	0.00022 (0.00000-0.00191)	0.00000 (0.00000-0.00002)	0.00000 (0.00000-0.00000)	0.00000 (0.00000-0.00003)	0.00000 (0.00000-0.00000)	0.00000 (0.00000-0.00002)	0.00000 (0.00000-0.00000)	0.00000 (0.00000-0.00000)	0.00000 (0.00000-0.00000)	0.00000 (0.00000-0.00000)	0.00000 (0.00000-0.00000)	0.00309 (0.00000-0.01451)	0.00000 (0.00000-0.00002)	0.00000 (0.00000-0.00000)	0.00000 (0.00000-0.00000)	0.08505 (0.04656-0.12949)	0.03392 (0.01054-0.06185)	0.00084 (0.00000-0.00353)	0.01094 (0.00225-0.02265)	0.00031 (0.00000-0.00214)	0.00000 (0.00000-0.00000)	0.00012 (0.00000-0.00071)	0.01430 (0.00000-0.03603)
Md_LE-OAT	0.00700 (0.00271-0.01248)	0.07441 (0.03658-0.12308)	0.14120 (0.05396-0.25886)	0.00124 (0.00000-0.00282)	0.00033 (0.00000-0.00106)	0.22948 (0.08270-0.42278)	0.00549 (0.00000-0.01688)	0.00617 (0.00014-0.01290)	0.00070 (0.00000-0.00205)	0.00000 (0.00000-0.00000)	0.00000 (0.00000-0.00000)	0.00000 (0.00000-0.00000)	0.00000 (0.00000-0.00000)	0.00000 (0.00000-0.00000)	0.02313 (0.00509-0.05005)	0.00000 (0.00000-0.00000)	0.00000 (0.00000-0.00000)	0.00000 (0.00000-0.00000)	0.00000 (0.00000-0.00000)	0.01475 (0.00000-0.04830)	0.03121 (0.01530-0.05237)	0.00000 (0.00000-0.00000)	0.08424 (0.02520-0.15728)	0.00028 (0.00000-0.00098)	0.00000 (0.00000-0.00000)	0.00166 (0.00009-0.00489)	0.00114 (0.00000-0.00500)	0.00078 (0.00033-0.00139)	0.00012 (0.00000-0.00050)	0.00037 (0.00000-0.00124)	0.00000 (0.00000-0.00000)	0.00023 (0.00000-0.00074)	0.00001 (0.00000-0.00004)	0.00009 (0.00000-0.00047)	0.00144 (0.00026-0.00320)	0.00005 (0.00000-0.00024)	0.00000 (0.00000-0.00000)	0.00039 (0.00015-0.00102)	0.00329 (0.00110-0.00942)	0.00000 (0.00000-0.00000)	0.00001 (0.00000-0.00009)	0.21343 (0.14637-0.29092)	0.00995 (0.00507-0.01480)	0.00734 (0.00353-0.01195)	0.02538 (0.01612-0.03536)	0.00014 (0.00001-0.00033)	0.00000 (0.00000-0.00000)	0.00000 (0.00000-0.00000)	0.00014 (0.00004-0.00026)
Md_LE-SLCO2A1	0.09916 (0.05986-0.14922)	0.01720 (0.00711-0.02879)	0.00529 (0.00045-0.01430)	0.01444 (0.00144-0.03100)	0.00003 (0.00000-0.00015)	0.00406 (0.00108-0.00833)	0.00201 (0.00037-0.00471)	0.00000 (0.00000-0.00004)	0.00000 (0.00000-0.00000)	0.00000 (0.00000-0.00000)	0.00000 (0.00000-0.00000)	0.00004 (0.00000-0.00023)	0.00005 (0.00000-0.00082)	0.00000 (0.00000-0.00000)	0.00009 (0.00000-0.00078)	0.00000 (0.00000-0.00000)	0.00021 (0.00000-0.00151)	0.00015 (0.00000-0.00079)	0.00316 (0.00000-0.01261)	0.00170 (0.00030-0.00393)	0.00286 (0.00075-0.00563)	0.00144 (0.00000-0.00456)	0.00384 (0.00006-0.01083)	0.00024 (0.00000-0.00074)	0.00000 (0.00000-0.00000)	0.00027 (0.00000-0.00087)	0.00287 (0.00000-0.00956)	0.00059 (0.00001-0.00208)	0.00000 (0.00000-0.00000)	0.00002 (0.00000-0.00012)	0.00004 (0.00000-0.00020)	0.00002 (0.00000-0.00012)	0.00007 (0.00000-0.00021)	0.00002 (0.00000-0.00014)	0.00030 (0.00003-0.00079)	0.00000 (0.00000-0.00000)	0.00010 (0.00000-0.00080)	0.00034 (0.00002-0.00096)	0.00082 (0.00016-0.00210)	0.00000 (0.00000-0.00000)	0.00003 (0.00000-0.00012)	0.01935 (0.01142-0.02826)	0.00198 (0.00037-0.00522)	0.00164 (0.00031-0.00389)	0.00157 (0.00042-0.00294)	0.00012 (0.00001-0.00042)	0.00000 (0.00000-0.00000)	0.00000 (0.00000-0.00000)	0.00822 (0.00105-0.01873)
Md_LEC	0.00000 (0.00000-0.00000)	0.00000 (0.00000-0.00000)	0.00000 (0.00000-0.00000)	0.00006 (0.00000-0.00036)	0.00007 (0.00000-0.00037)	0.00000 (0.00000-0.00000)	0.00000 (0.00000-0.00000)	0.00000 (0.00000-0.00000)	0.00000 (0.00000-0.00000)	0.00000 (0.00000-0.00000)	0.00000 (0.00000-0.00000)	0.00000 (0.00000-0.00000)	0.00168 (0.00000-0.00669)	0.00000 (0.00000-0.00000)	0.00000 (0.00000-0.00000)	0.00000 (0.00000-0.00000)	0.00000 (0.00000-0.00000)	0.11507 (0.05535-0.18003)	0.00000 (0.00000-0.00000)	0.00007 (0.00000-0.00045)	0.00001 (0.00000-0.00012)	0.00000 (0.00000-0.00000)	0.00000 (0.00000-0.00000)	0.00000 (0.00000-0.00000)	0.00000 (0.00000-0.00000)	0.00000 (0.00000-0.00000)	0.00000 (0.00000-0.00000)	0.00001 (0.00000-0.00005)	0.00001 (0.00000-0.00005)	0.26401 (0.14124-0.39395)	0.00000 (0.00000-0.00000)	0.00000 (0.00000-0.00000)	0.00003 (0.00000-0.00012)	0.00000 (0.00000-0.00000)	0.00000 (0.00000-0.00000)	0.00000 (0.00000-0.00000)	0.00000 (0.00000-0.00000)	0.00000 (0.00000-0.00000)	0.00001 (0.00000-0.00004)	0.00000 (0.00000-0.00000)	0.00000 (0.00000-0.00000)	0.00000 (0.00000-0.00002)	0.00000 (0.00000-0.00000)	0.00000 (0.00000-0.00000)	0.00000 (0.00000-0.00000)	0.00500 (0.00186-0.00885)	0.00000 (0.00000-0.00000)	0.00000 (0.00000-0.00000)	0.00000 (0.00000-0.00000)
Md_MET	0.00000 (0.00000-0.00000)	0.00000 (0.00000-0.00000)	0.00000 (0.00000-0.00000)	0.00000 (0.00000-0.00000)	0.00000 (0.00000-0.00000)	0.00000 (0.00000-0.00000)	0.00000 (0.00000-0.00000)	0.00000 (0.00000-0.00000)	0.00000 (0.00000-0.00000)	0.00000 (0.00000-0.00000)	0.00000 (0.00000-0.00000)	0.00000 (0.00000-0.00000)	0.00000 (0.00000-0.00000)	0.00000 (0.00000-0.00000)	0.00000 (0.00000-0.00000)	0.00000 (0.00000-0.00000)	0.00000 (0.00000-0.00000)	0.00000 (0.00000-0.00000)	0.00000 (0.00000-0.00000)	0.01150 (0.00000-0.02992)	0.00000 (0.00000-0.00000)	0.00000 (0.00000-0.00000)	0.00000 (0.00000-0.00000)	0.00000 (0.00000-0.00000)	0.00000 (0.00000-0.00000)	0.00000 (0.00000-0.00000)	0.00000 (0.00000-0.00000)	0.00000 (0.00000-0.00000)	0.00000 (0.00000-0.00000)	0.00000 (0.00000-0.00000)	0.00000 (0.00000-0.00000)	0.00000 (0.00000-0.00000)	0.00000 (0.00000-0.00000)	0.00000 (0.00000-0.00000)	0.00000 (0.00000-0.00000)	0.00000 (0.00000-0.00000)	0.00000 (0.00000-0.00000)	0.00000 (0.00000-0.00000)	0.00203 (0.00000-0.00869)	0.00000 (0.00000-0.00000)	0.00000 (0.00000-0.00000)	0.00000 (0.00000-0.00000)	0.00000 (0.00000-0.00000)	0.00000 (0.00000-0.00000)	0.00000 (0.00000-0.00000)	0.00000 (0.00000-0.00000)	0.00000 (0.00000-0.00000)	0.00000 (0.00000-0.00000)	0.00000 (0.00000-0.00000)
Md_MPH	0.00000 (0.00000-0.00000)	0.00025 (0.00000-0.00121)	0.00000 (0.00000-0.00000)	0.00000 (0.00000-0.00000)	0.16035 (0.12241-0.20519)	0.00000 (0.00000-0.00000)	0.21617 (0.18181-0.25018)	0.09893 (0.06519-0.14147)	0.22266 (0.16819-0.28095)	0.00000 (0.00000-0.00000)	0.01443 (0.00000-0.04803)	0.00045 (0.00000-0.00178)	0.00018 (0.00000-0.00211)	0.00002 (0.00000-0.00038)	0.00000 (0.00000-0.00000)	0.00028 (0.00000-0.00105)	0.00000 (0.00000-0.00000)	0.00000 (0.00000-0.00000)	0.00000 (0.00000-0.00000)	0.00004 (0.00000-0.00021)	0.00000 (0.00000-0.00000)	0.00087 (0.00000-0.00483)	0.00164 (0.00000-0.00473)	0.00730 (0.00359-0.01198)	0.13639 (0.10302-0.17953)	0.00000 (0.00000-0.00001)	0.01872 (0.00533-0.03465)	0.05860 (0.03952-0.07823)	0.00043 (0.00004-0.00090)	0.00037 (0.00000-0.00101)	0.18406 (0.13065-0.24573)	0.11521 (0.09133-0.13915)	0.00133 (0.00042-0.00235)	0.00000 (0.00000-0.00000)	0.00031 (0.00000-0.00115)	0.00000 (0.00000-0.00000)	0.01534 (0.00577-0.02922)	0.00000 (0.00000-0.00002)	0.00357 (0.00012-0.01049)	0.00000 (0.00000-0.00000)	0.00059 (0.00003-0.00130)	0.00000 (0.00000-0.00001)	0.00001 (0.00000-0.00005)	0.00002 (0.00000-0.00012)	0.00002 (0.00000-0.00007)	0.00068 (0.00026-0.00123)	0.06658 (0.04837-0.08586)	0.00007 (0.00000-0.00069)	0.00008 (0.00000-0.00018)
Md_PC	0.00000 (0.00000-0.00000)	0.00000 (0.00000-0.00000)	0.00000 (0.00000-0.00000)	0.00000 (0.00000-0.00000)	0.00000 (0.00000-0.00000)	0.00000 (0.00000-0.00000)	0.00000 (0.00000-0.00000)	0.00000 (0.00000-0.00000)	0.00000 (0.00000-0.00000)	0.00000 (0.00000-0.00000)	0.00000 (0.00000-0.00000)	0.26423 (0.19667-0.35054)	0.05670 (0.01383-0.09774)	0.00000 (0.00000-0.00000)	0.00000 (0.00000-0.00000)	0.09731 (0.04739-0.15713)	0.00000 (0.00000-0.00000)	0.00000 (0.00000-0.00000)	0.00000 (0.00000-0.00000)	0.00053 (0.00000-0.00242)	0.00081 (0.00000-0.00332)	0.00000 (0.00000-0.00000)	0.00000 (0.00000-0.00000)	0.00000 (0.00000-0.00000)	0.00000 (0.00000-0.00000)	0.00000 (0.00000-0.00000)	0.00000 (0.00000-0.00000)	0.00000 (0.00000-0.00000)	0.00000 (0.00000-0.00000)	0.00193 (0.00000-0.00785)	0.00000 (0.00000-0.00000)	0.00000 (0.00000-0.00000)	0.00000 (0.00000-0.00002)	0.11418 (0.05294-0.19030)	0.05360 (0.02634-0.08643)	0.11597 (0.05869-0.18135)	0.00000 (0.00000-0.00000)	0.00000 (0.00000-0.00000)	0.00042 (0.00001-0.00246)	0.00000 (0.00000-0.00000)	0.00000 (0.00000-0.00000)	0.00000 (0.00000-0.00000)	0.00000 (0.00000-0.00000)	0.00000 (0.00000-0.00000)	0.00000 (0.00000-0.00000)	0.00334 (0.00003-0.01303)	0.00000 (0.00000-0.00000)	0.00000 (0.00000-0.00000)	0.00001 (0.00000-0.00004)
Md_PMN	0.00003 (0.00000-0.00034)	0.00002 (0.00000-0.00016)	0.00000 (0.00000-0.00000)	0.00000 (0.00000-0.00000)	0.04369 (0.02016-0.07134)	0.00000 (0.00000-0.00000)	0.00108 (0.00000-0.00322)	0.00290 (0.00000-0.00858)	0.00007 (0.00000-0.00051)	0.00000 (0.00000-0.00000)	0.00000 (0.00000-0.00000)	0.00000 (0.00000-0.00000)	0.00000 (0.00000-0.00000)	0.23981 (0.15448-0.33759)	0.00000 (0.00000-0.00000)	0.00000 (0.00000-0.00000)	0.00225 (0.00000-0.00916)	0.00000 (0.00000-0.00000)	0.00000 (0.00000-0.00000)	0.00000 (0.00000-0.00000)	0.00000 (0.00000-0.00000)	0.00006 (0.00000-0.00069)	0.00000 (0.00000-0.00000)	0.00001 (0.00000-0.00006)	0.00020 (0.00000-0.00076)	0.00000 (0.00000-0.00000)	0.00021 (0.00000-0.00147)	0.00047 (0.00001-0.00283)	0.00010 (0.00000-0.00041)	0.00000 (0.00000-0.00000)	0.00097 (0.00000-0.00230)	0.17296 (0.09387-0.25506)	0.00026 (0.00000-0.00182)	0.00000 (0.00000-0.00000)	0.00000 (0.00000-0.00000)	0.00000 (0.00000-0.00000)	0.00017 (0.00000-0.00113)	0.00000 (0.00000-0.00000)	0.00001 (0.00000-0.00003)	0.00000 (0.00000-0.00000)	0.00031 (0.00000-0.00196)	0.00005 (0.00000-0.00067)	0.00003 (0.00000-0.00044)	0.00000 (0.00000-0.00000)	0.00000 (0.00000-0.00000)	0.00000 (0.00000-0.00001)	0.00088 (0.00000-0.00350)	0.00000 (0.00000-0.00000)	0.00000 (0.00000-0.00000)
Md_PMN-NE	0.00000 (0.00000-0.00000)	0.00001 (0.00000-0.00017)	0.00000 (0.00000-0.00000)	0.00000 (0.00000-0.00000)	0.00006 (0.00000-0.00019)	0.00000 (0.00000-0.00000)	0.00217 (0.00000-0.01369)	0.00584 (0.00000-0.03625)	0.00007 (0.00000-0.00035)	0.00278 (0.00000-0.01002)	0.08227 (0.00000-0.19146)	0.00000 (0.00000-0.00000)	0.00000 (0.00000-0.00000)	0.18981 (0.06407-0.37359)	0.00000 (0.00000-0.00000)	0.00000 (0.00000-0.00000)	0.00004 (0.00000-0.00055)	0.00000 (0.00000-0.00000)	0.00000 (0.00000-0.00000)	0.00000 (0.00000-0.00000)	0.00000 (0.00000-0.00000)	0.00006 (0.00000-0.00090)	0.00000 (0.00000-0.00000)	0.00000 (0.00000-0.00000)	0.00205 (0.00036-0.00476)	0.00000 (0.00000-0.00000)	0.00510 (0.00000-0.02396)	0.00010 (0.00000-0.00026)	0.00076 (0.00000-0.00196)	0.00000 (0.00000-0.00000)	0.00183 (0.00000-0.00796)	0.16544 (0.07191-0.29016)	0.00104 (0.00006-0.00221)	0.00000 (0.00000-0.00000)	0.00000 (0.00000-0.00000)	0.00000 (0.00000-0.00000)	0.00074 (0.00000-0.00238)	0.00000 (0.00000-0.00000)	0.00001 (0.00000-0.00005)	0.00000 (0.00000-0.00000)	0.00007 (0.00000-0.00022)	0.00000 (0.00000-0.00000)	0.00000 (0.00000-0.00000)	0.00000 (0.00000-0.00000)	0.00000 (0.00000-0.00000)	0.00000 (0.00000-0.00000)	0.00412 (0.00000-0.02682)	0.00000 (0.00000-0.00000)	0.00001 (0.00000-0.00003)
Md_SMC	0.00000 (0.00000-0.00000)	0.00000 (0.00000-0.00000)	0.00000 (0.00000-0.00000)	0.00000 (0.00000-0.00000)	0.00000 (0.00000-0.00000)	0.00000 (0.00000-0.00000)	0.00000 (0.00000-0.00000)	0.00000 (0.00000-0.00000)	0.00000 (0.00000-0.00000)	0.00000 (0.00000-0.00000)	0.00000 (0.00000-0.00000)	0.00435 (0.00016-0.01556)	0.00000 (0.00000-0.00000)	0.00000 (0.00000-0.00000)	0.00000 (0.00000-0.00000)	0.17025 (0.07756-0.29754)	0.00000 (0.00000-0.00000)	0.00000 (0.00000-0.00000)	0.00000 (0.00000-0.00000)	0.02725 (0.00005-0.06324)	0.00016 (0.00000-0.00072)	0.00000 (0.00000-0.00000)	0.00000 (0.00000-0.00000)	0.00049 (0.00000-0.00157)	0.00000 (0.00000-0.00000)	0.00007 (0.00000-0.00026)	0.00012 (0.00000-0.00067)	0.00009 (0.00001-0.00023)	0.00016 (0.00000-0.00050)	0.01778 (0.00763-0.03200)	0.00002 (0.00000-0.00013)	0.00007 (0.00000-0.00021)	0.00002 (0.00000-0.00008)	0.00000 (0.00000-0.00000)	0.00002 (0.00000-0.00012)	0.00000 (0.00000-0.00000)	0.00000 (0.00000-0.00000)	0.00000 (0.00000-0.00000)	0.24510 (0.17036-0.31924)	0.00000 (0.00000-0.00000)	0.00001 (0.00000-0.00002)	0.00003 (0.00000-0.00008)	0.00000 (0.00000-0.00000)	0.00000 (0.00000-0.00000)	0.00000 (0.00000-0.00000)	0.00529 (0.00220-0.01129)	0.00060 (0.00000-0.00241)	0.00162 (0.00000-0.00724)	0.00015 (0.00005-0.00035)
Md_TC	0.00000 (0.00000-0.00000)	0.00003 (0.00000-0.00029)	0.00000 (0.00000-0.00000)	0.00000 (0.00000-0.00000)	0.00129 (0.00000-0.00315)	0.00000 (0.00000-0.00000)	0.00017 (0.00000-0.00044)	0.01692 (0.00000-0.04217)	0.00016 (0.00000-0.00051)	0.22656 (0.12605-0.33002)	0.07235 (0.01774-0.13988)	0.00000 (0.00000-0.00000)	0.00000 (0.00000-0.00000)	0.00000 (0.00000-0.00000)	0.00000 (0.00000-0.00000)	0.00000 (0.00000-0.00000)	0.27529 (0.18331-0.38637)	0.00008 (0.00000-0.00044)	0.00000 (0.00000-0.00000)	0.00000 (0.00000-0.00000)	0.00000 (0.00000-0.00000)	0.00033 (0.00000-0.00216)	0.00000 (0.00000-0.00000)	0.00275 (0.00050-0.00598)	0.00004 (0.00000-0.00022)	0.00000 (0.00000-0.00000)	0.00699 (0.00124-0.01317)	0.00001 (0.00000-0.00004)	0.03274 (0.02115-0.04686)	0.00000 (0.00000-0.00000)	0.00001 (0.00000-0.00008)	0.00000 (0.00000-0.00003)	0.05097 (0.03111-0.07268)	0.00000 (0.00000-0.00000)	0.00000 (0.00000-0.00000)	0.00000 (0.00000-0.00000)	0.00022 (0.00000-0.00108)	0.00000 (0.00000-0.00000)	0.00000 (0.00000-0.00000)	0.00000 (0.00000-0.00000)	0.07843 (0.04222-0.11408)	0.00000 (0.00000-0.00000)	0.00000 (0.00000-0.00000)	0.00000 (0.00000-0.00000)	0.00000 (0.00000-0.00000)	0.00001 (0.00000-0.00004)	0.00030 (0.00000-0.00111)	0.00000 (0.00000-0.00000)	0.00007 (0.00000-0.00034)
Md_TF	0.00000 (0.00000-0.00000)	0.00000 (0.00000-0.00000)	0.00000 (0.00000-0.00000)	0.00000 (0.00000-0.00000)	0.00000 (0.00000-0.00000)	0.00000 (0.00000-0.00000)	0.00000 (0.00000-0.00000)	0.00000 (0.00000-0.00000)	0.00000 (0.00000-0.00000)	0.00000 (0.00000-0.00000)	0.00000 (0.00000-0.00000)	0.00000 (0.00000-0.00004)	0.00000 (0.00000-0.00000)	0.00000 (0.00000-0.00000)	0.00000 (0.00000-0.00000)	0.00000 (0.00000-0.00000)	0.00000 (0.00000-0.00000)	0.00000 (0.00000-0.00000)	0.00000 (0.00000-0.00000)	0.23881 (0.16691-0.32758)	0.00029 (0.00000-0.00107)	0.00000 (0.00000-0.00000)	0.00000 (0.00000-0.00000)	0.00000 (0.00000-0.00000)	0.00000 (0.00000-0.00000)	0.00000 (0.00000-0.00001)	0.00000 (0.00000-0.00000)	0.00000 (0.00000-0.00001)	0.00000 (0.00000-0.00002)	0.00138 (0.00000-0.00832)	0.00000 (0.00000-0.00000)	0.00000 (0.00000-0.00000)	0.00000 (0.00000-0.00000)	0.00018 (0.00000-0.00088)	0.00561 (0.00069-0.01593)	0.00242 (0.00000-0.01258)	0.00000 (0.00000-0.00000)	0.00000 (0.00000-0.00000)	0.00106 (0.00001-0.00589)	0.00000 (0.00000-0.00000)	0.00000 (0.00000-0.00000)	0.00000 (0.00000-0.00001)	0.00000 (0.00000-0.00000)	0.00000 (0.00000-0.00000)	0.00000 (0.00000-0.00000)	0.00002 (0.00000-0.00012)	0.00000 (0.00000-0.00000)	0.00000 (0.00000-0.00000)	0.00000 (0.00000-0.00001)
Md_TGC	0.00108 (0.00000-0.00603)	0.00060 (0.00000-0.00329)	0.00000 (0.00000-0.00000)	0.00000 (0.00000-0.00000)	0.00000 (0.00000-0.00000)	0.00000 (0.00000-0.00000)	0.00209 (0.00000-0.00788)	0.00000 (0.00000-0.00000)	0.00000 (0.00000-0.00000)	0.00000 (0.00000-0.00000)	0.00000 (0.00000-0.00000)	0.00000 (0.00000-0.00000)	0.00000 (0.00000-0.00000)	0.00000 (0.00000-0.00000)	0.00200 (0.00000-0.00885)	0.00000 (0.00000-0.00000)	0.00000 (0.00000-0.00000)	0.00000 (0.00000-0.00000)	0.00000 (0.00000-0.00000)	0.00021 (0.00000-0.00200)	0.00124 (0.00000-0.00753)	0.01077 (0.00000-0.02622)	0.02806 (0.00810-0.05566)	0.00001 (0.00000-0.00011)	0.00000 (0.00000-0.00000)	0.00949 (0.00000-0.02473)	0.00023 (0.00000-0.00206)	0.00110 (0.00000-0.00397)	0.00000 (0.00000-0.00000)	0.00000 (0.00000-0.00000)	0.00014 (0.00000-0.00188)	0.00000 (0.00000-0.00000)	0.00013 (0.00000-0.00171)	0.00000 (0.00000-0.00000)	0.00000 (0.00000-0.00000)	0.00000 (0.00000-0.00000)	0.00000 (0.00000-0.00000)	0.00593 (0.00000-0.01986)	0.00100 (0.00000-0.00477)	0.00193 (0.00000-0.00814)	0.00000 (0.00000-0.00000)	0.03649 (0.01357-0.06887)	0.02503 (0.00389-0.05352)	0.00547 (0.00000-0.01957)	0.00267 (0.00000-0.00857)	0.00000 (0.00000-0.00000)	0.00000 (0.00000-0.00000)	0.00000 (0.00000-0.00000)	0.00000 (0.00000-0.00000)
Md_VEC	0.00018 (0.00000-0.00078)	0.00000 (0.00000-0.00000)	0.00000 (0.00000-0.00000)	0.00000 (0.00000-0.00000)	0.00003 (0.00000-0.00020)	0.00000 (0.00000-0.00000)	0.00000 (0.00000-0.00000)	0.00001 (0.00000-0.00008)	0.00000 (0.00000-0.00000)	0.00000 (0.00000-0.00000)	0.00000 (0.00000-0.00000)	0.00000 (0.00000-0.00000)	0.16912 (0.06121-0.29968)	0.00000 (0.00000-0.00000)	0.00000 (0.00000-0.00000)	0.00000 (0.00000-0.00000)	0.00000 (0.00000-0.00000)	0.28353 (0.21078-0.36302)	0.00000 (0.00000-0.00000)	0.00000 (0.00000-0.00000)	0.00000 (0.00000-0.00000)	0.00000 (0.00000-0.00000)	0.00000 (0.00000-0.00000)	0.00000 (0.00000-0.00000)	0.00000 (0.00000-0.00000)	0.00000 (0.00000-0.00000)	0.00000 (0.00000-0.00000)	0.00004 (0.00000-0.00015)	0.00004 (0.00000-0.00021)	0.00396 (0.00163-0.00711)	0.00000 (0.00000-0.00000)	0.00000 (0.00000-0.00000)	0.00000 (0.00000-0.00000)	0.00105 (0.00000-0.00377)	0.00094 (0.00000-0.00314)	0.00234 (0.00000-0.01002)	0.00000 (0.00000-0.00000)	0.00000 (0.00000-0.00000)	0.00001 (0.00000-0.00003)	0.00000 (0.00000-0.00000)	0.00000 (0.00000-0.00000)	0.00000 (0.00000-0.00000)	0.00000 (0.00000-0.00000)	0.00000 (0.00000-0.00000)	0.00000 (0.00000-0.00000)	0.22252 (0.15914-0.29888)	0.00000 (0.00000-0.00000)	0.00000 (0.00000-0.00000)	0.00002 (0.00000-0.00009)
Md_YSC	0.00306 (0.00000-0.00924)	0.00920 (0.00070-0.02340)	0.00000 (0.00000-0.00000)	0.00812 (0.00057-0.02024)	0.00000 (0.00000-0.00000)	0.00000 (0.00000-0.00000)	0.00000 (0.00000-0.00000)	0.00000 (0.00000-0.00000)	0.00000 (0.00000-0.00000)	0.00000 (0.00000-0.00000)	0.00000 (0.00000-0.00000)	0.00000 (0.00000-0.00000)	0.00000 (0.00000-0.00000)	0.00000 (0.00000-0.00000)	0.00283 (0.00000-0.00707)	0.00136 (0.00000-0.00493)	0.00000 (0.00000-0.00000)	0.00000 (0.00000-0.00000)	0.00000 (0.00000-0.00000)	0.00779 (0.00000-0.02002)	0.01685 (0.00500-0.03298)	0.00080 (0.00000-0.00394)	0.00832 (0.00000-0.02381)	0.00000 (0.00000-0.00000)	0.00000 (0.00000-0.00000)	0.02557 (0.01131-0.04352)	0.00004 (0.00000-0.00029)	0.00023 (0.00000-0.00170)	0.00000 (0.00000-0.00002)	0.00001 (0.00000-0.00003)	0.00000 (0.00000-0.00000)	0.00000 (0.00000-0.00002)	0.00000 (0.00000-0.00001)	0.00000 (0.00000-0.00000)	0.00000 (0.00000-0.00000)	0.00000 (0.00000-0.00000)	0.00000 (0.00000-0.00000)	0.00882 (0.00114-0.02054)	0.00003 (0.00000-0.00007)	0.00138 (0.00000-0.00689)	0.00000 (0.00000-0.00002)	0.01062 (0.00167-0.02465)	0.08171 (0.04833-0.12194)	0.00058 (0.00010-0.00131)	0.00471 (0.00054-0.01213)	0.00000 (0.00000-0.00000)	0.00000 (0.00000-0.00000)	0.00037 (0.00000-0.00250)	0.00000 (0.00000-0.00001)
Md_eS1	0.00019 (0.00000-0.00122)	0.00000 (0.00000-0.00000)	0.00000 (0.00000-0.00000)	0.00048 (0.00000-0.00251)	0.00000 (0.00000-0.00000)	0.00000 (0.00000-0.00000)	0.00039 (0.00000-0.00193)	0.00000 (0.00000-0.00000)	0.00000 (0.00000-0.00000)	0.00000 (0.00000-0.00000)	0.00000 (0.00000-0.00000)	0.00048 (0.00000-0.00206)	0.00000 (0.00000-0.00000)	0.00000 (0.00000-0.00000)	0.00000 (0.00000-0.00000)	0.00005 (0.00000-0.00050)	0.00000 (0.00000-0.00000)	0.00000 (0.00000-0.00000)	0.00000 (0.00000-0.00000)	0.24982 (0.18572-0.31230)	0.00856 (0.00286-0.01645)	0.00000 (0.00000-0.00000)	0.00000 (0.00000-0.00000)	0.00000 (0.00000-0.00000)	0.00000 (0.00000-0.00000)	0.00004 (0.00000-0.00013)	0.00000 (0.00000-0.00000)	0.00002 (0.00000-0.00009)	0.00003 (0.00000-0.00015)	0.00153 (0.00030-0.00306)	0.00000 (0.00000-0.00000)	0.00000 (0.00000-0.00000)	0.00000 (0.00000-0.00000)	0.00007 (0.00000-0.00042)	0.00120 (0.00030-0.00279)	0.00007 (0.00000-0.00028)	0.00000 (0.00000-0.00000)	0.00000 (0.00000-0.00001)	0.00064 (0.00032-0.00119)	0.00000 (0.00000-0.00000)	0.00000 (0.00000-0.00000)	0.00037 (0.00000-0.00206)	0.00022 (0.00000-0.00140)	0.00000 (0.00000-0.00000)	0.00009 (0.00000-0.00071)	0.00041 (0.00017-0.00072)	0.00000 (0.00000-0.00000)	0.00000 (0.00000-0.00000)	0.00013 (0.00000-0.00087)
Md_fF1	0.00000 (0.00000-0.00000)	0.00000 (0.00000-0.00000)	0.00000 (0.00000-0.00000)	0.00000 (0.00000-0.00000)	0.00000 (0.00000-0.00000)	0.00000 (0.00000-0.00000)	0.00000 (0.00000-0.00000)	0.00000 (0.00000-0.00000)	0.00000 (0.00000-0.00000)	0.00000 (0.00000-0.00000)	0.00000 (0.00000-0.00000)	0.00977 (0.00270-0.02239)	0.00122 (0.00000-0.00750)	0.00000 (0.00000-0.00000)	0.00000 (0.00000-0.00000)	0.08176 (0.02872-0.14397)	0.00000 (0.00000-0.00000)	0.00011 (0.00000-0.00055)	0.00000 (0.00000-0.00000)	0.19464 (0.12535-0.26378)	0.00143 (0.00000-0.00442)	0.00000 (0.00000-0.00000)	0.00000 (0.00000-0.00000)	0.00000 (0.00000-0.00000)	0.00000 (0.00000-0.00000)	0.00001 (0.00000-0.00005)	0.00000 (0.00000-0.00000)	0.00010 (0.00000-0.00078)	0.00000 (0.00000-0.00000)	0.00035 (0.00000-0.00089)	0.00000 (0.00000-0.00000)	0.00000 (0.00000-0.00000)	0.00000 (0.00000-0.00000)	0.00721 (0.00000-0.01608)	0.00362 (0.00013-0.00879)	0.00376 (0.00000-0.00876)	0.00000 (0.00000-0.00000)	0.00001 (0.00000-0.00004)	0.00446 (0.00048-0.01118)	0.00000 (0.00000-0.00000)	0.00000 (0.00000-0.00000)	0.00001 (0.00000-0.00003)	0.00021 (0.00000-0.00137)	0.00009 (0.00000-0.00032)	0.00001 (0.00000-0.00004)	0.00039 (0.00004-0.00152)	0.00005 (0.00000-0.00031)	0.00000 (0.00000-0.00000)	0.00001 (0.00000-0.00002)
Md_fVEC	0.00017 (0.00000-0.00075)	0.00000 (0.00000-0.00000)	0.00000 (0.00000-0.00000)	0.00000 (0.00000-0.00000)	0.00000 (0.00000-0.00000)	0.00000 (0.00000-0.00000)	0.00000 (0.00000-0.00000)	0.00015 (0.00000-0.00068)	0.00000 (0.00000-0.00000)	0.00000 (0.00000-0.00000)	0.00000 (0.00000-0.00000)	0.00012 (0.00000-0.00050)	0.04217 (0.00739-0.08673)	0.00000 (0.00000-0.00000)	0.00000 (0.00000-0.00000)	0.00000 (0.00000-0.00000)	0.00000 (0.00000-0.00000)	0.17633 (0.11029-0.24609)	0.00000 (0.00000-0.00000)	0.00000 (0.00000-0.00000)	0.00000 (0.00000-0.00000)	0.00000 (0.00000-0.00000)	0.00000 (0.00000-0.00000)	0.00000 (0.00000-0.00000)	0.00000 (0.00000-0.00000)	0.00000 (0.00000-0.00001)	0.00005 (0.00000-0.00037)	0.00000 (0.00000-0.00000)	0.00011 (0.00000-0.00033)	0.02024 (0.01101-0.03671)	0.00000 (0.00000-0.00000)	0.00000 (0.00000-0.00000)	0.00002 (0.00000-0.00011)	0.00002 (0.00000-0.00020)	0.00002 (0.00000-0.00019)	0.00001 (0.00000-0.00012)	0.00000 (0.00000-0.00000)	0.00000 (0.00000-0.00000)	0.00002 (0.00000-0.00007)	0.00000 (0.00000-0.00000)	0.00000 (0.00000-0.00000)	0.00000 (0.00000-0.00001)	0.00000 (0.00000-0.00000)	0.00000 (0.00000-0.00000)	0.00000 (0.00000-0.00000)	0.10377 (0.06589-0.14690)	0.00000 (0.00000-0.00000)	0.00000 (0.00000-0.00000)	0.00000 (0.00000-0.00001)
Mf_Al	0.00000 (0.00000-0.00000)	0.02284 (0.00327-0.04945)	0.00000 (0.00000-0.00000)	0.00000 (0.00000-0.00000)	0.00000 (0.00000-0.00000)	0.00000 (0.00000-0.00000)	0.00226 (0.00000-0.00887)	0.00000 (0.00000-0.00000)	0.00000 (0.00000-0.00000)	0.00000 (0.00000-0.00000)	0.00000 (0.00000-0.00000)	0.00774 (0.00000-0.02142)	0.00000 (0.00000-0.00000)	0.00000 (0.00000-0.00000)	0.00009 (0.00000-0.00062)	0.00784 (0.00000-0.02368)	0.00000 (0.00000-0.00000)	0.00000 (0.00000-0.00000)	0.00000 (0.00000-0.00000)	0.12370 (0.07599-0.18122)	0.00016 (0.00000-0.00087)	0.00000 (0.00000-0.00000)	0.00124 (0.00000-0.00478)	0.00000 (0.00000-0.00000)	0.00000 (0.00000-0.00000)	0.00000 (0.00000-0.00000)	0.00005 (0.00000-0.00051)	0.00000 (0.00000-0.00001)	0.00000 (0.00000-0.00000)	0.00000 (0.00000-0.00000)	0.00000 (0.00000-0.00000)	0.00000 (0.00000-0.00000)	0.00000 (0.00000-0.00000)	0.00007 (0.00000-0.00034)	0.00026 (0.00000-0.00098)	0.00004 (0.00000-0.00017)	0.00000 (0.00000-0.00000)	0.00000 (0.00000-0.00002)	0.02445 (0.00004-0.06053)	0.00000 (0.00000-0.00000)	0.00000 (0.00000-0.00000)	0.00248 (0.00000-0.01195)	0.00000 (0.00000-0.00000)	0.00004 (0.00000-0.00018)	0.00033 (0.00000-0.00254)	0.00019 (0.00000-0.00202)	0.00000 (0.00000-0.00000)	0.00000 (0.00000-0.00000)	0.00017 (0.00000-0.00140)
Mf_BP	0.00000 (0.00000-0.00000)	0.00000 (0.00000-0.00000)	0.00000 (0.00000-0.00000)	0.00000 (0.00000-0.00000)	0.00000 (0.00000-0.00000)	0.00000 (0.00000-0.00000)	0.06728 (0.00000-0.30242)	0.00000 (0.00000-0.00000)	0.00000 (0.00000-0.00000)	0.00000 (0.00000-0.00000)	0.00000 (0.00000-0.00000)	0.00000 (0.00000-0.00000)	0.00000 (0.00000-0.00000)	0.00000 (0.00000-0.00000)	0.00000 (0.00000-0.00000)	0.00000 (0.00000-0.00000)	0.00000 (0.00000-0.00000)	0.00000 (0.00000-0.00000)	0.00000 (0.00000-0.00000)	0.00000 (0.00000-0.00000)	0.00000 (0.00000-0.00000)	0.00000 (0.00000-0.00000)	0.00000 (0.00000-0.00000)	0.00000 (0.00000-0.00000)	0.00000 (0.00000-0.00000)	0.00000 (0.00000-0.00000)	0.00000 (0.00000-0.00000)	0.08384 (0.00000-0.35563)	0.00000 (0.00000-0.00000)	0.00000 (0.00000-0.00000)	0.00000 (0.00000-0.00000)	0.00000 (0.00000-0.00004)	0.00000 (0.00000-0.00000)	0.00000 (0.00000-0.00000)	0.00000 (0.00000-0.00000)	0.00000 (0.00000-0.00000)	0.00000 (0.00000-0.00000)	0.00000 (0.00000-0.00000)	0.00000 (0.00000-0.00000)	0.00000 (0.00000-0.00000)	0.00000 (0.00000-0.00000)	0.00000 (0.00000-0.00000)	0.00000 (0.00000-0.00000)	0.00000 (0.00000-0.00000)	0.00000 (0.00000-0.00000)	0.00000 (0.00000-0.00000)	0.00000 (0.00000-0.00000)	0.00000 (0.00000-0.00000)	0.00000 (0.00000-0.00000)
Mf_EVT	0.01844 (0.01072-0.02825)	0.08832 (0.05796-0.12371)	0.03642 (0.00519-0.07877)	0.09446 (0.06513-0.12114)	0.00029 (0.00000-0.00078)	0.15659 (0.05159-0.29025)	0.00037 (0.00011-0.00074)	0.00174 (0.00070-0.00315)	0.00000 (0.00000-0.00000)	0.00000 (0.00000-0.00000)	0.00000 (0.00000-0.00000)	0.00005 (0.00000-0.00020)	0.00000 (0.00000-0.00000)	0.00000 (0.00000-0.00000)	0.07681 (0.03161-0.12459)	0.00000 (0.00000-0.00000)	0.00000 (0.00000-0.00000)	0.00034 (0.00003-0.00087)	0.02379 (0.00824-0.04448)	0.00114 (0.00024-0.00233)	0.05636 (0.04078-0.07483)	0.10020 (0.06088-0.14286)	0.13559 (0.09697-0.18081)	0.00020 (0.00000-0.00095)	0.00000 (0.00000-0.00000)	0.22482 (0.18906-0.26453)	0.00044 (0.00000-0.00161)	0.00038 (0.00013-0.00063)	0.00013 (0.00000-0.00060)	0.00032 (0.00000-0.00105)	0.00001 (0.00000-0.00007)	0.00086 (0.00020-0.00164)	0.00001 (0.00000-0.00004)	0.00000 (0.00000-0.00000)	0.00001 (0.00000-0.00005)	0.00000 (0.00000-0.00000)	0.00000 (0.00000-0.00000)	0.00904 (0.00617-0.01312)	0.00089 (0.00031-0.00152)	0.28183 (0.16368-0.41375)	0.00013 (0.00000-0.00060)	0.00362 (0.00233-0.00522)	0.07618 (0.06175-0.09100)	0.00195 (0.00055-0.00382)	0.00723 (0.00437-0.01077)	0.00004 (0.00000-0.00017)	0.00000 (0.00000-0.00000)	0.00036 (0.00000-0.00213)	0.00115 (0.00018-0.00225)
Mf_HB	0.00000 (0.00000-0.00000)	0.00000 (0.00000-0.00000)	0.00000 (0.00000-0.00000)	0.00000 (0.00000-0.00000)	0.00132 (0.00014-0.00359)	0.00000 (0.00000-0.00000)	0.05722 (0.03655-0.07930)	0.03274 (0.01586-0.05198)	0.06327 (0.03472-0.09264)	0.00000 (0.00000-0.00000)	0.00000 (0.00000-0.00000)	0.00000 (0.00000-0.00000)	0.00000 (0.00000-0.00000)	0.00004 (0.00000-0.00038)	0.00000 (0.00000-0.00000)	0.00000 (0.00000-0.00000)	0.00000 (0.00000-0.00000)	0.00000 (0.00000-0.00000)	0.00000 (0.00000-0.00000)	0.00000 (0.00000-0.00000)	0.00000 (0.00000-0.00000)	0.00000 (0.00000-0.00000)	0.00000 (0.00000-0.00000)	0.00196 (0.00000-0.00561)	0.00139 (0.00000-0.00364)	0.00001 (0.00000-0.00005)	0.00083 (0.00000-0.00393)	0.16201 (0.12198-0.21169)	0.00000 (0.00000-0.00000)	0.00008 (0.00000-0.00042)	0.00058 (0.00000-0.00160)	0.00348 (0.00169-0.00572)	0.00000 (0.00000-0.00002)	0.00000 (0.00000-0.00000)	0.00000 (0.00000-0.00000)	0.00000 (0.00000-0.00000)	0.00203 (0.00000-0.00556)	0.00001 (0.00000-0.00005)	0.00013 (0.00002-0.00030)	0.00000 (0.00000-0.00000)	0.00000 (0.00000-0.00000)	0.00001 (0.00000-0.00004)	0.00003 (0.00000-0.00011)	0.00009 (0.00000-0.00045)	0.00002 (0.00000-0.00007)	0.00008 (0.00000-0.00024)	0.00001 (0.00000-0.00010)	0.00000 (0.00000-0.00000)	0.00000 (0.00000-0.00000)
Mf_LEC	0.00000 (0.00000-0.00000)	0.00000 (0.00000-0.00000)	0.00000 (0.00000-0.00000)	0.00000 (0.00000-0.00000)	0.00003 (0.00000-0.00033)	0.00000 (0.00000-0.00000)	0.00052 (0.00000-0.00286)	0.00000 (0.00000-0.00000)	0.00000 (0.00000-0.00000)	0.00000 (0.00000-0.00000)	0.00000 (0.00000-0.00000)	0.00000 (0.00000-0.00000)	0.00000 (0.00000-0.00000)	0.00000 (0.00000-0.00000)	0.00000 (0.00000-0.00000)	0.00000 (0.00000-0.00000)	0.00000 (0.00000-0.00000)	0.01700 (0.00000-0.05132)	0.00000 (0.00000-0.00000)	0.00000 (0.00000-0.00000)	0.00000 (0.00000-0.00000)	0.00000 (0.00000-0.00000)	0.00000 (0.00000-0.00000)	0.00000 (0.00000-0.00000)	0.00000 (0.00000-0.00000)	0.00000 (0.00000-0.00000)	0.00000 (0.00000-0.00000)	0.00011 (0.00000-0.00096)	0.00000 (0.00000-0.00000)	0.28938 (0.14162-0.43495)	0.00000 (0.00000-0.00000)	0.00000 (0.00000-0.00000)	0.00001 (0.00000-0.00005)	0.00000 (0.00000-0.00000)	0.00000 (0.00000-0.00000)	0.00000 (0.00000-0.00000)	0.00000 (0.00000-0.00000)	0.00000 (0.00000-0.00000)	0.00001 (0.00000-0.00005)	0.00000 (0.00000-0.00000)	0.00000 (0.00000-0.00000)	0.00000 (0.00000-0.00000)	0.00000 (0.00000-0.00000)	0.00000 (0.00000-0.00000)	0.00000 (0.00000-0.00000)	0.00029 (0.00004-0.00071)	0.00000 (0.00000-0.00000)	0.00000 (0.00000-0.00000)	0.00000 (0.00000-0.00000)
Mf_PAMM	0.00000 (0.00000-0.00000)	0.00000 (0.00000-0.00000)	0.00000 (0.00000-0.00000)	0.00000 (0.00000-0.00000)	0.14585 (0.10826-0.17781)	0.00000 (0.00000-0.00000)	0.03061 (0.01707-0.04561)	0.00000 (0.00000-0.00000)	0.00869 (0.00193-0.01706)	0.00000 (0.00000-0.00000)	0.00000 (0.00000-0.00000)	0.00000 (0.00000-0.00000)	0.00000 (0.00000-0.00000)	0.02742 (0.00094-0.06698)	0.00000 (0.00000-0.00000)	0.00000 (0.00000-0.00000)	0.00000 (0.00000-0.00000)	0.00000 (0.00000-0.00000)	0.00000 (0.00000-0.00000)	0.00000 (0.00000-0.00000)	0.00000 (0.00000-0.00000)	0.00000 (0.00000-0.00000)	0.00005 (0.00000-0.00033)	0.00002 (0.00000-0.00019)	0.00185 (0.00013-0.00528)	0.00000 (0.00000-0.00000)	0.00062 (0.00000-0.00237)	0.00053 (0.00001-0.00134)	0.00000 (0.00000-0.00005)	0.00000 (0.00000-0.00000)	0.01084 (0.00531-0.01734)	0.09217 (0.06132-0.12262)	0.00001 (0.00000-0.00003)	0.00000 (0.00000-0.00000)	0.00000 (0.00000-0.00000)	0.00000 (0.00000-0.00000)	0.00318 (0.00000-0.01126)	0.00000 (0.00000-0.00000)	0.00005 (0.00000-0.00051)	0.00000 (0.00000-0.00000)	0.00000 (0.00000-0.00006)	0.00000 (0.00000-0.00000)	0.00000 (0.00000-0.00000)	0.00000 (0.00000-0.00000)	0.00000 (0.00000-0.00000)	0.00000 (0.00000-0.00000)	0.00671 (0.00086-0.01712)	0.00000 (0.00000-0.00000)	0.00000 (0.00000-0.00000)
Mf_PV1	0.00000 (0.00000-0.00000)	0.00000 (0.00000-0.00000)	0.00000 (0.00000-0.00000)	0.00000 (0.00000-0.00000)	0.00000 (0.00000-0.00000)	0.00000 (0.00000-0.00000)	0.00000 (0.00000-0.00000)	0.00000 (0.00000-0.00000)	0.00000 (0.00000-0.00000)	0.00000 (0.00000-0.00000)	0.00000 (0.00000-0.00000)	0.23835 (0.18263-0.29596)	0.02588 (0.00030-0.06205)	0.00000 (0.00000-0.00000)	0.00000 (0.00000-0.00000)	0.11470 (0.07137-0.16951)	0.00000 (0.00000-0.00000)	0.00023 (0.00000-0.00110)	0.00000 (0.00000-0.00000)	0.00622 (0.00234-0.01129)	0.00072 (0.00000-0.00304)	0.00000 (0.00000-0.00000)	0.00000 (0.00000-0.00000)	0.00004 (0.00000-0.00020)	0.00000 (0.00000-0.00000)	0.00000 (0.00000-0.00003)	0.00006 (0.00000-0.00052)	0.00006 (0.00001-0.00014)	0.00000 (0.00000-0.00003)	0.00090 (0.00015-0.00203)	0.00000 (0.00000-0.00005)	0.00002 (0.00000-0.00009)	0.00004 (0.00000-0.00015)	0.12808 (0.06413-0.18710)	0.05254 (0.02679-0.08344)	0.12189 (0.07184-0.18222)	0.00000 (0.00000-0.00000)	0.00000 (0.00000-0.00000)	0.00888 (0.00374-0.01507)	0.00000 (0.00000-0.00000)	0.00000 (0.00000-0.00000)	0.00001 (0.00000-0.00013)	0.00000 (0.00000-0.00000)	0.00000 (0.00000-0.00000)	0.00000 (0.00000-0.00000)	0.00320 (0.00031-0.00858)	0.00005 (0.00000-0.00024)	0.00007 (0.00000-0.00088)	0.00010 (0.00000-0.00048)
Mf_SCT	0.00066 (0.00010-0.00170)	0.00654 (0.00144-0.01290)	0.00002 (0.00000-0.00010)	0.00134 (0.00013-0.00411)	0.00061 (0.00000-0.00191)	0.00000 (0.00000-0.00000)	0.00702 (0.00135-0.01369)	0.00001 (0.00000-0.00007)	0.00005 (0.00000-0.00019)	0.00000 (0.00000-0.00000)	0.00000 (0.00000-0.00000)	0.00000 (0.00000-0.00000)	0.00000 (0.00000-0.00000)	0.00000 (0.00000-0.00000)	0.02563 (0.00665-0.04959)	0.00000 (0.00000-0.00000)	0.00000 (0.00000-0.00000)	0.00000 (0.00000-0.00000)	0.00025 (0.00000-0.00222)	0.00000 (0.00000-0.00000)	0.00003 (0.00000-0.00011)	0.00068 (0.00000-0.00385)	0.00997 (0.00333-0.01845)	0.00001 (0.00000-0.00011)	0.00000 (0.00000-0.00000)	0.00011 (0.00000-0.00027)	0.00180 (0.00000-0.00588)	0.00031 (0.00010-0.00061)	0.00000 (0.00000-0.00000)	0.00024 (0.00000-0.00079)	0.00000 (0.00000-0.00000)	0.00005 (0.00000-0.00021)	0.00001 (0.00000-0.00007)	0.00000 (0.00000-0.00000)	0.00000 (0.00000-0.00000)	0.00000 (0.00000-0.00000)	0.00000 (0.00000-0.00000)	0.20778 (0.14722-0.26813)	0.00191 (0.00000-0.00705)	0.00000 (0.00000-0.00003)	0.00000 (0.00000-0.00000)	0.00182 (0.00091-0.00311)	0.00506 (0.00299-0.00785)	0.00713 (0.00424-0.01101)	0.00138 (0.00040-0.00321)	0.00007 (0.00000-0.00024)	0.00000 (0.00000-0.00000)	0.00008 (0.00000-0.00074)	0.00001 (0.00000-0.00004)
Mf_SMC	0.00000 (0.00000-0.00000)	0.00000 (0.00000-0.00000)	0.00000 (0.00000-0.00000)	0.00000 (0.00000-0.00000)	0.00000 (0.00000-0.00000)	0.00000 (0.00000-0.00000)	0.00000 (0.00000-0.00000)	0.00000 (0.00000-0.00000)	0.00000 (0.00000-0.00000)	0.00000 (0.00000-0.00000)	0.00000 (0.00000-0.00000)	0.00999 (0.00410-0.01844)	0.00734 (0.00000-0.02335)	0.00000 (0.00000-0.00000)	0.00000 (0.00000-0.00000)	0.21819 (0.14838-0.29662)	0.00000 (0.00000-0.00000)	0.00000 (0.00000-0.00000)	0.00000 (0.00000-0.00000)	0.01168 (0.00435-0.02195)	0.00007 (0.00000-0.00060)	0.00000 (0.00000-0.00000)	0.00000 (0.00000-0.00000)	0.00002 (0.00000-0.00013)	0.00001 (0.00000-0.00007)	0.00000 (0.00000-0.00002)	0.00003 (0.00000-0.00036)	0.00006 (0.00001-0.00016)	0.00006 (0.00000-0.00035)	0.00778 (0.00225-0.01631)	0.00008 (0.00000-0.00040)	0.00003 (0.00000-0.00012)	0.00000 (0.00000-0.00001)	0.01657 (0.00382-0.03448)	0.00378 (0.00005-0.01131)	0.00521 (0.00037-0.01296)	0.00000 (0.00000-0.00000)	0.00000 (0.00000-0.00000)	0.15765 (0.10302-0.22539)	0.00000 (0.00000-0.00000)	0.00000 (0.00000-0.00000)	0.00041 (0.00000-0.00217)	0.00000 (0.00000-0.00000)	0.00000 (0.00000-0.00000)	0.00000 (0.00000-0.00000)	0.00674 (0.00068-0.01613)	0.00031 (0.00000-0.00115)	0.00000 (0.00000-0.00000)	0.00006 (0.00001-0.00013)
Mf_VEC	0.00048 (0.00000-0.00161)	0.00145 (0.00049-0.00312)	0.00000 (0.00000-0.00002)	0.00001 (0.00000-0.00004)	0.00084 (0.00002-0.00207)	0.00000 (0.00000-0.00000)	0.00103 (0.00043-0.00175)	0.00012 (0.00000-0.00036)	0.00022 (0.00000-0.00058)	0.00000 (0.00000-0.00000)	0.00000 (0.00000-0.00000)	0.00021 (0.00000-0.00062)	0.15799 (0.09673-0.22558)	0.00005 (0.00000-0.00026)	0.00012 (0.00000-0.00084)	0.00017 (0.00000-0.00070)	0.00000 (0.00000-0.00000)	0.26149 (0.22830-0.31074)	0.00007 (0.00000-0.00113)	0.00026 (0.00000-0.00063)	0.00024 (0.00000-0.00113)	0.00000 (0.00000-0.00000)	0.00041 (0.00002-0.00144)	0.00002 (0.00000-0.00013)	0.00004 (0.00000-0.00017)	0.00001 (0.00000-0.00004)	0.00026 (0.00000-0.00123)	0.00012 (0.00002-0.00025)	0.00036 (0.00000-0.00100)	0.04309 (0.02017-0.07411)	0.00001 (0.00000-0.00006)	0.00031 (0.00000-0.00076)	0.00021 (0.00002-0.00053)	0.00069 (0.00000-0.00256)	0.00022 (0.00000-0.00054)	0.00016 (0.00000-0.00043)	0.00000 (0.00000-0.00000)	0.00000 (0.00000-0.00000)	0.00048 (0.00019-0.00086)	0.00000 (0.00000-0.00000)	0.00029 (0.00000-0.00079)	0.00009 (0.00000-0.00028)	0.00001 (0.00000-0.00005)	0.00000 (0.00000-0.00000)	0.00018 (0.00000-0.00045)	0.24496 (0.20461-0.28314)	0.00004 (0.00000-0.00022)	0.00011 (0.00000-0.00090)	0.00015 (0.00002-0.00034)
Mf_XTB1	0.06524 (0.04484-0.08619)	0.00440 (0.00153-0.00833)	0.11391 (0.03569-0.24743)	0.04946 (0.03088-0.07256)	0.00025 (0.00000-0.00116)	0.00000 (0.00000-0.00000)	0.00024 (0.00000-0.00119)	0.00000 (0.00000-0.00000)	0.00000 (0.00000-0.00000)	0.00000 (0.00000-0.00000)	0.00000 (0.00000-0.00000)	0.00001 (0.00000-0.00008)	0.00000 (0.00000-0.00000)	0.00000 (0.00000-0.00000)	0.00000 (0.00000-0.00000)	0.00001 (0.00000-0.00013)	0.00000 (0.00000-0.00000)	0.00000 (0.00000-0.00000)	0.00017 (0.00000-0.00150)	0.00028 (0.00000-0.00100)	0.00170 (0.00019-0.00419)	0.00014 (0.00000-0.00052)	0.00179 (0.00026-0.00428)	0.00000 (0.00000-0.00000)	0.00000 (0.00000-0.00000)	0.03729 (0.02455-0.05235)	0.00018 (0.00000-0.00126)	0.00004 (0.00000-0.00022)	0.00002 (0.00000-0.00009)	0.00006 (0.00000-0.00031)	0.00001 (0.00000-0.00005)	0.00001 (0.00000-0.00009)	0.00000 (0.00000-0.00000)	0.00000 (0.00000-0.00000)	0.00000 (0.00000-0.00000)	0.00000 (0.00000-0.00000)	0.00000 (0.00000-0.00000)	0.00345 (0.00089-0.00697)	0.00012 (0.00000-0.00046)	0.00000 (0.00000-0.00000)	0.00000 (0.00000-0.00000)	0.03241 (0.01874-0.05063)	0.11997 (0.08867-0.15339)	0.00128 (0.00025-0.00252)	0.01239 (0.00504-0.02115)	0.00000 (0.00000-0.00002)	0.00000 (0.00000-0.00000)	0.00000 (0.00000-0.00000)	0.00047 (0.00000-0.00193)
Mf_XTB2	0.00748 (0.00182-0.01361)	0.00313 (0.00060-0.00674)	0.01026 (0.00186-0.02108)	0.15800 (0.08563-0.23642)	0.00000 (0.00000-0.00000)	0.00000 (0.00000-0.00000)	0.00007 (0.00000-0.00046)	0.00000 (0.00000-0.00000)	0.00000 (0.00000-0.00000)	0.00000 (0.00000-0.00000)	0.00000 (0.00000-0.00000)	0.00000 (0.00000-0.00000)	0.00000 (0.00000-0.00000)	0.00000 (0.00000-0.00000)	0.00000 (0.00000-0.00000)	0.00000 (0.00000-0.00000)	0.00000 (0.00000-0.00000)	0.00000 (0.00000-0.00000)	0.00000 (0.00000-0.00000)	0.00003 (0.00000-0.00022)	0.00130 (0.00000-0.00335)	0.00000 (0.00000-0.00000)	0.00155 (0.00000-0.00623)	0.00000 (0.00000-0.00000)	0.00000 (0.00000-0.00000)	0.00287 (0.00038-0.00651)	0.00007 (0.00000-0.00078)	0.00000 (0.00000-0.00001)	0.00000 (0.00000-0.00003)	0.00001 (0.00000-0.00006)	0.00000 (0.00000-0.00000)	0.00000 (0.00000-0.00000)	0.00000 (0.00000-0.00000)	0.00000 (0.00000-0.00000)	0.00000 (0.00000-0.00000)	0.00000 (0.00000-0.00000)	0.00000 (0.00000-0.00000)	0.00534 (0.00007-0.01680)	0.00000 (0.00000-0.00001)	0.00000 (0.00000-0.00000)	0.00000 (0.00000-0.00000)	0.00795 (0.00150-0.01833)	0.22408 (0.14879-0.30907)	0.00706 (0.00006-0.02359)	0.00018 (0.00000-0.00085)	0.00000 (0.00000-0.00000)	0.00000 (0.00000-0.00000)	0.00000 (0.00000-0.00000)	0.00012 (0.00000-0.00064)
Mf_dB	0.00005 (0.00000-0.00029)	0.00006 (0.00000-0.00035)	0.00000 (0.00000-0.00000)	0.00003 (0.00000-0.00019)	0.00926 (0.00143-0.02724)	0.00000 (0.00000-0.00000)	0.00455 (0.00206-0.00731)	0.00696 (0.00233-0.01452)	0.00190 (0.00000-0.00590)	0.00025 (0.00000-0.00086)	0.00007 (0.00000-0.00034)	0.00000 (0.00000-0.00000)	0.00000 (0.00000-0.00000)	0.00563 (0.00019-0.01486)	0.00000 (0.00000-0.00000)	0.00000 (0.00000-0.00000)	0.01761 (0.00183-0.04774)	0.00000 (0.00000-0.00000)	0.00000 (0.00000-0.00000)	0.00000 (0.00000-0.00000)	0.00000 (0.00000-0.00000)	0.00000 (0.00000-0.00000)	0.00000 (0.00000-0.00000)	0.22302 (0.15950-0.29654)	0.00052 (0.00000-0.00162)	0.00000 (0.00000-0.00000)	0.01960 (0.00612-0.03605)	0.00028 (0.00001-0.00099)	0.00086 (0.00023-0.00177)	0.00000 (0.00000-0.00000)	0.00022 (0.00000-0.00077)	0.00117 (0.00017-0.00260)	0.00156 (0.00072-0.00257)	0.00000 (0.00000-0.00000)	0.00000 (0.00000-0.00000)	0.00000 (0.00000-0.00000)	0.08766 (0.04438-0.13318)	0.00000 (0.00000-0.00000)	0.00002 (0.00000-0.00011)	0.00000 (0.00000-0.00000)	0.00107 (0.00023-0.00226)	0.00001 (0.00000-0.00005)	0.00000 (0.00000-0.00000)	0.00000 (0.00000-0.00000)	0.00000 (0.00000-0.00000)	0.00000 (0.00000-0.00005)	0.01074 (0.00103-0.02729)	0.00000 (0.00000-0.00000)	0.00017 (0.00000-0.00062)
Mf_dDC	0.00000 (0.00000-0.00000)	0.00000 (0.00000-0.00000)	0.00000 (0.00000-0.00000)	0.00000 (0.00000-0.00000)	0.11113 (0.06333-0.16598)	0.00000 (0.00000-0.00000)	0.10930 (0.08194-0.14152)	0.00014 (0.00000-0.00045)	0.01095 (0.00481-0.01923)	0.00000 (0.00000-0.00000)	0.00000 (0.00000-0.00000)	0.00000 (0.00000-0.00000)	0.00000 (0.00000-0.00000)	0.00000 (0.00000-0.00000)	0.00000 (0.00000-0.00000)	0.00000 (0.00000-0.00000)	0.00000 (0.00000-0.00000)	0.00000 (0.00000-0.00000)	0.00000 (0.00000-0.00000)	0.00000 (0.00000-0.00000)	0.00000 (0.00000-0.00000)	0.00000 (0.00000-0.00000)	0.00000 (0.00000-0.00000)	0.00069 (0.00000-0.00219)	0.04811 (0.02069-0.07955)	0.00000 (0.00000-0.00000)	0.00011 (0.00000-0.00081)	0.00051 (0.00000-0.00160)	0.00011 (0.00000-0.00046)	0.00000 (0.00000-0.00000)	0.00219 (0.00032-0.00458)	0.00928 (0.00406-0.01526)	0.00036 (0.00000-0.00114)	0.00000 (0.00000-0.00000)	0.00000 (0.00000-0.00000)	0.00000 (0.00000-0.00000)	0.01487 (0.00524-0.02574)	0.00000 (0.00000-0.00000)	0.00000 (0.00000-0.00000)	0.00000 (0.00000-0.00000)	0.00001 (0.00000-0.00007)	0.00000 (0.00000-0.00000)	0.00000 (0.00000-0.00000)	0.00000 (0.00000-0.00000)	0.00000 (0.00000-0.00000)	0.00000 (0.00000-0.00000)	0.17380 (0.11878-0.22556)	0.00000 (0.00000-0.00000)	0.00000 (0.00000-0.00000)
Mf_dEpi	0.07196 (0.05088-0.09490)	0.01676 (0.00496-0.03242)	0.00476 (0.00000-0.02581)	0.06362 (0.04680-0.08665)	0.00016 (0.00000-0.00039)	0.00000 (0.00000-0.00000)	0.00273 (0.00143-0.00409)	0.00011 (0.00000-0.00033)	0.00009 (0.00000-0.00031)	0.00005 (0.00000-0.00015)	0.00001 (0.00000-0.00005)	0.00077 (0.00000-0.00223)	0.00000 (0.00000-0.00003)	0.00005 (0.00000-0.00031)	0.00186 (0.00000-0.00806)	0.00113 (0.00000-0.00314)	0.00031 (0.00004-0.00095)	0.00051 (0.00006-0.00111)	0.00015 (0.00000-0.00154)	0.01128 (0.00805-0.01632)	0.00609 (0.00107-0.01358)	0.00042 (0.00000-0.00221)	0.00229 (0.00069-0.00428)	0.00017 (0.00000-0.00053)	0.00053 (0.00000-0.00160)	0.00002 (0.00000-0.00009)	0.00143 (0.00000-0.00622)	0.00029 (0.00004-0.00071)	0.00044 (0.00005-0.00105)	0.00145 (0.00003-0.00389)	0.00013 (0.00000-0.00048)	0.00024 (0.00000-0.00075)	0.00101 (0.00042-0.00177)	0.00195 (0.00015-0.00455)	0.00850 (0.00392-0.01530)	0.00143 (0.00022-0.00341)	0.00037 (0.00000-0.00169)	0.00003 (0.00000-0.00009)	0.01526 (0.00405-0.03414)	0.00000 (0.00000-0.00000)	0.00129 (0.00033-0.00235)	0.00004 (0.00000-0.00010)	0.00015 (0.00000-0.00038)	0.00001 (0.00000-0.00006)	0.00003 (0.00000-0.00018)	0.00074 (0.00031-0.00123)	0.00016 (0.00000-0.00054)	0.13679 (0.09754-0.18206)	0.22365 (0.18943-0.26564)
Mf_dMac proliferative	0.00000 (0.00000-0.00000)	0.00000 (0.00000-0.00000)	0.00000 (0.00000-0.00000)	0.00000 (0.00000-0.00000)	0.03927 (0.02475-0.05645)	0.00000 (0.00000-0.00000)	0.09938 (0.08173-0.11770)	0.16877 (0.11939-0.21497)	0.03904 (0.02783-0.05532)	0.00000 (0.00000-0.00000)	0.00000 (0.00000-0.00000)	0.00000 (0.00000-0.00000)	0.00000 (0.00000-0.00000)	0.00000 (0.00000-0.00000)	0.00000 (0.00000-0.00000)	0.00000 (0.00000-0.00000)	0.00000 (0.00000-0.00000)	0.00000 (0.00000-0.00000)	0.00000 (0.00000-0.00000)	0.00000 (0.00000-0.00000)	0.00000 (0.00000-0.00000)	0.00000 (0.00000-0.00000)	0.00019 (0.00000-0.00079)	0.00064 (0.00000-0.00172)	0.02439 (0.01332-0.03757)	0.00000 (0.00000-0.00000)	0.00222 (0.00000-0.00681)	0.07497 (0.05485-0.10053)	0.00007 (0.00000-0.00027)	0.00001 (0.00000-0.00008)	0.03346 (0.01320-0.05944)	0.00849 (0.00486-0.01266)	0.00012 (0.00001-0.00031)	0.00000 (0.00000-0.00000)	0.00007 (0.00000-0.00031)	0.00000 (0.00000-0.00000)	0.00219 (0.00000-0.00611)	0.00000 (0.00000-0.00001)	0.00059 (0.00003-0.00174)	0.00000 (0.00000-0.00000)	0.00004 (0.00000-0.00020)	0.00010 (0.00000-0.00057)	0.00013 (0.00000-0.00061)	0.00000 (0.00000-0.00000)	0.00005 (0.00000-0.00038)	0.00008 (0.00000-0.00027)	0.01000 (0.00341-0.01744)	0.00000 (0.00000-0.00000)	0.00002 (0.00000-0.00014)
Mf_dMac1	0.00000 (0.00000-0.00000)	0.00000 (0.00000-0.00000)	0.00000 (0.00000-0.00000)	0.00000 (0.00000-0.00000)	0.10006 (0.05902-0.15228)	0.00000 (0.00000-0.00000)	0.08046 (0.06887-0.09502)	0.00171 (0.00046-0.00382)	0.07363 (0.05352-0.09725)	0.00000 (0.00000-0.00000)	0.00000 (0.00000-0.00001)	0.00000 (0.00000-0.00000)	0.00000 (0.00000-0.00000)	0.10997 (0.05059-0.18002)	0.00000 (0.00000-0.00000)	0.00000 (0.00000-0.00000)	0.00000 (0.00000-0.00000)	0.00000 (0.00000-0.00000)	0.00000 (0.00000-0.00000)	0.00000 (0.00000-0.00000)	0.00000 (0.00000-0.00000)	0.00000 (0.00000-0.00000)	0.00049 (0.00000-0.00215)	0.00088 (0.00000-0.00230)	0.07128 (0.04517-0.09904)	0.00000 (0.00000-0.00000)	0.00420 (0.00000-0.01248)	0.00401 (0.00263-0.00559)	0.00008 (0.00000-0.00027)	0.00000 (0.00000-0.00000)	0.05119 (0.03267-0.07443)	0.12294 (0.09969-0.14737)	0.00030 (0.00004-0.00061)	0.00000 (0.00000-0.00000)	0.00002 (0.00000-0.00014)	0.00000 (0.00000-0.00000)	0.00110 (0.00000-0.00334)	0.00000 (0.00000-0.00000)	0.00004 (0.00000-0.00009)	0.00000 (0.00000-0.00000)	0.00011 (0.00000-0.00045)	0.00000 (0.00000-0.00000)	0.00000 (0.00000-0.00000)	0.00000 (0.00000-0.00000)	0.00000 (0.00000-0.00000)	0.00003 (0.00000-0.00010)	0.01013 (0.00472-0.01732)	0.00000 (0.00000-0.00000)	0.00001 (0.00000-0.00004)
Mf_dMac2	0.00000 (0.00000-0.00002)	0.00001 (0.00000-0.00007)	0.00000 (0.00000-0.00001)	0.00000 (0.00000-0.00002)	0.00717 (0.00464-0.01019)	0.00000 (0.00000-0.00000)	0.14975 (0.11217-0.19081)	0.00619 (0.00325-0.01008)	0.09719 (0.07564-0.12161)	0.00000 (0.00000-0.00000)	0.00000 (0.00000-0.00000)	0.00008 (0.00000-0.00030)	0.00000 (0.00000-0.00000)	0.00009 (0.00000-0.00075)	0.00000 (0.00000-0.00000)	0.00012 (0.00000-0.00057)	0.00000 (0.00000-0.00000)	0.00005 (0.00000-0.00021)	0.00000 (0.00000-0.00000)	0.00011 (0.00000-0.00033)	0.00000 (0.00000-0.00000)	0.00000 (0.00000-0.00000)	0.00049 (0.00000-0.00154)	0.00312 (0.00073-0.00651)	0.03737 (0.02476-0.05116)	0.00002 (0.00000-0.00013)	0.00771 (0.00076-0.01709)	0.02977 (0.02284-0.03692)	0.00003 (0.00000-0.00015)	0.00018 (0.00000-0.00075)	0.02008 (0.00988-0.03315)	0.02235 (0.01545-0.03090)	0.00026 (0.00003-0.00055)	0.00000 (0.00000-0.00000)	0.00037 (0.00000-0.00160)	0.00000 (0.00000-0.00000)	0.00641 (0.00050-0.01652)	0.00000 (0.00000-0.00002)	0.00023 (0.00005-0.00047)	0.00000 (0.00000-0.00000)	0.00016 (0.00000-0.00056)	0.00000 (0.00000-0.00001)	0.00000 (0.00000-0.00000)	0.00000 (0.00000-0.00000)	0.00000 (0.00000-0.00000)	0.00028 (0.00006-0.00064)	0.01024 (0.00405-0.01693)	0.00000 (0.00000-0.00000)	0.00008 (0.00000-0.00025)
Mf_dMac3	0.00001 (0.00000-0.00005)	0.00000 (0.00000-0.00000)	0.00000 (0.00000-0.00000)	0.00003 (0.00000-0.00014)	0.16723 (0.13929-0.19960)	0.00000 (0.00000-0.00000)	0.03782 (0.03065-0.04455)	0.00150 (0.00018-0.00315)	0.03624 (0.02391-0.05107)	0.00000 (0.00000-0.00000)	0.00000 (0.00000-0.00000)	0.00000 (0.00000-0.00000)	0.00000 (0.00000-0.00000)	0.07146 (0.02239-0.14163)	0.00000 (0.00000-0.00000)	0.00000 (0.00000-0.00000)	0.00000 (0.00000-0.00000)	0.00000 (0.00000-0.00000)	0.00000 (0.00000-0.00000)	0.00010 (0.00000-0.00041)	0.00000 (0.00000-0.00002)	0.00000 (0.00000-0.00000)	0.00083 (0.00000-0.00289)	0.00017 (0.00000-0.00060)	0.02001 (0.01162-0.03074)	0.00000 (0.00000-0.00000)	0.00210 (0.00000-0.00515)	0.00614 (0.00445-0.00777)	0.00001 (0.00000-0.00008)	0.00000 (0.00000-0.00000)	0.13264 (0.09548-0.17530)	0.04785 (0.03290-0.06531)	0.00028 (0.00000-0.00063)	0.00000 (0.00000-0.00000)	0.00000 (0.00000-0.00000)	0.00000 (0.00000-0.00000)	0.00036 (0.00000-0.00123)	0.00000 (0.00000-0.00000)	0.00017 (0.00002-0.00040)	0.00000 (0.00000-0.00000)	0.00010 (0.00000-0.00051)	0.00000 (0.00000-0.00002)	0.00000 (0.00000-0.00000)	0.00000 (0.00000-0.00000)	0.00000 (0.00000-0.00000)	0.00005 (0.00000-0.00020)	0.00307 (0.00082-0.00630)	0.00000 (0.00000-0.00000)	0.00003 (0.00000-0.00008)
Mf_dMac4	0.00000 (0.00000-0.00000)	0.00000 (0.00000-0.00000)	0.00000 (0.00000-0.00000)	0.00000 (0.00000-0.00000)	0.16917 (0.07226-0.25250)	0.00000 (0.00000-0.00000)	0.04351 (0.02209-0.07556)	0.00000 (0.00000-0.00000)	0.00463 (0.00171-0.00860)	0.00000 (0.00000-0.00000)	0.00000 (0.00000-0.00000)	0.00000 (0.00000-0.00000)	0.00000 (0.00000-0.00000)	0.00002 (0.00000-0.00028)	0.00000 (0.00000-0.00000)	0.00000 (0.00000-0.00000)	0.00000 (0.00000-0.00000)	0.00000 (0.00000-0.00000)	0.00000 (0.00000-0.00000)	0.00000 (0.00000-0.00000)	0.00000 (0.00000-0.00000)	0.00000 (0.00000-0.00000)	0.00000 (0.00000-0.00000)	0.00011 (0.00000-0.00065)	0.00033 (0.00000-0.00130)	0.00000 (0.00000-0.00000)	0.00000 (0.00000-0.00000)	0.00046 (0.00000-0.00160)	0.00000 (0.00000-0.00000)	0.00000 (0.00000-0.00000)	0.00479 (0.00036-0.01338)	0.16207 (0.09266-0.22599)	0.00000 (0.00000-0.00002)	0.00000 (0.00000-0.00000)	0.00000 (0.00000-0.00000)	0.00000 (0.00000-0.00000)	0.00009 (0.00000-0.00056)	0.00000 (0.00000-0.00000)	0.00000 (0.00000-0.00000)	0.00000 (0.00000-0.00000)	0.00000 (0.00000-0.00000)	0.00000 (0.00000-0.00000)	0.00000 (0.00000-0.00000)	0.00000 (0.00000-0.00000)	0.00000 (0.00000-0.00000)	0.00000 (0.00000-0.00000)	0.00060 (0.00000-0.00180)	0.00000 (0.00000-0.00000)	0.00000 (0.00000-0.00000)
Mf_dNK&T proliferative	0.00000 (0.00000-0.00000)	0.00060 (0.00000-0.00290)	0.00000 (0.00000-0.00000)	0.00000 (0.00000-0.00002)	0.00353 (0.00022-0.01037)	0.00000 (0.00000-0.00000)	0.01901 (0.00831-0.02990)	0.03029 (0.01742-0.04476)	0.00007 (0.00000-0.00049)	0.04684 (0.02460-0.06897)	0.02146 (0.00614-0.05380)	0.00000 (0.00000-0.00000)	0.00000 (0.00000-0.00000)	0.00000 (0.00000-0.00000)	0.00000 (0.00000-0.00000)	0.00000 (0.00000-0.00000)	0.07940 (0.04561-0.11663)	0.00105 (0.00000-0.00356)	0.00000 (0.00000-0.00000)	0.00025 (0.00000-0.00093)	0.00000 (0.00000-0.00000)	0.00000 (0.00000-0.00000)	0.00000 (0.00000-0.00000)	0.00266 (0.00070-0.00484)	0.00058 (0.00000-0.00177)	0.00000 (0.00000-0.00002)	0.00923 (0.00218-0.01692)	0.00004 (0.00000-0.00013)	0.03914 (0.02593-0.05440)	0.00001 (0.00000-0.00007)	0.00002 (0.00000-0.00016)	0.00015 (0.00000-0.00037)	0.03906 (0.02353-0.05686)	0.00000 (0.00000-0.00000)	0.00000 (0.00000-0.00000)	0.00000 (0.00000-0.00000)	0.00057 (0.00000-0.00195)	0.00000 (0.00000-0.00000)	0.00000 (0.00000-0.00002)	0.00000 (0.00000-0.00000)	0.02029 (0.01321-0.02889)	0.00000 (0.00000-0.00002)	0.00000 (0.00000-0.00000)	0.00000 (0.00000-0.00000)	0.00000 (0.00000-0.00000)	0.00031 (0.00001-0.00094)	0.00189 (0.00043-0.00412)	0.00000 (0.00000-0.00000)	0.00004 (0.00000-0.00009)
Mf_dNK1	0.00011 (0.00000-0.00033)	0.00066 (0.00001-0.00195)	0.00000 (0.00000-0.00000)	0.00015 (0.00000-0.00062)	0.00382 (0.00077-0.00858)	0.00000 (0.00000-0.00000)	0.03402 (0.02136-0.04666)	0.00879 (0.00429-0.01597)	0.00002 (0.00000-0.00014)	0.00187 (0.00082-0.00320)	0.03463 (0.01145-0.07272)	0.00010 (0.00000-0.00031)	0.00000 (0.00000-0.00004)	0.00000 (0.00000-0.00000)	0.00041 (0.00000-0.00235)	0.00083 (0.00000-0.00425)	0.00174 (0.00066-0.00324)	0.00011 (0.00000-0.00032)	0.00000 (0.00000-0.00000)	0.00066 (0.00022-0.00138)	0.00028 (0.00000-0.00098)	0.00024 (0.00000-0.00148)	0.00000 (0.00000-0.00000)	0.00134 (0.00018-0.00288)	0.00066 (0.00000-0.00189)	0.00000 (0.00000-0.00003)	0.01161 (0.00296-0.02531)	0.00011 (0.00000-0.00033)	0.02595 (0.01884-0.03524)	0.00023 (0.00000-0.00080)	0.00006 (0.00000-0.00036)	0.00020 (0.00000-0.00055)	0.01905 (0.01287-0.02741)	0.00000 (0.00000-0.00000)	0.00000 (0.00000-0.00002)	0.00000 (0.00000-0.00000)	0.00011 (0.00000-0.00072)	0.00000 (0.00000-0.00001)	0.00583 (0.00001-0.02039)	0.00000 (0.00000-0.00000)	0.01917 (0.00936-0.03074)	0.00001 (0.00000-0.00004)	0.00000 (0.00000-0.00000)	0.00000 (0.00000-0.00000)	0.00000 (0.00000-0.00000)	0.00074 (0.00009-0.00213)	0.00249 (0.00018-0.00617)	0.00000 (0.00000-0.00000)	0.00033 (0.00003-0.00083)
Mf_dNK2	0.00000 (0.00000-0.00000)	0.00000 (0.00000-0.00000)	0.00000 (0.00000-0.00000)	0.00000 (0.00000-0.00000)	0.00035 (0.00000-0.00109)	0.00000 (0.00000-0.00000)	0.00019 (0.00000-0.00061)	0.00000 (0.00000-0.00002)	0.00053 (0.00000-0.00221)	0.21975 (0.14715-0.29565)	0.08924 (0.03422-0.15757)	0.00000 (0.00000-0.00000)	0.00000 (0.00000-0.00000)	0.00000 (0.00000-0.00000)	0.00000 (0.00000-0.00000)	0.00000 (0.00000-0.00000)	0.01792 (0.00289-0.04119)	0.00010 (0.00000-0.00043)	0.00000 (0.00000-0.00000)	0.00001 (0.00000-0.00006)	0.00000 (0.00000-0.00000)	0.00000 (0.00000-0.00000)	0.00000 (0.00000-0.00000)	0.00050 (0.00000-0.00137)	0.00000 (0.00000-0.00009)	0.00000 (0.00000-0.00000)	0.00045 (0.00000-0.00167)	0.00000 (0.00000-0.00002)	0.07407 (0.05817-0.09211)	0.00000 (0.00000-0.00000)	0.00000 (0.00000-0.00000)	0.00003 (0.00000-0.00013)	0.02227 (0.01517-0.02900)	0.00000 (0.00000-0.00000)	0.00000 (0.00000-0.00000)	0.00000 (0.00000-0.00000)	0.00096 (0.00000-0.00363)	0.00000 (0.00000-0.00000)	0.00000 (0.00000-0.00000)	0.00000 (0.00000-0.00000)	0.00322 (0.00151-0.00529)	0.00000 (0.00000-0.00000)	0.00000 (0.00000-0.00000)	0.00000 (0.00000-0.00000)	0.00000 (0.00000-0.00000)	0.00010 (0.00000-0.00040)	0.00017 (0.00000-0.00068)	0.00000 (0.00000-0.00000)	0.00003 (0.00000-0.00008)
Mf_dNK3	0.00000 (0.00000-0.00000)	0.00000 (0.00000-0.00000)	0.00000 (0.00000-0.00000)	0.00000 (0.00000-0.00000)	0.00101 (0.00012-0.00298)	0.00000 (0.00000-0.00000)	0.00371 (0.00117-0.00792)	0.00050 (0.00000-0.00133)	0.00030 (0.00000-0.00110)	0.05908 (0.03417-0.08639)	0.09331 (0.04561-0.16412)	0.00000 (0.00000-0.00000)	0.00000 (0.00000-0.00000)	0.00000 (0.00000-0.00000)	0.00000 (0.00000-0.00000)	0.00000 (0.00000-0.00000)	0.03386 (0.01868-0.05317)	0.00016 (0.00000-0.00074)	0.00000 (0.00000-0.00000)	0.00000 (0.00000-0.00000)	0.00000 (0.00000-0.00000)	0.00000 (0.00000-0.00000)	0.00000 (0.00000-0.00000)	0.00004 (0.00000-0.00025)	0.00001 (0.00000-0.00011)	0.00000 (0.00000-0.00000)	0.00058 (0.00000-0.00176)	0.00000 (0.00000-0.00002)	0.01317 (0.00829-0.01905)	0.00000 (0.00000-0.00000)	0.00000 (0.00000-0.00000)	0.00001 (0.00000-0.00004)	0.05335 (0.03632-0.07828)	0.00000 (0.00000-0.00000)	0.00000 (0.00000-0.00000)	0.00000 (0.00000-0.00000)	0.00003 (0.00000-0.00048)	0.00000 (0.00000-0.00000)	0.00000 (0.00000-0.00000)	0.00000 (0.00000-0.00000)	0.00448 (0.00243-0.00705)	0.00000 (0.00000-0.00000)	0.00000 (0.00000-0.00000)	0.00000 (0.00000-0.00000)	0.00000 (0.00000-0.00000)	0.00015 (0.00000-0.00084)	0.00000 (0.00000-0.00000)	0.00000 (0.00000-0.00000)	0.00001 (0.00000-0.00004)
Mf_dS1	0.00000 (0.00000-0.00000)	0.00000 (0.00000-0.00000)	0.00000 (0.00000-0.00000)	0.00000 (0.00000-0.00000)	0.00000 (0.00000-0.00000)	0.00000 (0.00000-0.00000)	0.00000 (0.00000-0.00001)	0.00000 (0.00000-0.00000)	0.00000 (0.00000-0.00000)	0.00000 (0.00000-0.00000)	0.00000 (0.00000-0.00000)	0.00215 (0.00065-0.00404)	0.00001 (0.00000-0.00005)	0.00000 (0.00000-0.00000)	0.00000 (0.00000-0.00000)	0.00445 (0.00040-0.01371)	0.00000 (0.00000-0.00000)	0.00002 (0.00000-0.00010)	0.00000 (0.00000-0.00000)	0.17470 (0.14280-0.20680)	0.00365 (0.00070-0.00904)	0.00000 (0.00000-0.00000)	0.00028 (0.00000-0.00140)	0.00036 (0.00000-0.00148)	0.00003 (0.00000-0.00018)	0.00003 (0.00000-0.00014)	0.00069 (0.00000-0.00310)	0.00016 (0.00004-0.00032)	0.00007 (0.00000-0.00023)	0.01445 (0.00809-0.02362)	0.00000 (0.00000-0.00004)	0.00012 (0.00000-0.00038)	0.00001 (0.00000-0.00007)	0.00161 (0.00017-0.00397)	0.00934 (0.00416-0.01727)	0.00127 (0.00025-0.00277)	0.00000 (0.00000-0.00000)	0.00000 (0.00000-0.00000)	0.05636 (0.01923-0.10783)	0.00000 (0.00000-0.00000)	0.00000 (0.00000-0.00000)	0.00004 (0.00000-0.00009)	0.00000 (0.00000-0.00000)	0.00000 (0.00000-0.00000)	0.00000 (0.00000-0.00000)	0.00417 (0.00263-0.00618)	0.00077 (0.00000-0.00230)	0.00728 (0.00000-0.01774)	0.00031 (0.00014-0.00049)
Mf_dS2	0.00000 (0.00000-0.00000)	0.00000 (0.00000-0.00000)	0.00000 (0.00000-0.00000)	0.00000 (0.00000-0.00000)	0.00000 (0.00000-0.00000)	0.00000 (0.00000-0.00000)	0.00000 (0.00000-0.00000)	0.00000 (0.00000-0.00000)	0.00000 (0.00000-0.00000)	0.00000 (0.00000-0.00000)	0.00000 (0.00000-0.00000)	0.00045 (0.00009-0.00098)	0.00000 (0.00000-0.00003)	0.00000 (0.00000-0.00000)	0.00000 (0.00000-0.00000)	0.00002 (0.00000-0.00010)	0.00000 (0.00000-0.00000)	0.00004 (0.00000-0.00023)	0.00000 (0.00000-0.00000)	0.11924 (0.09875-0.14314)	0.02503 (0.01411-0.03776)	0.00054 (0.00000-0.00269)	0.00001 (0.00000-0.00004)	0.00004 (0.00000-0.00022)	0.00001 (0.00000-0.00009)	0.00001 (0.00000-0.00005)	0.00030 (0.00000-0.00157)	0.00002 (0.00000-0.00007)	0.00000 (0.00000-0.00003)	0.00072 (0.00009-0.00170)	0.00000 (0.00000-0.00000)	0.00004 (0.00000-0.00018)	0.00000 (0.00000-0.00001)	0.00003 (0.00000-0.00020)	0.00318 (0.00150-0.00557)	0.00015 (0.00000-0.00051)	0.00000 (0.00000-0.00000)	0.00000 (0.00000-0.00000)	0.00181 (0.00085-0.00295)	0.00000 (0.00000-0.00000)	0.00000 (0.00000-0.00000)	0.00001 (0.00000-0.00004)	0.00000 (0.00000-0.00000)	0.00000 (0.00000-0.00000)	0.00000 (0.00000-0.00001)	0.00074 (0.00031-0.00134)	0.00042 (0.00000-0.00134)	0.00179 (0.00000-0.00521)	0.00010 (0.00003-0.00019)
Mf_dS3	0.00309 (0.00113-0.00624)	0.00415 (0.00025-0.00997)	0.00000 (0.00000-0.00000)	0.00000 (0.00000-0.00001)	0.00013 (0.00000-0.00049)	0.00345 (0.00000-0.01890)	0.00372 (0.00191-0.00613)	0.00000 (0.00000-0.00000)	0.00000 (0.00000-0.00000)	0.00000 (0.00000-0.00000)	0.00000 (0.00000-0.00000)	0.00595 (0.00317-0.00917)	0.00001 (0.00000-0.00005)	0.00000 (0.00000-0.00000)	0.01514 (0.00272-0.03532)	0.00002 (0.00000-0.00006)	0.00000 (0.00000-0.00000)	0.00006 (0.00000-0.00021)	0.00039 (0.00000-0.00243)	0.04257 (0.03302-0.05069)	0.09458 (0.07085-0.12120)	0.07056 (0.03609-0.10607)	0.01201 (0.00411-0.02185)	0.00000 (0.00000-0.00000)	0.00000 (0.00000-0.00000)	0.00003 (0.00000-0.00010)	0.00000 (0.00000-0.00000)	0.00008 (0.00000-0.00021)	0.00032 (0.00000-0.00099)	0.00091 (0.00000-0.00191)	0.00000 (0.00000-0.00000)	0.00016 (0.00000-0.00049)	0.00050 (0.00009-0.00103)	0.00097 (0.00000-0.00315)	0.00327 (0.00122-0.00550)	0.00018 (0.00000-0.00050)	0.00000 (0.00000-0.00000)	0.00000 (0.00000-0.00002)	0.00151 (0.00104-0.00208)	0.00000 (0.00000-0.00000)	0.00099 (0.00009-0.00241)	0.00001 (0.00000-0.00005)	0.00000 (0.00000-0.00000)	0.00000 (0.00000-0.00000)	0.00003 (0.00000-0.00014)	0.00121 (0.00060-0.00213)	0.00000 (0.00000-0.00000)	0.00147 (0.00000-0.00512)	0.00447 (0.00220-0.00726)
Mf_dS4&PV proliferative	0.00000 (0.00000-0.00000)	0.00000 (0.00000-0.00000)	0.00000 (0.00000-0.00000)	0.00000 (0.00000-0.00000)	0.00000 (0.00000-0.00000)	0.00000 (0.00000-0.00000)	0.00001 (0.00000-0.00006)	0.00006 (0.00000-0.00028)	0.00000 (0.00000-0.00000)	0.00000 (0.00000-0.00000)	0.00000 (0.00000-0.00000)	0.00079 (0.00006-0.00157)	0.00000 (0.00000-0.00000)	0.00000 (0.00000-0.00000)	0.00000 (0.00000-0.00000)	0.00035 (0.00000-0.00131)	0.00000 (0.00000-0.00000)	0.00000 (0.00000-0.00000)	0.00000 (0.00000-0.00000)	0.19049 (0.14996-0.23186)	0.00646 (0.00236-0.01325)	0.00008 (0.00000-0.00070)	0.00001 (0.00000-0.00013)	0.00000 (0.00000-0.00000)	0.00001 (0.00000-0.00012)	0.00000 (0.00000-0.00003)	0.00034 (0.00000-0.00149)	0.00001 (0.00000-0.00003)	0.00002 (0.00000-0.00021)	0.00050 (0.00000-0.00119)	0.00000 (0.00000-0.00000)	0.00002 (0.00000-0.00010)	0.00002 (0.00000-0.00018)	0.00297 (0.00000-0.00981)	0.00385 (0.00075-0.00807)	0.00297 (0.00000-0.00921)	0.00000 (0.00000-0.00000)	0.00000 (0.00000-0.00000)	0.00192 (0.00081-0.00351)	0.00000 (0.00000-0.00000)	0.00000 (0.00000-0.00000)	0.00000 (0.00000-0.00001)	0.00000 (0.00000-0.00000)	0.00000 (0.00000-0.00000)	0.00001 (0.00000-0.00007)	0.00029 (0.00003-0.00064)	0.00006 (0.00000-0.00028)	0.00031 (0.00000-0.00129)	0.00005 (0.00000-0.00013)
Mf_dT	0.00000 (0.00000-0.00002)	0.00000 (0.00000-0.00002)	0.00000 (0.00000-0.00000)	0.00000 (0.00000-0.00001)	0.00133 (0.00010-0.00322)	0.00000 (0.00000-0.00000)	0.00024 (0.00009-0.00041)	0.00005 (0.00000-0.00012)	0.00001 (0.00000-0.00005)	0.05349 (0.01728-0.10838)	0.00088 (0.00004-0.00457)	0.00003 (0.00000-0.00015)	0.00000 (0.00000-0.00000)	0.00000 (0.00000-0.00000)	0.00000 (0.00000-0.00000)	0.00000 (0.00000-0.00000)	0.26437 (0.21320-0.32021)	0.00001 (0.00000-0.00006)	0.00000 (0.00000-0.00000)	0.00049 (0.00000-0.00146)	0.00038 (0.00000-0.00121)	0.00020 (0.00000-0.00143)	0.00000 (0.00000-0.00000)	0.00368 (0.00125-0.00672)	0.00048 (0.00000-0.00198)	0.00000 (0.00000-0.00000)	0.01048 (0.00346-0.02218)	0.00007 (0.00000-0.00037)	0.05115 (0.03742-0.06541)	0.00000 (0.00000-0.00000)	0.00002 (0.00000-0.00011)	0.00015 (0.00000-0.00043)	0.06165 (0.04584-0.07998)	0.00000 (0.00000-0.00000)	0.00000 (0.00000-0.00000)	0.00000 (0.00000-0.00000)	0.00114 (0.00000-0.00410)	0.00000 (0.00000-0.00000)	0.00006 (0.00000-0.00026)	0.00000 (0.00000-0.00000)	0.13065 (0.09706-0.17135)	0.00000 (0.00000-0.00000)	0.00000 (0.00000-0.00000)	0.00000 (0.00000-0.00000)	0.00000 (0.00000-0.00000)	0.00002 (0.00000-0.00007)	0.00107 (0.00000-0.00324)	0.00000 (0.00000-0.00000)	0.00008 (0.00000-0.00018)
Mf_e&ysEC1	0.00081 (0.00000-0.00707)	0.00000 (0.00000-0.00000)	0.00000 (0.00000-0.00000)	0.00000 (0.00000-0.00000)	0.00000 (0.00000-0.00000)	0.00000 (0.00000-0.00000)	0.00000 (0.00000-0.00000)	0.00000 (0.00000-0.00000)	0.00000 (0.00000-0.00000)	0.00000 (0.00000-0.00000)	0.00000 (0.00000-0.00000)	0.00000 (0.00000-0.00000)	0.05402 (0.00000-0.17932)	0.00000 (0.00000-0.00000)	0.00000 (0.00000-0.00000)	0.00000 (0.00000-0.00000)	0.00000 (0.00000-0.00000)	0.16990 (0.03072-0.30983)	0.00000 (0.00000-0.00000)	0.00000 (0.00000-0.00000)	0.00000 (0.00000-0.00000)	0.00000 (0.00000-0.00000)	0.00000 (0.00000-0.00000)	0.00000 (0.00000-0.00000)	0.00000 (0.00000-0.00000)	0.00000 (0.00000-0.00000)	0.00000 (0.00000-0.00000)	0.00000 (0.00000-0.00000)	0.00000 (0.00000-0.00000)	0.01401 (0.00000-0.04745)	0.00000 (0.00000-0.00000)	0.00000 (0.00000-0.00000)	0.00000 (0.00000-0.00000)	0.00000 (0.00000-0.00000)	0.00000 (0.00000-0.00000)	0.00000 (0.00000-0.00000)	0.00000 (0.00000-0.00000)	0.00000 (0.00000-0.00000)	0.00000 (0.00000-0.00001)	0.00000 (0.00000-0.00000)	0.00000 (0.00000-0.00000)	0.00000 (0.00000-0.00000)	0.00000 (0.00000-0.00000)	0.00000 (0.00000-0.00000)	0.00000 (0.00000-0.00000)	0.02774 (0.00000-0.08036)	0.00000 (0.00000-0.00000)	0.00000 (0.00000-0.00000)	0.00000 (0.00000-0.00000)
Mf_e&ysEC3	0.00033 (0.00000-0.00094)	0.00444 (0.00122-0.00895)	0.00045 (0.00000-0.00191)	0.00011 (0.00000-0.00044)	0.00000 (0.00000-0.00000)	0.00000 (0.00000-0.00000)	0.00024 (0.00000-0.00092)	0.00003 (0.00000-0.00017)	0.00000 (0.00000-0.00000)	0.00000 (0.00000-0.00000)	0.00000 (0.00000-0.00000)	0.00000 (0.00000-0.00000)	0.04225 (0.00776-0.08217)	0.00000 (0.00000-0.00000)	0.00000 (0.00000-0.00000)	0.00000 (0.00000-0.00000)	0.00000 (0.00000-0.00000)	0.16537 (0.10067-0.22363)	0.00000 (0.00000-0.00000)	0.00004 (0.00000-0.00043)	0.00011 (0.00000-0.00062)	0.00000 (0.00000-0.00007)	0.00034 (0.00000-0.00134)	0.00009 (0.00000-0.00043)	0.00000 (0.00000-0.00000)	0.00424 (0.00039-0.00723)	0.00098 (0.00000-0.00412)	0.00008 (0.00000-0.00042)	0.00000 (0.00000-0.00000)	0.01592 (0.00775-0.02597)	0.00002 (0.00000-0.00008)	0.00000 (0.00000-0.00000)	0.00001 (0.00000-0.00005)	0.00000 (0.00000-0.00000)	0.00002 (0.00000-0.00011)	0.00000 (0.00000-0.00006)	0.00000 (0.00000-0.00000)	0.00002 (0.00000-0.00019)	0.00026 (0.00000-0.00113)	0.00000 (0.00000-0.00000)	0.00000 (0.00000-0.00000)	0.00099 (0.00000-0.00262)	0.00209 (0.00047-0.00464)	0.00000 (0.00000-0.00000)	0.00173 (0.00015-0.00421)	0.02007 (0.01022-0.03145)	0.00000 (0.00000-0.00000)	0.00000 (0.00000-0.00000)	0.00002 (0.00000-0.00020)
Mf_e&ysMac1	0.00000 (0.00000-0.00000)	0.00000 (0.00000-0.00000)	0.00000 (0.00000-0.00000)	0.00000 (0.00000-0.00000)	0.00003 (0.00000-0.00020)	0.00000 (0.00000-0.00000)	0.00033 (0.00000-0.00113)	0.15730 (0.00000-0.40163)	0.00005 (0.00000-0.00033)	0.00000 (0.00000-0.00000)	0.00000 (0.00000-0.00000)	0.00000 (0.00000-0.00000)	0.00000 (0.00000-0.00000)	0.00000 (0.00000-0.00000)	0.00000 (0.00000-0.00000)	0.00000 (0.00000-0.00000)	0.00000 (0.00000-0.00000)	0.00000 (0.00000-0.00000)	0.00000 (0.00000-0.00000)	0.00000 (0.00000-0.00000)	0.00000 (0.00000-0.00000)	0.00000 (0.00000-0.00000)	0.00000 (0.00000-0.00000)	0.02049 (0.00000-0.08948)	0.00001 (0.00000-0.00016)	0.00000 (0.00000-0.00000)	0.00039 (0.00000-0.00201)	0.00339 (0.00000-0.04619)	0.00001 (0.00000-0.00005)	0.00000 (0.00000-0.00000)	0.00000 (0.00000-0.00000)	0.00000 (0.00000-0.00000)	0.00172 (0.00000-0.01926)	0.00000 (0.00000-0.00000)	0.00000 (0.00000-0.00000)	0.00000 (0.00000-0.00000)	0.00000 (0.00000-0.00000)	0.00000 (0.00000-0.00000)	0.00000 (0.00000-0.00000)	0.00000 (0.00000-0.00000)	0.00000 (0.00000-0.00000)	0.00000 (0.00000-0.00000)	0.00000 (0.00000-0.00000)	0.00000 (0.00000-0.00000)	0.00000 (0.00000-0.00000)	0.00000 (0.00000-0.00000)	0.00858 (0.00000-0.04691)	0.00000 (0.00000-0.00000)	0.00000 (0.00000-0.00000)
Mf_e&ysMac2	0.00000 (0.00000-0.00000)	0.00000 (0.00000-0.00000)	0.00000 (0.00000-0.00000)	0.00000 (0.00000-0.00000)	0.00001 (0.00000-0.00011)	0.00000 (0.00000-0.00000)	0.13814 (0.03838-0.24297)	0.04653 (0.00000-0.17106)	0.04638 (0.00000-0.13052)	0.00000 (0.00000-0.00000)	0.00000 (0.00000-0.00000)	0.00000 (0.00000-0.00000)	0.00000 (0.00000-0.00000)	0.00000 (0.00000-0.00000)	0.00000 (0.00000-0.00000)	0.00000 (0.00000-0.00000)	0.00000 (0.00000-0.00000)	0.00000 (0.00000-0.00000)	0.00000 (0.00000-0.00000)	0.00000 (0.00000-0.00000)	0.00000 (0.00000-0.00000)	0.00000 (0.00000-0.00000)	0.00000 (0.00000-0.00000)	0.00296 (0.00000-0.02402)	0.00000 (0.00000-0.00000)	0.00000 (0.00000-0.00000)	0.00000 (0.00000-0.00000)	0.18874 (0.07345-0.32273)	0.00000 (0.00000-0.00000)	0.00000 (0.00000-0.00000)	0.00000 (0.00000-0.00000)	0.00003 (0.00000-0.00012)	0.00083 (0.00000-0.01188)	0.00000 (0.00000-0.00000)	0.00000 (0.00000-0.00000)	0.00000 (0.00000-0.00000)	0.00000 (0.00000-0.00000)	0.00000 (0.00000-0.00000)	0.00000 (0.00000-0.00000)	0.00000 (0.00000-0.00000)	0.00000 (0.00000-0.00000)	0.00000 (0.00000-0.00000)	0.00000 (0.00000-0.00000)	0.00000 (0.00000-0.00000)	0.00000 (0.00000-0.00000)	0.00000 (0.00000-0.00000)	0.00222 (0.00000-0.01945)	0.00000 (0.00000-0.00000)	0.00000 (0.00000-0.00000)
Mf_fcCTB	0.03396 (0.02597-0.04195)	0.00553 (0.00306-0.00832)	0.00000 (0.00000-0.00000)	0.00981 (0.00550-0.01491)	0.00015 (0.00000-0.00063)	0.00000 (0.00000-0.00000)	0.00010 (0.00000-0.00031)	0.00012 (0.00001-0.00028)	0.00000 (0.00000-0.00000)	0.00000 (0.00000-0.00000)	0.00000 (0.00000-0.00000)	0.00000 (0.00000-0.00000)	0.00002 (0.00000-0.00009)	0.00000 (0.00000-0.00000)	0.00111 (0.00000-0.00536)	0.00000 (0.00000-0.00000)	0.00000 (0.00000-0.00000)	0.00004 (0.00000-0.00017)	0.00000 (0.00000-0.00000)	0.00000 (0.00000-0.00003)	0.00007 (0.00001-0.00016)	0.00109 (0.00000-0.00594)	0.00281 (0.00021-0.00694)	0.00007 (0.00000-0.00040)	0.00000 (0.00000-0.00000)	0.00023 (0.00003-0.00053)	0.00070 (0.00000-0.00293)	0.00008 (0.00002-0.00021)	0.00006 (0.00000-0.00029)	0.00008 (0.00000-0.00033)	0.00000 (0.00000-0.00006)	0.00005 (0.00000-0.00023)	0.00000 (0.00000-0.00002)	0.00000 (0.00000-0.00000)	0.00000 (0.00000-0.00000)	0.00000 (0.00000-0.00000)	0.00000 (0.00000-0.00000)	0.00982 (0.00449-0.01564)	0.00024 (0.00000-0.00067)	0.00000 (0.00000-0.00000)	0.00000 (0.00000-0.00000)	0.04518 (0.03177-0.05843)	0.00867 (0.00532-0.01248)	0.19350 (0.14476-0.23755)	0.00997 (0.00562-0.01538)	0.00002 (0.00000-0.00011)	0.00000 (0.00000-0.00000)	0.00068 (0.00000-0.00311)	0.00001 (0.00000-0.00003)
Mf_iCTB	0.13404 (0.10744-0.16489)	0.11914 (0.06798-0.18422)	0.00000 (0.00000-0.00000)	0.03133 (0.02225-0.04100)	0.00001 (0.00000-0.00007)	0.00000 (0.00000-0.00000)	0.00012 (0.00000-0.00038)	0.00034 (0.00005-0.00081)	0.00000 (0.00000-0.00000)	0.00000 (0.00000-0.00000)	0.00000 (0.00000-0.00000)	0.00000 (0.00000-0.00000)	0.00000 (0.00000-0.00000)	0.00000 (0.00000-0.00000)	0.00043 (0.00000-0.00252)	0.00000 (0.00000-0.00000)	0.00000 (0.00000-0.00000)	0.00011 (0.00000-0.00043)	0.00000 (0.00000-0.00000)	0.00002 (0.00000-0.00006)	0.00078 (0.00001-0.00217)	0.00022 (0.00000-0.00189)	0.00061 (0.00002-0.00176)	0.00061 (0.00000-0.00221)	0.00000 (0.00000-0.00000)	0.00047 (0.00017-0.00085)	0.00386 (0.00026-0.00926)	0.00060 (0.00028-0.00097)	0.00009 (0.00000-0.00031)	0.00061 (0.00000-0.00132)	0.00005 (0.00000-0.00030)	0.00020 (0.00000-0.00059)	0.00002 (0.00000-0.00008)	0.00000 (0.00000-0.00000)	0.00000 (0.00000-0.00000)	0.00000 (0.00000-0.00000)	0.00000 (0.00000-0.00000)	0.00043 (0.00026-0.00060)	0.00067 (0.00003-0.00201)	0.00000 (0.00000-0.00000)	0.00000 (0.00000-0.00000)	0.17700 (0.13857-0.21708)	0.09289 (0.07512-0.11328)	0.01725 (0.01070-0.02390)	0.20260 (0.14888-0.25410)	0.00010 (0.00000-0.00029)	0.00000 (0.00000-0.00000)	0.00075 (0.00000-0.00346)	0.00002 (0.00000-0.00006)
Mf_pEC	0.00004 (0.00000-0.00026)	0.00033 (0.00000-0.00121)	0.00000 (0.00000-0.00000)	0.00000 (0.00000-0.00000)	0.00000 (0.00000-0.00000)	0.00000 (0.00000-0.00000)	0.00000 (0.00000-0.00000)	0.00000 (0.00000-0.00000)	0.00000 (0.00000-0.00000)	0.00000 (0.00000-0.00000)	0.00000 (0.00000-0.00000)	0.00171 (0.00012-0.00387)	0.05179 (0.02096-0.09072)	0.00000 (0.00000-0.00000)	0.00000 (0.00000-0.00000)	0.00118 (0.00000-0.00407)	0.00000 (0.00000-0.00000)	0.12322 (0.06035-0.18405)	0.00000 (0.00000-0.00000)	0.00000 (0.00000-0.00000)	0.00000 (0.00000-0.00000)	0.00000 (0.00000-0.00000)	0.00001 (0.00000-0.00013)	0.00000 (0.00000-0.00000)	0.00000 (0.00000-0.00000)	0.00001 (0.00000-0.00005)	0.00010 (0.00000-0.00062)	0.00000 (0.00000-0.00001)	0.00000 (0.00000-0.00000)	0.00511 (0.00126-0.01022)	0.00000 (0.00000-0.00000)	0.00000 (0.00000-0.00000)	0.00000 (0.00000-0.00000)	0.00001 (0.00000-0.00010)	0.00001 (0.00000-0.00004)	0.00000 (0.00000-0.00004)	0.00000 (0.00000-0.00000)	0.00000 (0.00000-0.00000)	0.00016 (0.00000-0.00069)	0.00000 (0.00000-0.00000)	0.00000 (0.00000-0.00000)	0.00020 (0.00000-0.00081)	0.00000 (0.00000-0.00000)	0.00000 (0.00000-0.00000)	0.00001 (0.00000-0.00009)	0.06722 (0.02022-0.11719)	0.00000 (0.00000-0.00000)	0.00000 (0.00000-0.00000)	0.00000 (0.00000-0.00000)
Mf_pMes_1	0.00165 (0.00082-0.00276)	0.00188 (0.00047-0.00463)	0.00156 (0.00000-0.00886)	0.00001 (0.00000-0.00005)	0.00000 (0.00000-0.00000)	0.00126 (0.00000-0.00732)	0.00009 (0.00000-0.00027)	0.00000 (0.00000-0.00000)	0.00000 (0.00000-0.00000)	0.00000 (0.00000-0.00000)	0.00000 (0.00000-0.00000)	0.03683 (0.02042-0.05446)	0.00089 (0.00000-0.00596)	0.00000 (0.00000-0.00000)	0.00008 (0.00000-0.00080)	0.01012 (0.00250-0.02108)	0.00000 (0.00000-0.00000)	0.00023 (0.00000-0.00079)	0.00000 (0.00000-0.00000)	0.12461 (0.08679-0.16492)	0.00026 (0.00000-0.00080)	0.00000 (0.00000-0.00003)	0.00028 (0.00000-0.00071)	0.00000 (0.00000-0.00000)	0.00000 (0.00000-0.00000)	0.00013 (0.00000-0.00040)	0.00014 (0.00000-0.00091)	0.00006 (0.00000-0.00018)	0.00001 (0.00000-0.00005)	0.00005 (0.00000-0.00024)	0.00000 (0.00000-0.00000)	0.00000 (0.00000-0.00004)	0.00000 (0.00000-0.00000)	0.00003 (0.00000-0.00023)	0.00022 (0.00000-0.00070)	0.00003 (0.00000-0.00018)	0.00000 (0.00000-0.00000)	0.00003 (0.00000-0.00012)	0.00028 (0.00006-0.00066)	0.00000 (0.00000-0.00000)	0.00000 (0.00000-0.00000)	0.00196 (0.00047-0.00446)	0.00158 (0.00056-0.00289)	0.00092 (0.00016-0.00215)	0.00219 (0.00107-0.00382)	0.00002 (0.00000-0.00009)	0.00000 (0.00000-0.00000)	0.00000 (0.00000-0.00000)	0.00000 (0.00000-0.00001)
Mf_pMes_2	0.00000 (0.00000-0.00000)	0.00084 (0.00000-0.00236)	0.00000 (0.00000-0.00000)	0.00000 (0.00000-0.00000)	0.00000 (0.00000-0.00000)	0.00000 (0.00000-0.00000)	0.00013 (0.00000-0.00046)	0.00000 (0.00000-0.00000)	0.00000 (0.00000-0.00000)	0.00000 (0.00000-0.00000)	0.00000 (0.00000-0.00000)	0.09311 (0.04862-0.13955)	0.00682 (0.00017-0.01629)	0.00000 (0.00000-0.00000)	0.00000 (0.00000-0.00000)	0.00459 (0.00110-0.00898)	0.00000 (0.00000-0.00000)	0.00001 (0.00000-0.00008)	0.00000 (0.00000-0.00000)	0.00049 (0.00000-0.00149)	0.00001 (0.00000-0.00012)	0.00000 (0.00000-0.00000)	0.00002 (0.00000-0.00014)	0.00000 (0.00000-0.00000)	0.00000 (0.00000-0.00000)	0.00000 (0.00000-0.00000)	0.00000 (0.00000-0.00000)	0.00000 (0.00000-0.00000)	0.00000 (0.00000-0.00000)	0.00011 (0.00000-0.00048)	0.00000 (0.00000-0.00000)	0.00000 (0.00000-0.00000)	0.00000 (0.00000-0.00001)	0.00008 (0.00000-0.00038)	0.00012 (0.00000-0.00046)	0.00009 (0.00000-0.00036)	0.00000 (0.00000-0.00000)	0.00000 (0.00000-0.00000)	0.00174 (0.00008-0.00408)	0.00000 (0.00000-0.00000)	0.00000 (0.00000-0.00000)	0.00006 (0.00000-0.00033)	0.00021 (0.00000-0.00108)	0.00000 (0.00000-0.00000)	0.00000 (0.00000-0.00000)	0.00006 (0.00000-0.00019)	0.00000 (0.00000-0.00000)	0.00000 (0.00000-0.00000)	0.00000 (0.00000-0.00000)
Mf_pMes_3	0.00000 (0.00000-0.00000)	0.00000 (0.00000-0.00000)	0.00000 (0.00000-0.00000)	0.00000 (0.00000-0.00000)	0.00000 (0.00000-0.00000)	0.00000 (0.00000-0.00000)	0.00000 (0.00000-0.00000)	0.00000 (0.00000-0.00000)	0.00000 (0.00000-0.00000)	0.00000 (0.00000-0.00000)	0.00000 (0.00000-0.00000)	0.00019 (0.00000-0.00077)	0.00011 (0.00000-0.00060)	0.00000 (0.00000-0.00000)	0.00000 (0.00000-0.00000)	0.00009 (0.00000-0.00038)	0.00000 (0.00000-0.00000)	0.00002 (0.00000-0.00011)	0.00000 (0.00000-0.00000)	0.09001 (0.04527-0.13215)	0.00001 (0.00000-0.00006)	0.00000 (0.00000-0.00000)	0.00000 (0.00000-0.00000)	0.00000 (0.00000-0.00000)	0.00000 (0.00000-0.00000)	0.00000 (0.00000-0.00000)	0.00000 (0.00000-0.00000)	0.00000 (0.00000-0.00001)	0.00000 (0.00000-0.00000)	0.00008 (0.00000-0.00048)	0.00000 (0.00000-0.00000)	0.00000 (0.00000-0.00000)	0.00000 (0.00000-0.00000)	0.00000 (0.00000-0.00000)	0.00000 (0.00000-0.00000)	0.00000 (0.00000-0.00000)	0.00000 (0.00000-0.00000)	0.00000 (0.00000-0.00000)	0.00000 (0.00000-0.00002)	0.00000 (0.00000-0.00000)	0.00000 (0.00000-0.00000)	0.00001 (0.00000-0.00003)	0.00000 (0.00000-0.00000)	0.00000 (0.00000-0.00005)	0.00000 (0.00000-0.00000)	0.00001 (0.00000-0.00008)	0.00000 (0.00000-0.00000)	0.00000 (0.00000-0.00000)	0.00000 (0.00000-0.00000)
Mf_pMes_4	0.00000 (0.00000-0.00000)	0.00002 (0.00000-0.00011)	0.00000 (0.00000-0.00000)	0.00000 (0.00000-0.00000)	0.00001 (0.00000-0.00009)	0.00000 (0.00000-0.00000)	0.00005 (0.00000-0.00027)	0.00000 (0.00000-0.00003)	0.00007 (0.00000-0.00034)	0.00000 (0.00000-0.00000)	0.00000 (0.00000-0.00000)	0.00016 (0.00000-0.00053)	0.00000 (0.00000-0.00000)	0.00000 (0.00000-0.00000)	0.00000 (0.00000-0.00000)	0.00412 (0.00134-0.00879)	0.00000 (0.00000-0.00000)	0.00000 (0.00000-0.00000)	0.00000 (0.00000-0.00000)	0.07757 (0.03652-0.11943)	0.00046 (0.00000-0.00185)	0.00000 (0.00000-0.00000)	0.00004 (0.00000-0.00025)	0.00000 (0.00000-0.00000)	0.00000 (0.00000-0.00000)	0.00000 (0.00000-0.00000)	0.00002 (0.00000-0.00028)	0.00002 (0.00000-0.00011)	0.00001 (0.00000-0.00006)	0.00005 (0.00000-0.00022)	0.00000 (0.00000-0.00000)	0.00000 (0.00000-0.00000)	0.00000 (0.00000-0.00000)	0.00000 (0.00000-0.00000)	0.00000 (0.00000-0.00006)	0.00000 (0.00000-0.00000)	0.00000 (0.00000-0.00000)	0.00000 (0.00000-0.00000)	0.00081 (0.00000-0.00202)	0.00000 (0.00000-0.00000)	0.00000 (0.00000-0.00000)	0.00000 (0.00000-0.00001)	0.00000 (0.00000-0.00000)	0.00000 (0.00000-0.00000)	0.00000 (0.00000-0.00000)	0.00001 (0.00000-0.00009)	0.00000 (0.00000-0.00000)	0.00000 (0.00000-0.00000)	0.00000 (0.00000-0.00000)
Mf_pMes_5	0.00000 (0.00000-0.00003)	0.00039 (0.00002-0.00173)	0.00000 (0.00000-0.00000)	0.00000 (0.00000-0.00001)	0.00000 (0.00000-0.00000)	0.00000 (0.00000-0.00000)	0.00022 (0.00000-0.00051)	0.00000 (0.00000-0.00000)	0.00000 (0.00000-0.00002)	0.00000 (0.00000-0.00000)	0.00000 (0.00000-0.00000)	0.00076 (0.00003-0.00228)	0.00010 (0.00000-0.00036)	0.00000 (0.00000-0.00000)	0.00001 (0.00000-0.00008)	0.00009 (0.00000-0.00034)	0.00000 (0.00000-0.00000)	0.00001 (0.00000-0.00006)	0.00000 (0.00000-0.00000)	0.00423 (0.00230-0.00613)	0.00014 (0.00000-0.00056)	0.00001 (0.00000-0.00004)	0.00033 (0.00000-0.00115)	0.00000 (0.00000-0.00000)	0.00000 (0.00000-0.00000)	0.00014 (0.00000-0.00070)	0.00000 (0.00000-0.00000)	0.00000 (0.00000-0.00003)	0.00000 (0.00000-0.00000)	0.00002 (0.00000-0.00008)	0.00000 (0.00000-0.00000)	0.00001 (0.00000-0.00007)	0.00000 (0.00000-0.00000)	0.00001 (0.00000-0.00010)	0.00004 (0.00000-0.00015)	0.00000 (0.00000-0.00000)	0.00000 (0.00000-0.00000)	0.00005 (0.00000-0.00027)	0.00006 (0.00000-0.00017)	0.00239 (0.00000-0.02274)	0.00000 (0.00000-0.00000)	0.00074 (0.00000-0.00261)	0.00013 (0.00000-0.00055)	0.00001 (0.00000-0.00005)	0.00006 (0.00000-0.00023)	0.00004 (0.00000-0.00014)	0.00000 (0.00000-0.00000)	0.00000 (0.00000-0.00000)	0.00000 (0.00000-0.00002)
Mm_Amnion	0.02380 (0.01418-0.03772)	0.00007 (0.00000-0.00036)	0.00000 (0.00000-0.00000)	0.04549 (0.02527-0.07162)	0.00069 (0.00000-0.00194)	0.00000 (0.00000-0.00000)	0.00288 (0.00051-0.00659)	0.00293 (0.00024-0.00614)	0.00003 (0.00000-0.00028)	0.00000 (0.00000-0.00000)	0.00000 (0.00000-0.00000)	0.00194 (0.00015-0.00496)	0.00002 (0.00000-0.00022)	0.00000 (0.00000-0.00000)	0.00004 (0.00000-0.00050)	0.00000 (0.00000-0.00000)	0.00016 (0.00000-0.00081)	0.00245 (0.00000-0.00563)	0.00000 (0.00000-0.00000)	0.04035 (0.02645-0.05674)	0.02378 (0.01383-0.03747)	0.02358 (0.00669-0.05019)	0.00210 (0.00049-0.00421)	0.00138 (0.00000-0.00384)	0.00001 (0.00000-0.00014)	0.00002 (0.00000-0.00018)	0.00051 (0.00000-0.00192)	0.00054 (0.00000-0.00258)	0.00005 (0.00000-0.00027)	0.00048 (0.00000-0.00141)	0.00000 (0.00000-0.00000)	0.00009 (0.00000-0.00037)	0.00021 (0.00000-0.00065)	0.00056 (0.00000-0.00200)	0.00354 (0.00019-0.00975)	0.00055 (0.00000-0.00187)	0.00000 (0.00000-0.00000)	0.00235 (0.00000-0.00663)	0.00151 (0.00019-0.00336)	0.00000 (0.00000-0.00000)	0.00020 (0.00000-0.00063)	0.00300 (0.00002-0.00560)	0.00144 (0.00005-0.00336)	0.00026 (0.00000-0.00087)	0.00472 (0.00000-0.01006)	0.00063 (0.00001-0.00217)	0.00001 (0.00000-0.00011)	0.04001 (0.02162-0.06586)	0.06322 (0.04516-0.08500)
Mm_BC	0.00010 (0.00000-0.00048)	0.00005 (0.00000-0.00031)	0.00000 (0.00000-0.00000)	0.00001 (0.00000-0.00012)	0.01611 (0.00004-0.04910)	0.00000 (0.00000-0.00000)	0.00699 (0.00228-0.01373)	0.00063 (0.00010-0.00132)	0.00243 (0.00000-0.00771)	0.00046 (0.00000-0.00119)	0.00035 (0.00000-0.00108)	0.00000 (0.00000-0.00000)	0.00000 (0.00000-0.00000)	0.00000 (0.00000-0.00000)	0.00000 (0.00000-0.00000)	0.00000 (0.00000-0.00000)	0.00798 (0.00083-0.02079)	0.00012 (0.00000-0.00062)	0.00000 (0.00000-0.00000)	0.00016 (0.00000-0.00056)	0.00020 (0.00000-0.00075)	0.00000 (0.00000-0.00000)	0.00001 (0.00000-0.00006)	0.21074 (0.15259-0.28424)	0.00004 (0.00000-0.00020)	0.00002 (0.00000-0.00008)	0.00136 (0.00000-0.00565)	0.00004 (0.00000-0.00017)	0.00321 (0.00042-0.00719)	0.00001 (0.00000-0.00008)	0.00000 (0.00000-0.00003)	0.00011 (0.00000-0.00045)	0.00199 (0.00038-0.00498)	0.00000 (0.00000-0.00000)	0.00000 (0.00000-0.00000)	0.00000 (0.00000-0.00000)	0.00181 (0.00000-0.00616)	0.00015 (0.00000-0.00070)	0.00002 (0.00000-0.00011)	0.00000 (0.00000-0.00000)	0.00200 (0.00006-0.00523)	0.00090 (0.00000-0.00236)	0.00187 (0.00000-0.00604)	0.00008 (0.00000-0.00031)	0.00534 (0.00000-0.01657)	0.00016 (0.00000-0.00067)	0.00036 (0.00000-0.00091)	0.00007 (0.00000-0.00065)	0.00005 (0.00000-0.00021)
Mm_DC	0.00002 (0.00000-0.00011)	0.00000 (0.00000-0.00000)	0.00287 (0.00000-0.01234)	0.00000 (0.00000-0.00000)	0.03700 (0.02162-0.05325)	0.00002 (0.00000-0.00009)	0.16746 (0.13199-0.19897)	0.02600 (0.01126-0.04480)	0.00491 (0.00213-0.00819)	0.00024 (0.00000-0.00073)	0.00431 (0.00000-0.01585)	0.00000 (0.00000-0.00000)	0.00000 (0.00000-0.00000)	0.00000 (0.00000-0.00000)	0.00000 (0.00000-0.00000)	0.00067 (0.00000-0.00267)	0.00040 (0.00000-0.00102)	0.00006 (0.00000-0.00024)	0.00000 (0.00000-0.00000)	0.00002 (0.00000-0.00008)	0.00007 (0.00000-0.00024)	0.00000 (0.00000-0.00000)	0.00007 (0.00000-0.00055)	0.00595 (0.00178-0.01241)	0.11338 (0.07229-0.15656)	0.00002 (0.00000-0.00010)	0.00314 (0.00000-0.00848)	0.00100 (0.00044-0.00180)	0.00435 (0.00107-0.00873)	0.00000 (0.00000-0.00000)	0.02064 (0.00898-0.03253)	0.01675 (0.01100-0.02479)	0.00577 (0.00155-0.01164)	0.00000 (0.00000-0.00000)	0.00000 (0.00000-0.00000)	0.00000 (0.00000-0.00000)	0.08655 (0.06383-0.11375)	0.00002 (0.00000-0.00010)	0.00000 (0.00000-0.00002)	0.00000 (0.00000-0.00000)	0.00158 (0.00045-0.00346)	0.00019 (0.00000-0.00059)	0.00099 (0.00000-0.00314)	0.00007 (0.00000-0.00028)	0.00083 (0.00000-0.00319)	0.00010 (0.00000-0.00035)	0.18261 (0.13075-0.23240)	0.00000 (0.00000-0.00000)	0.00003 (0.00000-0.00013)
Mm_DC-Ccr7	0.00000 (0.00000-0.00000)	0.00000 (0.00000-0.00000)	0.00000 (0.00000-0.00000)	0.00000 (0.00000-0.00000)	0.13634 (0.04614-0.24546)	0.00000 (0.00000-0.00000)	0.01505 (0.00579-0.02471)	0.00124 (0.00000-0.00405)	0.00159 (0.00000-0.00451)	0.00000 (0.00000-0.00000)	0.00059 (0.00000-0.00349)	0.00000 (0.00000-0.00000)	0.00000 (0.00000-0.00000)	0.00000 (0.00000-0.00000)	0.00000 (0.00000-0.00000)	0.00000 (0.00000-0.00000)	0.00190 (0.00000-0.01003)	0.00000 (0.00000-0.00000)	0.00000 (0.00000-0.00000)	0.00000 (0.00000-0.00000)	0.00000 (0.00000-0.00000)	0.00000 (0.00000-0.00000)	0.00000 (0.00000-0.00000)	0.00001 (0.00000-0.00013)	0.00030 (0.00000-0.00194)	0.00000 (0.00000-0.00000)	0.00000 (0.00000-0.00000)	0.00000 (0.00000-0.00000)	0.00020 (0.00000-0.00127)	0.00000 (0.00000-0.00000)	0.00000 (0.00000-0.00000)	0.00012 (0.00000-0.00104)	0.00074 (0.00000-0.00384)	0.00000 (0.00000-0.00000)	0.00000 (0.00000-0.00000)	0.00000 (0.00000-0.00000)	0.00021 (0.00000-0.00093)	0.00000 (0.00000-0.00000)	0.00000 (0.00000-0.00000)	0.00000 (0.00000-0.00000)	0.00023 (0.00000-0.00192)	0.00000 (0.00000-0.00000)	0.00000 (0.00000-0.00000)	0.00000 (0.00000-0.00000)	0.00000 (0.00000-0.00000)	0.00000 (0.00000-0.00000)	0.21404 (0.10034-0.33803)	0.00000 (0.00000-0.00000)	0.00000 (0.00000-0.00000)
Mm_GE	0.01153 (0.00000-0.03277)	0.00000 (0.00000-0.00000)	0.00000 (0.00000-0.00000)	0.00636 (0.00050-0.01725)	0.00000 (0.00000-0.00000)	0.00000 (0.00000-0.00000)	0.00000 (0.00000-0.00000)	0.00000 (0.00000-0.00000)	0.00000 (0.00000-0.00000)	0.00000 (0.00000-0.00000)	0.00000 (0.00000-0.00000)	0.00000 (0.00000-0.00000)	0.00000 (0.00000-0.00000)	0.00000 (0.00000-0.00000)	0.00000 (0.00000-0.00000)	0.00000 (0.00000-0.00000)	0.00000 (0.00000-0.00000)	0.00000 (0.00000-0.00000)	0.00000 (0.00000-0.00000)	0.00216 (0.00000-0.01134)	0.00008 (0.00000-0.00131)	0.00000 (0.00000-0.00000)	0.00000 (0.00000-0.00000)	0.00000 (0.00000-0.00000)	0.00000 (0.00000-0.00000)	0.00000 (0.00000-0.00000)	0.00000 (0.00000-0.00000)	0.00000 (0.00000-0.00000)	0.00000 (0.00000-0.00000)	0.00000 (0.00000-0.00000)	0.00000 (0.00000-0.00000)	0.00000 (0.00000-0.00000)	0.00000 (0.00000-0.00000)	0.00000 (0.00000-0.00000)	0.00002 (0.00000-0.00014)	0.00001 (0.00000-0.00008)	0.00000 (0.00000-0.00000)	0.00000 (0.00000-0.00000)	0.00000 (0.00000-0.00000)	0.00000 (0.00000-0.00000)	0.00000 (0.00000-0.00000)	0.00000 (0.00000-0.00000)	0.00141 (0.00000-0.00684)	0.00000 (0.00000-0.00000)	0.00467 (0.00000-0.01282)	0.00000 (0.00000-0.00000)	0.00000 (0.00000-0.00000)	0.00000 (0.00000-0.00000)	0.00209 (0.00000-0.01167)
Mm_GlyT	0.00379 (0.00136-0.00836)	0.01644 (0.00988-0.02680)	0.02819 (0.01153-0.05124)	0.01195 (0.00635-0.01775)	0.00000 (0.00000-0.00002)	0.02530 (0.00000-0.07812)	0.00025 (0.00003-0.00056)	0.00000 (0.00000-0.00000)	0.00000 (0.00000-0.00000)	0.00000 (0.00000-0.00000)	0.00000 (0.00000-0.00000)	0.00013 (0.00000-0.00054)	0.00000 (0.00000-0.00000)	0.00000 (0.00000-0.00000)	0.06456 (0.02446-0.10663)	0.00004 (0.00000-0.00023)	0.00000 (0.00000-0.00000)	0.00003 (0.00000-0.00016)	0.00193 (0.00000-0.00955)	0.01172 (0.00303-0.02281)	0.02956 (0.01544-0.04602)	0.00703 (0.00004-0.02026)	0.04241 (0.01438-0.07260)	0.00004 (0.00000-0.00022)	0.00002 (0.00000-0.00016)	0.18034 (0.15560-0.20478)	0.00051 (0.00000-0.00225)	0.00010 (0.00002-0.00026)	0.00007 (0.00000-0.00034)	0.00005 (0.00000-0.00034)	0.00001 (0.00000-0.00006)	0.00014 (0.00000-0.00040)	0.00005 (0.00000-0.00016)	0.00002 (0.00000-0.00016)	0.00048 (0.00000-0.00154)	0.00002 (0.00000-0.00011)	0.00000 (0.00000-0.00000)	0.00725 (0.00408-0.01036)	0.00091 (0.00032-0.00184)	0.19131 (0.07159-0.31742)	0.00014 (0.00000-0.00060)	0.00282 (0.00137-0.00486)	0.04669 (0.03224-0.06211)	0.00081 (0.00019-0.00173)	0.00463 (0.00242-0.00801)	0.00011 (0.00000-0.00040)	0.00000 (0.00000-0.00000)	0.00035 (0.00000-0.00166)	0.00024 (0.00006-0.00054)
Mm_HB	0.00039 (0.00000-0.00225)	0.00269 (0.00000-0.00995)	0.00000 (0.00000-0.00000)	0.00349 (0.00000-0.01321)	0.04466 (0.01398-0.07903)	0.00000 (0.00000-0.00000)	0.08860 (0.05008-0.12947)	0.00000 (0.00000-0.00000)	0.02476 (0.00293-0.05552)	0.00000 (0.00000-0.00000)	0.00000 (0.00000-0.00000)	0.00000 (0.00000-0.00000)	0.00000 (0.00000-0.00000)	0.00005 (0.00000-0.00048)	0.00783 (0.00000-0.02521)	0.00001 (0.00000-0.00015)	0.00000 (0.00000-0.00000)	0.00000 (0.00000-0.00000)	0.00000 (0.00000-0.00000)	0.00000 (0.00000-0.00000)	0.00016 (0.00000-0.00141)	0.00000 (0.00000-0.00000)	0.00538 (0.00000-0.01608)	0.00131 (0.00000-0.00851)	0.00494 (0.00000-0.01136)	0.00000 (0.00000-0.00000)	0.00061 (0.00000-0.00420)	0.01015 (0.00000-0.02542)	0.00135 (0.00000-0.00648)	0.00000 (0.00000-0.00000)	0.00126 (0.00000-0.00453)	0.01076 (0.00045-0.02203)	0.00037 (0.00000-0.00186)	0.00000 (0.00000-0.00000)	0.00001 (0.00000-0.00007)	0.00000 (0.00000-0.00000)	0.00232 (0.00000-0.00993)	0.04943 (0.00254-0.10691)	0.00146 (0.00000-0.00828)	0.00000 (0.00000-0.00000)	0.00081 (0.00000-0.00438)	0.00081 (0.00000-0.00384)	0.00013 (0.00000-0.00172)	0.00002 (0.00000-0.00014)	0.00000 (0.00000-0.00000)	0.00051 (0.00000-0.00440)	0.02393 (0.00000-0.05807)	0.00000 (0.00000-0.00000)	0.00070 (0.00000-0.00514)
Mm_LEC	0.00019 (0.00000-0.00083)	0.00000 (0.00000-0.00000)	0.00000 (0.00000-0.00000)	0.00000 (0.00000-0.00000)	0.00018 (0.00000-0.00090)	0.00000 (0.00000-0.00000)	0.00007 (0.00000-0.00031)	0.00000 (0.00000-0.00000)	0.00000 (0.00000-0.00000)	0.00000 (0.00000-0.00000)	0.00000 (0.00000-0.00000)	0.00001 (0.00000-0.00009)	0.05005 (0.01842-0.08459)	0.00000 (0.00000-0.00000)	0.00000 (0.00000-0.00000)	0.00008 (0.00000-0.00045)	0.00000 (0.00000-0.00000)	0.26860 (0.20786-0.34069)	0.00000 (0.00000-0.00000)	0.00022 (0.00000-0.00070)	0.00001 (0.00000-0.00014)	0.00000 (0.00000-0.00000)	0.00002 (0.00000-0.00014)	0.00000 (0.00000-0.00000)	0.00009 (0.00000-0.00046)	0.00000 (0.00000-0.00002)	0.00023 (0.00000-0.00145)	0.00002 (0.00000-0.00008)	0.00010 (0.00000-0.00046)	0.02529 (0.00892-0.04644)	0.00000 (0.00000-0.00000)	0.00000 (0.00000-0.00000)	0.00003 (0.00000-0.00015)	0.00045 (0.00000-0.00165)	0.00016 (0.00000-0.00045)	0.00022 (0.00000-0.00068)	0.00000 (0.00000-0.00000)	0.00012 (0.00000-0.00053)	0.00005 (0.00000-0.00012)	0.00000 (0.00000-0.00000)	0.00002 (0.00000-0.00012)	0.00005 (0.00000-0.00015)	0.00000 (0.00000-0.00000)	0.00000 (0.00000-0.00000)	0.00000 (0.00000-0.00000)	0.17164 (0.13731-0.20594)	0.00000 (0.00000-0.00000)	0.00010 (0.00000-0.00090)	0.00002 (0.00000-0.00006)
Mm_Labyrinth	0.09697 (0.05784-0.14750)	0.03994 (0.01692-0.06016)	0.00042 (0.00000-0.00355)	0.00422 (0.00093-0.00984)	0.00000 (0.00000-0.00002)	0.00000 (0.00000-0.00000)	0.00008 (0.00000-0.00025)	0.00001 (0.00000-0.00007)	0.00000 (0.00000-0.00000)	0.00000 (0.00000-0.00000)	0.00000 (0.00000-0.00000)	0.00003 (0.00000-0.00016)	0.00000 (0.00000-0.00000)	0.00000 (0.00000-0.00000)	0.00023 (0.00000-0.00151)	0.00000 (0.00000-0.00000)	0.00000 (0.00000-0.00002)	0.00000 (0.00000-0.00000)	0.00000 (0.00000-0.00000)	0.00031 (0.00002-0.00069)	0.00013 (0.00000-0.00048)	0.00000 (0.00000-0.00000)	0.00048 (0.00000-0.00164)	0.00000 (0.00000-0.00000)	0.00000 (0.00000-0.00000)	0.00125 (0.00007-0.00413)	0.00016 (0.00000-0.00134)	0.00032 (0.00004-0.00093)	0.00008 (0.00000-0.00033)	0.00002 (0.00000-0.00014)	0.00000 (0.00000-0.00000)	0.00005 (0.00000-0.00020)	0.00000 (0.00000-0.00001)	0.00000 (0.00000-0.00000)	0.00002 (0.00000-0.00012)	0.00000 (0.00000-0.00000)	0.00000 (0.00000-0.00000)	0.00017 (0.00003-0.00046)	0.00046 (0.00000-0.00161)	0.00000 (0.00000-0.00000)	0.00000 (0.00000-0.00000)	0.07035 (0.04228-0.09933)	0.06621 (0.04618-0.08771)	0.00209 (0.00095-0.00358)	0.04879 (0.03357-0.06763)	0.00000 (0.00000-0.00001)	0.00000 (0.00000-0.00000)	0.00017 (0.00000-0.00094)	0.00061 (0.00006-0.00131)
Mm_MET	0.03215 (0.00689-0.06278)	0.00000 (0.00000-0.00000)	0.00000 (0.00000-0.00000)	0.04659 (0.01384-0.09135)	0.00000 (0.00000-0.00000)	0.00000 (0.00000-0.00000)	0.00000 (0.00000-0.00000)	0.00000 (0.00000-0.00000)	0.00000 (0.00000-0.00000)	0.00000 (0.00000-0.00000)	0.00000 (0.00000-0.00000)	0.00000 (0.00000-0.00000)	0.00000 (0.00000-0.00000)	0.00000 (0.00000-0.00000)	0.00000 (0.00000-0.00000)	0.00000 (0.00000-0.00000)	0.00000 (0.00000-0.00000)	0.00000 (0.00000-0.00000)	0.00000 (0.00000-0.00000)	0.04670 (0.00407-0.09932)	0.00191 (0.00000-0.00941)	0.00000 (0.00000-0.00000)	0.00000 (0.00000-0.00000)	0.00000 (0.00000-0.00000)	0.00000 (0.00000-0.00000)	0.00000 (0.00000-0.00000)	0.00000 (0.00000-0.00000)	0.00000 (0.00000-0.00000)	0.00000 (0.00000-0.00000)	0.00000 (0.00000-0.00000)	0.00000 (0.00000-0.00000)	0.00000 (0.00000-0.00000)	0.00000 (0.00000-0.00000)	0.00000 (0.00000-0.00000)	0.00000 (0.00000-0.00000)	0.00000 (0.00000-0.00000)	0.00000 (0.00000-0.00000)	0.00021 (0.00000-0.00191)	0.00000 (0.00000-0.00000)	0.00000 (0.00000-0.00000)	0.00000 (0.00000-0.00000)	0.00057 (0.00000-0.00385)	0.01041 (0.00000-0.02997)	0.00000 (0.00000-0.00000)	0.00240 (0.00000-0.01494)	0.00000 (0.00000-0.00001)	0.00000 (0.00000-0.00000)	0.00997 (0.00049-0.02007)	0.10732 (0.05207-0.18539)
Mm_MPH	0.00017 (0.00000-0.00060)	0.00033 (0.00000-0.00143)	0.00000 (0.00000-0.00001)	0.00002 (0.00000-0.00007)	0.20351 (0.17863-0.23362)	0.00034 (0.00000-0.00362)	0.19493 (0.17245-0.21888)	0.19496 (0.14750-0.24723)	0.24618 (0.20381-0.29555)	0.00019 (0.00002-0.00042)	0.00837 (0.00011-0.02513)	0.00000 (0.00000-0.00000)	0.00000 (0.00000-0.00001)	0.00041 (0.00006-0.00133)	0.00001 (0.00000-0.00004)	0.00034 (0.00000-0.00169)	0.00032 (0.00008-0.00070)	0.00001 (0.00000-0.00003)	0.00000 (0.00000-0.00000)	0.00014 (0.00000-0.00047)	0.00003 (0.00000-0.00011)	0.00309 (0.00000-0.01446)	0.00167 (0.00000-0.00458)	0.01094 (0.00534-0.01791)	0.11435 (0.08873-0.13974)	0.00004 (0.00000-0.00014)	0.02364 (0.00928-0.04474)	0.19124 (0.15230-0.23329)	0.00773 (0.00200-0.01543)	0.00061 (0.00000-0.00172)	0.22413 (0.17594-0.28060)	0.18981 (0.16183-0.21936)	0.00810 (0.00233-0.01378)	0.00000 (0.00000-0.00000)	0.00033 (0.00000-0.00128)	0.00000 (0.00000-0.00000)	0.01458 (0.00550-0.02499)	0.00003 (0.00000-0.00007)	0.00050 (0.00022-0.00082)	0.00000 (0.00000-0.00000)	0.00164 (0.00068-0.00266)	0.00052 (0.00001-0.00166)	0.00171 (0.00004-0.00515)	0.00018 (0.00000-0.00069)	0.00389 (0.00001-0.01309)	0.00071 (0.00025-0.00137)	0.03640 (0.01766-0.05621)	0.00065 (0.00000-0.00308)	0.00067 (0.00005-0.00164)
Mm_Mast	0.00004 (0.00000-0.00022)	0.00000 (0.00000-0.00000)	0.00000 (0.00000-0.00000)	0.00000 (0.00000-0.00000)	0.00124 (0.00018-0.00277)	0.00000 (0.00000-0.00000)	0.00300 (0.00112-0.00570)	0.00636 (0.00269-0.01145)	0.00526 (0.00000-0.01595)	0.00006 (0.00000-0.00052)	0.00952 (0.00000-0.02835)	0.00000 (0.00000-0.00000)	0.00000 (0.00000-0.00000)	0.00301 (0.00000-0.00761)	0.00000 (0.00000-0.00000)	0.00000 (0.00000-0.00000)	0.00359 (0.00000-0.01350)	0.00000 (0.00000-0.00000)	0.00000 (0.00000-0.00000)	0.00003 (0.00000-0.00023)	0.00000 (0.00000-0.00000)	0.00000 (0.00000-0.00000)	0.00000 (0.00000-0.00000)	0.00020 (0.00000-0.00075)	0.00000 (0.00000-0.00000)	0.00000 (0.00000-0.00000)	0.01418 (0.00288-0.02749)	0.00009 (0.00000-0.00033)	0.02776 (0.01599-0.04097)	0.00000 (0.00000-0.00000)	0.00000 (0.00000-0.00000)	0.00286 (0.00050-0.00592)	0.02432 (0.00948-0.04094)	0.00000 (0.00000-0.00000)	0.00000 (0.00000-0.00000)	0.00000 (0.00000-0.00000)	0.00000 (0.00000-0.00000)	0.00000 (0.00000-0.00000)	0.00000 (0.00000-0.00001)	0.00000 (0.00000-0.00000)	0.00413 (0.00089-0.01085)	0.00000 (0.00000-0.00000)	0.00000 (0.00000-0.00000)	0.00000 (0.00000-0.00000)	0.00000 (0.00000-0.00000)	0.00001 (0.00000-0.00008)	0.00007 (0.00000-0.00031)	0.00000 (0.00000-0.00000)	0.00012 (0.00000-0.00049)
Mm_Myeloblast	0.00091 (0.00009-0.00212)	0.00068 (0.00000-0.00178)	0.00000 (0.00000-0.00000)	0.00015 (0.00000-0.00056)	0.00114 (0.00015-0.00282)	0.00000 (0.00000-0.00000)	0.04555 (0.01584-0.07961)	0.10543 (0.05053-0.16421)	0.00109 (0.00000-0.00317)	0.00016 (0.00000-0.00065)	0.00014 (0.00000-0.00127)	0.00000 (0.00000-0.00000)	0.00000 (0.00000-0.00000)	0.00007 (0.00000-0.00048)	0.00000 (0.00000-0.00004)	0.00000 (0.00000-0.00000)	0.00700 (0.00102-0.01695)	0.00001 (0.00000-0.00006)	0.00000 (0.00000-0.00000)	0.00098 (0.00000-0.00247)	0.00019 (0.00000-0.00074)	0.00085 (0.00000-0.00476)	0.00009 (0.00000-0.00047)	0.03732 (0.00636-0.07991)	0.00031 (0.00000-0.00094)	0.00006 (0.00000-0.00041)	0.18055 (0.07962-0.29376)	0.00348 (0.00012-0.00798)	0.01305 (0.00539-0.02171)	0.00018 (0.00000-0.00055)	0.00000 (0.00000-0.00003)	0.00025 (0.00002-0.00067)	0.01232 (0.00538-0.02423)	0.00001 (0.00000-0.00013)	0.00009 (0.00000-0.00033)	0.00000 (0.00000-0.00003)	0.00034 (0.00000-0.00155)	0.00331 (0.00000-0.01167)	0.00010 (0.00000-0.00042)	0.00000 (0.00000-0.00000)	0.01331 (0.00397-0.02382)	0.00090 (0.00010-0.00204)	0.00100 (0.00000-0.00258)	0.00005 (0.00000-0.00017)	0.00792 (0.00327-0.01452)	0.00029 (0.00002-0.00090)	0.00307 (0.00023-0.00743)	0.00008 (0.00000-0.00054)	0.00054 (0.00003-0.00163)
Mm_Myoblast	0.00000 (0.00000-0.00000)	0.00000 (0.00000-0.00000)	0.00000 (0.00000-0.00000)	0.00000 (0.00000-0.00000)	0.00000 (0.00000-0.00000)	0.00000 (0.00000-0.00000)	0.00000 (0.00000-0.00000)	0.00000 (0.00000-0.00000)	0.00000 (0.00000-0.00000)	0.00000 (0.00000-0.00000)	0.00000 (0.00000-0.00000)	0.00462 (0.00000-0.01527)	0.00000 (0.00000-0.00000)	0.00000 (0.00000-0.00000)	0.00000 (0.00000-0.00000)	0.00000 (0.00000-0.00000)	0.00000 (0.00000-0.00000)	0.00000 (0.00000-0.00000)	0.00000 (0.00000-0.00000)	0.07337 (0.02216-0.14749)	0.00000 (0.00000-0.00000)	0.00000 (0.00000-0.00000)	0.00000 (0.00000-0.00000)	0.00000 (0.00000-0.00000)	0.00000 (0.00000-0.00000)	0.00000 (0.00000-0.00000)	0.00000 (0.00000-0.00000)	0.00109 (0.00000-0.00643)	0.00000 (0.00000-0.00000)	0.00014 (0.00000-0.00056)	0.00000 (0.00000-0.00000)	0.00000 (0.00000-0.00000)	0.00000 (0.00000-0.00000)	0.00000 (0.00000-0.00000)	0.00000 (0.00000-0.00000)	0.00000 (0.00000-0.00000)	0.00000 (0.00000-0.00000)	0.00000 (0.00000-0.00000)	0.02084 (0.00000-0.06886)	0.00000 (0.00000-0.00000)	0.00000 (0.00000-0.00000)	0.00000 (0.00000-0.00000)	0.00000 (0.00000-0.00000)	0.00000 (0.00000-0.00000)	0.00000 (0.00000-0.00000)	0.00001 (0.00000-0.00005)	0.00000 (0.00000-0.00000)	0.00017 (0.00000-0.00124)	0.00001 (0.00000-0.00003)
Mm_NEU	0.00000 (0.00000-0.00000)	0.00000 (0.00000-0.00000)	0.00000 (0.00000-0.00000)	0.00000 (0.00000-0.00000)	0.00000 (0.00000-0.00000)	0.00000 (0.00000-0.00000)	0.00000 (0.00000-0.00000)	0.00000 (0.00000-0.00000)	0.00000 (0.00000-0.00000)	0.00000 (0.00000-0.00000)	0.00000 (0.00000-0.00000)	0.00000 (0.00000-0.00000)	0.00000 (0.00000-0.00000)	0.00000 (0.00000-0.00000)	0.00000 (0.00000-0.00000)	0.00000 (0.00000-0.00000)	0.00000 (0.00000-0.00000)	0.00000 (0.00000-0.00000)	0.00000 (0.00000-0.00000)	0.10420 (0.06663-0.15623)	0.00000 (0.00000-0.00000)	0.00000 (0.00000-0.00000)	0.00000 (0.00000-0.00000)	0.00000 (0.00000-0.00000)	0.00000 (0.00000-0.00000)	0.00000 (0.00000-0.00000)	0.00000 (0.00000-0.00000)	0.00006 (0.00000-0.00066)	0.00000 (0.00000-0.00000)	0.00042 (0.00000-0.00270)	0.00000 (0.00000-0.00000)	0.00000 (0.00000-0.00000)	0.00000 (0.00000-0.00000)	0.00000 (0.00000-0.00000)	0.00000 (0.00000-0.00000)	0.00000 (0.00000-0.00000)	0.00000 (0.00000-0.00000)	0.00000 (0.00000-0.00000)	0.00053 (0.00000-0.00330)	0.00000 (0.00000-0.00000)	0.00000 (0.00000-0.00000)	0.00000 (0.00000-0.00000)	0.00000 (0.00000-0.00000)	0.00000 (0.00000-0.00000)	0.00000 (0.00000-0.00000)	0.00000 (0.00000-0.00000)	0.00000 (0.00000-0.00000)	0.00224 (0.00000-0.00808)	0.00000 (0.00000-0.00000)
Mm_NKC	0.00010 (0.00000-0.00054)	0.00000 (0.00000-0.00000)	0.00000 (0.00000-0.00000)	0.00000 (0.00000-0.00000)	0.00039 (0.00000-0.00144)	0.00000 (0.00000-0.00000)	0.00136 (0.00011-0.00397)	0.00345 (0.00079-0.00711)	0.00054 (0.00000-0.00198)	0.25681 (0.15874-0.38336)	0.08551 (0.02769-0.15811)	0.00000 (0.00000-0.00000)	0.00000 (0.00000-0.00000)	0.00000 (0.00000-0.00000)	0.00000 (0.00000-0.00000)	0.00000 (0.00000-0.00000)	0.02841 (0.00642-0.06406)	0.00024 (0.00000-0.00137)	0.00000 (0.00000-0.00000)	0.00000 (0.00000-0.00000)	0.00000 (0.00000-0.00000)	0.00000 (0.00000-0.00000)	0.00000 (0.00000-0.00000)	0.00052 (0.00000-0.00138)	0.00001 (0.00000-0.00013)	0.00000 (0.00000-0.00000)	0.00003 (0.00000-0.00056)	0.00000 (0.00000-0.00003)	0.05686 (0.04078-0.07723)	0.00000 (0.00000-0.00000)	0.00000 (0.00000-0.00000)	0.00000 (0.00000-0.00003)	0.04285 (0.02588-0.05982)	0.00000 (0.00000-0.00000)	0.00000 (0.00000-0.00000)	0.00000 (0.00000-0.00000)	0.00015 (0.00000-0.00088)	0.00000 (0.00000-0.00000)	0.00001 (0.00000-0.00008)	0.00000 (0.00000-0.00000)	0.01305 (0.00343-0.02839)	0.00000 (0.00000-0.00002)	0.00000 (0.00000-0.00000)	0.00000 (0.00000-0.00000)	0.00000 (0.00000-0.00000)	0.00013 (0.00000-0.00035)	0.00027 (0.00000-0.00114)	0.00008 (0.00000-0.00064)	0.00006 (0.00000-0.00014)
Mm_NKC-active	0.00019 (0.00000-0.00075)	0.00065 (0.00000-0.00233)	0.00000 (0.00000-0.00000)	0.00074 (0.00000-0.00283)	0.00006 (0.00000-0.00027)	0.00000 (0.00000-0.00000)	0.00424 (0.00082-0.00866)	0.00314 (0.00044-0.00764)	0.00008 (0.00000-0.00043)	0.00027 (0.00000-0.00309)	0.22351 (0.08253-0.34468)	0.00000 (0.00000-0.00000)	0.00000 (0.00000-0.00000)	0.00000 (0.00000-0.00000)	0.00004 (0.00000-0.00038)	0.00000 (0.00000-0.00000)	0.00115 (0.00000-0.00411)	0.00043 (0.00000-0.00209)	0.00000 (0.00000-0.00000)	0.00090 (0.00000-0.00227)	0.00118 (0.00000-0.00336)	0.00000 (0.00000-0.00000)	0.00006 (0.00000-0.00028)	0.00020 (0.00000-0.00097)	0.00000 (0.00000-0.00000)	0.00165 (0.00000-0.00523)	0.00034 (0.00000-0.00177)	0.00067 (0.00000-0.00322)	0.01457 (0.00820-0.02312)	0.00000 (0.00000-0.00000)	0.00000 (0.00000-0.00000)	0.00000 (0.00000-0.00004)	0.01847 (0.00486-0.03732)	0.00000 (0.00000-0.00000)	0.00005 (0.00000-0.00029)	0.00000 (0.00000-0.00000)	0.00012 (0.00000-0.00103)	0.00017 (0.00000-0.00075)	0.00031 (0.00000-0.00142)	0.00000 (0.00000-0.00000)	0.00240 (0.00030-0.00588)	0.00062 (0.00000-0.00197)	0.00051 (0.00000-0.00199)	0.00023 (0.00000-0.00101)	0.00001 (0.00000-0.00008)	0.00387 (0.00001-0.01457)	0.00051 (0.00000-0.00183)	0.00059 (0.00000-0.00293)	0.00281 (0.00007-0.00909)
Mm_NKT	0.00000 (0.00000-0.00000)	0.00000 (0.00000-0.00000)	0.00000 (0.00000-0.00000)	0.00000 (0.00000-0.00000)	0.00029 (0.00000-0.00081)	0.00000 (0.00000-0.00000)	0.00000 (0.00000-0.00000)	0.00000 (0.00000-0.00000)	0.00000 (0.00000-0.00000)	0.04896 (0.01350-0.09661)	0.00007 (0.00000-0.00048)	0.00000 (0.00000-0.00000)	0.00000 (0.00000-0.00000)	0.00000 (0.00000-0.00000)	0.00000 (0.00000-0.00000)	0.00000 (0.00000-0.00000)	0.25661 (0.13894-0.37819)	0.00000 (0.00000-0.00000)	0.00000 (0.00000-0.00000)	0.00000 (0.00000-0.00000)	0.00000 (0.00000-0.00000)	0.00000 (0.00000-0.00000)	0.00000 (0.00000-0.00000)	0.00044 (0.00000-0.00128)	0.00001 (0.00000-0.00012)	0.00000 (0.00000-0.00000)	0.00002 (0.00000-0.00023)	0.00000 (0.00000-0.00000)	0.01271 (0.00760-0.01868)	0.00000 (0.00000-0.00000)	0.00000 (0.00000-0.00000)	0.00000 (0.00000-0.00000)	0.06592 (0.03818-0.09247)	0.00000 (0.00000-0.00000)	0.00000 (0.00000-0.00000)	0.00000 (0.00000-0.00000)	0.00000 (0.00000-0.00000)	0.00000 (0.00000-0.00000)	0.00000 (0.00000-0.00000)	0.00000 (0.00000-0.00000)	0.04198 (0.02450-0.06376)	0.00000 (0.00000-0.00000)	0.00000 (0.00000-0.00000)	0.00000 (0.00000-0.00000)	0.00000 (0.00000-0.00000)	0.00000 (0.00000-0.00003)	0.00000 (0.00000-0.00000)	0.00000 (0.00000-0.00000)	0.00000 (0.00000-0.00001)
Mm_PC	0.00000 (0.00000-0.00000)	0.00000 (0.00000-0.00000)	0.00000 (0.00000-0.00000)	0.00000 (0.00000-0.00000)	0.00000 (0.00000-0.00000)	0.00000 (0.00000-0.00000)	0.00000 (0.00000-0.00000)	0.00000 (0.00000-0.00000)	0.00000 (0.00000-0.00000)	0.00000 (0.00000-0.00000)	0.00000 (0.00000-0.00000)	0.15052 (0.09528-0.22164)	0.00140 (0.00000-0.00630)	0.00000 (0.00000-0.00000)	0.00000 (0.00000-0.00000)	0.03475 (0.00562-0.06788)	0.00000 (0.00000-0.00000)	0.00000 (0.00000-0.00000)	0.00000 (0.00000-0.00000)	0.07498 (0.03296-0.11917)	0.00129 (0.00000-0.00613)	0.00000 (0.00000-0.00000)	0.00000 (0.00000-0.00000)	0.00001 (0.00000-0.00009)	0.00000 (0.00000-0.00005)	0.00000 (0.00000-0.00001)	0.00003 (0.00000-0.00041)	0.00001 (0.00000-0.00005)	0.00000 (0.00000-0.00004)	0.00142 (0.00000-0.00672)	0.00000 (0.00000-0.00000)	0.00000 (0.00000-0.00003)	0.00000 (0.00000-0.00003)	0.02305 (0.00243-0.05176)	0.01492 (0.00459-0.03148)	0.02301 (0.00643-0.04647)	0.00000 (0.00000-0.00000)	0.00000 (0.00000-0.00000)	0.01539 (0.00018-0.03285)	0.00000 (0.00000-0.00000)	0.00000 (0.00000-0.00000)	0.00000 (0.00000-0.00001)	0.00000 (0.00000-0.00004)	0.00000 (0.00000-0.00000)	0.00000 (0.00000-0.00000)	0.00120 (0.00000-0.00549)	0.00004 (0.00000-0.00026)	0.00029 (0.00000-0.00152)	0.00000 (0.00000-0.00002)
Mm_PMN	0.00005 (0.00000-0.00018)	0.00007 (0.00000-0.00020)	0.00000 (0.00000-0.00000)	0.00009 (0.00000-0.00051)	0.01387 (0.00747-0.02145)	0.00003 (0.00000-0.00015)	0.00668 (0.00230-0.01214)	0.00060 (0.00015-0.00124)	0.00015 (0.00000-0.00045)	0.00034 (0.00000-0.00079)	0.00555 (0.00000-0.02432)	0.00000 (0.00000-0.00000)	0.00000 (0.00000-0.00000)	0.29082 (0.23352-0.35165)	0.00018 (0.00000-0.00092)	0.00000 (0.00000-0.00000)	0.00054 (0.00002-0.00117)	0.00023 (0.00000-0.00064)	0.00000 (0.00000-0.00000)	0.00025 (0.00002-0.00052)	0.00015 (0.00000-0.00045)	0.00046 (0.00000-0.00315)	0.00010 (0.00000-0.00056)	0.00030 (0.00000-0.00092)	0.00053 (0.00000-0.00176)	0.00012 (0.00000-0.00039)	0.00236 (0.00002-0.00596)	0.00679 (0.00013-0.02006)	0.00488 (0.00139-0.00943)	0.00001 (0.00000-0.00007)	0.00044 (0.00006-0.00099)	0.09530 (0.03832-0.14794)	0.00342 (0.00157-0.00559)	0.00000 (0.00000-0.00000)	0.00001 (0.00000-0.00009)	0.00000 (0.00000-0.00000)	0.00134 (0.00000-0.00521)	0.00004 (0.00000-0.00014)	0.00003 (0.00000-0.00011)	0.00000 (0.00000-0.00000)	0.00305 (0.00107-0.00534)	0.00183 (0.00001-0.00510)	0.00463 (0.00003-0.01492)	0.00020 (0.00000-0.00067)	0.00421 (0.00004-0.01437)	0.00021 (0.00000-0.00055)	0.00027 (0.00000-0.00068)	0.00004 (0.00000-0.00037)	0.00228 (0.00072-0.00403)
Mm_Plasma	0.00000 (0.00000-0.00000)	0.00000 (0.00000-0.00000)	0.00000 (0.00000-0.00000)	0.00000 (0.00000-0.00000)	0.00184 (0.00000-0.00587)	0.00000 (0.00000-0.00000)	0.00033 (0.00000-0.00187)	0.00000 (0.00000-0.00000)	0.00039 (0.00000-0.00231)	0.00000 (0.00000-0.00000)	0.00000 (0.00000-0.00000)	0.00000 (0.00000-0.00000)	0.00000 (0.00000-0.00000)	0.05003 (0.01630-0.09839)	0.00000 (0.00000-0.00000)	0.00000 (0.00000-0.00000)	0.00333 (0.00000-0.01601)	0.00000 (0.00000-0.00000)	0.00000 (0.00000-0.00000)	0.00000 (0.00000-0.00000)	0.00000 (0.00000-0.00000)	0.00000 (0.00000-0.00000)	0.00000 (0.00000-0.00000)	0.00479 (0.00000-0.01351)	0.00000 (0.00000-0.00000)	0.00000 (0.00000-0.00000)	0.00000 (0.00000-0.00000)	0.00015 (0.00000-0.00236)	0.00000 (0.00000-0.00000)	0.00000 (0.00000-0.00000)	0.00000 (0.00000-0.00000)	0.01051 (0.00000-0.02747)	0.00075 (0.00000-0.00555)	0.00000 (0.00000-0.00000)	0.00000 (0.00000-0.00000)	0.00000 (0.00000-0.00000)	0.00004 (0.00000-0.00077)	0.00000 (0.00000-0.00000)	0.00000 (0.00000-0.00000)	0.00000 (0.00000-0.00000)	0.00070 (0.00000-0.00494)	0.00000 (0.00000-0.00000)	0.00000 (0.00000-0.00000)	0.00000 (0.00000-0.00000)	0.00000 (0.00000-0.00000)	0.00000 (0.00000-0.00000)	0.00000 (0.00000-0.00000)	0.00000 (0.00000-0.00000)	0.00000 (0.00000-0.00000)
Mm_SMC	0.00000 (0.00000-0.00000)	0.00000 (0.00000-0.00000)	0.00000 (0.00000-0.00000)	0.00000 (0.00000-0.00000)	0.00000 (0.00000-0.00000)	0.00000 (0.00000-0.00000)	0.00000 (0.00000-0.00000)	0.00000 (0.00000-0.00000)	0.00000 (0.00000-0.00000)	0.00000 (0.00000-0.00000)	0.00000 (0.00000-0.00000)	0.14387 (0.09866-0.18861)	0.00498 (0.00000-0.01844)	0.00000 (0.00000-0.00000)	0.00000 (0.00000-0.00000)	0.23937 (0.14323-0.31540)	0.00000 (0.00000-0.00000)	0.00000 (0.00000-0.00000)	0.00000 (0.00000-0.00000)	0.00917 (0.00316-0.01646)	0.00029 (0.00000-0.00146)	0.00000 (0.00000-0.00000)	0.00000 (0.00000-0.00000)	0.00008 (0.00000-0.00041)	0.00000 (0.00000-0.00006)	0.00001 (0.00000-0.00004)	0.00010 (0.00000-0.00061)	0.00012 (0.00002-0.00028)	0.00002 (0.00000-0.00010)	0.00419 (0.00131-0.00917)	0.00002 (0.00000-0.00010)	0.00007 (0.00000-0.00025)	0.00001 (0.00000-0.00003)	0.04364 (0.00941-0.08294)	0.01522 (0.00321-0.02983)	0.02320 (0.00431-0.04321)	0.00000 (0.00000-0.00000)	0.00000 (0.00000-0.00000)	0.07206 (0.04295-0.10750)	0.00000 (0.00000-0.00000)	0.00000 (0.00000-0.00000)	0.00001 (0.00000-0.00005)	0.00000 (0.00000-0.00000)	0.00000 (0.00000-0.00000)	0.00000 (0.00000-0.00000)	0.00145 (0.00017-0.00509)	0.00023 (0.00000-0.00099)	0.00033 (0.00000-0.00208)	0.00008 (0.00002-0.00020)
Mm_SpT	0.03355 (0.01860-0.05278)	0.06517 (0.02448-0.10793)	0.00041 (0.00003-0.00107)	0.00227 (0.00073-0.00459)	0.00031 (0.00000-0.00111)	0.00001 (0.00000-0.00007)	0.00050 (0.00003-0.00117)	0.00057 (0.00007-0.00130)	0.00001 (0.00000-0.00012)	0.00000 (0.00000-0.00000)	0.00000 (0.00000-0.00000)	0.00000 (0.00000-0.00000)	0.00000 (0.00000-0.00000)	0.00000 (0.00000-0.00000)	0.00248 (0.00000-0.00935)	0.00000 (0.00000-0.00000)	0.00000 (0.00000-0.00004)	0.00000 (0.00000-0.00000)	0.00000 (0.00000-0.00000)	0.01809 (0.00091-0.04176)	0.00493 (0.00078-0.01115)	0.00000 (0.00000-0.00000)	0.01923 (0.00202-0.04078)	0.00021 (0.00000-0.00075)	0.00000 (0.00000-0.00000)	0.03084 (0.01968-0.04085)	0.00020 (0.00000-0.00135)	0.00010 (0.00002-0.00025)	0.00002 (0.00000-0.00013)	0.00005 (0.00000-0.00022)	0.00016 (0.00000-0.00054)	0.00008 (0.00000-0.00027)	0.00002 (0.00000-0.00012)	0.00000 (0.00000-0.00000)	0.00010 (0.00000-0.00052)	0.00000 (0.00000-0.00005)	0.00000 (0.00000-0.00000)	0.00029 (0.00007-0.00065)	0.00011 (0.00000-0.00029)	0.00000 (0.00000-0.00000)	0.00000 (0.00000-0.00000)	0.01056 (0.00499-0.01747)	0.16925 (0.12612-0.21268)	0.00142 (0.00042-0.00269)	0.02379 (0.01669-0.03210)	0.00000 (0.00000-0.00003)	0.00000 (0.00000-0.00005)	0.00004 (0.00000-0.00046)	0.00005 (0.00000-0.00021)
Mm_SynTI	0.12891 (0.08928-0.17445)	0.02956 (0.01191-0.04928)	0.00461 (0.00000-0.02247)	0.03731 (0.02104-0.05433)	0.00007 (0.00000-0.00031)	0.00000 (0.00000-0.00000)	0.00029 (0.00006-0.00060)	0.00000 (0.00000-0.00000)	0.00001 (0.00000-0.00005)	0.00000 (0.00000-0.00000)	0.00000 (0.00000-0.00000)	0.00000 (0.00000-0.00000)	0.00002 (0.00000-0.00012)	0.00000 (0.00000-0.00000)	0.00002 (0.00000-0.00009)	0.00000 (0.00000-0.00000)	0.00000 (0.00000-0.00000)	0.00008 (0.00000-0.00041)	0.00000 (0.00000-0.00000)	0.00156 (0.00040-0.00326)	0.00135 (0.00028-0.00279)	0.00007 (0.00000-0.00059)	0.00031 (0.00003-0.00079)	0.00006 (0.00000-0.00024)	0.00000 (0.00000-0.00000)	0.00054 (0.00003-0.00174)	0.00155 (0.00000-0.00453)	0.00081 (0.00005-0.00169)	0.00001 (0.00000-0.00009)	0.00004 (0.00000-0.00016)	0.00004 (0.00000-0.00015)	0.00005 (0.00000-0.00018)	0.00001 (0.00000-0.00007)	0.00000 (0.00000-0.00000)	0.00000 (0.00000-0.00000)	0.00000 (0.00000-0.00000)	0.00000 (0.00000-0.00000)	0.00627 (0.00273-0.01086)	0.00013 (0.00000-0.00040)	0.00000 (0.00000-0.00000)	0.00000 (0.00000-0.00000)	0.07666 (0.06324-0.09144)	0.02247 (0.01589-0.03182)	0.07767 (0.05311-0.10011)	0.03504 (0.01629-0.05732)	0.00001 (0.00000-0.00003)	0.00000 (0.00000-0.00000)	0.00039 (0.00000-0.00161)	0.00057 (0.00004-0.00124)
Mm_SynTII	0.15289 (0.07334-0.22808)	0.03719 (0.01067-0.07272)	0.00023 (0.00000-0.00276)	0.00819 (0.00162-0.01597)	0.00000 (0.00000-0.00000)	0.00000 (0.00000-0.00000)	0.00000 (0.00000-0.00002)	0.00000 (0.00000-0.00000)	0.00000 (0.00000-0.00000)	0.00000 (0.00000-0.00000)	0.00000 (0.00000-0.00000)	0.00000 (0.00000-0.00000)	0.00000 (0.00000-0.00000)	0.00000 (0.00000-0.00000)	0.00000 (0.00000-0.00000)	0.00000 (0.00000-0.00000)	0.00000 (0.00000-0.00000)	0.00000 (0.00000-0.00000)	0.00000 (0.00000-0.00000)	0.00000 (0.00000-0.00000)	0.00000 (0.00000-0.00000)	0.00000 (0.00000-0.00000)	0.00000 (0.00000-0.00000)	0.00000 (0.00000-0.00000)	0.00000 (0.00000-0.00000)	0.00035 (0.00000-0.00214)	0.00000 (0.00000-0.00000)	0.00005 (0.00000-0.00047)	0.00001 (0.00000-0.00008)	0.00000 (0.00000-0.00000)	0.00000 (0.00000-0.00000)	0.00000 (0.00000-0.00000)	0.00000 (0.00000-0.00000)	0.00000 (0.00000-0.00000)	0.00000 (0.00000-0.00000)	0.00000 (0.00000-0.00000)	0.00000 (0.00000-0.00000)	0.00041 (0.00000-0.00229)	0.00225 (0.00000-0.00907)	0.00000 (0.00000-0.00000)	0.00000 (0.00000-0.00000)	0.09455 (0.05967-0.13223)	0.03868 (0.01386-0.07118)	0.00611 (0.00016-0.01411)	0.03839 (0.02092-0.05662)	0.00000 (0.00000-0.00000)	0.00000 (0.00000-0.00000)	0.00065 (0.00000-0.00302)	0.00100 (0.00000-0.00545)
Mm_T-gd	0.00000 (0.00000-0.00000)	0.00000 (0.00000-0.00000)	0.00000 (0.00000-0.00000)	0.00000 (0.00000-0.00000)	0.00739 (0.00000-0.02183)	0.00000 (0.00000-0.00000)	0.00000 (0.00000-0.00000)	0.00000 (0.00000-0.00004)	0.00000 (0.00000-0.00000)	0.00069 (0.00000-0.00336)	0.00000 (0.00000-0.00000)	0.00000 (0.00000-0.00000)	0.00000 (0.00000-0.00000)	0.00000 (0.00000-0.00000)	0.00000 (0.00000-0.00000)	0.00000 (0.00000-0.00000)	0.24820 (0.14558-0.36787)	0.00000 (0.00000-0.00000)	0.00000 (0.00000-0.00000)	0.00000 (0.00000-0.00000)	0.00000 (0.00000-0.00000)	0.00000 (0.00000-0.00000)	0.00000 (0.00000-0.00000)	0.00071 (0.00000-0.00299)	0.00001 (0.00000-0.00011)	0.00000 (0.00000-0.00000)	0.00004 (0.00000-0.00037)	0.00000 (0.00000-0.00000)	0.01862 (0.00669-0.03447)	0.00000 (0.00000-0.00000)	0.00000 (0.00000-0.00000)	0.00000 (0.00000-0.00000)	0.01858 (0.00479-0.03410)	0.00000 (0.00000-0.00000)	0.00000 (0.00000-0.00000)	0.00000 (0.00000-0.00000)	0.00041 (0.00000-0.00216)	0.00000 (0.00000-0.00000)	0.00000 (0.00000-0.00000)	0.00000 (0.00000-0.00000)	0.03715 (0.02023-0.05627)	0.00000 (0.00000-0.00000)	0.00000 (0.00000-0.00000)	0.00000 (0.00000-0.00000)	0.00000 (0.00000-0.00000)	0.00000 (0.00000-0.00001)	0.00000 (0.00000-0.00000)	0.00000 (0.00000-0.00000)	0.00009 (0.00000-0.00075)
Mm_T-naive	0.00000 (0.00000-0.00000)	0.00000 (0.00000-0.00000)	0.00000 (0.00000-0.00000)	0.00000 (0.00000-0.00000)	0.00000 (0.00000-0.00000)	0.00000 (0.00000-0.00000)	0.00000 (0.00000-0.00000)	0.00004 (0.00000-0.00039)	0.00000 (0.00000-0.00000)	0.00192 (0.00000-0.00909)	0.00000 (0.00000-0.00000)	0.00000 (0.00000-0.00000)	0.00000 (0.00000-0.00000)	0.00000 (0.00000-0.00000)	0.00000 (0.00000-0.00000)	0.00000 (0.00000-0.00000)	0.28204 (0.12758-0.43113)	0.00000 (0.00000-0.00000)	0.00000 (0.00000-0.00000)	0.00000 (0.00000-0.00000)	0.00000 (0.00000-0.00000)	0.00000 (0.00000-0.00000)	0.00000 (0.00000-0.00000)	0.00062 (0.00000-0.00175)	0.00000 (0.00000-0.00000)	0.00000 (0.00000-0.00000)	0.00004 (0.00000-0.00034)	0.00000 (0.00000-0.00000)	0.00252 (0.00106-0.00455)	0.00000 (0.00000-0.00000)	0.00000 (0.00000-0.00000)	0.00006 (0.00000-0.00027)	0.03565 (0.00195-0.08482)	0.00000 (0.00000-0.00000)	0.00000 (0.00000-0.00000)	0.00000 (0.00000-0.00000)	0.00000 (0.00000-0.00000)	0.00000 (0.00000-0.00000)	0.00000 (0.00000-0.00000)	0.00000 (0.00000-0.00000)	0.02846 (0.00149-0.07351)	0.00000 (0.00000-0.00000)	0.00000 (0.00000-0.00000)	0.00000 (0.00000-0.00000)	0.00000 (0.00000-0.00000)	0.00001 (0.00000-0.00004)	0.00001 (0.00000-0.00020)	0.00000 (0.00000-0.00000)	0.00000 (0.00000-0.00000)
Mm_T-reg	0.00000 (0.00000-0.00000)	0.00000 (0.00000-0.00000)	0.00000 (0.00000-0.00000)	0.00000 (0.00000-0.00000)	0.00117 (0.00000-0.00367)	0.00000 (0.00000-0.00000)	0.00005 (0.00000-0.00042)	0.00081 (0.00000-0.00259)	0.00001 (0.00000-0.00012)	0.00238 (0.00000-0.00768)	0.00000 (0.00000-0.00000)	0.00000 (0.00000-0.00000)	0.00000 (0.00000-0.00000)	0.00000 (0.00000-0.00000)	0.00000 (0.00000-0.00000)	0.00000 (0.00000-0.00000)	0.28486 (0.16327-0.40961)	0.00000 (0.00000-0.00000)	0.00000 (0.00000-0.00000)	0.00000 (0.00000-0.00000)	0.00000 (0.00000-0.00000)	0.00000 (0.00000-0.00000)	0.00000 (0.00000-0.00000)	0.00136 (0.00019-0.00334)	0.00004 (0.00000-0.00033)	0.00000 (0.00000-0.00000)	0.00008 (0.00000-0.00056)	0.00000 (0.00000-0.00000)	0.01613 (0.01081-0.02432)	0.00000 (0.00000-0.00000)	0.00000 (0.00000-0.00000)	0.00001 (0.00000-0.00008)	0.03685 (0.01726-0.06705)	0.00000 (0.00000-0.00000)	0.00000 (0.00000-0.00000)	0.00000 (0.00000-0.00000)	0.00043 (0.00000-0.00220)	0.00000 (0.00000-0.00000)	0.00000 (0.00000-0.00000)	0.00000 (0.00000-0.00000)	0.05852 (0.04253-0.07445)	0.00000 (0.00000-0.00000)	0.00000 (0.00000-0.00000)	0.00000 (0.00000-0.00000)	0.00000 (0.00000-0.00000)	0.00000 (0.00000-0.00001)	0.00000 (0.00000-0.00000)	0.00000 (0.00000-0.00000)	0.00003 (0.00000-0.00009)
Mm_TF	0.00000 (0.00000-0.00000)	0.00000 (0.00000-0.00000)	0.00000 (0.00000-0.00000)	0.00000 (0.00000-0.00000)	0.00000 (0.00000-0.00000)	0.00000 (0.00000-0.00000)	0.00000 (0.00000-0.00000)	0.00000 (0.00000-0.00000)	0.00000 (0.00000-0.00000)	0.00000 (0.00000-0.00000)	0.00000 (0.00000-0.00000)	0.01046 (0.00211-0.01990)	0.00016 (0.00000-0.00224)	0.00000 (0.00000-0.00000)	0.00000 (0.00000-0.00000)	0.00823 (0.00083-0.01834)	0.00000 (0.00000-0.00000)	0.00000 (0.00000-0.00000)	0.00000 (0.00000-0.00000)	0.21707 (0.16991-0.26336)	0.00106 (0.00000-0.00319)	0.00000 (0.00000-0.00000)	0.00000 (0.00000-0.00000)	0.00033 (0.00000-0.00141)	0.00002 (0.00000-0.00016)	0.00006 (0.00000-0.00020)	0.00013 (0.00000-0.00070)	0.00011 (0.00002-0.00025)	0.00006 (0.00000-0.00029)	0.01354 (0.00455-0.02479)	0.00000 (0.00000-0.00000)	0.00001 (0.00000-0.00005)	0.00000 (0.00000-0.00003)	0.00003 (0.00000-0.00014)	0.00035 (0.00000-0.00117)	0.00004 (0.00000-0.00020)	0.00000 (0.00000-0.00000)	0.00000 (0.00000-0.00001)	0.03632 (0.01017-0.07292)	0.00000 (0.00000-0.00000)	0.00000 (0.00000-0.00005)	0.00005 (0.00000-0.00016)	0.00000 (0.00000-0.00002)	0.00000 (0.00000-0.00000)	0.00000 (0.00000-0.00000)	0.00288 (0.00088-0.00586)	0.00007 (0.00000-0.00035)	0.00556 (0.00000-0.01285)	0.00049 (0.00010-0.00113)
Mm_TGC-C	0.00661 (0.00270-0.01198)	0.03555 (0.01894-0.06126)	0.10851 (0.04297-0.22155)	0.03691 (0.01535-0.06638)	0.00050 (0.00000-0.00159)	0.01404 (0.00000-0.04588)	0.00118 (0.00031-0.00258)	0.00000 (0.00000-0.00000)	0.00002 (0.00000-0.00013)	0.00000 (0.00000-0.00000)	0.00000 (0.00000-0.00000)	0.00071 (0.00000-0.00267)	0.00031 (0.00000-0.00235)	0.00000 (0.00000-0.00000)	0.02876 (0.01202-0.05278)	0.00000 (0.00000-0.00000)	0.00000 (0.00000-0.00000)	0.00181 (0.00000-0.00498)	0.00312 (0.00000-0.01131)	0.00040 (0.00003-0.00111)	0.00958 (0.00444-0.01530)	0.00478 (0.00017-0.01383)	0.02206 (0.01163-0.03428)	0.00071 (0.00000-0.00185)	0.00001 (0.00000-0.00009)	0.05259 (0.03818-0.06787)	0.00016 (0.00000-0.00075)	0.00028 (0.00002-0.00090)	0.00010 (0.00000-0.00036)	0.00071 (0.00000-0.00213)	0.00004 (0.00000-0.00024)	0.00004 (0.00000-0.00017)	0.00027 (0.00003-0.00064)	0.00008 (0.00000-0.00043)	0.00023 (0.00000-0.00072)	0.00004 (0.00000-0.00023)	0.00000 (0.00000-0.00000)	0.03848 (0.02574-0.04932)	0.00814 (0.00145-0.01798)	0.00136 (0.00000-0.00886)	0.00025 (0.00000-0.00078)	0.00937 (0.00463-0.01610)	0.01882 (0.01150-0.02697)	0.00193 (0.00050-0.00417)	0.00077 (0.00020-0.00181)	0.00841 (0.00174-0.01714)	0.00000 (0.00000-0.00000)	0.00003 (0.00000-0.00034)	0.00246 (0.00050-0.00572)
Mm_TGC-Ch	0.01653 (0.00871-0.02646)	0.04088 (0.02620-0.06091)	0.00017 (0.00000-0.00086)	0.02156 (0.01108-0.03348)	0.00000 (0.00000-0.00000)	0.00000 (0.00000-0.00000)	0.00566 (0.00143-0.01041)	0.00000 (0.00000-0.00000)	0.00000 (0.00000-0.00000)	0.00000 (0.00000-0.00000)	0.00000 (0.00000-0.00000)	0.00003 (0.00000-0.00014)	0.00000 (0.00000-0.00000)	0.00000 (0.00000-0.00000)	0.00147 (0.00000-0.00421)	0.00000 (0.00000-0.00000)	0.00000 (0.00000-0.00000)	0.00002 (0.00000-0.00019)	0.00000 (0.00000-0.00000)	0.00195 (0.00034-0.00387)	0.00125 (0.00000-0.00358)	0.00452 (0.00041-0.00971)	0.01531 (0.00591-0.02720)	0.00019 (0.00000-0.00062)	0.00000 (0.00000-0.00000)	0.00933 (0.00378-0.01648)	0.00239 (0.00000-0.00712)	0.00067 (0.00000-0.00212)	0.00002 (0.00000-0.00009)	0.00001 (0.00000-0.00009)	0.00006 (0.00000-0.00032)	0.00000 (0.00000-0.00003)	0.00022 (0.00000-0.00060)	0.00000 (0.00000-0.00000)	0.00000 (0.00000-0.00000)	0.00000 (0.00000-0.00000)	0.00000 (0.00000-0.00000)	0.01300 (0.00736-0.01923)	0.00154 (0.00004-0.00461)	0.00000 (0.00000-0.00000)	0.00007 (0.00000-0.00025)	0.03645 (0.02493-0.04914)	0.01149 (0.00559-0.01846)	0.00487 (0.00081-0.01170)	0.01173 (0.00775-0.01752)	0.00009 (0.00000-0.00040)	0.00000 (0.00000-0.00000)	0.00096 (0.00000-0.00332)	0.00754 (0.00330-0.01209)
Mm_TGC-P	0.00388 (0.00110-0.00792)	0.03925 (0.01740-0.06838)	0.02486 (0.00508-0.04771)	0.03103 (0.01261-0.05375)	0.00001 (0.00000-0.00006)	0.00000 (0.00000-0.00000)	0.00273 (0.00006-0.00735)	0.00000 (0.00000-0.00000)	0.00000 (0.00000-0.00000)	0.00000 (0.00000-0.00000)	0.00000 (0.00000-0.00000)	0.00003 (0.00000-0.00024)	0.00000 (0.00000-0.00000)	0.00004 (0.00000-0.00041)	0.05328 (0.02117-0.09525)	0.00142 (0.00000-0.00679)	0.00000 (0.00000-0.00000)	0.00003 (0.00000-0.00037)	0.00093 (0.00000-0.00399)	0.00134 (0.00000-0.00569)	0.00162 (0.00000-0.00504)	0.00098 (0.00000-0.00426)	0.02672 (0.01010-0.05012)	0.00078 (0.00000-0.00295)	0.00000 (0.00000-0.00000)	0.02381 (0.01048-0.04160)	0.00000 (0.00000-0.00000)	0.00007 (0.00000-0.00045)	0.00001 (0.00000-0.00007)	0.00013 (0.00000-0.00090)	0.00000 (0.00000-0.00000)	0.00000 (0.00000-0.00000)	0.00007 (0.00000-0.00052)	0.00000 (0.00000-0.00000)	0.00001 (0.00000-0.00007)	0.00000 (0.00000-0.00000)	0.00000 (0.00000-0.00000)	0.04169 (0.02257-0.06628)	0.00510 (0.00043-0.01193)	0.00000 (0.00000-0.00000)	0.00003 (0.00000-0.00013)	0.01732 (0.00812-0.02766)	0.04770 (0.02988-0.06790)	0.00333 (0.00072-0.00718)	0.00279 (0.00032-0.00607)	0.00025 (0.00000-0.00126)	0.00000 (0.00000-0.00000)	0.00157 (0.00000-0.00799)	0.00224 (0.00002-0.00622)
Mm_TGC-S	0.02136 (0.01283-0.03186)	0.02123 (0.00846-0.03696)	0.00118 (0.00000-0.00347)	0.02249 (0.00956-0.03607)	0.00000 (0.00000-0.00000)	0.00000 (0.00000-0.00000)	0.00086 (0.00023-0.00197)	0.00000 (0.00000-0.00000)	0.00000 (0.00000-0.00000)	0.00000 (0.00000-0.00000)	0.00000 (0.00000-0.00000)	0.00001 (0.00000-0.00005)	0.00000 (0.00000-0.00000)	0.00000 (0.00000-0.00000)	0.00045 (0.00000-0.00152)	0.00000 (0.00000-0.00000)	0.00000 (0.00000-0.00000)	0.00007 (0.00000-0.00029)	0.00198 (0.00000-0.00652)	0.00135 (0.00019-0.00276)	0.00553 (0.00195-0.01067)	0.00143 (0.00011-0.00395)	0.00248 (0.00075-0.00450)	0.00063 (0.00000-0.00191)	0.00000 (0.00000-0.00000)	0.00540 (0.00155-0.01099)	0.00011 (0.00000-0.00084)	0.00003 (0.00000-0.00012)	0.00008 (0.00000-0.00024)	0.00005 (0.00000-0.00024)	0.00000 (0.00000-0.00000)	0.00000 (0.00000-0.00000)	0.00026 (0.00002-0.00069)	0.00000 (0.00000-0.00000)	0.00000 (0.00000-0.00000)	0.00000 (0.00000-0.00000)	0.00000 (0.00000-0.00000)	0.01110 (0.00561-0.01922)	0.00046 (0.00000-0.00212)	0.00000 (0.00000-0.00000)	0.00033 (0.00000-0.00088)	0.02891 (0.01996-0.04059)	0.01463 (0.00829-0.02270)	0.00382 (0.00093-0.00839)	0.00466 (0.00126-0.00971)	0.00004 (0.00000-0.00013)	0.00000 (0.00000-0.00000)	0.00000 (0.00000-0.00000)	0.00464 (0.00173-0.00884)
Mm_TGC-S-pre	0.06043 (0.03718-0.08780)	0.06159 (0.03414-0.09932)	0.00061 (0.00000-0.00349)	0.00431 (0.00167-0.00866)	0.00000 (0.00000-0.00000)	0.00000 (0.00000-0.00000)	0.00012 (0.00000-0.00044)	0.00013 (0.00000-0.00050)	0.00000 (0.00000-0.00005)	0.00000 (0.00000-0.00000)	0.00000 (0.00000-0.00000)	0.00000 (0.00000-0.00000)	0.00000 (0.00000-0.00003)	0.00000 (0.00000-0.00000)	0.00013 (0.00000-0.00074)	0.00000 (0.00000-0.00000)	0.00000 (0.00000-0.00000)	0.00003 (0.00000-0.00021)	0.00000 (0.00000-0.00000)	0.00173 (0.00042-0.00356)	0.00410 (0.00154-0.00686)	0.00017 (0.00000-0.00113)	0.00092 (0.00009-0.00255)	0.00007 (0.00000-0.00046)	0.00000 (0.00000-0.00000)	0.00352 (0.00021-0.00986)	0.00007 (0.00000-0.00078)	0.00025 (0.00004-0.00072)	0.00002 (0.00000-0.00012)	0.00011 (0.00000-0.00038)	0.00000 (0.00000-0.00000)	0.00001 (0.00000-0.00006)	0.00001 (0.00000-0.00005)	0.00000 (0.00000-0.00000)	0.00000 (0.00000-0.00000)	0.00000 (0.00000-0.00000)	0.00000 (0.00000-0.00000)	0.00147 (0.00028-0.00364)	0.00007 (0.00000-0.00021)	0.00000 (0.00000-0.00000)	0.00000 (0.00000-0.00003)	0.02965 (0.02246-0.03692)	0.09364 (0.07732-0.11354)	0.00704 (0.00398-0.01091)	0.03595 (0.02650-0.04596)	0.00003 (0.00000-0.00009)	0.00000 (0.00000-0.00000)	0.00000 (0.00000-0.00000)	0.00036 (0.00000-0.00101)
Mm_TGC-SpA	0.00562 (0.00292-0.00894)	0.03320 (0.01877-0.05124)	0.00753 (0.00109-0.02542)	0.02533 (0.01607-0.03631)	0.00033 (0.00000-0.00111)	0.00000 (0.00000-0.00000)	0.04579 (0.02475-0.07347)	0.00000 (0.00000-0.00000)	0.00000 (0.00000-0.00004)	0.00000 (0.00000-0.00000)	0.00000 (0.00000-0.00000)	0.00004 (0.00000-0.00018)	0.00000 (0.00000-0.00000)	0.00000 (0.00000-0.00000)	0.06394 (0.02643-0.11363)	0.00000 (0.00000-0.00001)	0.00052 (0.00000-0.00295)	0.00020 (0.00000-0.00060)	0.00306 (0.00000-0.01014)	0.00094 (0.00035-0.00165)	0.01285 (0.00668-0.02054)	0.01993 (0.00647-0.03710)	0.06181 (0.04370-0.08232)	0.00001 (0.00000-0.00009)	0.00001 (0.00000-0.00008)	0.00913 (0.00616-0.01293)	0.00064 (0.00000-0.00346)	0.00052 (0.00007-0.00147)	0.00020 (0.00000-0.00055)	0.00019 (0.00000-0.00074)	0.00000 (0.00000-0.00000)	0.00025 (0.00000-0.00071)	0.00018 (0.00002-0.00041)	0.00016 (0.00000-0.00085)	0.00018 (0.00000-0.00078)	0.00000 (0.00000-0.00000)	0.00000 (0.00000-0.00000)	0.17106 (0.11714-0.22607)	0.00476 (0.00052-0.01416)	0.01980 (0.00000-0.06220)	0.00025 (0.00000-0.00071)	0.00601 (0.00245-0.01190)	0.00812 (0.00445-0.01152)	0.00528 (0.00297-0.00811)	0.00175 (0.00066-0.00304)	0.00025 (0.00007-0.00047)	0.00000 (0.00000-0.00000)	0.00000 (0.00000-0.00000)	0.00279 (0.00150-0.00432)
Mm_VEC	0.00047 (0.00000-0.00140)	0.00003 (0.00000-0.00023)	0.00001 (0.00000-0.00009)	0.00005 (0.00000-0.00031)	0.00009 (0.00000-0.00043)	0.00000 (0.00000-0.00000)	0.00088 (0.00006-0.00213)	0.00181 (0.00031-0.00368)	0.00011 (0.00000-0.00073)	0.00000 (0.00000-0.00000)	0.00000 (0.00000-0.00000)	0.00606 (0.00185-0.01096)	0.14530 (0.08983-0.21733)	0.00000 (0.00000-0.00000)	0.00000 (0.00000-0.00000)	0.00258 (0.00061-0.00548)	0.00076 (0.00000-0.00251)	0.18599 (0.14965-0.22238)	0.00000 (0.00000-0.00000)	0.00535 (0.00252-0.00902)	0.00086 (0.00010-0.00186)	0.00000 (0.00000-0.00006)	0.00021 (0.00000-0.00089)	0.00112 (0.00000-0.00295)	0.00010 (0.00000-0.00053)	0.00003 (0.00000-0.00010)	0.00006 (0.00000-0.00042)	0.00038 (0.00000-0.00135)	0.00036 (0.00000-0.00104)	0.06638 (0.03120-0.10698)	0.00000 (0.00000-0.00000)	0.00000 (0.00000-0.00000)	0.00102 (0.00002-0.00272)	0.00215 (0.00000-0.00654)	0.00115 (0.00003-0.00267)	0.00308 (0.00012-0.00808)	0.00000 (0.00000-0.00000)	0.00001 (0.00000-0.00008)	0.00087 (0.00021-0.00190)	0.00000 (0.00000-0.00000)	0.00166 (0.00000-0.00469)	0.00005 (0.00000-0.00022)	0.00001 (0.00000-0.00009)	0.00001 (0.00000-0.00011)	0.00008 (0.00000-0.00031)	0.14002 (0.12089-0.16141)	0.00002 (0.00000-0.00014)	0.00361 (0.00000-0.00922)	0.00251 (0.00007-0.00595)
Mm_YSC_P	0.03724 (0.02242-0.05418)	0.00004 (0.00000-0.00020)	0.00000 (0.00000-0.00000)	0.00280 (0.00073-0.00578)	0.00000 (0.00000-0.00000)	0.00000 (0.00000-0.00000)	0.00002 (0.00000-0.00007)	0.00000 (0.00000-0.00000)	0.00000 (0.00000-0.00000)	0.00000 (0.00000-0.00000)	0.00000 (0.00000-0.00000)	0.00056 (0.00000-0.00148)	0.00171 (0.00007-0.00540)	0.00000 (0.00000-0.00000)	0.00013 (0.00000-0.00112)	0.00004 (0.00000-0.00024)	0.00000 (0.00000-0.00000)	0.00380 (0.00136-0.00707)	0.00261 (0.00000-0.00953)	0.01110 (0.00312-0.02155)	0.00720 (0.00154-0.01390)	0.00369 (0.00000-0.01244)	0.00364 (0.00000-0.00808)	0.00000 (0.00000-0.00000)	0.00000 (0.00000-0.00000)	0.00243 (0.00044-0.00471)	0.00000 (0.00000-0.00000)	0.00000 (0.00000-0.00001)	0.00000 (0.00000-0.00000)	0.00022 (0.00000-0.00063)	0.00000 (0.00000-0.00000)	0.00000 (0.00000-0.00000)	0.00001 (0.00000-0.00005)	0.00001 (0.00000-0.00007)	0.00001 (0.00000-0.00007)	0.00000 (0.00000-0.00000)	0.00000 (0.00000-0.00000)	0.00045 (0.00000-0.00124)	0.00066 (0.00007-0.00178)	0.00000 (0.00000-0.00000)	0.00000 (0.00000-0.00000)	0.00693 (0.00363-0.01042)	0.00194 (0.00045-0.00372)	0.00004 (0.00000-0.00015)	0.00461 (0.00156-0.00790)	0.00195 (0.00062-0.00377)	0.00000 (0.00000-0.00000)	0.00074 (0.00000-0.00248)	0.00636 (0.00343-0.00966)
Mm_YSC_V	0.00771 (0.00161-0.01693)	0.00972 (0.00000-0.02815)	0.00000 (0.00000-0.00000)	0.00124 (0.00000-0.00369)	0.00001 (0.00000-0.00013)	0.00000 (0.00000-0.00000)	0.01209 (0.00000-0.03352)	0.00000 (0.00000-0.00000)	0.00000 (0.00000-0.00000)	0.00000 (0.00000-0.00000)	0.00000 (0.00000-0.00000)	0.00004 (0.00000-0.00021)	0.00000 (0.00000-0.00000)	0.00000 (0.00000-0.00000)	0.00394 (0.00000-0.01559)	0.00021 (0.00000-0.00086)	0.00000 (0.00000-0.00000)	0.00000 (0.00000-0.00000)	0.00000 (0.00000-0.00000)	0.00130 (0.00008-0.00272)	0.00016 (0.00000-0.00060)	0.00002 (0.00000-0.00008)	0.00895 (0.00000-0.02596)	0.00000 (0.00000-0.00000)	0.00000 (0.00000-0.00000)	0.00002 (0.00000-0.00007)	0.00000 (0.00000-0.00000)	0.00000 (0.00000-0.00000)	0.00000 (0.00000-0.00000)	0.00001 (0.00000-0.00006)	0.00000 (0.00000-0.00000)	0.00000 (0.00000-0.00000)	0.00242 (0.00000-0.00735)	0.00001 (0.00000-0.00010)	0.00005 (0.00000-0.00021)	0.00001 (0.00000-0.00010)	0.00000 (0.00000-0.00000)	0.00594 (0.00000-0.01670)	0.00044 (0.00000-0.00140)	0.00000 (0.00000-0.00000)	0.00007 (0.00000-0.00027)	0.00318 (0.00013-0.00786)	0.00057 (0.00000-0.00132)	0.00025 (0.00000-0.00110)	0.00013 (0.00000-0.00048)	0.00001 (0.00000-0.00004)	0.00000 (0.00000-0.00000)	0.00239 (0.00000-0.01094)	0.05571 (0.03513-0.07944)
Mm_dS3	0.00004 (0.00000-0.00013)	0.00012 (0.00000-0.00034)	0.00000 (0.00000-0.00000)	0.00017 (0.00000-0.00048)	0.00133 (0.00012-0.00266)	0.00795 (0.00000-0.02847)	0.00112 (0.00036-0.00207)	0.00002 (0.00000-0.00008)	0.00016 (0.00000-0.00053)	0.00000 (0.00000-0.00000)	0.00000 (0.00000-0.00000)	0.00067 (0.00008-0.00165)	0.00068 (0.00006-0.00164)	0.00000 (0.00000-0.00000)	0.00000 (0.00000-0.00000)	0.00000 (0.00000-0.00000)	0.00000 (0.00000-0.00000)	0.00296 (0.00128-0.00516)	0.00000 (0.00000-0.00000)	0.02253 (0.01304-0.03159)	0.17176 (0.13290-0.21492)	0.10193 (0.05944-0.15881)	0.00673 (0.00226-0.01160)	0.00001 (0.00000-0.00004)	0.00002 (0.00000-0.00011)	0.00006 (0.00000-0.00018)	0.00000 (0.00000-0.00000)	0.00004 (0.00000-0.00015)	0.00004 (0.00000-0.00018)	0.00027 (0.00000-0.00079)	0.00007 (0.00000-0.00025)	0.00017 (0.00000-0.00049)	0.00005 (0.00000-0.00016)	0.00010 (0.00000-0.00060)	0.00247 (0.00080-0.00439)	0.00005 (0.00000-0.00027)	0.00000 (0.00000-0.00000)	0.00000 (0.00000-0.00000)	0.00249 (0.00096-0.00519)	0.00000 (0.00000-0.00000)	0.00002 (0.00000-0.00011)	0.00001 (0.00000-0.00009)	0.00002 (0.00000-0.00009)	0.00000 (0.00000-0.00000)	0.00006 (0.00000-0.00033)	0.00111 (0.00029-0.00249)	0.00015 (0.00000-0.00062)	0.00377 (0.00000-0.01059)	0.00209 (0.00038-0.00407)
Mm_dS3-Pgr-	0.00066 (0.00015-0.00150)	0.00333 (0.00103-0.00655)	0.00049 (0.00000-0.00120)	0.00085 (0.00007-0.00223)	0.00003 (0.00000-0.00013)	0.06004 (0.00302-0.12630)	0.00637 (0.00186-0.01197)	0.00000 (0.00000-0.00000)	0.00001 (0.00000-0.00011)	0.00002 (0.00000-0.00012)	0.00011 (0.00000-0.00061)	0.00043 (0.00004-0.00111)	0.00004 (0.00000-0.00021)	0.00000 (0.00000-0.00000)	0.00034 (0.00000-0.00204)	0.00035 (0.00000-0.00128)	0.00012 (0.00000-0.00058)	0.00152 (0.00023-0.00309)	0.00007 (0.00000-0.00067)	0.00305 (0.00120-0.00516)	0.11122 (0.06379-0.15353)	0.02252 (0.00708-0.03992)	0.04022 (0.02389-0.05302)	0.00028 (0.00000-0.00080)	0.00011 (0.00000-0.00055)	0.00080 (0.00022-0.00183)	0.00218 (0.00000-0.00656)	0.00020 (0.00000-0.00066)	0.00010 (0.00000-0.00029)	0.00023 (0.00000-0.00071)	0.00002 (0.00000-0.00012)	0.00007 (0.00000-0.00026)	0.00030 (0.00005-0.00066)	0.00105 (0.00000-0.00285)	0.00783 (0.00210-0.01757)	0.00075 (0.00000-0.00191)	0.00000 (0.00000-0.00000)	0.00031 (0.00003-0.00086)	0.00193 (0.00090-0.00363)	0.00000 (0.00000-0.00000)	0.00075 (0.00000-0.00229)	0.00098 (0.00016-0.00201)	0.00099 (0.00022-0.00190)	0.00002 (0.00000-0.00008)	0.00016 (0.00000-0.00052)	0.00055 (0.00009-0.00133)	0.00000 (0.00000-0.00000)	0.00201 (0.00000-0.00514)	0.00613 (0.00359-0.00914)
Mm_fLEC	0.00000 (0.00000-0.00000)	0.00000 (0.00000-0.00000)	0.00000 (0.00000-0.00000)	0.00000 (0.00000-0.00000)	0.00000 (0.00000-0.00000)	0.00000 (0.00000-0.00000)	0.00000 (0.00000-0.00000)	0.00022 (0.00000-0.00098)	0.00000 (0.00000-0.00000)	0.00000 (0.00000-0.00000)	0.00000 (0.00000-0.00000)	0.00003 (0.00000-0.00020)	0.04775 (0.01769-0.08507)	0.00000 (0.00000-0.00000)	0.00000 (0.00000-0.00000)	0.00000 (0.00000-0.00000)	0.00000 (0.00000-0.00000)	0.24981 (0.17288-0.33793)	0.00000 (0.00000-0.00000)	0.00001 (0.00000-0.00005)	0.00000 (0.00000-0.00000)	0.00000 (0.00000-0.00000)	0.00000 (0.00000-0.00000)	0.00000 (0.00000-0.00000)	0.00000 (0.00000-0.00000)	0.00002 (0.00000-0.00009)	0.00000 (0.00000-0.00000)	0.00002 (0.00000-0.00006)	0.00000 (0.00000-0.00000)	0.02327 (0.01406-0.03455)	0.00000 (0.00000-0.00000)	0.00000 (0.00000-0.00000)	0.00001 (0.00000-0.00005)	0.00069 (0.00000-0.00193)	0.00068 (0.00006-0.00154)	0.00085 (0.00005-0.00222)	0.00000 (0.00000-0.00000)	0.00000 (0.00000-0.00000)	0.00065 (0.00000-0.00222)	0.00000 (0.00000-0.00000)	0.00000 (0.00000-0.00003)	0.00000 (0.00000-0.00001)	0.00003 (0.00000-0.00015)	0.00000 (0.00000-0.00000)	0.00001 (0.00000-0.00005)	0.09307 (0.06526-0.11991)	0.00000 (0.00000-0.00000)	0.00005 (0.00000-0.00049)	0.00001 (0.00000-0.00007)
Mm_fMES	0.00000 (0.00000-0.00000)	0.00000 (0.00000-0.00000)	0.00000 (0.00000-0.00000)	0.00000 (0.00000-0.00000)	0.00000 (0.00000-0.00000)	0.00000 (0.00000-0.00000)	0.00000 (0.00000-0.00000)	0.00000 (0.00000-0.00000)	0.00000 (0.00000-0.00000)	0.00000 (0.00000-0.00000)	0.00000 (0.00000-0.00000)	0.00499 (0.00204-0.00830)	0.00000 (0.00000-0.00000)	0.00000 (0.00000-0.00000)	0.00000 (0.00000-0.00000)	0.00439 (0.00187-0.00769)	0.00000 (0.00000-0.00000)	0.00000 (0.00000-0.00000)	0.00000 (0.00000-0.00000)	0.22836 (0.17326-0.28674)	0.00095 (0.00000-0.00251)	0.00000 (0.00000-0.00000)	0.00000 (0.00000-0.00000)	0.00010 (0.00000-0.00043)	0.00000 (0.00000-0.00000)	0.00006 (0.00000-0.00029)	0.00014 (0.00000-0.00080)	0.00007 (0.00000-0.00018)	0.00012 (0.00000-0.00041)	0.00300 (0.00027-0.00605)	0.00000 (0.00000-0.00000)	0.00002 (0.00000-0.00007)	0.00000 (0.00000-0.00000)	0.00060 (0.00000-0.00171)	0.00419 (0.00023-0.00929)	0.00096 (0.00000-0.00236)	0.00000 (0.00000-0.00000)	0.00001 (0.00000-0.00005)	0.00969 (0.00115-0.01905)	0.00000 (0.00000-0.00000)	0.00000 (0.00000-0.00000)	0.00003 (0.00000-0.00009)	0.00001 (0.00000-0.00010)	0.00018 (0.00000-0.00080)	0.00000 (0.00000-0.00000)	0.00048 (0.00005-0.00126)	0.00012 (0.00000-0.00060)	0.00124 (0.00000-0.00451)	0.00010 (0.00002-0.00022)
Mm_fMES-Cxcl14	0.00000 (0.00000-0.00000)	0.00000 (0.00000-0.00000)	0.00000 (0.00000-0.00000)	0.00000 (0.00000-0.00000)	0.00000 (0.00000-0.00000)	0.00000 (0.00000-0.00000)	0.00000 (0.00000-0.00000)	0.00000 (0.00000-0.00000)	0.00000 (0.00000-0.00000)	0.00000 (0.00000-0.00000)	0.00000 (0.00000-0.00000)	0.00000 (0.00000-0.00000)	0.00000 (0.00000-0.00000)	0.00000 (0.00000-0.00000)	0.00000 (0.00000-0.00000)	0.00000 (0.00000-0.00000)	0.00000 (0.00000-0.00000)	0.00000 (0.00000-0.00000)	0.00000 (0.00000-0.00000)	0.18251 (0.12934-0.22743)	0.00000 (0.00000-0.00000)	0.00000 (0.00000-0.00000)	0.00000 (0.00000-0.00000)	0.00000 (0.00000-0.00000)	0.00000 (0.00000-0.00000)	0.00000 (0.00000-0.00000)	0.00000 (0.00000-0.00000)	0.00000 (0.00000-0.00002)	0.00000 (0.00000-0.00000)	0.00234 (0.00000-0.00940)	0.00000 (0.00000-0.00000)	0.00000 (0.00000-0.00000)	0.00000 (0.00000-0.00000)	0.00000 (0.00000-0.00000)	0.00000 (0.00000-0.00000)	0.00000 (0.00000-0.00000)	0.00000 (0.00000-0.00000)	0.00000 (0.00000-0.00000)	0.00028 (0.00000-0.00100)	0.00000 (0.00000-0.00000)	0.00000 (0.00000-0.00000)	0.00000 (0.00000-0.00001)	0.00000 (0.00000-0.00000)	0.00000 (0.00000-0.00000)	0.00000 (0.00000-0.00000)	0.00002 (0.00000-0.00010)	0.00000 (0.00000-0.00000)	0.00000 (0.00000-0.00000)	0.00001 (0.00000-0.00004)
Mm_fVEC	0.00004 (0.00000-0.00027)	0.00000 (0.00000-0.00000)	0.00000 (0.00000-0.00000)	0.00000 (0.00000-0.00000)	0.00196 (0.00051-0.00384)	0.01121 (0.00000-0.03445)	0.00363 (0.00182-0.00623)	0.00025 (0.00000-0.00085)	0.00138 (0.00031-0.00269)	0.00004 (0.00000-0.00021)	0.00000 (0.00000-0.00000)	0.00004 (0.00000-0.00020)	0.01919 (0.00757-0.03994)	0.00000 (0.00000-0.00000)	0.00000 (0.00000-0.00000)	0.00027 (0.00000-0.00095)	0.00031 (0.00000-0.00105)	0.19393 (0.14575-0.24208)	0.00000 (0.00000-0.00000)	0.00002 (0.00000-0.00013)	0.00005 (0.00000-0.00034)	0.00000 (0.00000-0.00000)	0.00001 (0.00000-0.00012)	0.00012 (0.00000-0.00056)	0.00250 (0.00013-0.00694)	0.00000 (0.00000-0.00003)	0.00039 (0.00000-0.00196)	0.00223 (0.00034-0.00425)	0.00010 (0.00000-0.00028)	0.01576 (0.00472-0.03199)	0.00039 (0.00000-0.00116)	0.00060 (0.00012-0.00144)	0.00020 (0.00000-0.00066)	0.00039 (0.00000-0.00124)	0.00111 (0.00000-0.00371)	0.00145 (0.00000-0.00460)	0.00038 (0.00000-0.00156)	0.00000 (0.00000-0.00000)	0.00019 (0.00003-0.00048)	0.00000 (0.00000-0.00000)	0.00006 (0.00000-0.00019)	0.00001 (0.00000-0.00004)	0.00000 (0.00000-0.00000)	0.00000 (0.00000-0.00000)	0.00000 (0.00000-0.00000)	0.15346 (0.12081-0.18792)	0.00245 (0.00086-0.00506)	0.00010 (0.00000-0.00097)	0.00001 (0.00000-0.00004)
Mm_fVEC2	0.00519 (0.00243-0.00826)	0.00568 (0.00306-0.00933)	0.01424 (0.00097-0.03444)	0.00113 (0.00018-0.00249)	0.00000 (0.00000-0.00000)	0.05095 (0.00031-0.12553)	0.00101 (0.00015-0.00202)	0.00045 (0.00000-0.00099)	0.00000 (0.00000-0.00000)	0.00000 (0.00000-0.00000)	0.00000 (0.00000-0.00000)	0.01556 (0.00823-0.02683)	0.00705 (0.00118-0.01909)	0.00000 (0.00000-0.00000)	0.00019 (0.00000-0.00070)	0.01377 (0.00532-0.03236)	0.00002 (0.00000-0.00013)	0.08239 (0.06068-0.10533)	0.00000 (0.00000-0.00000)	0.04644 (0.03274-0.06154)	0.00499 (0.00154-0.01032)	0.00034 (0.00000-0.00189)	0.00228 (0.00089-0.00430)	0.00023 (0.00000-0.00062)	0.00006 (0.00000-0.00030)	0.01334 (0.00473-0.02542)	0.00184 (0.00000-0.00526)	0.00053 (0.00008-0.00136)	0.00015 (0.00000-0.00043)	0.03406 (0.01484-0.05876)	0.00006 (0.00000-0.00030)	0.00013 (0.00000-0.00043)	0.00011 (0.00000-0.00026)	0.04375 (0.01688-0.07253)	0.03047 (0.01719-0.04762)	0.03722 (0.01636-0.06169)	0.00013 (0.00000-0.00075)	0.00059 (0.00016-0.00122)	0.00489 (0.00249-0.00794)	0.00000 (0.00000-0.00000)	0.00010 (0.00000-0.00045)	0.01236 (0.00398-0.02636)	0.01815 (0.00792-0.03521)	0.00070 (0.00014-0.00186)	0.01778 (0.00354-0.03700)	0.04228 (0.03252-0.05257)	0.00005 (0.00000-0.00035)	0.00430 (0.00007-0.01305)	0.00432 (0.00037-0.01173)
Te_Amnion	0.10472 (0.00000-0.26151)	0.03608 (0.00000-0.13266)	0.00149 (0.00000-0.00723)	0.03706 (0.00000-0.15161)	0.00000 (0.00000-0.00000)	0.00000 (0.00000-0.00000)	0.00000 (0.00000-0.00000)	0.00000 (0.00000-0.00000)	0.00000 (0.00000-0.00000)	0.00000 (0.00000-0.00000)	0.00000 (0.00000-0.00000)	0.00000 (0.00000-0.00000)	0.00000 (0.00000-0.00000)	0.00000 (0.00000-0.00000)	0.00000 (0.00000-0.00000)	0.00000 (0.00000-0.00000)	0.00000 (0.00000-0.00000)	0.00000 (0.00000-0.00000)	0.00000 (0.00000-0.00000)	0.00384 (0.00000-0.02583)	0.00050 (0.00000-0.00587)	0.00000 (0.00000-0.00000)	0.00041 (0.00000-0.00411)	0.00000 (0.00000-0.00000)	0.00000 (0.00000-0.00000)	0.00000 (0.00000-0.00001)	0.00000 (0.00000-0.00000)	0.00000 (0.00000-0.00000)	0.00000 (0.00000-0.00000)	0.00000 (0.00000-0.00000)	0.00000 (0.00000-0.00000)	0.00000 (0.00000-0.00000)	0.00000 (0.00000-0.00000)	0.00000 (0.00000-0.00000)	0.00000 (0.00000-0.00000)	0.00000 (0.00000-0.00000)	0.00000 (0.00000-0.00000)	0.00005 (0.00000-0.00016)	0.00000 (0.00000-0.00000)	0.00000 (0.00000-0.00000)	0.00000 (0.00000-0.00000)	0.04337 (0.00000-0.11850)	0.18697 (0.00000-0.37906)	0.00053 (0.00000-0.00177)	0.00296 (0.00000-0.02517)	0.00000 (0.00000-0.00002)	0.00000 (0.00000-0.00000)	0.00000 (0.00000-0.00000)	0.00000 (0.00000-0.00000)
Te_BC	0.00089 (0.00000-0.00298)	0.00239 (0.00000-0.00820)	0.00000 (0.00000-0.00000)	0.00005 (0.00000-0.00047)	0.00974 (0.00000-0.03487)	0.00000 (0.00000-0.00000)	0.02210 (0.00526-0.04274)	0.00014 (0.00000-0.00069)	0.00366 (0.00000-0.01349)	0.00000 (0.00000-0.00000)	0.00000 (0.00000-0.00000)	0.00222 (0.00000-0.00825)	0.00000 (0.00000-0.00000)	0.00040 (0.00000-0.00204)	0.00003 (0.00000-0.00043)	0.00001 (0.00000-0.00012)	0.01603 (0.00000-0.04779)	0.00000 (0.00000-0.00000)	0.00000 (0.00000-0.00000)	0.00121 (0.00000-0.00447)	0.00126 (0.00000-0.00586)	0.00081 (0.00000-0.00258)	0.00080 (0.00000-0.00337)	0.17444 (0.12373-0.23105)	0.00045 (0.00000-0.00268)	0.00019 (0.00000-0.00128)	0.00017 (0.00000-0.00123)	0.00272 (0.00000-0.01183)	0.00010 (0.00000-0.00047)	0.00008 (0.00000-0.00089)	0.00000 (0.00000-0.00000)	0.00137 (0.00000-0.00432)	0.00012 (0.00000-0.00039)	0.00000 (0.00000-0.00000)	0.00002 (0.00000-0.00014)	0.00000 (0.00000-0.00000)	0.00116 (0.00000-0.00589)	0.00010 (0.00000-0.00083)	0.00014 (0.00000-0.00095)	0.00000 (0.00000-0.00000)	0.00093 (0.00000-0.00498)	0.00078 (0.00000-0.00396)	0.00083 (0.00000-0.00456)	0.00000 (0.00000-0.00003)	0.00029 (0.00000-0.00215)	0.00000 (0.00000-0.00001)	0.00565 (0.00000-0.01514)	0.00000 (0.00000-0.00000)	0.00263 (0.00000-0.00759)
Te_CTB-CYP11A1	0.03433 (0.00005-0.08647)	0.10742 (0.03234-0.20684)	0.00649 (0.00000-0.02496)	0.01809 (0.00000-0.05215)	0.00000 (0.00000-0.00000)	0.00000 (0.00000-0.00000)	0.00067 (0.00000-0.00457)	0.00000 (0.00000-0.00000)	0.00000 (0.00000-0.00000)	0.00000 (0.00000-0.00000)	0.00000 (0.00000-0.00000)	0.00000 (0.00000-0.00000)	0.00000 (0.00000-0.00000)	0.00000 (0.00000-0.00000)	0.00234 (0.00000-0.00784)	0.00000 (0.00000-0.00000)	0.00000 (0.00000-0.00000)	0.00000 (0.00000-0.00000)	0.00000 (0.00000-0.00000)	0.00000 (0.00000-0.00000)	0.00282 (0.00000-0.01252)	0.00003 (0.00000-0.00036)	0.01699 (0.00021-0.04392)	0.00000 (0.00000-0.00000)	0.00000 (0.00000-0.00000)	0.00032 (0.00000-0.00319)	0.00000 (0.00000-0.00000)	0.00000 (0.00000-0.00000)	0.00000 (0.00000-0.00000)	0.00000 (0.00000-0.00000)	0.00000 (0.00000-0.00000)	0.00000 (0.00000-0.00000)	0.00000 (0.00000-0.00000)	0.00000 (0.00000-0.00000)	0.00000 (0.00000-0.00000)	0.00000 (0.00000-0.00000)	0.00000 (0.00000-0.00000)	0.02604 (0.00471-0.05637)	0.00046 (0.00000-0.00523)	0.00000 (0.00000-0.00000)	0.00000 (0.00000-0.00000)	0.08609 (0.02509-0.15857)	0.10248 (0.03076-0.18519)	0.01572 (0.00056-0.04932)	0.00423 (0.00000-0.01620)	0.00000 (0.00000-0.00000)	0.00000 (0.00000-0.00000)	0.00000 (0.00000-0.00000)	0.00000 (0.00000-0.00000)
Te_CTB-HSD3B1	0.00791 (0.00162-0.01770)	0.02379 (0.00974-0.04084)	0.00297 (0.00000-0.01361)	0.00560 (0.00031-0.01328)	0.00000 (0.00000-0.00000)	0.00000 (0.00000-0.00000)	0.00263 (0.00009-0.00754)	0.00000 (0.00000-0.00000)	0.00000 (0.00000-0.00000)	0.00000 (0.00000-0.00000)	0.00000 (0.00000-0.00000)	0.00055 (0.00000-0.00221)	0.00000 (0.00000-0.00000)	0.00000 (0.00000-0.00000)	0.01968 (0.00688-0.03502)	0.00000 (0.00000-0.00000)	0.00000 (0.00000-0.00000)	0.00008 (0.00000-0.00042)	0.00457 (0.00000-0.01448)	0.01133 (0.00385-0.02106)	0.02777 (0.01051-0.04779)	0.01915 (0.00592-0.04202)	0.05905 (0.03398-0.09315)	0.00000 (0.00000-0.00000)	0.00000 (0.00000-0.00000)	0.03208 (0.01926-0.04671)	0.00003 (0.00000-0.00025)	0.00002 (0.00000-0.00007)	0.00000 (0.00000-0.00000)	0.00001 (0.00000-0.00005)	0.00000 (0.00000-0.00000)	0.00000 (0.00000-0.00000)	0.00000 (0.00000-0.00000)	0.00000 (0.00000-0.00000)	0.00004 (0.00000-0.00022)	0.00000 (0.00000-0.00000)	0.00000 (0.00000-0.00000)	0.02115 (0.00543-0.04065)	0.00027 (0.00001-0.00126)	0.02331 (0.00000-0.05907)	0.00000 (0.00000-0.00000)	0.01247 (0.00478-0.02304)	0.08712 (0.05072-0.12574)	0.00216 (0.00089-0.00377)	0.00339 (0.00031-0.00881)	0.00011 (0.00000-0.00062)	0.00000 (0.00000-0.00000)	0.00052 (0.00000-0.00299)	0.00184 (0.00001-0.00613)
Te_CTB-IGF2	0.13661 (0.08779-0.18878)	0.03005 (0.01354-0.05174)	0.00696 (0.00000-0.02002)	0.02218 (0.00794-0.03605)	0.00000 (0.00000-0.00000)	0.00000 (0.00000-0.00000)	0.00038 (0.00000-0.00155)	0.00000 (0.00000-0.00000)	0.00000 (0.00000-0.00000)	0.00000 (0.00000-0.00000)	0.00000 (0.00000-0.00000)	0.00000 (0.00000-0.00000)	0.00000 (0.00000-0.00000)	0.00000 (0.00000-0.00000)	0.00029 (0.00000-0.00163)	0.00000 (0.00000-0.00000)	0.00000 (0.00000-0.00000)	0.00000 (0.00000-0.00000)	0.00000 (0.00000-0.00000)	0.00444 (0.00137-0.00849)	0.00091 (0.00000-0.00256)	0.00015 (0.00000-0.00055)	0.00215 (0.00008-0.00451)	0.00000 (0.00000-0.00000)	0.00000 (0.00000-0.00000)	0.00173 (0.00012-0.00435)	0.00000 (0.00000-0.00000)	0.00000 (0.00000-0.00000)	0.00000 (0.00000-0.00000)	0.00003 (0.00000-0.00035)	0.00000 (0.00000-0.00000)	0.00000 (0.00000-0.00000)	0.00000 (0.00000-0.00000)	0.00000 (0.00000-0.00000)	0.00001 (0.00000-0.00011)	0.00000 (0.00000-0.00000)	0.00000 (0.00000-0.00000)	0.00230 (0.00043-0.00488)	0.00005 (0.00000-0.00030)	0.00000 (0.00000-0.00000)	0.00000 (0.00000-0.00000)	0.03707 (0.01937-0.05936)	0.07046 (0.04593-0.10116)	0.00335 (0.00165-0.00553)	0.01541 (0.00726-0.02723)	0.00004 (0.00000-0.00030)	0.00000 (0.00000-0.00000)	0.05758 (0.02754-0.08958)	0.05986 (0.02887-0.08645)
Te_DC	0.00000 (0.00000-0.00000)	0.00000 (0.00000-0.00000)	0.00000 (0.00000-0.00000)	0.00000 (0.00000-0.00000)	0.01707 (0.00749-0.02906)	0.00000 (0.00000-0.00000)	0.19078 (0.14689-0.23669)	0.00468 (0.00027-0.01066)	0.01451 (0.00552-0.02691)	0.00000 (0.00000-0.00000)	0.00000 (0.00000-0.00000)	0.00000 (0.00000-0.00000)	0.00000 (0.00000-0.00000)	0.00000 (0.00000-0.00000)	0.00000 (0.00000-0.00000)	0.00000 (0.00000-0.00000)	0.00000 (0.00000-0.00000)	0.00000 (0.00000-0.00000)	0.00000 (0.00000-0.00000)	0.00000 (0.00000-0.00002)	0.00000 (0.00000-0.00000)	0.00000 (0.00000-0.00000)	0.00004 (0.00000-0.00024)	0.00511 (0.00249-0.00852)	0.09834 (0.04719-0.15478)	0.00000 (0.00000-0.00001)	0.00113 (0.00000-0.00410)	0.00481 (0.00078-0.01131)	0.00015 (0.00000-0.00060)	0.00003 (0.00000-0.00051)	0.01235 (0.00159-0.03084)	0.00957 (0.00247-0.01839)	0.00026 (0.00000-0.00082)	0.00000 (0.00000-0.00000)	0.00000 (0.00000-0.00000)	0.00000 (0.00000-0.00000)	0.03389 (0.01810-0.05362)	0.00000 (0.00000-0.00001)	0.00034 (0.00000-0.00146)	0.00000 (0.00000-0.00000)	0.00009 (0.00000-0.00048)	0.00000 (0.00000-0.00000)	0.00000 (0.00000-0.00000)	0.00000 (0.00000-0.00002)	0.00000 (0.00000-0.00001)	0.00005 (0.00000-0.00015)	0.09129 (0.06353-0.11992)	0.00000 (0.00000-0.00000)	0.00000 (0.00000-0.00002)
Te_DC-CCR7	0.00106 (0.00000-0.00543)	0.00384 (0.00000-0.01084)	0.00041 (0.00000-0.00276)	0.00027 (0.00000-0.00259)	0.03443 (0.00251-0.08307)	0.00274 (0.00000-0.00933)	0.00656 (0.00000-0.01916)	0.00000 (0.00000-0.00000)	0.00315 (0.00000-0.01719)	0.00000 (0.00000-0.00000)	0.00000 (0.00000-0.00000)	0.00000 (0.00000-0.00000)	0.00000 (0.00000-0.00000)	0.00000 (0.00000-0.00000)	0.00000 (0.00000-0.00000)	0.00000 (0.00000-0.00000)	0.00000 (0.00000-0.00000)	0.00000 (0.00000-0.00000)	0.00000 (0.00000-0.00000)	0.00000 (0.00000-0.00000)	0.00078 (0.00000-0.00413)	0.00000 (0.00000-0.00000)	0.00055 (0.00000-0.00341)	0.00057 (0.00000-0.00278)	0.00024 (0.00000-0.00202)	0.00000 (0.00000-0.00000)	0.00000 (0.00000-0.00000)	0.00022 (0.00000-0.00263)	0.00000 (0.00000-0.00000)	0.00000 (0.00000-0.00000)	0.00000 (0.00000-0.00007)	0.00033 (0.00000-0.00209)	0.00000 (0.00000-0.00000)	0.00000 (0.00000-0.00000)	0.00000 (0.00000-0.00000)	0.00000 (0.00000-0.00000)	0.00000 (0.00000-0.00000)	0.00013 (0.00000-0.00148)	0.00016 (0.00000-0.00112)	0.00000 (0.00000-0.00000)	0.00000 (0.00000-0.00000)	0.00071 (0.00000-0.00507)	0.00032 (0.00000-0.00251)	0.00000 (0.00000-0.00000)	0.00000 (0.00000-0.00000)	0.00000 (0.00000-0.00000)	0.14798 (0.05919-0.23823)	0.00000 (0.00000-0.00000)	0.00008 (0.00000-0.00081)
Te_DC-CLEC9A	0.00000 (0.00000-0.00000)	0.00000 (0.00000-0.00000)	0.00000 (0.00000-0.00000)	0.00000 (0.00000-0.00000)	0.07913 (0.01999-0.14994)	0.00000 (0.00000-0.00000)	0.11563 (0.05706-0.17528)	0.02002 (0.00000-0.04898)	0.00308 (0.00000-0.01151)	0.00000 (0.00000-0.00000)	0.00000 (0.00000-0.00000)	0.00000 (0.00000-0.00000)	0.00000 (0.00000-0.00000)	0.00000 (0.00000-0.00000)	0.00000 (0.00000-0.00000)	0.00000 (0.00000-0.00000)	0.00000 (0.00000-0.00000)	0.00000 (0.00000-0.00000)	0.00000 (0.00000-0.00000)	0.00000 (0.00000-0.00000)	0.00000 (0.00000-0.00000)	0.00000 (0.00000-0.00000)	0.00000 (0.00000-0.00000)	0.00140 (0.00016-0.00307)	0.00870 (0.00182-0.02621)	0.00000 (0.00000-0.00000)	0.00020 (0.00000-0.00118)	0.00789 (0.00000-0.02673)	0.00004 (0.00000-0.00016)	0.00000 (0.00000-0.00000)	0.00021 (0.00000-0.00219)	0.00268 (0.00000-0.01075)	0.00011 (0.00000-0.00033)	0.00000 (0.00000-0.00000)	0.00000 (0.00000-0.00000)	0.00000 (0.00000-0.00000)	0.02184 (0.00908-0.03943)	0.00000 (0.00000-0.00000)	0.00079 (0.00000-0.00586)	0.00000 (0.00000-0.00000)	0.00000 (0.00000-0.00000)	0.00000 (0.00000-0.00000)	0.00000 (0.00000-0.00000)	0.00000 (0.00000-0.00000)	0.00000 (0.00000-0.00000)	0.00001 (0.00000-0.00006)	0.20228 (0.10893-0.29079)	0.00000 (0.00000-0.00000)	0.00000 (0.00000-0.00000)
Te_EPT	0.00149 (0.00000-0.00507)	0.00021 (0.00000-0.00112)	0.00000 (0.00000-0.00000)	0.00046 (0.00000-0.00228)	0.00000 (0.00000-0.00000)	0.00000 (0.00000-0.00000)	0.00000 (0.00000-0.00000)	0.00000 (0.00000-0.00000)	0.00000 (0.00000-0.00000)	0.00000 (0.00000-0.00000)	0.00000 (0.00000-0.00000)	0.00001 (0.00000-0.00006)	0.00000 (0.00000-0.00000)	0.00000 (0.00000-0.00000)	0.00018 (0.00000-0.00116)	0.00000 (0.00000-0.00000)	0.00000 (0.00000-0.00000)	0.00000 (0.00000-0.00002)	0.00057 (0.00000-0.00323)	0.00025 (0.00000-0.00108)	0.09689 (0.02781-0.17443)	0.04842 (0.02277-0.08251)	0.03893 (0.00318-0.09142)	0.00000 (0.00000-0.00000)	0.00000 (0.00000-0.00000)	0.04538 (0.02370-0.06770)	0.00000 (0.00000-0.00000)	0.00004 (0.00000-0.00015)	0.00000 (0.00000-0.00000)	0.00019 (0.00000-0.00076)	0.00000 (0.00000-0.00000)	0.00006 (0.00000-0.00025)	0.00000 (0.00000-0.00000)	0.00000 (0.00000-0.00000)	0.00000 (0.00000-0.00000)	0.00000 (0.00000-0.00000)	0.00000 (0.00000-0.00000)	0.00139 (0.00013-0.00451)	0.00007 (0.00000-0.00021)	0.10609 (0.03032-0.20031)	0.00000 (0.00000-0.00000)	0.07640 (0.04379-0.10884)	0.11022 (0.06916-0.15463)	0.00235 (0.00113-0.00393)	0.03719 (0.02260-0.05746)	0.00012 (0.00000-0.00082)	0.00000 (0.00000-0.00000)	0.00000 (0.00000-0.00000)	0.00051 (0.00000-0.00312)
Te_GE-SLCO2A1	0.17466 (0.12293-0.22991)	0.10134 (0.05704-0.15371)	0.02584 (0.00677-0.05530)	0.24996 (0.19621-0.31407)	0.00000 (0.00000-0.00000)	0.00000 (0.00000-0.00000)	0.00000 (0.00000-0.00003)	0.00055 (0.00000-0.00233)	0.00000 (0.00000-0.00000)	0.00000 (0.00000-0.00000)	0.00000 (0.00000-0.00000)	0.00000 (0.00000-0.00000)	0.00000 (0.00000-0.00000)	0.00000 (0.00000-0.00000)	0.00006 (0.00000-0.00061)	0.00000 (0.00000-0.00000)	0.00000 (0.00000-0.00000)	0.00000 (0.00000-0.00000)	0.00000 (0.00000-0.00000)	0.00000 (0.00000-0.00000)	0.00003 (0.00000-0.00015)	0.00046 (0.00000-0.00200)	0.00035 (0.00000-0.00097)	0.00000 (0.00000-0.00000)	0.00000 (0.00000-0.00000)	0.00034 (0.00001-0.00104)	0.00000 (0.00000-0.00000)	0.00000 (0.00000-0.00000)	0.00000 (0.00000-0.00000)	0.00000 (0.00000-0.00000)	0.00000 (0.00000-0.00000)	0.00000 (0.00000-0.00000)	0.00018 (0.00000-0.00098)	0.00000 (0.00000-0.00000)	0.00000 (0.00000-0.00000)	0.00000 (0.00000-0.00000)	0.00000 (0.00000-0.00000)	0.00184 (0.00028-0.00408)	0.00013 (0.00000-0.00050)	0.00000 (0.00000-0.00000)	0.00001 (0.00000-0.00005)	0.00017 (0.00000-0.00062)	0.00629 (0.00223-0.01306)	0.00177 (0.00027-0.00457)	0.00003 (0.00000-0.00014)	0.00046 (0.00000-0.00166)	0.00000 (0.00000-0.00000)	0.05336 (0.03088-0.07895)	0.21824 (0.17137-0.27756)
Te_HB	0.00036 (0.00000-0.00185)	0.00021 (0.00000-0.00126)	0.00000 (0.00000-0.00000)	0.00006 (0.00000-0.00052)	0.00473 (0.00078-0.01007)	0.00000 (0.00000-0.00000)	0.14099 (0.08911-0.19998)	0.05451 (0.02924-0.08422)	0.03408 (0.00912-0.06666)	0.00000 (0.00000-0.00000)	0.00000 (0.00000-0.00000)	0.00000 (0.00000-0.00000)	0.00000 (0.00000-0.00000)	0.00000 (0.00000-0.00000)	0.00000 (0.00000-0.00000)	0.00000 (0.00000-0.00000)	0.00000 (0.00000-0.00000)	0.00000 (0.00000-0.00000)	0.00000 (0.00000-0.00000)	0.00000 (0.00000-0.00000)	0.00000 (0.00000-0.00000)	0.00000 (0.00000-0.00000)	0.00008 (0.00000-0.00048)	0.00049 (0.00000-0.00153)	0.00179 (0.00021-0.00437)	0.00000 (0.00000-0.00000)	0.00076 (0.00000-0.00316)	0.18677 (0.15419-0.21968)	0.00000 (0.00000-0.00000)	0.00067 (0.00000-0.00294)	0.00181 (0.00012-0.00476)	0.00333 (0.00102-0.00619)	0.00002 (0.00000-0.00008)	0.00000 (0.00000-0.00000)	0.00001 (0.00000-0.00012)	0.00000 (0.00000-0.00000)	0.00077 (0.00000-0.00254)	0.00001 (0.00000-0.00003)	0.00110 (0.00001-0.00422)	0.00000 (0.00000-0.00000)	0.00001 (0.00000-0.00004)	0.00021 (0.00000-0.00100)	0.00088 (0.00000-0.00387)	0.00004 (0.00000-0.00027)	0.00002 (0.00000-0.00007)	0.00094 (0.00002-0.00286)	0.00022 (0.00000-0.00078)	0.00000 (0.00000-0.00000)	0.00001 (0.00000-0.00003)
Te_LEC	0.00027 (0.00000-0.00123)	0.00000 (0.00000-0.00000)	0.00000 (0.00000-0.00000)	0.00000 (0.00000-0.00000)	0.00000 (0.00000-0.00000)	0.00000 (0.00000-0.00000)	0.00000 (0.00000-0.00000)	0.00000 (0.00000-0.00000)	0.00000 (0.00000-0.00000)	0.00000 (0.00000-0.00000)	0.00000 (0.00000-0.00000)	0.00000 (0.00000-0.00000)	0.00001 (0.00000-0.00024)	0.00000 (0.00000-0.00000)	0.00000 (0.00000-0.00000)	0.00006 (0.00000-0.00032)	0.00000 (0.00000-0.00000)	0.16599 (0.10032-0.22949)	0.00000 (0.00000-0.00000)	0.00000 (0.00000-0.00000)	0.00022 (0.00000-0.00108)	0.00000 (0.00000-0.00000)	0.00000 (0.00000-0.00000)	0.00000 (0.00000-0.00000)	0.00000 (0.00000-0.00000)	0.00000 (0.00000-0.00000)	0.00000 (0.00000-0.00000)	0.00002 (0.00000-0.00009)	0.00000 (0.00000-0.00000)	0.26848 (0.20727-0.34051)	0.00000 (0.00000-0.00000)	0.00000 (0.00000-0.00000)	0.00000 (0.00000-0.00000)	0.00000 (0.00000-0.00000)	0.00000 (0.00000-0.00000)	0.00000 (0.00000-0.00000)	0.00000 (0.00000-0.00000)	0.00001 (0.00000-0.00003)	0.00002 (0.00000-0.00008)	0.00000 (0.00000-0.00000)	0.00000 (0.00000-0.00000)	0.00001 (0.00000-0.00005)	0.00000 (0.00000-0.00000)	0.00000 (0.00000-0.00000)	0.00000 (0.00000-0.00000)	0.00311 (0.00179-0.00478)	0.00000 (0.00000-0.00000)	0.00000 (0.00000-0.00000)	0.00000 (0.00000-0.00000)
Te_MET	0.00000 (0.00000-0.00000)	0.00000 (0.00000-0.00000)	0.00000 (0.00000-0.00000)	0.00000 (0.00000-0.00000)	0.00000 (0.00000-0.00000)	0.00000 (0.00000-0.00000)	0.00000 (0.00000-0.00000)	0.00000 (0.00000-0.00000)	0.00000 (0.00000-0.00000)	0.00000 (0.00000-0.00000)	0.00000 (0.00000-0.00000)	0.00000 (0.00000-0.00000)	0.00000 (0.00000-0.00000)	0.00000 (0.00000-0.00000)	0.00000 (0.00000-0.00000)	0.00000 (0.00000-0.00000)	0.00000 (0.00000-0.00000)	0.00000 (0.00000-0.00000)	0.00000 (0.00000-0.00000)	0.00439 (0.00000-0.02060)	0.00000 (0.00000-0.00000)	0.00000 (0.00000-0.00000)	0.00000 (0.00000-0.00000)	0.00000 (0.00000-0.00000)	0.00000 (0.00000-0.00000)	0.00000 (0.00000-0.00000)	0.00000 (0.00000-0.00000)	0.00000 (0.00000-0.00000)	0.00000 (0.00000-0.00000)	0.00000 (0.00000-0.00000)	0.00000 (0.00000-0.00000)	0.00000 (0.00000-0.00000)	0.00000 (0.00000-0.00000)	0.00000 (0.00000-0.00000)	0.00000 (0.00000-0.00000)	0.00000 (0.00000-0.00000)	0.00000 (0.00000-0.00000)	0.00000 (0.00000-0.00000)	0.00047 (0.00000-0.00376)	0.00000 (0.00000-0.00000)	0.00000 (0.00000-0.00000)	0.00006 (0.00000-0.00094)	0.00000 (0.00000-0.00000)	0.00000 (0.00000-0.00000)	0.00000 (0.00000-0.00000)	0.00000 (0.00000-0.00001)	0.00000 (0.00000-0.00000)	0.00000 (0.00000-0.00000)	0.00000 (0.00000-0.00000)
Te_MPH	0.00002 (0.00000-0.00012)	0.00000 (0.00000-0.00000)	0.00000 (0.00000-0.00000)	0.00000 (0.00000-0.00000)	0.15214 (0.12882-0.17841)	0.00000 (0.00000-0.00000)	0.15670 (0.13758-0.18299)	0.04934 (0.02911-0.07089)	0.21063 (0.16619-0.25688)	0.00000 (0.00000-0.00000)	0.00000 (0.00000-0.00000)	0.00000 (0.00000-0.00000)	0.00000 (0.00000-0.00000)	0.00015 (0.00000-0.00101)	0.00000 (0.00000-0.00000)	0.00000 (0.00000-0.00000)	0.00000 (0.00000-0.00000)	0.00002 (0.00000-0.00011)	0.00000 (0.00000-0.00000)	0.00004 (0.00000-0.00021)	0.00002 (0.00000-0.00012)	0.00030 (0.00000-0.00184)	0.00184 (0.00000-0.00477)	0.00669 (0.00271-0.01140)	0.13550 (0.11011-0.16422)	0.00002 (0.00000-0.00009)	0.01493 (0.00397-0.02903)	0.12447 (0.08986-0.15824)	0.00008 (0.00000-0.00032)	0.00040 (0.00000-0.00122)	0.21158 (0.17088-0.26313)	0.20330 (0.16861-0.24928)	0.00092 (0.00029-0.00159)	0.00000 (0.00000-0.00000)	0.00030 (0.00000-0.00130)	0.00000 (0.00000-0.00000)	0.01365 (0.00456-0.02671)	0.00000 (0.00000-0.00002)	0.00033 (0.00015-0.00058)	0.00000 (0.00000-0.00000)	0.00044 (0.00000-0.00119)	0.00002 (0.00000-0.00007)	0.00000 (0.00000-0.00000)	0.00001 (0.00000-0.00007)	0.00003 (0.00000-0.00011)	0.00088 (0.00036-0.00153)	0.03817 (0.02700-0.05374)	0.00000 (0.00000-0.00000)	0.00026 (0.00005-0.00055)
Te_MPHp	0.00000 (0.00000-0.00000)	0.00000 (0.00000-0.00000)	0.00000 (0.00000-0.00000)	0.00000 (0.00000-0.00000)	0.07074 (0.03747-0.11307)	0.01438 (0.00000-0.04335)	0.11862 (0.05983-0.18655)	0.05128 (0.02247-0.08651)	0.01191 (0.00174-0.02632)	0.00000 (0.00000-0.00000)	0.00000 (0.00000-0.00000)	0.00000 (0.00000-0.00000)	0.00000 (0.00000-0.00000)	0.00000 (0.00000-0.00000)	0.00000 (0.00000-0.00000)	0.00000 (0.00000-0.00000)	0.00000 (0.00000-0.00000)	0.00000 (0.00000-0.00000)	0.00000 (0.00000-0.00000)	0.00003 (0.00000-0.00016)	0.00000 (0.00000-0.00000)	0.00000 (0.00000-0.00000)	0.00032 (0.00000-0.00126)	0.00028 (0.00000-0.00108)	0.00414 (0.00081-0.00905)	0.00000 (0.00000-0.00000)	0.00000 (0.00000-0.00000)	0.13297 (0.09962-0.16700)	0.00001 (0.00000-0.00006)	0.00000 (0.00000-0.00000)	0.00610 (0.00104-0.01411)	0.00145 (0.00027-0.00382)	0.00010 (0.00000-0.00078)	0.00000 (0.00000-0.00000)	0.00059 (0.00000-0.00294)	0.00000 (0.00000-0.00000)	0.00000 (0.00000-0.00000)	0.00001 (0.00000-0.00005)	0.00397 (0.00011-0.01037)	0.00000 (0.00000-0.00000)	0.00005 (0.00000-0.00022)	0.00001 (0.00000-0.00002)	0.00006 (0.00000-0.00072)	0.00008 (0.00000-0.00043)	0.00001 (0.00000-0.00005)	0.00001 (0.00000-0.00004)	0.00011 (0.00000-0.00044)	0.00000 (0.00000-0.00000)	0.00001 (0.00000-0.00005)
Te_NEU-CHL1	0.00000 (0.00000-0.00000)	0.00000 (0.00000-0.00000)	0.00000 (0.00000-0.00000)	0.00000 (0.00000-0.00000)	0.00000 (0.00000-0.00000)	0.00000 (0.00000-0.00000)	0.00000 (0.00000-0.00000)	0.00000 (0.00000-0.00000)	0.00000 (0.00000-0.00000)	0.00000 (0.00000-0.00000)	0.00000 (0.00000-0.00000)	0.11753 (0.00000-0.29361)	0.00000 (0.00000-0.00000)	0.00000 (0.00000-0.00000)	0.00000 (0.00000-0.00000)	0.00682 (0.00000-0.04210)	0.00000 (0.00000-0.00000)	0.00000 (0.00000-0.00000)	0.00000 (0.00000-0.00000)	0.06850 (0.00000-0.24997)	0.00000 (0.00000-0.00000)	0.00000 (0.00000-0.00000)	0.00000 (0.00000-0.00000)	0.00000 (0.00000-0.00000)	0.00000 (0.00000-0.00000)	0.00000 (0.00000-0.00000)	0.00000 (0.00000-0.00000)	0.00000 (0.00000-0.00000)	0.00000 (0.00000-0.00000)	0.00000 (0.00000-0.00000)	0.00000 (0.00000-0.00000)	0.00000 (0.00000-0.00000)	0.00000 (0.00000-0.00000)	0.00000 (0.00000-0.00000)	0.00115 (0.00000-0.01478)	0.00000 (0.00000-0.00000)	0.00000 (0.00000-0.00000)	0.00000 (0.00000-0.00000)	0.01785 (0.00000-0.07788)	0.00000 (0.00000-0.00000)	0.00000 (0.00000-0.00000)	0.00000 (0.00000-0.00000)	0.00000 (0.00000-0.00000)	0.00000 (0.00000-0.00000)	0.00000 (0.00000-0.00000)	0.00136 (0.00000-0.01161)	0.00000 (0.00000-0.00000)	0.00000 (0.00000-0.00000)	0.00000 (0.00000-0.00001)
Te_NKC	0.00776 (0.00391-0.01261)	0.09178 (0.04916-0.14033)	0.10481 (0.03678-0.20210)	0.00496 (0.00136-0.01067)	0.04857 (0.04045-0.05961)	0.13323 (0.04187-0.23449)	0.11091 (0.09312-0.12941)	0.06133 (0.04766-0.07644)	0.02040 (0.01180-0.02986)	0.09054 (0.04189-0.14991)	0.11743 (0.08127-0.15852)	0.00019 (0.00000-0.00069)	0.00000 (0.00000-0.00000)	0.00037 (0.00000-0.00176)	0.10669 (0.05604-0.17169)	0.00000 (0.00000-0.00000)	0.00224 (0.00000-0.00680)	0.00004 (0.00000-0.00019)	0.00007 (0.00000-0.00063)	0.00070 (0.00018-0.00132)	0.01783 (0.00663-0.03084)	0.02084 (0.00617-0.04451)	0.02519 (0.01534-0.03836)	0.02328 (0.01545-0.03300)	0.00197 (0.00009-0.00449)	0.02474 (0.01391-0.03780)	0.06079 (0.04229-0.08095)	0.00103 (0.00061-0.00155)	0.14113 (0.11614-0.16497)	0.00095 (0.00009-0.00206)	0.00052 (0.00000-0.00154)	0.00108 (0.00037-0.00214)	0.10503 (0.08627-0.12290)	0.00014 (0.00000-0.00069)	0.00055 (0.00004-0.00147)	0.00022 (0.00000-0.00079)	0.00511 (0.00122-0.01035)	0.04380 (0.01951-0.07100)	0.00211 (0.00111-0.00344)	0.00000 (0.00000-0.00000)	0.05910 (0.04136-0.07788)	0.03274 (0.02602-0.03961)	0.05908 (0.04271-0.07513)	0.02433 (0.01622-0.03640)	0.09763 (0.06960-0.12522)	0.00140 (0.00086-0.00211)	0.00818 (0.00402-0.01362)	0.00617 (0.00000-0.01515)	0.00187 (0.00097-0.00302)
Te_NKCp	0.00000 (0.00000-0.00000)	0.00032 (0.00000-0.00164)	0.00000 (0.00000-0.00000)	0.00000 (0.00000-0.00000)	0.00123 (0.00006-0.00263)	0.00000 (0.00000-0.00000)	0.00291 (0.00103-0.00652)	0.28429 (0.21594-0.34457)	0.00044 (0.00000-0.00143)	0.00000 (0.00000-0.00000)	0.00000 (0.00000-0.00000)	0.00000 (0.00000-0.00000)	0.00000 (0.00000-0.00000)	0.00000 (0.00000-0.00000)	0.00000 (0.00000-0.00000)	0.00000 (0.00000-0.00000)	0.00076 (0.00000-0.00398)	0.00000 (0.00000-0.00000)	0.00000 (0.00000-0.00000)	0.00000 (0.00000-0.00000)	0.00000 (0.00000-0.00000)	0.00349 (0.00000-0.01670)	0.00003 (0.00000-0.00028)	0.00168 (0.00013-0.00393)	0.00028 (0.00000-0.00115)	0.00184 (0.00000-0.00763)	0.00736 (0.00000-0.02219)	0.00009 (0.00000-0.00024)	0.00329 (0.00110-0.00627)	0.00005 (0.00000-0.00027)	0.00000 (0.00000-0.00000)	0.00001 (0.00000-0.00004)	0.04751 (0.01071-0.09295)	0.00000 (0.00000-0.00000)	0.00000 (0.00000-0.00000)	0.00000 (0.00000-0.00000)	0.00032 (0.00000-0.00123)	0.00004 (0.00000-0.00013)	0.00005 (0.00000-0.00023)	0.00000 (0.00000-0.00000)	0.00061 (0.00010-0.00129)	0.00118 (0.00035-0.00232)	0.00427 (0.00081-0.00923)	0.00023 (0.00000-0.00063)	0.02180 (0.00784-0.03885)	0.00000 (0.00000-0.00002)	0.00401 (0.00148-0.00771)	0.00000 (0.00000-0.00000)	0.00000 (0.00000-0.00001)
Te_NKT	0.00000 (0.00000-0.00000)	0.00001 (0.00000-0.00019)	0.00000 (0.00000-0.00000)	0.00000 (0.00000-0.00000)	0.00140 (0.00000-0.00490)	0.00000 (0.00000-0.00000)	0.00362 (0.00000-0.01048)	0.00259 (0.00000-0.01093)	0.00000 (0.00000-0.00000)	0.01034 (0.00040-0.02258)	0.00000 (0.00000-0.00000)	0.00000 (0.00000-0.00000)	0.00000 (0.00000-0.00000)	0.00000 (0.00000-0.00000)	0.00003 (0.00000-0.00028)	0.00000 (0.00000-0.00000)	0.01463 (0.00346-0.02830)	0.00000 (0.00000-0.00000)	0.00000 (0.00000-0.00000)	0.00016 (0.00000-0.00128)	0.00013 (0.00000-0.00075)	0.00019 (0.00000-0.00162)	0.00020 (0.00000-0.00127)	0.00022 (0.00000-0.00149)	0.00000 (0.00000-0.00000)	0.00000 (0.00000-0.00000)	0.00007 (0.00000-0.00043)	0.00000 (0.00000-0.00000)	0.00374 (0.00095-0.00756)	0.00000 (0.00000-0.00000)	0.00000 (0.00000-0.00000)	0.00000 (0.00000-0.00000)	0.00690 (0.00234-0.01438)	0.00000 (0.00000-0.00000)	0.00000 (0.00000-0.00000)	0.00000 (0.00000-0.00000)	0.00000 (0.00000-0.00000)	0.00000 (0.00000-0.00000)	0.00000 (0.00000-0.00000)	0.00000 (0.00000-0.00000)	0.00715 (0.00246-0.01423)	0.00000 (0.00000-0.00000)	0.00000 (0.00000-0.00000)	0.00000 (0.00000-0.00000)	0.00000 (0.00000-0.00000)	0.00018 (0.00000-0.00126)	0.00016 (0.00000-0.00125)	0.00000 (0.00000-0.00000)	0.00004 (0.00000-0.00038)
Te_PC	0.00000 (0.00000-0.00000)	0.00000 (0.00000-0.00000)	0.00031 (0.00000-0.00205)	0.00000 (0.00000-0.00000)	0.00000 (0.00000-0.00000)	0.00000 (0.00000-0.00000)	0.00000 (0.00000-0.00000)	0.00000 (0.00000-0.00000)	0.00000 (0.00000-0.00000)	0.00000 (0.00000-0.00000)	0.00000 (0.00000-0.00000)	0.19500 (0.13432-0.25942)	0.03265 (0.00259-0.06704)	0.00000 (0.00000-0.00000)	0.00000 (0.00000-0.00000)	0.09394 (0.05195-0.14124)	0.00000 (0.00000-0.00000)	0.00000 (0.00000-0.00000)	0.00000 (0.00000-0.00000)	0.02034 (0.00000-0.04094)	0.00114 (0.00000-0.00315)	0.00058 (0.00000-0.00301)	0.00083 (0.00000-0.00465)	0.00000 (0.00000-0.00000)	0.00000 (0.00000-0.00000)	0.00000 (0.00000-0.00003)	0.00000 (0.00000-0.00000)	0.00010 (0.00000-0.00118)	0.00000 (0.00000-0.00003)	0.00162 (0.00000-0.00677)	0.00000 (0.00000-0.00000)	0.00000 (0.00000-0.00002)	0.00001 (0.00000-0.00005)	0.09335 (0.03264-0.16749)	0.02744 (0.00988-0.04942)	0.06264 (0.02229-0.11078)	0.00000 (0.00000-0.00000)	0.00001 (0.00000-0.00005)	0.04775 (0.01935-0.07719)	0.00000 (0.00000-0.00000)	0.00000 (0.00000-0.00000)	0.00032 (0.00000-0.00213)	0.00297 (0.00000-0.01501)	0.00000 (0.00000-0.00006)	0.00001 (0.00000-0.00004)	0.00147 (0.00000-0.00521)	0.00001 (0.00000-0.00012)	0.00000 (0.00000-0.00000)	0.00001 (0.00000-0.00003)
Te_PMN	0.00000 (0.00000-0.00000)	0.00000 (0.00000-0.00000)	0.00000 (0.00000-0.00000)	0.00000 (0.00000-0.00000)	0.00498 (0.00087-0.01016)	0.00000 (0.00000-0.00000)	0.00474 (0.00118-0.00965)	0.00000 (0.00000-0.00000)	0.00062 (0.00000-0.00190)	0.00000 (0.00000-0.00000)	0.00000 (0.00000-0.00000)	0.00000 (0.00000-0.00000)	0.00000 (0.00000-0.00000)	0.28259 (0.21962-0.37909)	0.00000 (0.00000-0.00000)	0.00000 (0.00000-0.00000)	0.00073 (0.00000-0.00443)	0.00000 (0.00000-0.00000)	0.00000 (0.00000-0.00000)	0.00000 (0.00000-0.00000)	0.00000 (0.00000-0.00000)	0.00012 (0.00000-0.00106)	0.00000 (0.00000-0.00000)	0.00041 (0.00000-0.00190)	0.00009 (0.00000-0.00043)	0.00000 (0.00000-0.00001)	0.00000 (0.00000-0.00000)	0.00237 (0.00000-0.00830)	0.00002 (0.00000-0.00030)	0.00000 (0.00000-0.00000)	0.00004 (0.00000-0.00023)	0.08233 (0.02118-0.13709)	0.00008 (0.00000-0.00036)	0.00000 (0.00000-0.00000)	0.00000 (0.00000-0.00000)	0.00000 (0.00000-0.00000)	0.00005 (0.00000-0.00029)	0.00000 (0.00000-0.00001)	0.00000 (0.00000-0.00000)	0.00000 (0.00000-0.00000)	0.00006 (0.00000-0.00036)	0.00000 (0.00000-0.00000)	0.00000 (0.00000-0.00000)	0.00000 (0.00000-0.00000)	0.00000 (0.00000-0.00000)	0.00000 (0.00000-0.00000)	0.00029 (0.00000-0.00100)	0.00000 (0.00000-0.00000)	0.00051 (0.00001-0.00140)
Te_SMC	0.00000 (0.00000-0.00000)	0.00000 (0.00000-0.00000)	0.00000 (0.00000-0.00000)	0.00000 (0.00000-0.00000)	0.00000 (0.00000-0.00000)	0.00000 (0.00000-0.00000)	0.00000 (0.00000-0.00000)	0.00000 (0.00000-0.00000)	0.00000 (0.00000-0.00000)	0.00000 (0.00000-0.00000)	0.00000 (0.00000-0.00000)	0.00523 (0.00234-0.00838)	0.00000 (0.00000-0.00000)	0.00000 (0.00000-0.00000)	0.00000 (0.00000-0.00000)	0.22961 (0.15315-0.31765)	0.00000 (0.00000-0.00000)	0.00000 (0.00000-0.00000)	0.00000 (0.00000-0.00000)	0.02490 (0.01021-0.04283)	0.00019 (0.00000-0.00114)	0.00000 (0.00000-0.00000)	0.00000 (0.00000-0.00000)	0.00003 (0.00000-0.00021)	0.00000 (0.00000-0.00000)	0.00003 (0.00000-0.00011)	0.00000 (0.00000-0.00000)	0.00008 (0.00001-0.00020)	0.00004 (0.00000-0.00019)	0.01224 (0.00545-0.02454)	0.00000 (0.00000-0.00003)	0.00004 (0.00000-0.00014)	0.00000 (0.00000-0.00001)	0.00613 (0.00073-0.01261)	0.00294 (0.00059-0.00612)	0.00224 (0.00034-0.00498)	0.00000 (0.00000-0.00000)	0.00000 (0.00000-0.00000)	0.25043 (0.18990-0.32349)	0.00000 (0.00000-0.00000)	0.00000 (0.00000-0.00000)	0.00015 (0.00000-0.00128)	0.00000 (0.00000-0.00000)	0.00000 (0.00000-0.00000)	0.00000 (0.00000-0.00000)	0.00237 (0.00134-0.00396)	0.00032 (0.00000-0.00168)	0.00302 (0.00000-0.01217)	0.00023 (0.00007-0.00070)
Te_T-gd	0.00000 (0.00000-0.00000)	0.00000 (0.00000-0.00000)	0.00040 (0.00000-0.00346)	0.00000 (0.00000-0.00000)	0.00835 (0.00000-0.04257)	0.14813 (0.00000-0.29854)	0.07111 (0.00000-0.19391)	0.02710 (0.00000-0.11504)	0.00000 (0.00000-0.00000)	0.00000 (0.00000-0.00000)	0.00000 (0.00000-0.00000)	0.00000 (0.00000-0.00000)	0.00000 (0.00000-0.00000)	0.00000 (0.00000-0.00000)	0.00000 (0.00000-0.00000)	0.00000 (0.00000-0.00000)	0.00000 (0.00000-0.00000)	0.00000 (0.00000-0.00000)	0.00000 (0.00000-0.00000)	0.00000 (0.00000-0.00000)	0.00412 (0.00000-0.02166)	0.00000 (0.00000-0.00000)	0.00252 (0.00000-0.02145)	0.00512 (0.00000-0.03734)	0.00318 (0.00000-0.02107)	0.01804 (0.00000-0.08185)	0.00000 (0.00000-0.00000)	0.03010 (0.00000-0.09673)	0.00000 (0.00000-0.00000)	0.00000 (0.00000-0.00000)	0.00056 (0.00000-0.00169)	0.00000 (0.00000-0.00003)	0.00168 (0.00000-0.01893)	0.00000 (0.00000-0.00000)	0.00000 (0.00000-0.00000)	0.00000 (0.00000-0.00000)	0.00000 (0.00000-0.00000)	0.00000 (0.00000-0.00002)	0.00089 (0.00000-0.01020)	0.00000 (0.00000-0.00000)	0.00001 (0.00000-0.00004)	0.00319 (0.00000-0.02196)	0.00589 (0.00000-0.03087)	0.00000 (0.00000-0.00000)	0.00100 (0.00000-0.01052)	0.00001 (0.00000-0.00004)	0.00270 (0.00000-0.02028)	0.00000 (0.00000-0.00000)	0.00000 (0.00000-0.00002)
Te_T-reg	0.00007 (0.00000-0.00026)	0.00018 (0.00000-0.00065)	0.00000 (0.00000-0.00000)	0.00009 (0.00000-0.00030)	0.00162 (0.00036-0.00311)	0.00001 (0.00000-0.00009)	0.00119 (0.00027-0.00225)	0.00027 (0.00000-0.00074)	0.00007 (0.00000-0.00034)	0.06958 (0.02819-0.12753)	0.00000 (0.00000-0.00000)	0.00000 (0.00000-0.00000)	0.00000 (0.00000-0.00000)	0.00003 (0.00000-0.00023)	0.00379 (0.00000-0.01742)	0.00000 (0.00000-0.00000)	0.26252 (0.21355-0.34620)	0.00000 (0.00000-0.00003)	0.00000 (0.00000-0.00000)	0.00020 (0.00000-0.00062)	0.00016 (0.00000-0.00074)	0.00000 (0.00000-0.00001)	0.00008 (0.00000-0.00026)	0.00175 (0.00000-0.00426)	0.00004 (0.00000-0.00025)	0.00000 (0.00000-0.00000)	0.00167 (0.00000-0.00507)	0.00001 (0.00000-0.00004)	0.02031 (0.01482-0.02571)	0.00000 (0.00000-0.00000)	0.00000 (0.00000-0.00000)	0.00000 (0.00000-0.00000)	0.03312 (0.02498-0.04119)	0.00000 (0.00000-0.00000)	0.00000 (0.00000-0.00000)	0.00000 (0.00000-0.00000)	0.00019 (0.00000-0.00093)	0.00001 (0.00000-0.00005)	0.00002 (0.00000-0.00007)	0.00000 (0.00000-0.00000)	0.10085 (0.07666-0.12516)	0.00003 (0.00000-0.00012)	0.00000 (0.00000-0.00000)	0.00000 (0.00000-0.00000)	0.00001 (0.00000-0.00005)	0.00001 (0.00000-0.00003)	0.00000 (0.00000-0.00000)	0.00000 (0.00000-0.00000)	0.00053 (0.00000-0.00166)
Te_VEC	0.00046 (0.00000-0.00150)	0.00067 (0.00000-0.00245)	0.00054 (0.00000-0.00296)	0.00000 (0.00000-0.00000)	0.00010 (0.00000-0.00075)	0.00000 (0.00000-0.00000)	0.00030 (0.00000-0.00166)	0.00001 (0.00000-0.00017)	0.00002 (0.00000-0.00025)	0.00000 (0.00000-0.00000)	0.00000 (0.00000-0.00000)	0.00255 (0.00000-0.00914)	0.22089 (0.11577-0.34012)	0.00000 (0.00000-0.00000)	0.00156 (0.00000-0.00528)	0.00026 (0.00000-0.00106)	0.00000 (0.00000-0.00000)	0.28815 (0.23206-0.34970)	0.00006 (0.00000-0.00101)	0.00003 (0.00000-0.00024)	0.00061 (0.00000-0.00217)	0.00004 (0.00000-0.00053)	0.00180 (0.00000-0.00463)	0.00000 (0.00000-0.00000)	0.00000 (0.00000-0.00000)	0.00080 (0.00000-0.00259)	0.00004 (0.00000-0.00032)	0.00005 (0.00000-0.00018)	0.00013 (0.00000-0.00045)	0.00918 (0.00505-0.01420)	0.00000 (0.00000-0.00000)	0.00000 (0.00000-0.00000)	0.00000 (0.00000-0.00001)	0.00352 (0.00000-0.01180)	0.00158 (0.00000-0.00443)	0.00301 (0.00000-0.00899)	0.00000 (0.00000-0.00000)	0.00006 (0.00000-0.00059)	0.00050 (0.00000-0.00183)	0.00000 (0.00000-0.00000)	0.00000 (0.00000-0.00005)	0.00000 (0.00000-0.00000)	0.00009 (0.00000-0.00059)	0.00000 (0.00000-0.00000)	0.00000 (0.00000-0.00002)	0.24063 (0.19386-0.28497)	0.00000 (0.00000-0.00000)	0.00017 (0.00000-0.00126)	0.00010 (0.00000-0.00038)
Te_YSC	0.01305 (0.00000-0.06498)	0.00177 (0.00000-0.01844)	0.00000 (0.00000-0.00000)	0.00093 (0.00000-0.00877)	0.00000 (0.00000-0.00000)	0.00000 (0.00000-0.00000)	0.01563 (0.00000-0.08361)	0.00000 (0.00000-0.00000)	0.00000 (0.00000-0.00000)	0.00000 (0.00000-0.00000)	0.00000 (0.00000-0.00000)	0.00000 (0.00000-0.00000)	0.00000 (0.00000-0.00000)	0.00000 (0.00000-0.00000)	0.00040 (0.00000-0.00209)	0.00000 (0.00000-0.00000)	0.00000 (0.00000-0.00000)	0.00000 (0.00000-0.00000)	0.02110 (0.00000-0.12435)	0.02624 (0.00000-0.10543)	0.02919 (0.00000-0.19491)	0.00222 (0.00000-0.01741)	0.00418 (0.00000-0.01848)	0.00000 (0.00000-0.00000)	0.00000 (0.00000-0.00000)	0.00000 (0.00000-0.00000)	0.00000 (0.00000-0.00000)	0.00000 (0.00000-0.00000)	0.00000 (0.00000-0.00000)	0.00103 (0.00000-0.01341)	0.00000 (0.00000-0.00000)	0.00000 (0.00000-0.00000)	0.00000 (0.00000-0.00000)	0.00000 (0.00000-0.00000)	0.00000 (0.00000-0.00000)	0.00000 (0.00000-0.00000)	0.00000 (0.00000-0.00000)	0.00000 (0.00000-0.00000)	0.00000 (0.00000-0.00000)	0.00000 (0.00000-0.00000)	0.00000 (0.00000-0.00000)	0.01527 (0.00000-0.10745)	0.00000 (0.00000-0.00000)	0.00000 (0.00000-0.00002)	0.00380 (0.00000-0.02066)	0.00000 (0.00000-0.00000)	0.00000 (0.00000-0.00000)	0.03302 (0.00000-0.12738)	0.00968 (0.00000-0.04551)
Te_dPC	0.00000 (0.00000-0.00000)	0.00000 (0.00000-0.00000)	0.00000 (0.00000-0.00000)	0.00000 (0.00000-0.00000)	0.00000 (0.00000-0.00000)	0.00000 (0.00000-0.00000)	0.00000 (0.00000-0.00000)	0.00000 (0.00000-0.00000)	0.00000 (0.00000-0.00000)	0.00000 (0.00000-0.00000)	0.00000 (0.00000-0.00000)	0.08908 (0.04505-0.13448)	0.00086 (0.00000-0.00442)	0.00000 (0.00000-0.00000)	0.00000 (0.00000-0.00000)	0.00256 (0.00000-0.00864)	0.00000 (0.00000-0.00000)	0.00000 (0.00000-0.00000)	0.00000 (0.00000-0.00000)	0.01977 (0.00521-0.04327)	0.05796 (0.02207-0.09665)	0.01249 (0.00274-0.02794)	0.00056 (0.00000-0.00176)	0.00000 (0.00000-0.00000)	0.00000 (0.00000-0.00000)	0.00081 (0.00000-0.00423)	0.00000 (0.00000-0.00000)	0.00000 (0.00000-0.00000)	0.00000 (0.00000-0.00000)	0.00044 (0.00000-0.00274)	0.00000 (0.00000-0.00000)	0.00000 (0.00000-0.00000)	0.00000 (0.00000-0.00001)	0.00080 (0.00000-0.00366)	0.00041 (0.00000-0.00167)	0.00082 (0.00000-0.00388)	0.00000 (0.00000-0.00000)	0.00000 (0.00000-0.00001)	0.00750 (0.00114-0.01607)	0.00000 (0.00000-0.00000)	0.00000 (0.00000-0.00000)	0.00000 (0.00000-0.00000)	0.00000 (0.00000-0.00000)	0.00000 (0.00000-0.00000)	0.00013 (0.00000-0.00175)	0.00022 (0.00000-0.00130)	0.00000 (0.00000-0.00000)	0.00000 (0.00000-0.00000)	0.00003 (0.00000-0.00010)
Te_dS1	0.00000 (0.00000-0.00000)	0.00001 (0.00000-0.00018)	0.00112 (0.00000-0.00667)	0.00000 (0.00000-0.00000)	0.00000 (0.00000-0.00000)	0.00000 (0.00000-0.00000)	0.00000 (0.00000-0.00001)	0.00000 (0.00000-0.00000)	0.00000 (0.00000-0.00000)	0.00000 (0.00000-0.00000)	0.00000 (0.00000-0.00000)	0.00315 (0.00000-0.00811)	0.00000 (0.00000-0.00000)	0.00000 (0.00000-0.00000)	0.00000 (0.00000-0.00000)	0.00057 (0.00000-0.00220)	0.00000 (0.00000-0.00000)	0.00000 (0.00000-0.00000)	0.00000 (0.00000-0.00000)	0.24109 (0.19796-0.29379)	0.06183 (0.03227-0.09530)	0.00250 (0.00000-0.00792)	0.00032 (0.00000-0.00115)	0.00005 (0.00000-0.00032)	0.00000 (0.00000-0.00000)	0.00007 (0.00000-0.00020)	0.00005 (0.00000-0.00037)	0.00007 (0.00000-0.00019)	0.00004 (0.00000-0.00018)	0.00408 (0.00154-0.00718)	0.00000 (0.00000-0.00000)	0.00005 (0.00000-0.00022)	0.00000 (0.00000-0.00001)	0.01591 (0.00511-0.03105)	0.05942 (0.03790-0.08169)	0.01773 (0.00869-0.03085)	0.00000 (0.00000-0.00000)	0.00001 (0.00000-0.00003)	0.00439 (0.00319-0.00556)	0.00000 (0.00000-0.00000)	0.00007 (0.00000-0.00036)	0.00001 (0.00000-0.00004)	0.00004 (0.00000-0.00017)	0.00000 (0.00000-0.00000)	0.00003 (0.00000-0.00011)	0.00158 (0.00072-0.00261)	0.00023 (0.00000-0.00107)	0.00722 (0.00000-0.01621)	0.00023 (0.00009-0.00039)
Te_dS2	0.00000 (0.00000-0.00000)	0.00000 (0.00000-0.00000)	0.00000 (0.00000-0.00000)	0.00000 (0.00000-0.00000)	0.00000 (0.00000-0.00000)	0.00000 (0.00000-0.00000)	0.00000 (0.00000-0.00000)	0.00000 (0.00000-0.00000)	0.00000 (0.00000-0.00000)	0.00000 (0.00000-0.00000)	0.00000 (0.00000-0.00000)	0.00017 (0.00000-0.00111)	0.00000 (0.00000-0.00000)	0.00000 (0.00000-0.00000)	0.00000 (0.00000-0.00000)	0.00000 (0.00000-0.00000)	0.00000 (0.00000-0.00000)	0.00000 (0.00000-0.00000)	0.00000 (0.00000-0.00000)	0.27831 (0.21549-0.35939)	0.06980 (0.03930-0.10498)	0.00417 (0.00000-0.01165)	0.00000 (0.00000-0.00000)	0.00047 (0.00000-0.00184)	0.00000 (0.00000-0.00000)	0.00008 (0.00000-0.00026)	0.00044 (0.00000-0.00213)	0.00009 (0.00001-0.00022)	0.00014 (0.00000-0.00046)	0.01075 (0.00464-0.01804)	0.00000 (0.00000-0.00000)	0.00003 (0.00000-0.00013)	0.00000 (0.00000-0.00000)	0.00000 (0.00000-0.00000)	0.00000 (0.00000-0.00000)	0.00000 (0.00000-0.00000)	0.00000 (0.00000-0.00000)	0.00000 (0.00000-0.00001)	0.00849 (0.00377-0.01414)	0.00000 (0.00000-0.00000)	0.00000 (0.00000-0.00000)	0.00010 (0.00000-0.00050)	0.00005 (0.00000-0.00023)	0.00000 (0.00000-0.00000)	0.00000 (0.00000-0.00000)	0.00603 (0.00340-0.00951)	0.00031 (0.00000-0.00132)	0.00077 (0.00000-0.00320)	0.00053 (0.00026-0.00088)
Te_fFB-CRH	0.00258 (0.00011-0.00673)	0.01842 (0.00653-0.03220)	0.00081 (0.00000-0.00556)	0.00056 (0.00000-0.00208)	0.00002 (0.00000-0.00031)	0.00000 (0.00000-0.00000)	0.01341 (0.00336-0.02745)	0.00000 (0.00000-0.00000)	0.00000 (0.00000-0.00000)	0.00000 (0.00000-0.00000)	0.00000 (0.00000-0.00000)	0.07625 (0.04604-0.10475)	0.00252 (0.00000-0.01134)	0.00000 (0.00000-0.00000)	0.00262 (0.00000-0.00738)	0.00159 (0.00000-0.00565)	0.00000 (0.00000-0.00000)	0.01343 (0.00599-0.02305)	0.00000 (0.00000-0.00000)	0.02693 (0.01368-0.04445)	0.00358 (0.00000-0.01037)	0.00059 (0.00000-0.00318)	0.00394 (0.00091-0.00793)	0.00000 (0.00000-0.00000)	0.00000 (0.00000-0.00000)	0.00066 (0.00000-0.00166)	0.00005 (0.00000-0.00031)	0.00012 (0.00000-0.00072)	0.00000 (0.00000-0.00000)	0.00221 (0.00043-0.00419)	0.00000 (0.00000-0.00000)	0.00000 (0.00000-0.00002)	0.00000 (0.00000-0.00002)	0.00500 (0.00047-0.01314)	0.00286 (0.00089-0.00571)	0.00524 (0.00076-0.01155)	0.00000 (0.00000-0.00000)	0.00047 (0.00000-0.00168)	0.00722 (0.00098-0.01507)	0.00000 (0.00000-0.00000)	0.00000 (0.00000-0.00000)	0.00809 (0.00374-0.01434)	0.01370 (0.00632-0.02393)	0.00021 (0.00002-0.00058)	0.00280 (0.00037-0.00651)	0.00517 (0.00130-0.01018)	0.00000 (0.00000-0.00000)	0.00000 (0.00000-0.00000)	0.00035 (0.00012-0.00065)
Te_fFB-FGF19	0.00079 (0.00000-0.00312)	0.00122 (0.00000-0.00505)	0.00014 (0.00000-0.00176)	0.00004 (0.00000-0.00036)	0.00000 (0.00000-0.00000)	0.00000 (0.00000-0.00000)	0.00032 (0.00000-0.00148)	0.00000 (0.00000-0.00000)	0.00000 (0.00000-0.00000)	0.00000 (0.00000-0.00000)	0.00000 (0.00000-0.00000)	0.00655 (0.00147-0.01438)	0.00000 (0.00000-0.00000)	0.00000 (0.00000-0.00000)	0.00017 (0.00000-0.00132)	0.00020 (0.00000-0.00102)	0.00000 (0.00000-0.00000)	0.00005 (0.00000-0.00028)	0.00000 (0.00000-0.00000)	0.16122 (0.10419-0.23685)	0.00004 (0.00000-0.00021)	0.00000 (0.00000-0.00000)	0.00004 (0.00000-0.00032)	0.00000 (0.00000-0.00000)	0.00000 (0.00000-0.00000)	0.00032 (0.00000-0.00144)	0.00000 (0.00000-0.00000)	0.00005 (0.00000-0.00039)	0.00000 (0.00000-0.00000)	0.00023 (0.00000-0.00136)	0.00000 (0.00000-0.00000)	0.00000 (0.00000-0.00000)	0.00000 (0.00000-0.00000)	0.00006 (0.00000-0.00043)	0.00004 (0.00000-0.00022)	0.00004 (0.00000-0.00024)	0.00000 (0.00000-0.00000)	0.00008 (0.00000-0.00054)	0.00199 (0.00003-0.00652)	0.00000 (0.00000-0.00000)	0.00000 (0.00000-0.00000)	0.00383 (0.00118-0.00718)	0.00776 (0.00225-0.01471)	0.00018 (0.00000-0.00060)	0.00412 (0.00050-0.00934)	0.00154 (0.00004-0.00411)	0.00000 (0.00000-0.00000)	0.00000 (0.00000-0.00000)	0.00001 (0.00000-0.00005)
Te_fFB-HAND1	0.00000 (0.00000-0.00000)	0.00000 (0.00000-0.00000)	0.00000 (0.00000-0.00000)	0.00000 (0.00000-0.00000)	0.00000 (0.00000-0.00000)	0.00000 (0.00000-0.00000)	0.00000 (0.00000-0.00000)	0.00000 (0.00000-0.00000)	0.00000 (0.00000-0.00000)	0.00000 (0.00000-0.00000)	0.00000 (0.00000-0.00000)	0.00958 (0.00000-0.02652)	0.00000 (0.00000-0.00000)	0.00000 (0.00000-0.00000)	0.00000 (0.00000-0.00000)	0.00000 (0.00000-0.00000)	0.00000 (0.00000-0.00000)	0.00001 (0.00000-0.00006)	0.00000 (0.00000-0.00000)	0.13203 (0.07930-0.18106)	0.00026 (0.00000-0.00197)	0.00000 (0.00000-0.00000)	0.00001 (0.00000-0.00014)	0.00000 (0.00000-0.00000)	0.00000 (0.00000-0.00000)	0.00000 (0.00000-0.00000)	0.00000 (0.00000-0.00000)	0.00000 (0.00000-0.00002)	0.00000 (0.00000-0.00000)	0.00007 (0.00000-0.00125)	0.00000 (0.00000-0.00000)	0.00000 (0.00000-0.00000)	0.00000 (0.00000-0.00000)	0.00001 (0.00000-0.00009)	0.00003 (0.00000-0.00024)	0.00000 (0.00000-0.00007)	0.00000 (0.00000-0.00000)	0.00000 (0.00000-0.00000)	0.00042 (0.00000-0.00267)	0.00000 (0.00000-0.00000)	0.00000 (0.00000-0.00000)	0.00072 (0.00000-0.00425)	0.00000 (0.00000-0.00000)	0.00000 (0.00000-0.00005)	0.00000 (0.00000-0.00000)	0.00000 (0.00000-0.00001)	0.00000 (0.00000-0.00000)	0.00000 (0.00000-0.00000)	0.00000 (0.00000-0.00000)
Te_fVEC	0.00002 (0.00000-0.00014)	0.00000 (0.00000-0.00000)	0.00000 (0.00000-0.00000)	0.00000 (0.00000-0.00000)	0.00000 (0.00000-0.00000)	0.00000 (0.00000-0.00000)	0.00000 (0.00000-0.00000)	0.00000 (0.00000-0.00000)	0.00000 (0.00000-0.00000)	0.00000 (0.00000-0.00000)	0.00000 (0.00000-0.00000)	0.00000 (0.00000-0.00000)	0.00852 (0.00000-0.02737)	0.00000 (0.00000-0.00000)	0.00000 (0.00000-0.00000)	0.00001 (0.00000-0.00014)	0.00000 (0.00000-0.00000)	0.26910 (0.16043-0.37367)	0.00000 (0.00000-0.00000)	0.00094 (0.00000-0.00868)	0.00000 (0.00000-0.00000)	0.00000 (0.00000-0.00000)	0.00000 (0.00000-0.00000)	0.00000 (0.00000-0.00000)	0.00000 (0.00000-0.00000)	0.00000 (0.00000-0.00000)	0.00000 (0.00000-0.00000)	0.00000 (0.00000-0.00000)	0.00001 (0.00000-0.00005)	0.02265 (0.00007-0.06761)	0.00000 (0.00000-0.00000)	0.00000 (0.00000-0.00000)	0.00000 (0.00000-0.00000)	0.00000 (0.00000-0.00000)	0.00000 (0.00000-0.00000)	0.00000 (0.00000-0.00000)	0.00000 (0.00000-0.00000)	0.00000 (0.00000-0.00000)	0.00081 (0.00000-0.00918)	0.00000 (0.00000-0.00000)	0.00000 (0.00000-0.00000)	0.00000 (0.00000-0.00002)	0.00000 (0.00000-0.00000)	0.00000 (0.00000-0.00000)	0.00000 (0.00000-0.00000)	0.18826 (0.09166-0.30172)	0.00000 (0.00000-0.00000)	0.00000 (0.00000-0.00000)	0.00000 (0.00000-0.00000)
Te_fVEC2	0.01002 (0.00000-0.02955)	0.00000 (0.00000-0.00000)	0.00000 (0.00000-0.00000)	0.00000 (0.00000-0.00000)	0.00000 (0.00000-0.00000)	0.00000 (0.00000-0.00000)	0.00000 (0.00000-0.00000)	0.00000 (0.00000-0.00000)	0.00000 (0.00000-0.00000)	0.00000 (0.00000-0.00000)	0.00000 (0.00000-0.00000)	0.00000 (0.00000-0.00000)	0.00000 (0.00000-0.00000)	0.00000 (0.00000-0.00000)	0.00000 (0.00000-0.00000)	0.00000 (0.00000-0.00000)	0.00000 (0.00000-0.00000)	0.17038 (0.07229-0.27793)	0.00000 (0.00000-0.00000)	0.00000 (0.00000-0.00000)	0.00000 (0.00000-0.00000)	0.00000 (0.00000-0.00000)	0.00000 (0.00000-0.00000)	0.00000 (0.00000-0.00000)	0.00000 (0.00000-0.00000)	0.00000 (0.00000-0.00000)	0.00000 (0.00000-0.00000)	0.00000 (0.00000-0.00000)	0.00000 (0.00000-0.00000)	0.02063 (0.00111-0.06504)	0.00000 (0.00000-0.00000)	0.00000 (0.00000-0.00000)	0.00000 (0.00000-0.00000)	0.00000 (0.00000-0.00000)	0.00000 (0.00000-0.00000)	0.00000 (0.00000-0.00000)	0.00000 (0.00000-0.00000)	0.00000 (0.00000-0.00000)	0.00000 (0.00000-0.00000)	0.00000 (0.00000-0.00000)	0.00000 (0.00000-0.00000)	0.00005 (0.00000-0.00013)	0.00000 (0.00000-0.00000)	0.00000 (0.00000-0.00000)	0.00000 (0.00000-0.00000)	0.03333 (0.00450-0.07138)	0.00000 (0.00000-0.00000)	0.00000 (0.00000-0.00000)	0.00000 (0.00000-0.00000)
Te_pDC	0.00000 (0.00000-0.00000)	0.00000 (0.00000-0.00000)	0.00000 (0.00000-0.00000)	0.00000 (0.00000-0.00000)	0.00050 (0.00000-0.00609)	0.00000 (0.00000-0.00000)	0.01694 (0.00000-0.05799)	0.00110 (0.00000-0.00914)	0.00002 (0.00000-0.00023)	0.00000 (0.00000-0.00000)	0.00000 (0.00000-0.00000)	0.00000 (0.00000-0.00000)	0.00000 (0.00000-0.00000)	0.00000 (0.00000-0.00000)	0.00000 (0.00000-0.00000)	0.00000 (0.00000-0.00000)	0.00000 (0.00000-0.00000)	0.00000 (0.00000-0.00000)	0.00000 (0.00000-0.00000)	0.00000 (0.00000-0.00000)	0.00000 (0.00000-0.00000)	0.00000 (0.00000-0.00000)	0.00000 (0.00000-0.00000)	0.00001 (0.00000-0.00008)	0.00141 (0.00000-0.00748)	0.00000 (0.00000-0.00000)	0.00000 (0.00000-0.00000)	0.00000 (0.00000-0.00000)	0.00000 (0.00000-0.00000)	0.00000 (0.00000-0.00000)	0.00000 (0.00000-0.00000)	0.00000 (0.00000-0.00000)	0.00000 (0.00000-0.00000)	0.00000 (0.00000-0.00000)	0.00000 (0.00000-0.00000)	0.00000 (0.00000-0.00000)	0.00664 (0.00000-0.03728)	0.00000 (0.00000-0.00000)	0.00000 (0.00000-0.00000)	0.00000 (0.00000-0.00000)	0.00000 (0.00000-0.00000)	0.00000 (0.00000-0.00000)	0.00000 (0.00000-0.00000)	0.00000 (0.00000-0.00000)	0.00000 (0.00000-0.00000)	0.00000 (0.00000-0.00000)	0.00807 (0.00000-0.02515)	0.00000 (0.00000-0.00000)	0.00000 (0.00000-0.00000)
[truncated: 160 more columns]

## Sheet: Table S3 SAMap Genes Trophoblas
Table S3: Top SAMap linking genes between trophoblast cell types using the find_genes() function
Hs_eEVT;Mm_GlyT	Hs_eEVT;Mm_GlyT_pval1	Hs_eEVT;Mm_GlyT_pval2	Cp_CTB-CCC;Hs_VCT_CCC	Cp_CTB-CCC;Hs_VCT_CCC_pval1	Cp_CTB-CCC;Hs_VCT_CCC_pval2	Md_CTB;Mf_XTB2	Md_CTB;Mf_XTB2_pval1	Md_CTB;Mf_XTB2_pval2	Hs_VCT;Mm_SynTII	Hs_VCT;Mm_SynTII_pval1	Hs_VCT;Mm_SynTII_pval2	Mm_TGC-C;Te_CTB-HSD3B1	Mm_TGC-C;Te_CTB-HSD3B1_pval1	Mm_TGC-C;Te_CTB-HSD3B1_pval2	Mf_iCTB;Mm_SynTI	Mf_iCTB;Mm_SynTI_pval1	Mf_iCTB;Mm_SynTI_pval2	Cp_iEPT;Mf_EVT	Cp_iEPT;Mf_EVT_pval1	Cp_iEPT;Mf_EVT_pval2	Cp_CTB;Te_CTB-IGF2	Cp_CTB;Te_CTB-IGF2_pval1	Cp_CTB;Te_CTB-IGF2_pval2	Hs_SCT;Mm_TGC-SpA	Hs_SCT;Mm_TGC-SpA_pval1	Hs_SCT;Mm_TGC-SpA_pval2	Cp_CTB-2;Mm_TGC-C	Cp_CTB-2;Mm_TGC-C_pval1	Cp_CTB-2;Mm_TGC-C_pval2	Cp_CTB-2;Mf_EVT	Cp_CTB-2;Mf_EVT_pval1	Cp_CTB-2;Mf_EVT_pval2	Cp_CTB-2;Mm_SynTII	Cp_CTB-2;Mm_SynTII_pval1	Cp_CTB-2;Mm_SynTII_pval2	Hs_eEVT;Te_EPT	Hs_eEVT;Te_EPT_pval1	Hs_eEVT;Te_EPT_pval2	Mf_EVT;Mm_GlyT	Mf_EVT;Mm_GlyT_pval1	Mf_EVT;Mm_GlyT_pval2	Hs_VCT_CCC;Mm_TGC-P	Hs_VCT_CCC;Mm_TGC-P_pval1	Hs_VCT_CCC;Mm_TGC-P_pval2	Mm_TGC-P;Te_CTB-HSD3B1	Mm_TGC-P;Te_CTB-HSD3B1_pval1	Mm_TGC-P;Te_CTB-HSD3B1_pval2	Cp_CTB-CCC;Mf_XTB1	Cp_CTB-CCC;Mf_XTB1_pval1
Hs_ENSG00000149294 (NCAM1);Mm_ENSMUSG00000039542 (NCAM1)	1.82806e-19	0	Cp_ENSCPOG00000003817 (CLDN10);Hs_ENSG00000184697 (CLDN6)	6.53658e-25	9.05171e-75	Md_ENSMODG00000004126 (PRPH);Mf_ENSMFAG00000037676 (KRT5)	1.77058e-17	8.64984e-31	Hs_ENSG00000181649 (PHLDA2);Mm_ENSMUSG00000010760 (PHLDA2)	0	1.41379e-86	Mm_ENSMUSG00000051159 (CITED1);Te_MSTRG.27203 (CITED1)	0	6.97466e-11	Mf_ENSMFAG00000045364 (LRP2);Mm_ENSMUSG00000002308 (CD320)	0	0	Cp_ENSCPOG00000008619 (CLDN3);Mf_ENSMFAG00000019445 (CLDN19)	3.67938e-44	0	Cp_ENSCPOG00000038016 (UGT1A6);Te_MSTRG.22498 (UGT2B15)	0	2.03658e-14	Hs_ENSG00000243137 (PSG4);Mm_ENSMUSG00000070797 (PSG27)	0	0	Cp_ENSCPOG00000032470 (CTSF);Mm_ENSMUSG00000055298 (CTSJ)	6.95579e-11	0	Cp_ENSCPOG00000011035 (KRT7);Mf_ENSMFAG00000040972 (ENSMFAG00000040972)	3.46357e-128	0	Cp_ENSCPOG00000031016 (WFDC2);Mm_ENSMUSG00000017723 (WFDC2)	3.48296e-146	1.04323e-86	Hs_ENSG00000134058 (CDK7);Te_MSTRG.12978 (CDKL4)	6.00753e-12	5.87634e-43	Mf_ENSMFAG00000041064 (SERPINE1);Mm_ENSMUSG00000062342 (SERPINB9E)	0	0	Hs_ENSG00000170421 (KRT8);Mm_ENSMUSG00000023039 (KRT7)	0	8.36618e-52	Mm_ENSMUSG00000023039 (KRT7);Te_MSTRG.19903 (KRT8)	8.36618e-52	1.09653e-88	Cp_ENSCPOG00000006839 (KRT14);Mf_ENSMFAG00000039227 (KRT16)	1.03954e-14
Hs_ENSG00000262406 (MMP12);Mm_ENSMUSG00000031790 (MMP15)	2.10943e-10	1.51114e-33	Cp_ENSCPOG00000006839 (KRT14);Hs_ENSG00000128422 (KRT17)	1.03954e-14	9.16775e-17	Md_ENSMODG00000046558 (ENSMODG00000046558);Mf_ENSMFAG00000037676 (KRT5)	2.57397e-30	8.64984e-31	Hs_ENSG00000166145 (SPINT1);Mm_ENSMUSG00000074227 (SPINT2)	0	9.04266e-53	Mm_ENSMUSG00000055298 (CTSJ);Te_MSTRG.18495 (CTSL)	0	4.44651e-43	Mf_ENSMFAG00000036947 (KANK1);Mm_ENSMUSG00000032702 (KANK1)	0	0	Cp_ENSCPOG00000013357 (FLT1);Mf_ENSMFAG00000035718 (FLT1)	1.70553e-248	0	Cp_ENSCPOG00000033681 (ENSCPOG00000033681);Te_MSTRG.294 (MUC16)	1.29822e-173	1.08266e-56	Hs_ENSG00000243137 (PSG4);Mm_ENSMUSG00000023185 (CEACAM14)	0	0	Cp_ENSCPOG00000011035 (KRT7);Mm_ENSMUSG00000049382 (KRT8)	3.46357e-128	0	Cp_ENSCPOG00000003817 (CLDN10);Mf_ENSMFAG00000019445 (CLDN19)	4.02904e-14	0	Cp_ENSCPOG00000007340 (MDK);Mm_ENSMUSG00000027239 (MDK)	2.10087e-07	9.2389e-73	Hs_ENSG00000144868 (TMEM108);Te_MSTRG.17303 (TMEM108)	1.02627e-10	6.30573e-79	Mf_ENSMFAG00000041064 (SERPINE1);Mm_ENSMUSG00000054266 (SERPINB9D)	0	8.009e-257	Hs_ENSG00000111057 (KRT18);Mm_ENSMUSG00000023043 (KRT18)	0	3.39088e-79	Mm_ENSMUSG00000023039 (KRT7);Te_MSTRG.19902 (KRT18)	8.36618e-52	5.11386e-76	Cp_ENSCPOG00000002618 (ENSCPOG00000002618);Mf_ENSMFAG00000039227 (KRT16)	3.60656e-22
Hs_ENSG00000142949 (PTPRF);Mm_ENSMUSG00000033295 (PTPRF)	1.32098e-18	6.71204e-102	Cp_ENSCPOG00000006839 (KRT14);Hs_ENSG00000111057 (KRT18)	1.03954e-14	0	Md_ENSMODG00000046558 (ENSMODG00000046558);Mf_ENSMFAG00000039227 (KRT16)	2.57397e-30	5.90514e-69	Hs_ENSG00000130829 (DUSP9);Mm_ENSMUSG00000031383 (DUSP9)	0	1.76332e-65	Mm_ENSMUSG00000031383 (DUSP9);Te_MSTRG.27843 (DUSP9)	4.29154e-109	1.67134e-35	Mf_ENSMFAG00000040970 (CA12);Mm_ENSMUSG00000000805 (CAR4)	0	7.12855e-245	Cp_ENSCPOG00000002191 (QSOX1);Mf_ENSMFAG00000039984 (QSOX1)	1.12753e-97	0	Cp_ENSCPOG00000035327 (CA12);Te_MSTRG.18404 (CA8)	5.76957e-59	3.6141e-80	Hs_ENSG00000243137 (PSG4);Mm_ENSMUSG00000003505 (PSG18)	0	0	Cp_ENSCPOG00000008154 (ENSCPOG00000008154);Mm_ENSMUSG00000049382 (KRT8)	1.52735e-14	0	Cp_ENSCPOG00000011035 (KRT7);Mf_ENSMFAG00000032813 (KRT7)	3.46357e-128	0	Cp_ENSCPOG00000003817 (CLDN10);Mm_ENSMUSG00000018569 (CLDN7)	4.02904e-14	1.07056e-62	Hs_ENSG00000059758 (CDK17);Te_MSTRG.12978 (CDKL4)	2.60263e-16	5.87634e-43	Mf_ENSMFAG00000041064 (SERPINE1);Mm_ENSMUSG00000057726 (SERPINB9G)	0	0	Hs_ENSG00000171345 (KRT19);Mm_ENSMUSG00000023043 (KRT18)	0	3.39088e-79	Mm_ENSMUSG00000023043 (KRT18);Te_MSTRG.19902 (KRT18)	3.39088e-79	5.11386e-76	Cp_ENSCPOG00000006839 (KRT14);Mf_ENSMFAG00000003391 (KRT19)	1.03954e-14
Hs_ENSG00000127955 (GNAI1);Mm_ENSMUSG00000024697 (GNA14)	3.25117e-09	7.41778e-54	Cp_ENSCPOG00000006839 (KRT14);Hs_ENSG00000171345 (KRT19)	1.03954e-14	0	Md_ENSMODG00000014608 (ENSMODG00000014608);Mf_ENSMFAG00000039227 (KRT16)	1.38524e-53	5.90514e-69	Hs_ENSG00000111716 (LDHB);Mm_ENSMUSG00000030246 (LDHB)	0	2.64107e-83	Mm_ENSMUSG00000023043 (KRT18);Te_MSTRG.19902 (KRT18)	0	5.11386e-76	Mf_ENSMFAG00000034056 (PRSS22);Mm_ENSMUSG00000030800 (PRSS8)	0	0	Cp_ENSCPOG00000031157 (ENSCPOG00000031157);Mf_ENSMFAG00000064309 (DDT)	7.9062e-278	0	Cp_ENSCPOG00000006835 (ENSCPOG00000006835);Te_MSTRG.15508 (EPS8L2)	0	5.43296e-24	Hs_ENSG00000124467 (PSG8);Mm_ENSMUSG00000070797 (PSG27)	0	0	Cp_ENSCPOG00000002615 (ENSCPOG00000002615);Mm_ENSMUSG00000049382 (KRT8)	5.02203e-88	0	Cp_ENSCPOG00000002615 (ENSCPOG00000002615);Mf_ENSMFAG00000040972 (ENSMFAG00000040972)	5.02203e-88	0	Cp_ENSCPOG00000020951 (ENSCPOG00000020951);Mm_ENSMUSG00000018569 (CLDN7)	9.71794e-05	1.07056e-62	Hs_ENSG00000120899 (PTK2B);Te_MSTRG.26186 (FRK)	4.32986e-15	4.02506e-77	Mf_ENSMFAG00000043844 (SERPINB6);Mm_ENSMUSG00000062342 (SERPINB9E)	0	0	Hs_ENSG00000170421 (KRT8);Mm_ENSMUSG00000049382 (KRT8)	0	3.88075e-68	Mm_ENSMUSG00000049382 (KRT8);Te_MSTRG.19903 (KRT8)	3.88075e-68	1.09653e-88	Cp_ENSCPOG00000006839 (KRT14);Mf_ENSMFAG00000043037 (ENSMFAG00000043037)	1.03954e-14
Hs_ENSG00000102996 (MMP15);Mm_ENSMUSG00000031790 (MMP15)	4.14886e-06	1.51114e-33	Cp_ENSCPOG00000006839 (KRT14);Hs_ENSG00000186847 (KRT14)	1.03954e-14	3.6895e-10	Md_ENSMODG00000046558 (ENSMODG00000046558);Mf_ENSMFAG00000005730 (ENSMFAG00000005730)	2.57397e-30	4.89397e-46	Hs_ENSG00000167642 (SPINT2);Mm_ENSMUSG00000074227 (SPINT2)	0	9.04266e-53	Mm_ENSMUSG00000039910 (CITED2);Te_MSTRG.27203 (CITED1)	1.01142e-303	6.97466e-11	Mf_ENSMFAG00000050830 (TDRP);Mm_ENSMUSG00000050052 (TDRP)	0	2.36051e-180	Cp_ENSCPOG00000034761 (CNFN);Mf_ENSMFAG00000001332 (PLAC8)	4.66749e-43	0	Cp_ENSCPOG00000039107 (ATP1B1);Te_MSTRG.2724 (ATP1B1)	0	3.71014e-77	Hs_ENSG00000124467 (PSG8);Mm_ENSMUSG00000023185 (CEACAM14)	0	0	Cp_ENSCPOG00000032470 (CTSF);Mm_ENSMUSG00000055679 (CTSR)	6.95579e-11	2.59793e-105	Cp_ENSCPOG00000002522 (ENSCPOG00000002522);Mf_ENSMFAG00000033651 (ANXA4)	8.1212e-82	0	Cp_ENSCPOG00000034968 (ENSCPOG00000034968);Mm_ENSMUSG00000030246 (LDHB)	1.78047e-29	2.64107e-83	Hs_ENSG00000137872 (SEMA6D);Te_MSTRG.9370 (SEMA6D)	5.94021e-15	1.38934e-67	Mf_ENSMFAG00000041064 (SERPINE1);Mm_ENSMUSG00000021403 (SERPINB9B)	0	0	Hs_ENSG00000135480 (KRT7);Mm_ENSMUSG00000023039 (KRT7)	0	8.36618e-52	Mm_ENSMUSG00000051159 (CITED1);Te_MSTRG.27203 (CITED1)	8.86382e-37	6.97466e-11	Cp_ENSCPOG00000011030 (KRT23);Mf_ENSMFAG00000039227 (KRT16)	1.10517e-05
Hs_ENSG00000112414 (ADGRG6);Mm_ENSMUSG00000039116 (ADGRG6)	1.07574e-18	1.66376e-103	Cp_ENSCPOG00000003817 (CLDN10);Hs_ENSG00000181885 (CLDN7)	6.53658e-25	0	Md_ENSMODG00000022790 (ENSMODG00000022790);Mf_ENSMFAG00000037676 (KRT5)	2.14886e-08	8.64984e-31	Hs_ENSG00000189143 (CLDN4);Mm_ENSMUSG00000018569 (CLDN7)	0	1.07056e-62	Mm_ENSMUSG00000049382 (KRT8);Te_MSTRG.19903 (KRT8)	0	1.09653e-88	Mf_ENSMFAG00000045560 (PEG10);Mm_ENSMUSG00000057615 (LDOC1)	0	0	Cp_ENSCPOG00000037018 (CLDN1);Mf_ENSMFAG00000019445 (CLDN19)	1.00557e-16	0	Cp_ENSCPOG00000006918 (SYT10);Te_MSTRG.15557 (SYT8)	7.35278e-302	4.74122e-14	Hs_ENSG00000124467 (PSG8);Mm_ENSMUSG00000003505 (PSG18)	0	0	Cp_ENSCPOG00000002618 (ENSCPOG00000002618);Mm_ENSMUSG00000023043 (KRT18)	3.07309e-46	0	Cp_ENSCPOG00000008154 (ENSCPOG00000008154);Mf_ENSMFAG00000040972 (ENSMFAG00000040972)	1.52735e-14	0	Cp_ENSCPOG00000003817 (CLDN10);Mm_ENSMUSG00000047501 (CLDN4)	4.02904e-14	1.67864e-15	Hs_ENSG00000134317 (GRHL1);Te_MSTRG.18070 (GRHL2)	5.0374e-14	2.21708e-72	Mf_ENSMFAG00000041064 (SERPINE1);Mm_ENSMUSG00000021404 (SERPINB9C)	0	8.39769e-169	Hs_ENSG00000128422 (KRT17);Mm_ENSMUSG00000023043 (KRT18)	9.16775e-17	3.39088e-79	Mm_ENSMUSG00000031383 (DUSP9);Te_MSTRG.27843 (DUSP9)	1.03884e-22	1.67134e-35	Cp_ENSCPOG00000002618 (ENSCPOG00000002618);Mf_ENSMFAG00000003391 (KRT19)	3.60656e-22
Hs_ENSG00000106772 (PRUNE2);Mm_ENSMUSG00000039126 (PRUNE2)	1.02404e-10	0	Cp_ENSCPOG00000002618 (ENSCPOG00000002618);Hs_ENSG00000128422 (KRT17)	3.60656e-22	9.16775e-17	Md_ENSMODG00000036454 (KRT18);Mf_ENSMFAG00000039227 (KRT16)	9.25016e-53	5.90514e-69	Hs_ENSG00000166145 (SPINT1);Mm_ENSMUSG00000027315 (SPINT1)	0	1.59088e-07	Mm_ENSMUSG00000049382 (KRT8);Te_MSTRG.19902 (KRT18)	0	5.11386e-76	Mf_ENSMFAG00000034056 (PRSS22);Mm_ENSMUSG00000054206 (GZMM)	0	1.81583e-81	Cp_ENSCPOG00000009478 (PADI2);Mf_ENSMFAG00000046258 (PADI1)	2.41815e-69	0	Cp_ENSCPOG00000037155 (MAL2);Te_MSTRG.18009 (MAL2)	1.18517e-93	2.08344e-28	Hs_ENSG00000243137 (PSG4);Mm_ENSMUSG00000030368 (CEACAM11)	0	0	Cp_ENSCPOG00000006839 (KRT14);Mm_ENSMUSG00000023043 (KRT18)	9.75272e-07	0	Cp_ENSCPOG00000002615 (ENSCPOG00000002615);Mf_ENSMFAG00000032813 (KRT7)	5.02203e-88	0	Cp_ENSCPOG00000003748 (EPCAM);Mm_ENSMUSG00000045394 (EPCAM)	5.23014e-24	3.82846e-64	Hs_ENSG00000082701 (GSK3B);Te_MSTRG.12978 (CDKL4)	9.59367e-13	5.87634e-43	Mf_ENSMFAG00000043844 (SERPINB6);Mm_ENSMUSG00000054266 (SERPINB9D)	0	8.009e-257	Hs_ENSG00000170421 (KRT8);Mm_ENSMUSG00000020911 (KRT19)	0	1.16617e-47	Mm_ENSMUSG00000049382 (KRT8);Te_MSTRG.19902 (KRT18)	3.88075e-68	5.11386e-76	Cp_ENSCPOG00000002618 (ENSCPOG00000002618);Mf_ENSMFAG00000043037 (ENSMFAG00000043037)	3.60656e-22
Hs_ENSG00000183722 (LHFPL6);Mm_ENSMUSG00000048332 (LHFP)	6.16052e-18	1.63602e-06	Cp_ENSCPOG00000003817 (CLDN10);Hs_ENSG00000189143 (CLDN4)	6.53658e-25	0	Md_ENSMODG00000004126 (PRPH);Mf_ENSMFAG00000040972 (ENSMFAG00000040972)	1.77058e-17	3.48121e-280	Hs_ENSG00000189143 (CLDN4);Mm_ENSMUSG00000047501 (CLDN4)	0	1.67864e-15	Mm_ENSMUSG00000023039 (KRT7);Te_MSTRG.19903 (KRT8)	2.52723e-117	1.09653e-88	Mf_ENSMFAG00000027291 (PRKCA);Mm_ENSMUSG00000029053 (PRKCZ)	0	0	Cp_ENSCPOG00000023253 (TFAP2C);Mf_ENSMFAG00000039760 (TFAP2A)	1.88118e-180	0	Cp_ENSCPOG00000031016 (WFDC2);Te_MSTRG.5118 (WFDC2)	0	9.54005e-179	Hs_ENSG00000124467 (PSG8);Mm_ENSMUSG00000030368 (CEACAM11)	0	0	Cp_ENSCPOG00000001572 (CRABP1);Mm_ENSMUSG00000046402 (RBP1)	2.99199e-09	5.18668e-117	Cp_ENSCPOG00000002618 (ENSCPOG00000002618);Mf_ENSMFAG00000043037 (ENSMFAG00000043037)	3.07309e-46	0	Cp_ENSCPOG00000001572 (CRABP1);Mm_ENSMUSG00000028773 (FABP3)	2.99199e-09	3.24876e-81	Hs_ENSG00000262406 (MMP12);Te_MSTRG.11708 (MMP15)	2.10943e-10	0.000420263	Mf_ENSMFAG00000042251 (SERPINB9);Mm_ENSMUSG00000062342 (SERPINB9E)	0	0	Hs_ENSG00000111057 (KRT18);Mm_ENSMUSG00000020911 (KRT19)	0	1.16617e-47	Mm_ENSMUSG00000027935 (RAB13);Te_MSTRG.8358 (MSTRG.8358)	1.56436e-06	2.65356e-38	Cp_ENSCPOG00000002522 (ENSCPOG00000002522);Mf_ENSMFAG00000001776 (ENSMFAG00000001776)	2.3879e-23
Hs_ENSG00000147459 (DOCK5);Mm_ENSMUSG00000058325 (DOCK1)	5.40343e-19	8.00242e-18	Cp_ENSCPOG00000002618 (ENSCPOG00000002618);Hs_ENSG00000111057 (KRT18)	3.60656e-22	0	Md_ENSMODG00000014608 (ENSMODG00000014608);Mf_ENSMFAG00000005730 (ENSMFAG00000005730)	1.38524e-53	4.89397e-46	Hs_ENSG00000242265 (PEG10);Mm_ENSMUSG00000057615 (LDOC1)	0	8.93882e-38	Mm_ENSMUSG00000023039 (KRT7);Te_MSTRG.19902 (KRT18)	2.52723e-117	5.11386e-76	Mf_ENSMFAG00000040835 (PHLDA2);Mm_ENSMUSG00000010760 (PHLDA2)	0	0	Cp_ENSCPOG00000022228 (TINAGL1);Mf_ENSMFAG00000001721 (TINAGL1)	2.17505e-77	0	Cp_ENSCPOG00000003569 (CCDC68);Te_MSTRG.10973 (CCDC68)	2.30988e-41	4.83903e-25	Hs_ENSG00000243137 (PSG4);Mm_ENSMUSG00000057195 (CEACAM13)	0	0	Cp_ENSCPOG00000011035 (KRT7);Mm_ENSMUSG00000023039 (KRT7)	3.46357e-128	2.52723e-117	Cp_ENSCPOG00000034968 (ENSCPOG00000034968);Mf_ENSMFAG00000032247 (LDHB)	1.78047e-29	0	Cp_ENSCPOG00000020951 (ENSCPOG00000020951);Mm_ENSMUSG00000047501 (CLDN4)	9.71794e-05	1.67864e-15	Hs_ENSG00000107485 (GATA3);Te_MSTRG.21393 (GATA4)	9.29938e-16	1.09556e-54	Mf_ENSMFAG00000033651 (ANXA4);Mm_ENSMUSG00000021866 (ANXA11)	0	0	Hs_ENSG00000159348 (CYB5R1);Mm_ENSMUSG00000018042 (CYB5R3)	5.4331e-151	2.65004e-30	Mm_ENSMUSG00000045330 (MAGEC2);Te_MSTRG.27616 (MAGEA9)	1.43405e-07	3.01004e-09	Cp_ENSCPOG00000002615 (ENSCPOG00000002615);Mf_ENSMFAG00000040972 (ENSMFAG00000040972)	2.19375e-20
Hs_ENSG00000086570 (FAT2);Mm_ENSMUSG00000070047 (FAT1)	1.67958e-06	1.1258e-09	Cp_ENSCPOG00000002618 (ENSCPOG00000002618);Hs_ENSG00000171345 (KRT19)	3.60656e-22	0	Md_ENSMODG00000046558 (ENSMODG00000046558);Mf_ENSMFAG00000040972 (ENSMFAG00000040972)	2.57397e-30	3.48121e-280	Hs_ENSG00000181885 (CLDN7);Mm_ENSMUSG00000018569 (CLDN7)	0	1.07056e-62	Mm_ENSMUSG00000032062 (2310030G06RIK);Te_MSTRG.16991 (C11ORF52)	1.47031e-30	6.92858e-16	Mf_ENSMFAG00000001776 (ENSMFAG00000001776);Mm_ENSMUSG00000029994 (ANXA4)	0	0	Cp_ENSCPOG00000034379 (B3GNT2);Mf_ENSMFAG00000033039 (B3GNT7)	1.92095e-67	0	Cp_ENSCPOG00000038016 (UGT1A6);Te_MSTRG.7149 (UGT1A10)	0	3.85741e-07	Hs_ENSG00000124467 (PSG8);Mm_ENSMUSG00000057195 (CEACAM13)	0	0	Cp_ENSCPOG00000008154 (ENSCPOG00000008154);Mm_ENSMUSG00000023039 (KRT7)	1.52735e-14	2.52723e-117	Cp_ENSCPOG00000008154 (ENSCPOG00000008154);Mf_ENSMFAG00000032813 (KRT7)	1.52735e-14	0	Cp_ENSCPOG00000009367 (SPINT2);Mm_ENSMUSG00000074227 (SPINT2)	1.60107e-13	9.04266e-53	Hs_ENSG00000147459 (DOCK5);Te_MSTRG.10154 (DOCK1)	5.40343e-19	9.69284e-74	Mf_ENSMFAG00000041064 (SERPINE1);Mm_ENSMUSG00000042842 (SERPINB6B)	0	0	Hs_ENSG00000186847 (KRT14);Mm_ENSMUSG00000023043 (KRT18)	3.6895e-10	3.39088e-79	Mm_ENSMUSG00000020911 (KRT19);Te_MSTRG.19902 (KRT18)	1.16617e-47	5.11386e-76	Cp_ENSCPOG00000003817 (CLDN10);Mf_ENSMFAG00000019445 (CLDN19)	6.53658e-25
Hs_ENSG00000142798 (HSPG2);Mm_ENSMUSG00000028763 (HSPG2)	2.31228e-17	2.72809e-171	Cp_ENSCPOG00000002618 (ENSCPOG00000002618);Hs_ENSG00000186847 (KRT14)	3.60656e-22	3.6895e-10	Md_ENSMODG00000046558 (ENSMODG00000046558);Mf_ENSMFAG00000043037 (ENSMFAG00000043037)	2.57397e-30	1.91971e-286	Hs_ENSG00000143158 (MPC2);Mm_ENSMUSG00000026568 (MPC2)	0	3.2272e-50	Mm_ENSMUSG00000020911 (KRT19);Te_MSTRG.19902 (KRT18)	1.0686e-125	5.11386e-76	Mf_ENSMFAG00000034599 (MBNL3);Mm_ENSMUSG00000036109 (MBNL3)	0	0	Cp_ENSCPOG00000000632 (HTRA1);Mf_ENSMFAG00000041865 (HTRA4)	1.36797e-12	0	Cp_ENSCPOG00000007895 (DSP);Te_MSTRG.25428 (DSP)	0	3.41355e-48	Hs_ENSG00000243137 (PSG4);Mm_ENSMUSG00000070796 (PSG21)	0	0	Cp_ENSCPOG00000002615 (ENSCPOG00000002615);Mm_ENSMUSG00000023039 (KRT7)	5.02203e-88	2.52723e-117	Cp_ENSCPOG00000035147 (KRT19);Mf_ENSMFAG00000043037 (ENSMFAG00000043037)	6.20537e-15	0	Cp_ENSCPOG00000014612 (CHCHD10);Mm_ENSMUSG00000049422 (CHCHD10)	1.29135e-23	1.40857e-56	Hs_ENSG00000166387 (PPFIBP2);Te_MSTRG.16492 (PPFIBP2)	2.10223e-06	1.29963e-82	Mf_ENSMFAG00000043844 (SERPINB6);Mm_ENSMUSG00000057726 (SERPINB9G)	0	0	Hs_ENSG00000171345 (KRT19);Mm_ENSMUSG00000020911 (KRT19)	0	1.16617e-47	Mm_ENSMUSG00000023039 (KRT7);Te_MSTRG.24481 (KRT19)	8.36618e-52	3.42624e-26	Cp_ENSCPOG00000002615 (ENSCPOG00000002615);Mf_ENSMFAG00000032813 (KRT7)	2.19375e-20
Hs_ENSG00000120899 (PTK2B);Mm_ENSMUSG00000022607 (PTK2)	4.32986e-15	1.09511e-07	Cp_ENSCPOG00000002615 (ENSCPOG00000002615);Hs_ENSG00000170421 (KRT8)	2.19375e-20	0	Md_ENSMODG00000020809 (ANXA3);Mf_ENSMFAG00000001776 (ENSMFAG00000001776)	1.08e-50	1.13685e-264	Hs_ENSG00000242265 (PEG10);Mm_ENSMUSG00000092035 (PEG10)	0	5.34831e-41	Mm_ENSMUSG00000055679 (CTSR);Te_MSTRG.18495 (CTSL)	2.59793e-105	4.44651e-43	Mf_ENSMFAG00000027523 (CLDN3);Mm_ENSMUSG00000018569 (CLDN7)	0	0	Cp_ENSCPOG00000036591 (ELF4);Mf_ENSMFAG00000000961 (ELF4)	2.64095e-30	0	Cp_ENSCPOG00000011035 (KRT7);Te_MSTRG.19903 (KRT8)	0	1.74969e-165	Hs_ENSG00000170848 (PSG6);Mm_ENSMUSG00000070797 (PSG27)	0	0	Cp_ENSCPOG00000035147 (KRT19);Mm_ENSMUSG00000023043 (KRT18)	6.20537e-15	0	Cp_ENSCPOG00000020951 (ENSCPOG00000020951);Mf_ENSMFAG00000019445 (CLDN19)	9.71794e-05	0	Cp_ENSCPOG00000035790 (SYNGR1);Mm_ENSMUSG00000022415 (SYNGR1)	0.000978515	3.44042e-53	Hs_ENSG00000037280 (FLT4);Te_MSTRG.4434 (FLT1)	6.43017e-16	9.73952e-12	Mf_ENSMFAG00000001735 (SRI);Mm_ENSMUSG00000003161 (SRI)	0	0	Hs_ENSG00000135480 (KRT7);Mm_ENSMUSG00000049382 (KRT8)	0	3.88075e-68	Mm_ENSMUSG00000031179 (MAGEA9);Te_MSTRG.27616 (MAGEA9)	1.01885e-15	3.01004e-09	Cp_ENSCPOG00000011035 (KRT7);Mf_ENSMFAG00000040972 (ENSMFAG00000040972)	2.27264e-21
Hs_ENSG00000137872 (SEMA6D);Mm_ENSMUSG00000019647 (SEMA6A)	5.94021e-15	4.74135e-17	Cp_ENSCPOG00000006839 (KRT14);Hs_ENSG00000108244 (KRT23)	1.03954e-14	0	Md_ENSMODG00000017326 (ENSMODG00000017326);Mf_ENSMFAG00000041214 (ENSMFAG00000041214)	6.31608e-38	3.46267e-158	Hs_ENSG00000166681 (BEX3);Mm_ENSMUSG00000046432 (BEX3)	0	7.71128e-52	Mm_ENSMUSG00000023043 (KRT18);Te_MSTRG.24481 (KRT19)	0	3.42624e-26	Mf_ENSMFAG00000036430 (RASSF6);Mm_ENSMUSG00000029370 (RASSF6)	0	2.7828e-147	Cp_ENSCPOG00000023253 (TFAP2C);Mf_ENSMFAG00000004040 (TFAP2C)	1.88118e-180	0	Cp_ENSCPOG00000001518 (PPARGC1A);Te_MSTRG.22240 (PPARGC1A)	3.10911e-142	4.66031e-10	Hs_ENSG00000124467 (PSG8);Mm_ENSMUSG00000070796 (PSG21)	0	0	Cp_ENSCPOG00000011035 (KRT7);Mm_ENSMUSG00000020911 (KRT19)	3.46357e-128	1.0686e-125	Cp_ENSCPOG00000035147 (KRT19);Mf_ENSMFAG00000040972 (ENSMFAG00000040972)	6.20537e-15	0	Cp_ENSCPOG00000005275 (SLC25A4);Mm_ENSMUSG00000016319 (SLC25A5)	8.39081e-11	1.22387e-46	Hs_ENSG00000133216 (EPHB2);Te_MSTRG.26186 (FRK)	0.00255862	4.02506e-77	Mf_ENSMFAG00000044864 (NCAM1);Mm_ENSMUSG00000039542 (NCAM1)	0	0	Hs_ENSG00000128422 (KRT17);Mm_ENSMUSG00000020911 (KRT19)	9.16775e-17	1.16617e-47	Mm_ENSMUSG00000023043 (KRT18);Te_MSTRG.24481 (KRT19)	3.39088e-79	3.42624e-26	Cp_ENSCPOG00000011030 (KRT23);Mf_ENSMFAG00000003391 (KRT19)	1.10517e-05
Hs_ENSG00000156299 (TIAM1);Mm_ENSMUSG00000023800 (TIAM2)	6.44611e-08	3.47827e-122	Cp_ENSCPOG00000011035 (KRT7);Hs_ENSG00000170421 (KRT8)	2.27264e-21	0	Md_ENSMODG00000004126 (PRPH);Mf_ENSMFAG00000032813 (KRT7)	1.77058e-17	9.73501e-229	Hs_ENSG00000187244 (BCAM);Mm_ENSMUSG00000002980 (BCAM)	0	6.82162e-09	Mm_ENSMUSG00000037411 (SERPINE1);Te_MSTRG.5564 (SERPINE1)	9.01519e-78	7.08304e-40	Mf_ENSMFAG00000037027 (YAP1);Mm_ENSMUSG00000027803 (WWTR1)	0	0	Cp_ENSCPOG00000011030 (KRT23);Mf_ENSMFAG00000043037 (ENSMFAG00000043037)	4.01434e-26	0	Cp_ENSCPOG00000035147 (KRT19);Te_MSTRG.19902 (KRT18)	3.19366e-77	2.07613e-165	Hs_ENSG00000170848 (PSG6);Mm_ENSMUSG00000023185 (CEACAM14)	0	0	Cp_ENSCPOG00000008254 (SERPINB6);Mm_ENSMUSG00000062342 (SERPINB9E)	4.8671e-12	1.97763e-86	Cp_ENSCPOG00000002522 (ENSCPOG00000002522);Mf_ENSMFAG00000001776 (ENSMFAG00000001776)	8.1212e-82	8.03254e-205	Cp_ENSCPOG00000014612 (CHCHD10);Mm_ENSMUSG00000070493 (CHCHD2)	1.29135e-23	3.33989e-75	Hs_ENSG00000142949 (PTPRF);Te_MSTRG.1516 (PTPRF)	1.32098e-18	1.26434e-44	Mf_ENSMFAG00000042251 (SERPINB9);Mm_ENSMUSG00000054266 (SERPINB9D)	0	8.009e-257	Hs_ENSG00000135480 (KRT7);Mm_ENSMUSG00000020911 (KRT19)	0	1.16617e-47	Mm_ENSMUSG00000028464 (TPM2);Te_MSTRG.694 (TPM4)	2.43585e-50	6.70652e-63	Cp_ENSCPOG00000031157 (ENSCPOG00000031157);Mf_ENSMFAG00000064309 (DDT)	3.05274e-14
Hs_ENSG00000174705 (SH3PXD2B);Mm_ENSMUSG00000053617 (SH3PXD2A)	1.90717e-12	4.16984e-67	Cp_ENSCPOG00000011030 (KRT23);Hs_ENSG00000128422 (KRT17)	1.10517e-05	9.16775e-17	Md_ENSMODG00000036454 (KRT18);Mf_ENSMFAG00000005730 (ENSMFAG00000005730)	9.25016e-53	4.89397e-46	Hs_ENSG00000181885 (CLDN7);Mm_ENSMUSG00000047501 (CLDN4)	0	1.67864e-15	Mm_ENSMUSG00000049382 (KRT8);Te_MSTRG.24481 (KRT19)	0	3.42624e-26	Mf_ENSMFAG00000003335 (RNF128);Mm_ENSMUSG00000031438 (RNF128)	0	0	Cp_ENSCPOG00000003399 (CORO2A);Mf_ENSMFAG00000026563 (CORO2A)	1.35919e-112	0	Cp_ENSCPOG00000020951 (ENSCPOG00000020951);Te_MSTRG.6047 (CLDN6)	1.65306e-65	6.21538e-15	Hs_ENSG00000170848 (PSG6);Mm_ENSMUSG00000003505 (PSG18)	0	0	Cp_ENSCPOG00000035147 (KRT19);Mm_ENSMUSG00000049382 (KRT8)	6.20537e-15	0	Cp_ENSCPOG00000006839 (KRT14);Mf_ENSMFAG00000043037 (ENSMFAG00000043037)	9.75272e-07	0	Cp_ENSCPOG00000020628 (DUSP2);Mm_ENSMUSG00000031383 (DUSP9)	1.92247e-05	1.76332e-65	Hs_ENSG00000151422 (FER);Te_MSTRG.26186 (FRK)	1.76537e-09	4.02506e-77	Mf_ENSMFAG00000043844 (SERPINB6);Mm_ENSMUSG00000021403 (SERPINB9B)	0	0	Hs_ENSG00000108244 (KRT23);Mm_ENSMUSG00000023043 (KRT18)	0	3.39088e-79	Mm_ENSMUSG00000039910 (CITED2);Te_MSTRG.27203 (CITED1)	2.74862e-11	6.97466e-11	Cp_ENSCPOG00000031016 (WFDC2);Mf_ENSMFAG00000030693 (WFDC2)	1.02388e-23
Hs_ENSG00000151474 (FRMD4A);Mm_ENSMUSG00000026657 (FRMD4A)	2.20671e-12	4.24896e-66	Cp_ENSCPOG00000011030 (KRT23);Hs_ENSG00000111057 (KRT18)	1.10517e-05	0	Md_ENSMODG00000046558 (ENSMODG00000046558);Mf_ENSMFAG00000032813 (KRT7)	2.57397e-30	9.73501e-229	Hs_ENSG00000144381 (HSPD1);Mm_ENSMUSG00000025980 (HSPD1)	0	2.86315e-63	Mm_ENSMUSG00000031179 (MAGEA9);Te_MSTRG.27616 (MAGEA9)	9.45683e-35	3.01004e-09	Mf_ENSMFAG00000040970 (CA12);Mm_ENSMUSG00000027562 (CAR2)	0	0	Cp_ENSCPOG00000040311 (CCNG1);Mf_ENSMFAG00000003008 (CCNG2)	6.46341e-286	0	Cp_ENSCPOG00000014529 (SLC12A2);Te_MSTRG.14301 (SLC12A2)	2.60785e-225	1.42246e-73	Hs_ENSG00000243137 (PSG4);Mm_ENSMUSG00000030366 (CEACAM12)	0	0	Cp_ENSCPOG00000002615 (ENSCPOG00000002615);Mm_ENSMUSG00000020911 (KRT19)	5.02203e-88	1.0686e-125	Cp_ENSCPOG00000002618 (ENSCPOG00000002618);Mf_ENSMFAG00000003391 (KRT19)	3.07309e-46	0	Cp_ENSCPOG00000003817 (CLDN10);Mm_ENSMUSG00000070473 (CLDN3)	4.02904e-14	1.45225e-06	Hs_ENSG00000157483 (MYO1E);Te_MSTRG.9465 (MYO1E)	3.20431e-17	3.82165e-98	Mf_ENSMFAG00000003109 (PITRM1);Mm_ENSMUSG00000021193 (PITRM1)	0	0	Hs_ENSG00000186847 (KRT14);Mm_ENSMUSG00000020911 (KRT19)	3.6895e-10	1.16617e-47	Mm_ENSMUSG00000032323 (CYP11A1);Te_MSTRG.13160 (CYP11A1)	1.79343e-11	9.80276e-09	Cp_ENSCPOG00000011030 (KRT23);Mf_ENSMFAG00000043037 (ENSMFAG00000043037)	1.10517e-05
Hs_ENSG00000147459 (DOCK5);Mm_ENSMUSG00000044447 (DOCK5)	5.40343e-19	7.69003e-08	Cp_ENSCPOG00000011030 (KRT23);Hs_ENSG00000171345 (KRT19)	1.10517e-05	0	Md_ENSMODG00000011124 (ENSMODG00000011124);Mf_ENSMFAG00000032434 (CDH1)	7.05759e-43	3.63235e-144	Hs_ENSG00000100442 (FKBP3);Mm_ENSMUSG00000020949 (FKBP3)	0	2.12677e-58	Mm_ENSMUSG00000042842 (SERPINB6B);Te_MSTRG.5564 (SERPINE1)	2.01633e-111	7.08304e-40	Mf_ENSMFAG00000045747 (F5);Mm_ENSMUSG00000030605 (MFGE8)	0	0	Cp_ENSCPOG00000007933 (AOC1);Mf_ENSMFAG00000044518 (AOC1)	2.59952e-46	0	Cp_ENSCPOG00000035147 (KRT19);Te_MSTRG.24481 (KRT19)	3.19366e-77	5.20615e-109	Hs_ENSG00000124467 (PSG8);Mm_ENSMUSG00000030366 (CEACAM12)	0	0	Cp_ENSCPOG00000037905 (KRT80);Mm_ENSMUSG00000049382 (KRT8)	0.00246333	0	Cp_ENSCPOG00000001796 (DLX5);Mf_ENSMFAG00000048863 (DLX6)	2.68439e-12	0	Cp_ENSCPOG00000007993 (GMNN);Mm_ENSMUSG00000006715 (GMNN)	1.28663e-29	6.08472e-13	Hs_ENSG00000143061 (IGSF3);Te_MSTRG.2171 (IGSF3)	1.44962e-07	1.84801e-55	Mf_ENSMFAG00000043844 (SERPINB6);Mm_ENSMUSG00000021404 (SERPINB9C)	0	8.39769e-169	Hs_ENSG00000108244 (KRT23);Mm_ENSMUSG00000020911 (KRT19)	0	1.16617e-47	Mm_ENSMUSG00000055298 (CTSJ);Te_MSTRG.18495 (CTSL)	1.09154e-37	4.44651e-43	Cp_ENSCPOG00000011035 (KRT7);Mf_ENSMFAG00000032813 (KRT7)	2.27264e-21
Hs_ENSG00000157483 (MYO1E);Mm_ENSMUSG00000032220 (MYO1E)	3.20431e-17	5.71749e-83	Cp_ENSCPOG00000002615 (ENSCPOG00000002615);Hs_ENSG00000135480 (KRT7)	2.19375e-20	0	Md_ENSMODG00000017326 (ENSMODG00000017326);Mf_ENSMFAG00000041871 (ENSMFAG00000041871)	6.31608e-38	2.59218e-202	Hs_ENSG00000115541 (HSPE1);Mm_ENSMUSG00000073676 (HSPE1)	0	2.83693e-77	Mm_ENSMUSG00000032366 (TPM1);Te_MSTRG.694 (TPM4)	7.90807e-214	6.70652e-63	Mf_ENSMFAG00000023786 (DNMT1);Mm_ENSMUSG00000004099 (DNMT1)	0	0	Cp_ENSCPOG00000000174 (SERPINE1);Mf_ENSMFAG00000041064 (SERPINE1)	3.455e-12	0	Cp_ENSCPOG00000003817 (CLDN10);Te_MSTRG.6047 (CLDN6)	1.36449e-175	6.21538e-15	Hs_ENSG00000170848 (PSG6);Mm_ENSMUSG00000030368 (CEACAM11)	0	0	Cp_ENSCPOG00000008254 (SERPINB6);Mm_ENSMUSG00000038327 (SERPINB9F)	4.8671e-12	1.15591e-19	Cp_ENSCPOG00000035147 (KRT19);Mf_ENSMFAG00000003391 (KRT19)	6.20537e-15	0	Cp_ENSCPOG00000020951 (ENSCPOG00000020951);Mm_ENSMUSG00000070473 (CLDN3)	9.71794e-05	1.45225e-06	Hs_ENSG00000102996 (MMP15);Te_MSTRG.11708 (MMP15)	4.14886e-06	0.000420263	Mf_ENSMFAG00000043725 (SERPINE2);Mm_ENSMUSG00000062342 (SERPINB9E)	9.13677e-52	0	Hs_ENSG00000136943 (CTSV);Mm_ENSMUSG00000055298 (CTSJ)	1.97043e-37	1.09154e-37	Mm_ENSMUSG00000045330 (MAGEC2);Te_MSTRG.27559 (MAGEC3)	1.43405e-07	8.67662e-09	Cp_ENSCPOG00000038831 (CKS1B);Mf_ENSMFAG00000064732 (CKS1B)	1.83664e-07
Hs_ENSG00000180530 (NRIP1);Mm_ENSMUSG00000048490 (NRIP1)	1.31067e-14	1.07647e-99	Cp_ENSCPOG00000011030 (KRT23);Hs_ENSG00000186847 (KRT14)	1.10517e-05	3.6895e-10	Md_ENSMODG00000011103 (ENSMODG00000011103);Mf_ENSMFAG00000032434 (CDH1)	1.03716e-19	3.63235e-144	Hs_ENSG00000112759 (SLC29A1);Mm_ENSMUSG00000023942 (SLC29A1)	0	1.93781e-33	Mm_ENSMUSG00000033834 (TPBPA);Te_MSTRG.18495 (CTSL)	4.17179e-100	4.44651e-43	Mf_ENSMFAG00000036154 (ATP8B1);Mm_ENSMUSG00000031441 (ATP11A)	0	0	Cp_ENSCPOG00000031157 (ENSCPOG00000031157);Mf_ENSMFAG00000003050 (MIF)	7.9062e-278	0	Cp_ENSCPOG00000010338 (PTPRF);Te_MSTRG.1516 (PTPRF)	2.20711e-144	9.70282e-49	Hs_ENSG00000170848 (PSG6);Mm_ENSMUSG00000057195 (CEACAM13)	0	0	Cp_ENSCPOG00000002522 (ENSCPOG00000002522);Mm_ENSMUSG00000021814 (ANXA7)	8.1212e-82	1.64186e-14	Cp_ENSCPOG00000037151 (TUBA4A);Mf_ENSMFAG00000042144 (TUBA1C)	6.80963e-08	0	Cp_ENSCPOG00000037151 (TUBA4A);Mm_ENSMUSG00000026202 (TUBA4A)	6.80963e-08	1.08839e-24	Hs_ENSG00000102221 (JADE3);Te_MSTRG.27016 (JADE3)	0.000742718	8.78665e-81	Mf_ENSMFAG00000042251 (SERPINB9);Mm_ENSMUSG00000057726 (SERPINB9G)	0	0	Hs_ENSG00000163993 (S100P);Mm_ENSMUSG00000001025 (S100A6)	0	1.59005e-40	Mm_ENSMUSG00000049382 (KRT8);Te_MSTRG.24481 (KRT19)	3.88075e-68	3.42624e-26	Cp_ENSCPOG00000014102 (UBE2C);Mf_ENSMFAG00000028239 (ENSMFAG00000028239)	2.12962e-16
Hs_ENSG00000156052 (GNAQ);Mm_ENSMUSG00000024697 (GNA14)	6.54206e-09	7.41778e-54	Cp_ENSCPOG00000002522 (ENSCPOG00000002522);Hs_ENSG00000135046 (ANXA1)	2.3879e-23	0	Md_ENSMODG00000014608 (ENSMODG00000014608);Mf_ENSMFAG00000040972 (ENSMFAG00000040972)	1.38524e-53	3.48121e-280	Hs_ENSG00000181163 (NPM1);Mm_ENSMUSG00000056209 (NPM3)	0	6.23075e-47	Mm_ENSMUSG00000023039 (KRT7);Te_MSTRG.24481 (KRT19)	2.52723e-117	3.42624e-26	Mf_ENSMFAG00000003805 (TMEM150A);Mm_ENSMUSG00000055912 (TMEM150A)	0	0	Cp_ENSCPOG00000009219 (CTSV);Mf_ENSMFAG00000045668 (CTSL)	3.07165e-47	0	Cp_ENSCPOG00000002615 (ENSCPOG00000002615);Te_MSTRG.19902 (KRT18)	5.87093e-252	2.07613e-165	Hs_ENSG00000170848 (PSG6);Mm_ENSMUSG00000070796 (PSG21)	0	0	Cp_ENSCPOG00000034968 (ENSCPOG00000034968);Mm_ENSMUSG00000030246 (LDHB)	1.78047e-29	7.00454e-100	Cp_ENSCPOG00000002522 (ENSCPOG00000002522);Mf_ENSMFAG00000030479 (ANXA2)	8.1212e-82	0	Cp_ENSCPOG00000005275 (SLC25A4);Mm_ENSMUSG00000031633 (SLC25A4)	8.39081e-11	5.70953e-32	Hs_ENSG00000133216 (EPHB2);Te_MSTRG.5555 (EPHB4)	0.00255862	3.20062e-70	Mf_ENSMFAG00000043844 (SERPINB6);Mm_ENSMUSG00000042842 (SERPINB6B)	0	0	Hs_ENSG00000115641 (FHL2);Mm_ENSMUSG00000008136 (FHL2)	0	1.88368e-05	Mm_ENSMUSG00000032366 (TPM1);Te_MSTRG.694 (TPM4)	1.62242e-37	6.70652e-63	Cp_ENSCPOG00000001794 (ENSCPOG00000001794);Mf_ENSMFAG00000046271 (BAG5)	2.21827e-21
Hs_ENSG00000157483 (MYO1E);Mm_ENSMUSG00000018417 (MYO1B)	3.20431e-17	6.13743e-13	Cp_ENSCPOG00000008154 (ENSCPOG00000008154);Hs_ENSG00000170421 (KRT8)	2.64523e-09	0	Md_ENSMODG00000014608 (ENSMODG00000014608);Mf_ENSMFAG00000003391 (KRT19)	1.38524e-53	1.05996e-283	Hs_ENSG00000102409 (BEX4);Mm_ENSMUSG00000046432 (BEX3)	0	7.71128e-52	Mm_ENSMUSG00000037411 (SERPINE1);Te_MSTRG.3316 (SERPINB1)	9.01519e-78	1.37728e-29	Mf_ENSMFAG00000040195 (TFEB);Mm_ENSMUSG00000023990 (TFEB)	0	0	Cp_ENSCPOG00000003399 (CORO2A);Mf_ENSMFAG00000042987 (CORO6)	1.35919e-112	3.93486e-104	Cp_ENSCPOG00000002615 (ENSCPOG00000002615);Te_MSTRG.19903 (KRT8)	5.87093e-252	1.74969e-165	Hs_ENSG00000170848 (PSG6);Mm_ENSMUSG00000030366 (CEACAM12)	0	0	Cp_ENSCPOG00000032470 (CTSF);Mm_ENSMUSG00000021439 (CTSQ)	6.95579e-11	1.57675e-52	Cp_ENSCPOG00000033788 (PERP);Mf_ENSMFAG00000054526 (PERP)	3.75183e-15	0	Cp_ENSCPOG00000038560 (CRYAB);Mm_ENSMUSG00000004951 (HSPB1)	1.05879e-08	2.24335e-60	Hs_ENSG00000107485 (GATA3);Te_MSTRG.18822 (GATA2)	9.29938e-16	7.04683e-43	Mf_ENSMFAG00000033651 (ANXA4);Mm_ENSMUSG00000029994 (ANXA4)	0	0	Hs_ENSG00000197747 (S100A10);Mm_ENSMUSG00000001025 (S100A6)	0	1.59005e-40	Mm_ENSMUSG00000031179 (MAGEA9);Te_MSTRG.27559 (MAGEC3)	1.01885e-15	8.67662e-09	Cp_ENSCPOG00000003817 (CLDN10);Mf_ENSMFAG00000027523 (CLDN3)	6.53658e-25
Hs_ENSG00000132670 (PTPRA);Mm_ENSMUSG00000033295 (PTPRF)	1.53458e-09	6.71204e-102	Cp_ENSCPOG00000002522 (ENSCPOG00000002522);Hs_ENSG00000182718 (ANXA2)	2.3879e-23	0	Md_ENSMODG00000014608 (ENSMODG00000014608);Mf_ENSMFAG00000043037 (ENSMFAG00000043037)	1.38524e-53	1.91971e-286	Hs_ENSG00000005022 (SLC25A5);Mm_ENSMUSG00000016319 (SLC25A5)	0	1.22387e-46	Mm_ENSMUSG00000062342 (SERPINB9E);Te_MSTRG.5564 (SERPINE1)	1.97763e-86	7.08304e-40	Mf_ENSMFAG00000000711 (TFRC);Mm_ENSMUSG00000022797 (TFRC)	0	0	Cp_ENSCPOG00000039890 (GNAI1);Mf_ENSMFAG00000001117 (GNAI1)	4.0345e-67	0	Cp_ENSCPOG00000005630 (GRHL2);Te_MSTRG.18070 (GRHL2)	8.20835e-74	8.99709e-23	Hs_ENSG00000243137 (PSG4);Mm_ENSMUSG00000004542 (PSG19)	0	0	Cp_ENSCPOG00000033535 (RBP1);Mm_ENSMUSG00000046402 (RBP1)	1.41267e-11	5.18668e-117	Cp_ENSCPOG00000033136 (ENSCPOG00000033136);Mf_ENSMFAG00000042181 (S100P)	1.10117e-65	0	Cp_ENSCPOG00000004273 (UQCRC1);Mm_ENSMUSG00000025651 (UQCRC1)	2.09061e-11	3.84e-53	Hs_ENSG00000169398 (PTK2);Te_MSTRG.26186 (FRK)	1.90272e-09	4.02506e-77	Mf_ENSMFAG00000041064 (SERPINE1);Mm_ENSMUSG00000038327 (SERPINB9F)	0	6.46284e-69	Hs_ENSG00000214530 (STARD10);Mm_ENSMUSG00000030688 (STARD10)	3.41673e-44	3.2011e-11	Mm_ENSMUSG00000020911 (KRT19);Te_MSTRG.24481 (KRT19)	1.16617e-47	3.42624e-26	Cp_ENSCPOG00000008254 (SERPINB6);Mf_ENSMFAG00000043844 (SERPINB6)	8.05206e-20
Hs_ENSG00000126821 (SGPP1);Mm_ENSMUSG00000032908 (SGPP2)	5.3206e-08	1.06881e-10	Cp_ENSCPOG00000032470 (CTSF);Hs_ENSG00000136943 (CTSV)	1.1621e-20	1.97043e-37	Md_ENSMODG00000011124 (ENSMODG00000011124);Mf_ENSMFAG00000045076 (DSC2)	7.05759e-43	1.05109e-181	Hs_ENSG00000189143 (CLDN4);Mm_ENSMUSG00000070473 (CLDN3)	0	1.45225e-06	Mm_ENSMUSG00000028464 (TPM2);Te_MSTRG.694 (TPM4)	4.89517e-121	6.70652e-63	Mf_ENSMFAG00000035528 (EPHB4);Mm_ENSMUSG00000026235 (EPHA4)	0	7.09122e-218	Cp_ENSCPOG00000007717 (ADAM19);Mf_ENSMFAG00000034190 (ADAM19)	1.23603e-144	9.56325e-111	Cp_ENSCPOG00000003802 (EPS8L2);Te_MSTRG.15508 (EPS8L2)	1.07748e-08	5.43296e-24	Hs_ENSG00000124467 (PSG8);Mm_ENSMUSG00000004542 (PSG19)	0	0	Cp_ENSCPOG00000002618 (ENSCPOG00000002618);Mm_ENSMUSG00000020911 (KRT19)	3.07309e-46	1.0686e-125	Cp_ENSCPOG00000007993 (GMNN);Mf_ENSMFAG00000031787 (GMNN)	1.28663e-29	1.3004e-224	Cp_ENSCPOG00000033496 (MIF);Mm_ENSMUSG00000001666 (DDT)	1.39668e-42	2.68596e-54	Hs_ENSG00000074527 (NTN4);Te_MSTRG.19416 (NTN4)	0.00223177	2.82478e-62	Mf_ENSMFAG00000001332 (PLAC8);Mm_ENSMUSG00000029322 (PLAC8)	0	0	Hs_ENSG00000134333 (LDHA);Mm_ENSMUSG00000030246 (LDHB)	0	2.59825e-29	Mm_ENSMUSG00000042842 (SERPINB6B);Te_MSTRG.5564 (SERPINE1)	1.83647e-22	7.08304e-40	Cp_ENSCPOG00000035678 (TAGLN);Mf_ENSMFAG00000036871 (TAGLN)	4.14675e-17
Hs_ENSG00000157483 (MYO1E);Mm_ENSMUSG00000035441 (MYO1D)	3.20431e-17	0.00184943	Cp_ENSCPOG00000011035 (KRT7);Hs_ENSG00000135480 (KRT7)	2.27264e-21	0	Md_ENSMODG00000011103 (ENSMODG00000011103);Mf_ENSMFAG00000045076 (DSC2)	1.03716e-19	1.05109e-181	Hs_ENSG00000155368 (DBI);Mm_ENSMUSG00000033701 (ACBD6)	0	3.85865e-31	Mm_ENSMUSG00000042842 (SERPINB6B);Te_MSTRG.3316 (SERPINB1)	2.01633e-111	1.37728e-29	Mf_ENSMFAG00000062745 (PEG3);Mm_ENSMUSG00000002265 (PEG3)	0	0	Cp_ENSCPOG00000011831 (AKT2);Mf_ENSMFAG00000033261 (AKT3)	1.21625e-211	0	Cp_ENSCPOG00000025656 (FADS2);Te_MSTRG.15914 (FADS2)	3.67552e-05	2.84534e-93	Hs_ENSG00000243137 (PSG4);Mm_ENSMUSG00000030373 (PSG28)	0	0	Cp_ENSCPOG00000008254 (SERPINB6);Mm_ENSMUSG00000021404 (SERPINB9C)	4.8671e-12	1.78222e-20	Cp_ENSCPOG00000023583 (PRDX2);Mf_ENSMFAG00000036346 (PRDX4)	6.25293e-35	0	Cp_ENSCPOG00000037151 (TUBA4A);Mm_ENSMUSG00000036752 (TUBB4B)	6.80963e-08	1.38872e-38	Hs_ENSG00000157483 (MYO1E);Te_MSTRG.6748 (MYO1B)	3.20431e-17	1.63774e-57	Mf_ENSMFAG00000043814 (SERPINH1);Mm_ENSMUSG00000062342 (SERPINB9E)	0	0	Hs_ENSG00000140416 (TPM1);Mm_ENSMUSG00000028464 (TPM2)	0	2.43585e-50	Mm_ENSMUSG00000027082 (TFPI);Te_MSTRG.11982 (SPINT2)	6.8509e-49	1.5189e-11	Cp_ENSCPOG00000031157 (ENSCPOG00000031157);Mf_ENSMFAG00000003050 (MIF)	3.05274e-14
Hs_ENSG00000156299 (TIAM1);Mm_ENSMUSG00000002489 (TIAM1)	6.44611e-08	4.04274e-56	Cp_ENSCPOG00000002618 (ENSCPOG00000002618);Hs_ENSG00000108244 (KRT23)	3.60656e-22	0	Md_ENSMODG00000000329 (PKP1);Mf_ENSMFAG00000045800 (PKP2)	1.14292e-16	8.83731e-183	Hs_ENSG00000117394 (SLC2A1);Mm_ENSMUSG00000028645 (SLC2A1)	0	4.84261e-41	Mm_ENSMUSG00000021404 (SERPINB9C);Te_MSTRG.5564 (SERPINE1)	1.78222e-20	7.08304e-40	Mf_ENSMFAG00000032269 (AMOT);Mm_ENSMUSG00000041688 (AMOT)	0	3.50453e-84	Cp_ENSCPOG00000002615 (ENSCPOG00000002615);Mf_ENSMFAG00000040972 (ENSMFAG00000040972)	6.676e-130	0	Cp_ENSCPOG00000001069 (KCNK1);Te_MSTRG.3532 (KCNK1)	2.22589e-26	8.2412e-06	Hs_ENSG00000204941 (PSG5);Mm_ENSMUSG00000070797 (PSG27)	0	0	Cp_ENSCPOG00000033788 (PERP);Mm_ENSMUSG00000019851 (PERP)	3.75183e-15	1.86883e-51	Cp_ENSCPOG00000006839 (KRT14);Mf_ENSMFAG00000003391 (KRT19)	9.75272e-07	0	Cp_ENSCPOG00000009367 (SPINT2);Mm_ENSMUSG00000027315 (SPINT1)	1.60107e-13	1.59088e-07	Hs_ENSG00000088280 (ASAP3);Te_MSTRG.17946 (ASAP1)	4.74028e-12	1.57605e-50	Mf_ENSMFAG00000042251 (SERPINB9);Mm_ENSMUSG00000021403 (SERPINB9B)	0	0	Hs_ENSG00000135046 (ANXA1);Mm_ENSMUSG00000024659 (ANXA1)	0	5.50201e-12	Mm_ENSMUSG00000024659 (ANXA1);Te_MSTRG.12837 (ANXA4)	5.50201e-12	8.08343e-47	Cp_ENSCPOG00000002522 (ENSCPOG00000002522);Mf_ENSMFAG00000030479 (ANXA2)	2.3879e-23
Hs_ENSG00000133816 (MICAL2);Mm_ENSMUSG00000051586 (MICAL3)	6.8753e-05	3.44442e-31	Cp_ENSCPOG00000031157 (ENSCPOG00000031157);Hs_ENSG00000240972 (MIF)	3.05274e-14	3.04749e-222	Md_ENSMODG00000036454 (KRT18);Mf_ENSMFAG00000003391 (KRT19)	9.25016e-53	1.05996e-283	Hs_ENSG00000152234 (ATP5F1A);Mm_ENSMUSG00000025428 (ATP5A1)	0	9.57891e-57	Mm_ENSMUSG00000007209 (CEACAM9);Te_MSTRG.12130 (CEACAM8)	1.4957e-25	0.000822764	Mf_ENSMFAG00000037369 (TACC2);Mm_ENSMUSG00000030852 (TACC2)	1.40242e-242	0	Cp_ENSCPOG00000011831 (AKT2);Mf_ENSMFAG00000030090 (PKN2)	1.21625e-211	0	Cp_ENSCPOG00000002615 (ENSCPOG00000002615);Te_MSTRG.24481 (KRT19)	5.87093e-252	5.20615e-109	Hs_ENSG00000124467 (PSG8);Mm_ENSMUSG00000030373 (PSG28)	0	0	Cp_ENSCPOG00000008254 (SERPINB6);Mm_ENSMUSG00000057726 (SERPINB9G)	4.8671e-12	1.26096e-37	Cp_ENSCPOG00000001796 (DLX5);Mf_ENSMFAG00000035900 (DLX5)	2.68439e-12	0	Cp_ENSCPOG00000012111 (CYB5A);Mm_ENSMUSG00000031924 (CYB5B)	6.94408e-11	6.76462e-48	Hs_ENSG00000068650 (ATP11A);Te_MSTRG.3857 (ATP11A)	3.4309e-15	2.82926e-109	Mf_ENSMFAG00000027151 (CA2);Mm_ENSMUSG00000027562 (CAR2)	0	0	Hs_ENSG00000167996 (FTH1);Mm_ENSMUSG00000035491 (FTHL17A)	1.61385e-81	4.11992e-56	Mm_ENSMUSG00000021403 (SERPINB9B);Te_MSTRG.5564 (SERPINE1)	1.95968e-14	7.08304e-40	Cp_ENSCPOG00000002522 (ENSCPOG00000002522);Mf_ENSMFAG00000003067 (ANXA3)	2.3879e-23
Hs_ENSG00000182752 (PAPPA);Mm_ENSMUSG00000073530 (PAPPA2)	3.92805e-09	2.49298e-188	Cp_ENSCPOG00000030716 (ENSCPOG00000030716);Hs_ENSG00000175315 (CST6)	7.07656e-07	2.45215e-81	Md_ENSMODG00000014608 (ENSMODG00000014608);Mf_ENSMFAG00000032813 (KRT7)	1.38524e-53	9.73501e-229	Hs_ENSG00000108561 (C1QBP);Mm_ENSMUSG00000018446 (C1QBP)	0	1.08623e-58	Mm_ENSMUSG00000030268 (BCAT1);Te_MSTRG.20192 (BCAT1)	4.22763e-19	2.67393e-15	Mf_ENSMFAG00000002876 (SLC6A4);Mm_ENSMUSG00000019558 (SLC6A8)	0	2.43337e-144	Cp_ENSCPOG00000007153 (HIP1R);Mf_ENSMFAG00000046309 (HIP1R)	5.30372e-23	0	Cp_ENSCPOG00000002618 (ENSCPOG00000002618);Te_MSTRG.19902 (KRT18)	8.95869e-154	2.07613e-165	Hs_ENSG00000204941 (PSG5);Mm_ENSMUSG00000023185 (CEACAM14)	0	0	Cp_ENSCPOG00000006839 (KRT14);Mm_ENSMUSG00000020911 (KRT19)	9.75272e-07	1.0686e-125	Cp_ENSCPOG00000031016 (WFDC2);Mf_ENSMFAG00000030693 (WFDC2)	3.48296e-146	0	Cp_ENSCPOG00000002472 (RAB25);Mm_ENSMUSG00000079316 (RAB9)	3.53338e-07	2.21177e-11	Hs_ENSG00000116641 (DOCK7);Te_MSTRG.435 (DOCK6)	2.61439e-10	1.34423e-32	Mf_ENSMFAG00000043725 (SERPINE2);Mm_ENSMUSG00000054266 (SERPINB9D)	9.13677e-52	8.009e-257	Hs_ENSG00000132341 (RAN);Mm_ENSMUSG00000027935 (RAB13)	4.46559e-295	1.56436e-06	Mm_ENSMUSG00000037820 (TGM2);Te_MSTRG.5049 (TGM2)	9.49892e-17	3.72086e-30	Cp_ENSCPOG00000008254 (SERPINB6);Mf_ENSMFAG00000042251 (SERPINB9)	8.05206e-20
Hs_ENSG00000122591 (FAM126A);Mm_ENSMUSG00000028995 (HYCC1)	1.55049e-06	3.60439e-09	Cp_ENSCPOG00000038831 (CKS1B);Hs_ENSG00000173207 (CKS1B)	1.83664e-07	7.00065e-251	Md_ENSMODG00000009210 (NEBL);Mf_ENSMFAG00000042804 (NEBL)	5.49611e-44	1.23799e-151	Hs_ENSG00000010256 (UQCRC1);Mm_ENSMUSG00000025651 (UQCRC1)	0	3.84e-53	Mm_ENSMUSG00000038327 (SERPINB9F);Te_MSTRG.5564 (SERPINE1)	1.15591e-19	7.08304e-40	Mf_ENSMFAG00000035900 (DLX5);Mm_ENSMUSG00000001510 (DLX3)	0	0	Cp_ENSCPOG00000033730 (TIMP3);Mf_ENSMFAG00000059988 (TIMP2)	1.06422e-51	0	Cp_ENSCPOG00000006185 (SCNN1A);Te_MSTRG.20463 (SCNN1A)	1.31383e-86	1.82074e-17	Hs_ENSG00000204941 (PSG5);Mm_ENSMUSG00000003505 (PSG18)	0	0	Cp_ENSCPOG00000035147 (KRT19);Mm_ENSMUSG00000023039 (KRT7)	6.20537e-15	2.52723e-117	Cp_ENSCPOG00000033496 (MIF);Mf_ENSMFAG00000064309 (DDT)	1.39668e-42	0	Cp_ENSCPOG00000037151 (TUBA4A);Mm_ENSMUSG00000023004 (TUBA1B)	6.80963e-08	5.70997e-32	Hs_ENSG00000187079 (TEAD1);Te_MSTRG.25616 (TEAD3)	5.64647e-17	4.71785e-25	Mf_ENSMFAG00000042251 (SERPINB9);Mm_ENSMUSG00000021404 (SERPINB9C)	0	8.39769e-169	Hs_ENSG00000135046 (ANXA1);Mm_ENSMUSG00000032231 (ANXA2)	0	1.53063e-28	Mm_ENSMUSG00000031245 (HMGN5);Te_MSTRG.27277 (HMGN5)	3.24271e-25	2.09043e-11	Cp_ENSCPOG00000030716 (ENSCPOG00000030716);Mf_ENSMFAG00000002342 (CST6)	7.07656e-07
Hs_ENSG00000105426 (PTPRS);Mm_ENSMUSG00000033295 (PTPRF)	0.00416143	6.71204e-102	Cp_ENSCPOG00000002522 (ENSCPOG00000002522);Hs_ENSG00000138772 (ANXA3)	2.3879e-23	1.95846e-117	Md_ENSMODG00000036454 (KRT18);Mf_ENSMFAG00000043037 (ENSMFAG00000043037)	9.25016e-53	1.91971e-286	Hs_ENSG00000105655 (ISYNA1);Mm_ENSMUSG00000019139 (ISYNA1)	0	0.000159267	Mm_ENSMUSG00000003161 (SRI);Te_MSTRG.7777 (SRI)	9.06461e-177	1.33432e-53	Mf_ENSMFAG00000041235 (GPR137);Mm_ENSMUSG00000021306 (GPR137B)	0	2.6822e-297	Cp_ENSCPOG00000002618 (ENSCPOG00000002618);Mf_ENSMFAG00000043037 (ENSMFAG00000043037)	2.592e-67	0	Cp_ENSCPOG00000007052 (ENSCPOG00000007052);Te_MSTRG.15091 (TMPRSS2)	3.24227e-50	1.35326e-11	Hs_ENSG00000204941 (PSG5);Mm_ENSMUSG00000030368 (CEACAM11)	0	0	Cp_ENSCPOG00000031845 (GALE);Mm_ENSMUSG00000028671 (GALE)	0.000130986	5.60971e-68	Cp_ENSCPOG00000037151 (TUBA4A);Mf_ENSMFAG00000033917 (ENSMFAG00000033917)	6.80963e-08	0	Cp_ENSCPOG00000035389 (MRPL12);Mm_ENSMUSG00000039640 (MRPL12)	0.00521409	9.6892e-54	Hs_ENSG00000185666 (SYN3);Te_MSTRG.19323 (SYN3)	8.98013e-13	0.001189	Mf_ENSMFAG00000003067 (ANXA3);Mm_ENSMUSG00000021866 (ANXA11)	0	0	Hs_ENSG00000175793 (SFN);Mm_ENSMUSG00000047281 (SFN)	1.29439e-32	0.00017993	Mm_ENSMUSG00000032231 (ANXA2);Te_MSTRG.12837 (ANXA4)	1.53063e-28	8.08343e-47	Cp_ENSCPOG00000008154 (ENSCPOG00000008154);Mf_ENSMFAG00000040972 (ENSMFAG00000040972)	2.64523e-09
Hs_ENSG00000178104 (PDE4DIP);Mm_ENSMUSG00000038170 (PDE4DIP)	3.71624e-06	4.42588e-244	Cp_ENSCPOG00000038822 (MGST1);Hs_ENSG00000148344 (PTGES)	1.26548e-13	2.47484e-163	Md_ENSMODG00000011103 (ENSMODG00000011103);Mf_ENSMFAG00000014923 (DSG2)	1.03716e-19	4.61656e-83	Hs_ENSG00000111057 (KRT18);Mm_ENSMUSG00000023043 (KRT18)	0	4.30953e-32	Mm_ENSMUSG00000021439 (CTSQ);Te_MSTRG.18495 (CTSL)	1.57675e-52	4.44651e-43	Mf_ENSMFAG00000030298 (PDLIM1);Mm_ENSMUSG00000020388 (PDLIM4)	0	1.98013e-153	Cp_ENSCPOG00000034626 (CSRP3);Mf_ENSMFAG00000039395 (CRIP1)	4.32051e-59	9.89081e-47	Cp_ENSCPOG00000032629 (KCNJ16);Te_MSTRG.24239 (KCNJ16)	8.86123e-58	4.48425e-14	Hs_ENSG00000204941 (PSG5);Mm_ENSMUSG00000057195 (CEACAM13)	0	0	Cp_ENSCPOG00000002522 (ENSCPOG00000002522);Mm_ENSMUSG00000029994 (ANXA4)	8.1212e-82	3.08829e-10	Cp_ENSCPOG00000012850 (ANXA3);Mf_ENSMFAG00000033651 (ANXA4)	4.01587e-12	0	Cp_ENSCPOG00000036844 (COX7B);Mm_ENSMUSG00000031231 (COX7B)	1.00617e-35	4.31127e-43	Hs_ENSG00000154822 (PLCL2);Te_MSTRG.24357 (PLCD3)	6.99107e-08	1.52647e-22	Mf_ENSMFAG00000045443 (ANXA11);Mm_ENSMUSG00000021866 (ANXA11)	0	0	Hs_ENSG00000197747 (S100A10);Mm_ENSMUSG00000027907 (S100A11)	0	3.47407e-18	Mm_ENSMUSG00000018042 (CYB5R3);Te_MSTRG.19262 (CYB5R3)	2.65004e-30	2.70066e-19	Cp_ENSCPOG00000024198 (PVALB);Mf_ENSMFAG00000050332 (ENSMFAG00000050332)	1.8821e-16
Hs_ENSG00000038382 (TRIO);Mm_ENSMUSG00000022263 (TRIO)	9.25724e-16	2.23001e-19	Cp_ENSCPOG00000008154 (ENSCPOG00000008154);Hs_ENSG00000135480 (KRT7)	2.64523e-09	0	Md_ENSMODG00000011604 (ANXA2);Mf_ENSMFAG00000001776 (ENSMFAG00000001776)	8.43918e-49	1.13685e-264	Hs_ENSG00000179091 (CYC1);Mm_ENSMUSG00000022551 (CYC1)	0	2.35139e-63	Mm_ENSMUSG00000020911 (KRT19);Te_MSTRG.24481 (KRT19)	1.0686e-125	3.42624e-26	Mf_ENSMFAG00000034493 (VAMP8);Mm_ENSMUSG00000050732 (VAMP8)	0	0	Cp_ENSCPOG00000009393 (KIF2A);Mf_ENSMFAG00000001362 (KIF2A)	2.7584e-99	0	Cp_ENSCPOG00000006835 (ENSCPOG00000006835);Te_MSTRG.12598 (EPS8L1)	0	4.53544e-10	Hs_ENSG00000170848 (PSG6);Mm_ENSMUSG00000004542 (PSG19)	0	0	Cp_ENSCPOG00000002522 (ENSCPOG00000002522);Mm_ENSMUSG00000021866 (ANXA11)	8.1212e-82	5.80596e-22	Cp_ENSCPOG00000011035 (KRT7);Mf_ENSMFAG00000041485 (ENSMFAG00000041485)	3.46357e-128	5.99415e-50	Cp_ENSCPOG00000036936 (RPA3);Mm_ENSMUSG00000012483 (RPA3)	2.64743e-92	3.75871e-07	Hs_ENSG00000071054 (MAP4K4);Te_MSTRG.27492 (NRK)	2.996e-12	2.01336e-69	Mf_ENSMFAG00000028668 (PPP1R14B);Mm_ENSMUSG00000056612 (PPP1R14B)	0	0	Hs_ENSG00000182718 (ANXA2);Mm_ENSMUSG00000024659 (ANXA1)	0	5.50201e-12	Mm_ENSMUSG00000027712 (ANXA5);Te_MSTRG.12837 (ANXA4)	1.97284e-12	8.08343e-47	Cp_ENSCPOG00000012850 (ANXA3);Mf_ENSMFAG00000001776 (ENSMFAG00000001776)	4.39425e-10
Hs_ENSG00000102606 (ARHGEF7);Mm_ENSMUSG00000031133 (ARHGEF6)	6.2437e-17	2.91694e-31	Cp_ENSCPOG00000010407 (ENSCPOG00000010407);Hs_ENSG00000089356 (FXYD3)	8.664e-22	1.52732e-103	Md_ENSMODG00000038367 (KRT15);Mf_ENSMFAG00000039227 (KRT16)	1.15813e-10	5.90514e-69	Hs_ENSG00000110955 (ATP5F1B);Mm_ENSMUSG00000025393 (ATP5B)	0	1.46149e-59	Mm_ENSMUSG00000046402 (RBP1);Te_MSTRG.1303 (FABP3)	5.18668e-117	5.63531e-19	Mf_ENSMFAG00000031669 (AHCY);Mm_ENSMUSG00000029772 (AHCYL2)	0	0	Cp_ENSCPOG00000012711 (SEPTIN9);Mf_ENSMFAG00000039306 (ENSMFAG00000039306)	1.95945e-22	0	Cp_ENSCPOG00000005275 (SLC25A4);Te_MSTRG.1732 (PATJ)	7.84116e-133	1.0592e-41	Hs_ENSG00000170848 (PSG6);Mm_ENSMUSG00000030373 (PSG28)	0	0	Cp_ENSCPOG00000038163 (LGALS3);Mm_ENSMUSG00000001123 (LGALS9)	2.24226e-67	1.4347e-108	Cp_ENSCPOG00000036936 (RPA3);Mf_ENSMFAG00000042056 (ENSMFAG00000042056)	2.64743e-92	3.51868e-98	Cp_ENSCPOG00000010438 (ENSCPOG00000010438);Mm_ENSMUSG00000020163 (UQCR11)	1.55259e-11	8.9813e-58	Hs_ENSG00000105738 (SIPA1L3);Te_MSTRG.3370 (SIPA1L2)	3.83834e-06	2.34835e-97	Mf_ENSMFAG00000042181 (S100P);Mm_ENSMUSG00000001025 (S100A6)	0	0	Hs_ENSG00000163191 (S100A11);Mm_ENSMUSG00000001025 (S100A6)	0	1.59005e-40	Mm_ENSMUSG00000057726 (SERPINB9G);Te_MSTRG.5564 (SERPINE1)	1.62562e-13	7.08304e-40	Cp_ENSCPOG00000031843 (TUBB4B);Mf_ENSMFAG00000042144 (TUBA1C)	4.32589e-09
Hs_ENSG00000170921 (TANC2);Mm_ENSMUSG00000053580 (TANC2)	2.75589e-13	2.72733e-40	Cp_ENSCPOG00000024198 (PVALB);Hs_ENSG00000143933 (CALM2)	1.8821e-16	6.31053e-106	Md_ENSMODG00000010945 (ENSMODG00000010945);Mf_ENSMFAG00000014923 (DSG2)	3.40417e-29	4.61656e-83	Hs_ENSG00000005022 (SLC25A5);Mm_ENSMUSG00000031633 (SLC25A4)	0	5.70953e-32	Mm_ENSMUSG00000031179 (MAGEA9);Te_MSTRG.27559 (MAGEC3)	9.45683e-35	8.67662e-09	Mf_ENSMFAG00000044657 (DENND2B);Mm_ENSMUSG00000038456 (DENND2A)	0	0	Cp_ENSCPOG00000011831 (AKT2);Mf_ENSMFAG00000042910 (PRKCI)	1.21625e-211	4.31925e-117	Cp_ENSCPOG00000030739 (PAQR5);Te_MSTRG.13202 (PAQR5)	6.99546e-63	3.72389e-11	Hs_ENSG00000204941 (PSG5);Mm_ENSMUSG00000070796 (PSG21)	0	0	Cp_ENSCPOG00000037905 (KRT80);Mm_ENSMUSG00000023039 (KRT7)	0.00246333	2.52723e-117	Cp_ENSCPOG00000026213 (AP1M2);Mf_ENSMFAG00000002157 (AP1M2)	3.35204e-08	0	Cp_ENSCPOG00000009017 (ENSCPOG00000009017);Mm_ENSMUSG00000006057 (ATP5G1)	3.77713e-15	3.56019e-56	Hs_ENSG00000134369 (NAV1);Te_MSTRG.2966 (NAV1)	3.57744e-14	1.34653e-54	Mf_ENSMFAG00000046174 (F11R);Mm_ENSMUSG00000007209 (CEACAM9)	0	1.05104e-69	Hs_ENSG00000135046 (ANXA1);Mm_ENSMUSG00000027712 (ANXA5)	0	1.97284e-12	Mm_ENSMUSG00000042842 (SERPINB6B);Te_MSTRG.3316 (SERPINB1)	1.83647e-22	1.37728e-29	Cp_ENSCPOG00000003817 (CLDN10);Mf_ENSMFAG00000041154 (CLDN7)	6.53658e-25
Hs_ENSG00000141524 (TMC6);Mm_ENSMUSG00000030650 (TMC5)	6.14011e-07	0.000271513	Cp_ENSCPOG00000035678 (TAGLN);Hs_ENSG00000158710 (TAGLN2)	4.14675e-17	0	Md_ENSMODG00000002047 (ENSMODG00000002047);Mf_ENSMFAG00000001776 (ENSMFAG00000001776)	7.09568e-45	1.13685e-264	Hs_ENSG00000179222 (MAGED1);Mm_ENSMUSG00000025151 (MAGED1)	0	5.25714e-48	Mm_ENSMUSG00000062342 (SERPINB9E);Te_MSTRG.3316 (SERPINB1)	1.97763e-86	1.37728e-29	Mf_ENSMFAG00000045560 (PEG10);Mm_ENSMUSG00000092035 (PEG10)	0	0	Cp_ENSCPOG00000038478 (CLIC4);Mf_ENSMFAG00000038789 (CLIC4)	4.79536e-184	0	Cp_ENSCPOG00000037905 (KRT80);Te_MSTRG.19903 (KRT8)	5.02974e-40	1.74969e-165	Hs_ENSG00000221826 (PSG3);Mm_ENSMUSG00000070797 (PSG27)	0	0	Cp_ENSCPOG00000008254 (SERPINB6);Mm_ENSMUSG00000042842 (SERPINB6B)	4.8671e-12	2.01633e-111	Cp_ENSCPOG00000037151 (TUBA4A);Mf_ENSMFAG00000044340 (TUBB)	6.80963e-08	0	Cp_ENSCPOG00000013707 (NDUFB6);Mm_ENSMUSG00000071014 (NDUFB6)	0.000734071	1.25039e-48	Hs_ENSG00000133216 (EPHB2);Te_MSTRG.21018 (EPHB3)	0.00255862	1.57919e-09	Mf_ENSMFAG00000043725 (SERPINE2);Mm_ENSMUSG00000057726 (SERPINB9G)	9.13677e-52	0	Hs_ENSG00000182718 (ANXA2);Mm_ENSMUSG00000032231 (ANXA2)	0	1.53063e-28	Mm_ENSMUSG00000045330 (MAGEC2);Te_MSTRG.27561 (MAGEA1)	1.43405e-07	4.77096e-05	Cp_ENSCPOG00000002522 (ENSCPOG00000002522);Mf_ENSMFAG00000033651 (ANXA4)	2.3879e-23
Hs_ENSG00000134369 (NAV1);Mm_ENSMUSG00000009418 (NAV1)	3.57744e-14	4.03962e-30	Cp_ENSCPOG00000036087 (ENSCPOG00000036087);Hs_ENSG00000084207 (GSTP1)	1.93188e-20	1.21392e-238	Md_ENSMODG00000022790 (ENSMODG00000022790);Mf_ENSMFAG00000040972 (ENSMFAG00000040972)	2.14886e-08	3.48121e-280	Hs_ENSG00000076770 (MBNL3);Mm_ENSMUSG00000036109 (MBNL3)	0	1.71153e-32	Mm_ENSMUSG00000032231 (ANXA2);Te_MSTRG.12837 (ANXA4)	2.7297e-57	8.08343e-47	Mf_ENSMFAG00000039128 (AHCYL2);Mm_ENSMUSG00000029772 (AHCYL2)	0	0	Cp_ENSCPOG00000012261 (ENSCPOG00000012261);Mf_ENSMFAG00000002583 (UCHL3)	7.48803e-89	0	Cp_ENSCPOG00000002618 (ENSCPOG00000002618);Te_MSTRG.24481 (KRT19)	8.95869e-154	5.20615e-109	Hs_ENSG00000243137 (PSG4);Mm_ENSMUSG00000008789 (CEACAM5)	0	0	Cp_ENSCPOG00000038163 (LGALS3);Mm_ENSMUSG00000068220 (LGALS1)	2.24226e-67	1.57114e-147	Cp_ENSCPOG00000037905 (KRT80);Mf_ENSMFAG00000040972 (ENSMFAG00000040972)	0.00246333	0	Cp_ENSCPOG00000008154 (ENSCPOG00000008154);Mm_ENSMUSG00000049382 (KRT8)	1.52735e-14	6.03648e-27	Hs_ENSG00000134058 (CDK7);Te_MSTRG.27021 (CDK16)	6.00753e-12	3.81198e-10	Mf_ENSMFAG00000003078 (ACTN1);Mm_ENSMUSG00000015143 (ACTN1)	0	0	Hs_ENSG00000075142 (SRI);Mm_ENSMUSG00000003161 (SRI)	2.46118e-159	1.45527e-27	Mm_ENSMUSG00000054266 (SERPINB9D);Te_MSTRG.5564 (SERPINE1)	2.95897e-06	7.08304e-40	Cp_ENSCPOG00000031843 (TUBB4B);Mf_ENSMFAG00000037704 (ENSMFAG00000037704)	4.32589e-09
Hs_ENSG00000136068 (FLNB);Mm_ENSMUSG00000025278 (FLNB)	1.32125e-17	2.18597e-86	Cp_ENSCPOG00000004185 (PRDX4);Hs_ENSG00000117450 (PRDX1)	1.93544e-22	0	Md_ENSMODG00000020809 (ANXA3);Mf_ENSMFAG00000030479 (ANXA2)	1.08e-50	1.78057e-239	Hs_ENSG00000241837 (ATP5PO);Mm_ENSMUSG00000022956 (ATP5O)	0	9.83216e-53	Mm_ENSMUSG00000021404 (SERPINB9C);Te_MSTRG.3316 (SERPINB1)	1.78222e-20	1.37728e-29	Mf_ENSMFAG00000032813 (KRT7);Mm_ENSMUSG00000020911 (KRT19)	0	0	Cp_ENSCPOG00000008619 (CLDN3);Mf_ENSMFAG00000041154 (CLDN7)	3.67938e-44	1.06882e-238	Cp_ENSCPOG00000002472 (RAB25);Te_MSTRG.8634 (RAB15)	1.63345e-30	9.22996e-48	Hs_ENSG00000221826 (PSG3);Mm_ENSMUSG00000023185 (CEACAM14)	0	0	Cp_ENSCPOG00000010096 (SRI);Mm_ENSMUSG00000003161 (SRI)	0.000756058	9.06461e-177	Cp_ENSCPOG00000008254 (SERPINB6);Mf_ENSMFAG00000043844 (SERPINB6)	4.8671e-12	0	Cp_ENSCPOG00000000710 (ENSCPOG00000000710);Mm_ENSMUSG00000022956 (ATP5O)	5.95424e-22	9.83216e-53	Hs_ENSG00000142949 (PTPRF);Te_MSTRG.4853 (PTPRA)	1.32098e-18	4.81977e-53	Mf_ENSMFAG00000001117 (GNAI1);Mm_ENSMUSG00000024697 (GNA14)	0	7.41778e-54	Hs_ENSG00000106153 (CHCHD2);Mm_ENSMUSG00000049422 (CHCHD10)	1.38475e-245	7.25095e-28	Mm_ENSMUSG00000004951 (HSPB1);Te_MSTRG.10388 (HSPB8)	5.03967e-56	5.93814e-08	Cp_ENSCPOG00000008154 (ENSCPOG00000008154);Mf_ENSMFAG00000032813 (KRT7)	2.64523e-09
Hs_ENSG00000132170 (PPARG);Mm_ENSMUSG00000000440 (PPARG)	6.59091e-13	2.07911e-35	Cp_ENSCPOG00000011491 (ENSCPOG00000011491);Hs_ENSG00000132698 (RAB25)	0.000139186	8.69923e-36	Md_ENSMODG00000002183 (ANXA1);Mf_ENSMFAG00000001776 (ENSMFAG00000001776)	3.78164e-44	1.13685e-264	Hs_ENSG00000135480 (KRT7);Mm_ENSMUSG00000049382 (KRT8)	0	6.03648e-27	Mm_ENSMUSG00000057726 (SERPINB9G);Te_MSTRG.5564 (SERPINE1)	1.26096e-37	7.08304e-40	Mf_ENSMFAG00000045853 (ANXA5);Mm_ENSMUSG00000029994 (ANXA4)	0	0	Cp_ENSCPOG00000011831 (AKT2);Mf_ENSMFAG00000052639 (ENSMFAG00000052639)	1.21625e-211	5.32467e-16	Cp_ENSCPOG00000008154 (ENSCPOG00000008154);Te_MSTRG.19903 (KRT8)	8.04274e-83	1.74969e-165	Hs_ENSG00000221826 (PSG3);Mm_ENSMUSG00000003505 (PSG18)	0	0	Cp_ENSCPOG00000002472 (RAB25);Mm_ENSMUSG00000021062 (RAB15)	3.53338e-07	3.0803e-08	Cp_ENSCPOG00000002522 (ENSCPOG00000002522);Mf_ENSMFAG00000003067 (ANXA3)	8.1212e-82	0	Cp_ENSCPOG00000009017 (ENSCPOG00000009017);Mm_ENSMUSG00000018770 (ATP5G3)	3.77713e-15	1.75596e-55	Hs_ENSG00000170921 (TANC2);Te_MSTRG.6508 (TANC1)	2.75589e-13	1.34766e-52	Mf_ENSMFAG00000049727 (ENSMFAG00000049727);Mm_ENSMUSG00000087651 (1500009L16RIK)	1.91103e-291	0	Hs_ENSG00000166681 (BEX3);Mm_ENSMUSG00000046432 (BEX3)	0	8.96128e-11	Mm_ENSMUSG00000021404 (SERPINB9C);Te_MSTRG.5564 (SERPINE1)	7.34631e-05	7.08304e-40	Cp_ENSCPOG00000032278 (IGFBP6);Mf_ENSMFAG00000048572 (IGFBP3)	3.18757e-10
Hs_ENSG00000158985 (CDC42SE2);Mm_ENSMUSG00000052298 (CDC42SE2)	1.39765e-13	1.22651e-141	Cp_ENSCPOG00000011030 (KRT23);Hs_ENSG00000108244 (KRT23)	1.10517e-05	0	Md_ENSMODG00000005456 (SERPINB2);Mf_ENSMFAG00000043844 (SERPINB6)	1.79715e-10	3.83857e-277	Hs_ENSG00000142507 (PSMB6);Mm_ENSMUSG00000018286 (PSMB6)	0	3.42463e-38	Mm_ENSMUSG00000054266 (SERPINB9D);Te_MSTRG.5564 (SERPINE1)	1.05616e-11	7.08304e-40	Mf_ENSMFAG00000031833 (SLC2A1);Mm_ENSMUSG00000028645 (SLC2A1)	0	0	Cp_ENSCPOG00000010528 (FLNB);Mf_ENSMFAG00000003065 (FLNB)	1.31083e-33	0	Cp_ENSCPOG00000034520 (RAB27B);Te_MSTRG.8634 (RAB15)	8.09314e-21	9.22996e-48	Hs_ENSG00000204941 (PSG5);Mm_ENSMUSG00000030366 (CEACAM12)	0	0	Cp_ENSCPOG00000035147 (KRT19);Mm_ENSMUSG00000020911 (KRT19)	6.20537e-15	1.0686e-125	Cp_ENSCPOG00000002615 (ENSCPOG00000002615);Mf_ENSMFAG00000041485 (ENSMFAG00000041485)	5.02203e-88	5.99415e-50	Cp_ENSCPOG00000011035 (KRT7);Mm_ENSMUSG00000049382 (KRT8)	3.46357e-128	6.03648e-27	Hs_ENSG00000132670 (PTPRA);Te_MSTRG.1516 (PTPRF)	1.53458e-09	1.26434e-44	Mf_ENSMFAG00000042251 (SERPINB9);Mm_ENSMUSG00000042842 (SERPINB6B)	0	0	Hs_ENSG00000163993 (S100P);Mm_ENSMUSG00000042312 (S100A13)	0	1.66204e-06	Mm_ENSMUSG00000021403 (SERPINB9B);Te_MSTRG.3316 (SERPINB1)	1.95968e-14	1.37728e-29	Cp_ENSCPOG00000014597 (ANXA1);Mf_ENSMFAG00000001776 (ENSMFAG00000001776)	0.000298434
Hs_ENSG00000050405 (LIMA1);Mm_ENSMUSG00000023022 (LIMA1)	1.89422e-17	6.50248e-66	Cp_ENSCPOG00000033788 (PERP);Hs_ENSG00000112378 (PERP)	2.24126e-07	0	Md_ENSMODG00000007536 (ITGB1);Mf_ENSMFAG00000002303 (ITGB6)	1.41478e-13	1.97058e-251	Hs_ENSG00000154518 (ATP5MC3);Mm_ENSMUSG00000006057 (ATP5G1)	0	3.56019e-56	Mm_ENSMUSG00000051316 (TAF7);Te_MSTRG.27343 (TAF7L)	7.4986e-44	1.02064e-05	Mf_ENSMFAG00000046054 (EPN2);Mm_ENSMUSG00000010080 (EPN3)	0	0	Cp_ENSCPOG00000002648 (PAPOLA);Mf_ENSMFAG00000001792 (PAPOLA)	1.93567e-183	0	Cp_ENSCPOG00000036188 (LRRN4CL);Te_MSTRG.4801 (LRRN4)	1.07493e-12	2.68003e-61	Hs_ENSG00000124467 (PSG8);Mm_ENSMUSG00000008789 (CEACAM5)	0	0	Cp_ENSCPOG00000008254 (SERPINB6);Mm_ENSMUSG00000054266 (SERPINB9D)	4.8671e-12	1.05616e-11	Cp_ENSCPOG00000004185 (PRDX4);Mf_ENSMFAG00000036346 (PRDX4)	1.27648e-22	0	Cp_ENSCPOG00000010145 (MDH2);Mm_ENSMUSG00000019179 (MDH2)	0.00681574	3.75168e-56	Hs_ENSG00000136231 (IGF2BP3);Te_MSTRG.7583 (IGF2BP3)	3.14647e-13	6.28515e-41	Mf_ENSMFAG00000030479 (ANXA2);Mm_ENSMUSG00000021866 (ANXA11)	0	0	Hs_ENSG00000163191 (S100A11);Mm_ENSMUSG00000027907 (S100A11)	0	3.47407e-18	Mm_ENSMUSG00000046402 (RBP1);Te_MSTRG.1303 (FABP3)	7.86151e-28	5.63531e-19	Cp_ENSCPOG00000037151 (TUBA4A);Mf_ENSMFAG00000042144 (TUBA1C)	3.75603e-08
Hs_ENSG00000115183 (TANC1);Mm_ENSMUSG00000053580 (TANC2)	3.84931e-07	2.72733e-40	Cp_ENSCPOG00000003748 (EPCAM);Hs_ENSG00000184292 (TACSTD2)	5.95211e-15	5.10208e-40	Md_ENSMODG00000006007 (ENSMODG00000006007);Mf_ENSMFAG00000043521 (NSG1)	1.36187e-11	7.64123e-82	Hs_ENSG00000179222 (MAGED1);Mm_ENSMUSG00000031179 (MAGEA9)	0	3.1994e-36	Mm_ENSMUSG00000021403 (SERPINB9B);Te_MSTRG.5564 (SERPINE1)	1.13002e-40	7.08304e-40	Mf_ENSMFAG00000032813 (KRT7);Mm_ENSMUSG00000049382 (KRT8)	0	0	Cp_ENSCPOG00000011030 (KRT23);Mf_ENSMFAG00000003391 (KRT19)	4.01434e-26	0	Cp_ENSCPOG00000007847 (PROM1);Te_MSTRG.22207 (PROM1)	0	5.73667e-25	Hs_ENSG00000243137 (PSG4);Mm_ENSMUSG00000074359 (PSG23)	0	0	Cp_ENSCPOG00000033136 (ENSCPOG00000033136);Mm_ENSMUSG00000001025 (S100A6)	1.10117e-65	2.92648e-194	Cp_ENSCPOG00000014497 (RBBP7);Mf_ENSMFAG00000034492 (RBBP7)	9.95639e-21	0	Cp_ENSCPOG00000000415 (DBI);Mm_ENSMUSG00000033701 (ACBD6)	1.11441e-18	3.85865e-31	Hs_ENSG00000143061 (IGSF3);Te_MSTRG.2614 (IGSF8)	1.44962e-07	1.09176e-35	Mf_ENSMFAG00000042300 (DERL2);Mm_ENSMUSG00000009092 (DERL3)	0	0	Hs_ENSG00000136943 (CTSV);Mm_ENSMUSG00000055679 (CTSR)	1.97043e-37	4.19821e-07	Mm_ENSMUSG00000031179 (MAGEA9);Te_MSTRG.27561 (MAGEA1)	1.01885e-15	4.77096e-05	Cp_ENSCPOG00000001014 (GSTO1);Mf_ENSMFAG00000033599 (GSTO1)	1.67685e-08
Hs_ENSG00000074527 (NTN4);Mm_ENSMUSG00000002900 (LAMB1)	0.00223177	4.54091e-14	Cp_ENSCPOG00000034968 (ENSCPOG00000034968);Hs_ENSG00000134333 (LDHA)	5.11318e-18	0	Md_ENSMODG00000021517 (ENSMODG00000021517);Mf_ENSMFAG00000032434 (CDH1)	4.63452e-19	3.63235e-144	Hs_ENSG00000154518 (ATP5MC3);Mm_ENSMUSG00000018770 (ATP5G3)	0	1.75596e-55	Mm_ENSMUSG00000009596 (TAF7L);Te_MSTRG.27343 (TAF7L)	7.19222e-40	1.02064e-05	Mf_ENSMFAG00000045148 (SNAP91);Mm_ENSMUSG00000033419 (SNAP91)	3.22432e-33	8.65931e-203	Cp_ENSCPOG00000011588 (MOB1B);Mf_ENSMFAG00000003334 (ENSMFAG00000003334)	1.17655e-25	0	Cp_ENSCPOG00000026213 (AP1M2);Te_MSTRG.415 (AP1M2)	5.59941e-120	6.83332e-13	Hs_ENSG00000221826 (PSG3);Mm_ENSMUSG00000030368 (CEACAM11)	0	0	Cp_ENSCPOG00000023583 (PRDX2);Mm_ENSMUSG00000025289 (PRDX4)	6.25293e-35	8.47666e-32	Cp_ENSCPOG00000008154 (ENSCPOG00000008154);Mf_ENSMFAG00000041485 (ENSMFAG00000041485)	1.52735e-14	5.99415e-50	Cp_ENSCPOG00000033924 (C15ORF48);Mm_ENSMUSG00000029632 (NDUFA4)	2.33841e-27	5.46431e-52	Hs_ENSG00000050405 (LIMA1);Te_MSTRG.19982 (LIMA1)	1.89422e-17	8.81298e-48	Mf_ENSMFAG00000044518 (AOC1);Mm_ENSMUSG00000029813 (AOC1L2)	0	5.59865e-23	Hs_ENSG00000182718 (ANXA2);Mm_ENSMUSG00000027712 (ANXA5)	0	1.97284e-12	Mm_ENSMUSG00000003161 (SRI);Te_MSTRG.7777 (SRI)	1.45527e-27	1.33432e-53	Cp_ENSCPOG00000019283 (ID1);Mf_ENSMFAG00000041663 (ID3)	4.32087e-18
Hs_ENSG00000151474 (FRMD4A);Mm_ENSMUSG00000030064 (FRMD4B)	2.20671e-12	1.65243e-05	Cp_ENSCPOG00000023583 (PRDX2);Hs_ENSG00000117450 (PRDX1)	8.02232e-21	0	Md_ENSMODG00000017414 (PERP);Mf_ENSMFAG00000054526 (PERP)	5.27393e-38	1.7142e-212	Hs_ENSG00000100129 (EIF3L);Mm_ENSMUSG00000033047 (EIF3L)	0	1.19627e-30	Mm_ENSMUSG00000054889 (DSP);Te_MSTRG.25428 (DSP)	1.33417e-57	5.00406e-10	Mf_ENSMFAG00000000866 (GOT2);Mm_ENSMUSG00000031672 (GOT2)	0	0	Cp_ENSCPOG00000013677 (IRX6);Mf_ENSMFAG00000064595 (IRX2)	2.98816e-96	0	Cp_ENSCPOG00000006839 (KRT14);Te_MSTRG.19902 (KRT18)	7.10481e-10	2.07613e-165	Hs_ENSG00000124467 (PSG8);Mm_ENSMUSG00000074359 (PSG23)	0	0	Cp_ENSCPOG00000012850 (ANXA3);Mm_ENSMUSG00000021814 (ANXA7)	4.01587e-12	1.64186e-14	Cp_ENSCPOG00000037905 (KRT80);Mf_ENSMFAG00000032813 (KRT7)	0.00246333	0	Cp_ENSCPOG00000003017 (SUCLG1);Mm_ENSMUSG00000052738 (SUCLG1)	0.000590563	4.50538e-47	Hs_ENSG00000134317 (GRHL1);Te_MSTRG.22056 (GRHL1)	5.0374e-14	1.413e-21	Mf_ENSMFAG00000043814 (SERPINH1);Mm_ENSMUSG00000054266 (SERPINB9D)	0	8.009e-257	Hs_ENSG00000140416 (TPM1);Mm_ENSMUSG00000032366 (TPM1)	0	1.62242e-37	Mm_ENSMUSG00000057726 (SERPINB9G);Te_MSTRG.3316 (SERPINB1)	1.62562e-13	1.37728e-29	Cp_ENSCPOG00000037151 (TUBA4A);Mf_ENSMFAG00000037704 (ENSMFAG00000037704)	3.75603e-08
Hs_ENSG00000243156 (MICAL3);Mm_ENSMUSG00000051586 (MICAL3)	0.00105646	3.44442e-31	Cp_ENSCPOG00000002522 (ENSCPOG00000002522);Hs_ENSG00000164111 (ANXA5)	2.3879e-23	3.60121e-283	Md_ENSMODG00000038367 (KRT15);Mf_ENSMFAG00000005730 (ENSMFAG00000005730)	1.15813e-10	4.89397e-46	Hs_ENSG00000181885 (CLDN7);Mm_ENSMUSG00000070473 (CLDN3)	0	1.45225e-06	Mm_ENSMUSG00000038327 (SERPINB9F);Te_MSTRG.3316 (SERPINB1)	1.15591e-19	1.37728e-29	Mf_ENSMFAG00000003391 (KRT19);Mm_ENSMUSG00000023043 (KRT18)	0	0	Cp_ENSCPOG00000024198 (PVALB);Mf_ENSMFAG00000050332 (ENSMFAG00000050332)	0	0	Cp_ENSCPOG00000006974 (PLEKHA7);Te_MSTRG.16394 (PLEKHA7)	2.29143e-10	4.84173e-19	Hs_ENSG00000221826 (PSG3);Mm_ENSMUSG00000057195 (CEACAM13)	0	0	Cp_ENSCPOG00000038580 (PPIC);Mm_ENSMUSG00000032383 (PPIB)	8.66535e-14	1.80112e-95	Cp_ENSCPOG00000038353 (MRPS36);Mf_ENSMFAG00000034129 (ENSMFAG00000034129)	0.000649706	0	Cp_ENSCPOG00000023583 (PRDX2);Mm_ENSMUSG00000005161 (PRDX2)	6.25293e-35	9.39222e-20	Hs_ENSG00000122591 (FAM126A);Te_MSTRG.7589 (FAM126A)	1.55049e-06	1.90281e-68	Mf_ENSMFAG00000001233 (ADGRG6);Mm_ENSMUSG00000039116 (ADGRG6)	0	1.66376e-103	Hs_ENSG00000143198 (MGST3);Mm_ENSMUSG00000026688 (MGST3)	0	5.47404e-12	Mm_ENSMUSG00000024659 (ANXA1);Te_MSTRG.4516 (ANXA11)	5.50201e-12	4.96815e-32	Cp_ENSCPOG00000038307 (ID3);Mf_ENSMFAG00000041663 (ID3)	3.23913e-19
Hs_ENSG00000109756 (RAPGEF2);Mm_ENSMUSG00000062232 (RAPGEF2)	2.31111e-11	3.59095e-15	Cp_ENSCPOG00000033136 (ENSCPOG00000033136);Hs_ENSG00000163993 (S100P)	5.11859e-11	0	Md_ENSMODG00000009982 (DSP);Mf_ENSMFAG00000031913 (DSP)	1.05307e-52	2.6956e-155	Hs_ENSG00000100138 (SNU13);Mm_ENSMUSG00000001056 (NHP2)	0	2.15684e-64	Mm_ENSMUSG00000001025 (S100A6);Te_MSTRG.2417 (S100A6)	2.92648e-194	2.21667e-93	Mf_ENSMFAG00000033072 (ST14);Mm_ENSMUSG00000030800 (PRSS8)	0	0	Cp_ENSCPOG00000026877 (ZDHHC5);Mf_ENSMFAG00000003427 (ZDHHC9)	8.34656e-16	0	Cp_ENSCPOG00000010473 (PKHD1);Te_MSTRG.25844 (PKHD1)	1.18032e-248	0.00119775	Hs_ENSG00000221826 (PSG3);Mm_ENSMUSG00000070796 (PSG21)	0	0	Cp_ENSCPOG00000006898 (SSR4);Mm_ENSMUSG00000002014 (SSR4)	3.47769e-35	1.66053e-34	Cp_ENSCPOG00000008254 (SERPINB6);Mf_ENSMFAG00000042251 (SERPINB9)	4.8671e-12	0	Cp_ENSCPOG00000002733 (COX5B);Mm_ENSMUSG00000061518 (COX5B)	4.93445e-22	1.1661e-60	Hs_ENSG00000127946 (HIP1);Te_MSTRG.5632 (HIP1)	6.68989e-16	5.36123e-24	Mf_ENSMFAG00000039093 (ENSMFAG00000039093);Mm_ENSMUSG00000020325 (FSTL3)	0	0	Hs_ENSG00000104823 (ECH1);Mm_ENSMUSG00000053898 (ECH1)	3.42827e-244	1.32287e-10	Mm_ENSMUSG00000038327 (SERPINB9F);Te_MSTRG.5564 (SERPINE1)	9.73864e-05	7.08304e-40	Cp_ENSCPOG00000034968 (ENSCPOG00000034968);Mf_ENSMFAG00000032247 (LDHB)	5.11318e-18
Hs_ENSG00000107957 (SH3PXD2A);Mm_ENSMUSG00000053617 (SH3PXD2A)	0.00321759	4.16984e-67	Cp_ENSCPOG00000036995 (SELENOH);Hs_ENSG00000211450 (SELENOH)	7.42483e-14	3.55917e-74	Md_ENSMODG00000022790 (ENSMODG00000022790);Mf_ENSMFAG00000032813 (KRT7)	2.14886e-08	9.73501e-229	Hs_ENSG00000184990 (SIVA1);Mm_ENSMUSG00000064326 (SIVA1)	0	3.0744e-64	Mm_ENSMUSG00000021866 (ANXA11);Te_MSTRG.12837 (ANXA4)	5.80596e-22	8.08343e-47	Mf_ENSMFAG00000036921 (PPARD);Mm_ENSMUSG00000000440 (PPARG)	0	0	Cp_ENSCPOG00000035751 (RND3);Mf_ENSMFAG00000045221 (RND3)	2.66037e-35	8.08758e-20	Cp_ENSCPOG00000012423 (WLS);Te_MSTRG.1810 (WLS)	0	8.78998e-32	Hs_ENSG00000170848 (PSG6);Mm_ENSMUSG00000008789 (CEACAM5)	0	0	Cp_ENSCPOG00000012344 (TPI1);Mm_ENSMUSG00000023456 (TPI1)	1.35915e-23	1.33714e-14	Cp_ENSCPOG00000009367 (SPINT2);Mf_ENSMFAG00000044848 (SPINT2)	1.60107e-13	0	Cp_ENSCPOG00000023092 (ATP5F1B);Mm_ENSMUSG00000025393 (ATP5B)	8.65618e-09	1.46149e-59	Hs_ENSG00000105426 (PTPRS);Te_MSTRG.1516 (PTPRF)	0.00416143	1.26434e-44	Mf_ENSMFAG00000045668 (CTSL);Mm_ENSMUSG00000033834 (TPBPA)	0	0	Hs_ENSG00000117450 (PRDX1);Mm_ENSMUSG00000024997 (PRDX3)	0	1.23616e-06	Mm_ENSMUSG00000054266 (SERPINB9D);Te_MSTRG.3316 (SERPINB1)	2.95897e-06	1.37728e-29	Cp_ENSCPOG00000036087 (ENSCPOG00000036087);Mf_ENSMFAG00000032564 (GSTP1)	1.93188e-20
Hs_ENSG00000017797 (RALBP1);Mm_ENSMUSG00000024096 (RALBP1)	1.09773e-14	0	Cp_ENSCPOG00000021529 (H2AJ);Hs_ENSG00000164032 (H2AZ1)	1.22083e-20	2.14951e-301	Md_ENSMODG00000024556 (ENSMODG00000024556);Mf_ENSMFAG00000027523 (CLDN3)	6.50233e-20	3.09105e-156	Hs_ENSG00000108244 (KRT23);Mm_ENSMUSG00000023043 (KRT18)	0	4.30953e-32	Mm_ENSMUSG00000027712 (ANXA5);Te_MSTRG.12837 (ANXA4)	6.63886e-48	8.08343e-47	Mf_ENSMFAG00000003391 (KRT19);Mm_ENSMUSG00000020911 (KRT19)	0	0	Cp_ENSCPOG00000012518 (SEPTIN7);Mf_ENSMFAG00000039306 (ENSMFAG00000039306)	1.00574e-16	0	Cp_ENSCPOG00000003748 (EPCAM);Te_MSTRG.1709 (TACSTD2)	0	2.33539e-21	Hs_ENSG00000221826 (PSG3);Mm_ENSMUSG00000030366 (CEACAM12)	0	0	Cp_ENSCPOG00000037183 (MYL12A);Mm_ENSMUSG00000024048 (MYL12A)	2.96846e-26	9.0946e-94	Cp_ENSCPOG00000033496 (MIF);Mf_ENSMFAG00000003050 (MIF)	1.39668e-42	0	Cp_ENSCPOG00000012261 (ENSCPOG00000012261);Mm_ENSMUSG00000022111 (UCHL3)	0.000436184	2.69921e-40	Hs_ENSG00000154447 (SH3RF1);Te_MSTRG.3891 (SH3RF3)	2.48489e-06	2.62175e-34	Mf_ENSMFAG00000043844 (SERPINB6);Mm_ENSMUSG00000038327 (SERPINB9F)	0	6.46284e-69	Hs_ENSG00000170542 (SERPINB9);Mm_ENSMUSG00000042842 (SERPINB6B)	6.05188e-85	1.83647e-22	Mm_ENSMUSG00000055679 (CTSR);Te_MSTRG.18495 (CTSL)	4.19821e-07	4.44651e-43	Cp_ENSCPOG00000009219 (CTSV);Mf_ENSMFAG00000045668 (CTSL)	5.1829e-06
Hs_ENSG00000184305 (CCSER1);Mm_ENSMUSG00000039578 (CCSER1)	7.97906e-07	5.92814e-93	Cp_ENSCPOG00000038831 (CKS1B);Hs_ENSG00000123975 (CKS2)	1.83664e-07	2.23128e-110	Md_ENSMODG00000007605 (ITGB4);Mf_ENSMFAG00000001695 (ITGB4)	4.85714e-14	3.13844e-170	Hs_ENSG00000181163 (NPM1);Mm_ENSMUSG00000057113 (NPM1)	0	6.79068e-62	Mm_ENSMUSG00000037712 (FERMT2);Te_MSTRG.8752 (FERMT2)	8.64757e-94	1.08737e-34	Mf_ENSMFAG00000062691 (CLDN1);Mm_ENSMUSG00000018569 (CLDN7)	4.53639e-272	0	Cp_ENSCPOG00000002124 (ARPC2);Mf_ENSMFAG00000030106 (ARPC2)	2.73656e-152	0	Cp_ENSCPOG00000006839 (KRT14);Te_MSTRG.24481 (KRT19)	7.10481e-10	5.20615e-109	Hs_ENSG00000204941 (PSG5);Mm_ENSMUSG00000004542 (PSG19)	0	0	Cp_ENSCPOG00000004185 (PRDX4);Mm_ENSMUSG00000025289 (PRDX4)	1.27648e-22	8.47666e-32	Cp_ENSCPOG00000012850 (ANXA3);Mf_ENSMFAG00000001776 (ENSMFAG00000001776)	4.01587e-12	8.03254e-205	Cp_ENSCPOG00000038171 (ENSCPOG00000038171);Mm_ENSMUSG00000006057 (ATP5G1)	4.27176e-13	3.56019e-56	Hs_ENSG00000100320 (RBFOX2);Te_MSTRG.19298 (RBFOX2)	1.00579e-14	3.7486e-59	Mf_ENSMFAG00000055901 (LGALS3);Mm_ENSMUSG00000001123 (LGALS9)	0	0	Hs_ENSG00000138772 (ANXA3);Mm_ENSMUSG00000027712 (ANXA5)	1.95846e-117	1.97284e-12	Mm_ENSMUSG00000021814 (ANXA7);Te_MSTRG.12837 (ANXA4)	0.000435576	8.08343e-47	Cp_ENSCPOG00000034349 (CKS2);Mf_ENSMFAG00000064732 (CKS1B)	0.000120085
Hs_ENSG00000075420 (FNDC3B);Mm_ENSMUSG00000039286 (FNDC3B)	2.13784e-14	2.37919e-83	Cp_ENSCPOG00000007895 (DSP);Hs_ENSG00000096696 (DSP)	5.40157e-17	0	Md_ENSMODG00000009205 (ENSMODG00000009205);Mf_ENSMFAG00000035434 (COBL)	1.6293e-29	7.78343e-45	Hs_ENSG00000168890 (TMEM150A);Mm_ENSMUSG00000055912 (TMEM150A)	3.01434e-233	2.22225e-32	Mm_ENSMUSG00000074874 (CTLA2B);Te_MSTRG.18495 (CTSL)	6.9031e-25	4.44651e-43	Mf_ENSMFAG00000003243 (AKT2);Mm_ENSMUSG00000029053 (PRKCZ)	2.03371e-273	0	Cp_ENSCPOG00000012711 (SEPTIN9);Mf_ENSMFAG00000038117 (SEPTIN5)	1.95945e-22	0	Cp_ENSCPOG00000007052 (ENSCPOG00000007052);Te_MSTRG.4678 (ST14)	3.24227e-50	1.26773e-14	Hs_ENSG00000231924 (PSG1);Mm_ENSMUSG00000070797 (PSG27)	0	0	Cp_ENSCPOG00000012850 (ANXA3);Mm_ENSMUSG00000032231 (ANXA2)	4.01587e-12	2.7297e-57	Cp_ENSCPOG00000002522 (ENSCPOG00000002522);Mf_ENSMFAG00000045853 (ANXA5)	8.1212e-82	4.80739e-188	Cp_ENSCPOG00000030629 (NDUFA5);Mm_ENSMUSG00000023089 (NDUFA5)	1.48699e-05	8.30333e-32	Hs_ENSG00000115183 (TANC1);Te_MSTRG.6508 (TANC1)	3.84931e-07	1.34766e-52	Mf_ENSMFAG00000039760 (TFAP2A);Mm_ENSMUSG00000028640 (TFAP2C)	0	0	Hs_ENSG00000175793 (SFN);Mm_ENSMUSG00000020849 (YWHAE)	1.29439e-32	0.00749754	Mm_ENSMUSG00000021404 (SERPINB9C);Te_MSTRG.3316 (SERPINB1)	7.34631e-05	1.37728e-29	Cp_ENSCPOG00000030553 (PKIB);Mf_ENSMFAG00000033587 (PKIB)	8.01248e-09
Hs_ENSG00000167566 (NCKAP5L);Mm_ENSMUSG00000023009 (NCKAP5L)	0.00294531	0.000231152	Cp_ENSCPOG00000001014 (GSTO1);Hs_ENSG00000148834 (GSTO1)	1.67685e-08	1.12862e-46	Md_ENSMODG00000046156 (S100A10);Mf_ENSMFAG00000044914 (S100A10)	1.2954e-40	1.08706e-271	Hs_ENSG00000178741 (COX5A);Mm_ENSMUSG00000000088 (COX5A)	0	1.29583e-57	Mm_ENSMUSG00000021814 (ANXA7);Te_MSTRG.12837 (ANXA4)	1.64186e-14	8.08343e-47	Mf_ENSMFAG00000042946 (SLC26A2);Mm_ENSMUSG00000034320 (SLC26A2)	0	1.15596e-88	Cp_ENSCPOG00000000632 (HTRA1);Mf_ENSMFAG00000044439 (HTRA1)	1.36797e-12	0	Cp_ENSCPOG00000031875 (DISP1);Te_MSTRG.3222 (DISP1)	0	4.96527e-10	Hs_ENSG00000231924 (PSG1);Mm_ENSMUSG00000023185 (CEACAM14)	0	0	Cp_ENSCPOG00000012850 (ANXA3);Mm_ENSMUSG00000029994 (ANXA4)	4.01587e-12	3.08829e-10	Cp_ENSCPOG00000038580 (PPIC);Mf_ENSMFAG00000041215 (PPIF)	8.66535e-14	0	Cp_ENSCPOG00000030254 (COX5A);Mm_ENSMUSG00000000088 (COX5A)	3.63112e-14	1.29583e-57	Hs_ENSG00000072134 (EPN2);Te_MSTRG.24700 (EPN3)	7.60686e-11	1.13616e-08	Mf_ENSMFAG00000043814 (SERPINH1);Mm_ENSMUSG00000057726 (SERPINB9G)	0	0	Hs_ENSG00000170542 (SERPINB9);Mm_ENSMUSG00000021403 (SERPINB9B)	6.05188e-85	1.95968e-14	Mm_ENSMUSG00000032231 (ANXA2);Te_MSTRG.4516 (ANXA11)	1.53063e-28	4.96815e-32	Cp_ENSCPOG00000004185 (PRDX4);Mf_ENSMFAG00000036346 (PRDX4)	1.93544e-22
Hs_ENSG00000197965 (MPZL1);Mm_ENSMUSG00000032092 (MPZL2)	5.18047e-05	4.56768e-93	Cp_ENSCPOG00000005812 (ENO1);Hs_ENSG00000074800 (ENO1)	1.07983e-18	0	Md_ENSMODG00000012782 (PKP2);Mf_ENSMFAG00000045800 (PKP2)	3.04867e-27	8.83731e-183	Hs_ENSG00000118418 (HMGN3);Mm_ENSMUSG00000003038 (HMGN2)	0	2.32277e-35	Mm_ENSMUSG00000062705 (TPBPB);Te_MSTRG.18495 (CTSL)	2.44199e-67	4.44651e-43	Mf_ENSMFAG00000044525 (EPN3);Mm_ENSMUSG00000010080 (EPN3)	8.82501e-176	0	Cp_ENSCPOG00000000174 (SERPINE1);Mf_ENSMFAG00000043725 (SERPINE2)	3.455e-12	9.13677e-52	Cp_ENSCPOG00000009367 (SPINT2);Te_MSTRG.11982 (SPINT2)	1.30834e-235	3.62178e-61	Hs_ENSG00000231924 (PSG1);Mm_ENSMUSG00000003505 (PSG18)	0	0	Cp_ENSCPOG00000012850 (ANXA3);Mm_ENSMUSG00000021866 (ANXA11)	4.01587e-12	5.80596e-22	Cp_ENSCPOG00000036087 (ENSCPOG00000036087);Mf_ENSMFAG00000032564 (GSTP1)	1.09245e-50	1.35127e-253	Cp_ENSCPOG00000003772 (NDUFS6);Mm_ENSMUSG00000021606 (NDUFS6)	2.37045e-06	2.97605e-43	Hs_ENSG00000059758 (CDK17);Te_MSTRG.27021 (CDK16)	2.60263e-16	3.81198e-10	Mf_ENSMFAG00000043725 (SERPINE2);Mm_ENSMUSG00000021403 (SERPINB9B)	9.13677e-52	0	Hs_ENSG00000135046 (ANXA1);Mm_ENSMUSG00000021814 (ANXA7)	0	0.000435576	Mm_ENSMUSG00000031799 (TPM4);Te_MSTRG.694 (TPM4)	1.12724e-08	6.70652e-63	Cp_ENSCPOG00000000401 (ENSCPOG00000000401);Mf_ENSMFAG00000030943 (ENSMFAG00000030943)	1.09163e-06
Hs_ENSG00000069188 (SDK2);Mm_ENSMUSG00000039683 (SDK1)	1.21343e-08	7.84245e-09	Cp_ENSCPOG00000031843 (TUBB4B);Hs_ENSG00000167553 (TUBA1C)	4.32589e-09	3.84666e-247	Md_ENSMODG00000005456 (SERPINB2);Mf_ENSMFAG00000042251 (SERPINB9)	1.79715e-10	8.03631e-267	Hs_ENSG00000004478 (FKBP4);Mm_ENSMUSG00000030357 (FKBP4)	0	3.15897e-50	Mm_ENSMUSG00000027082 (TFPI);Te_MSTRG.11982 (SPINT2)	6.10016e-124	1.5189e-11	Mf_ENSMFAG00000042102 (LDLR);Mm_ENSMUSG00000002308 (CD320)	0	0	Cp_ENSCPOG00000001437 (PITRM1);Mf_ENSMFAG00000003109 (PITRM1)	3.02229e-37	0	Cp_ENSCPOG00000012130 (PKP4);Te_MSTRG.6506 (PKP4)	6.01049e-238	3.05487e-48	Hs_ENSG00000204941 (PSG5);Mm_ENSMUSG00000030373 (PSG28)	0	0	Cp_ENSCPOG00000020628 (DUSP2);Mm_ENSMUSG00000031383 (DUSP9)	1.92247e-05	4.29154e-109	Cp_ENSCPOG00000038831 (CKS1B);Mf_ENSMFAG00000064732 (CKS1B)	0.00427525	0	Cp_ENSCPOG00000031064 (MRPL14);Mm_ENSMUSG00000023939 (MRPL14)	2.61612e-05	4.25106e-42	Hs_ENSG00000101974 (ATP11C);Te_MSTRG.3857 (ATP11A)	1.68283e-05	2.82926e-109	Mf_ENSMFAG00000026185 (NRIP1);Mm_ENSMUSG00000048490 (NRIP1)	0	1.07647e-99	Hs_ENSG00000197747 (S100A10);Mm_ENSMUSG00000041959 (S100A10)	0	0.00129263	Mm_ENSMUSG00000022218 (TGM1);Te_MSTRG.5049 (TGM2)	0.00982091	3.72086e-30	Cp_ENSCPOG00000039250 (HSBP1);Mf_ENSMFAG00000001811 (HSBP1L1)	6.70397e-12
Hs_ENSG00000139793 (MBNL2);Mm_ENSMUSG00000036109 (MBNL3)	8.15706e-18	3.899426983363e-310	Cp_ENSCPOG00000033136 (ENSCPOG00000033136);Hs_ENSG00000197747 (S100A10)	5.11859e-11	0	Md_ENSMODG00000020809 (ANXA3);Mf_ENSMFAG00000003067 (ANXA3)	1.08e-50	1.89651e-55	Hs_ENSG00000146701 (MDH2);Mm_ENSMUSG00000019179 (MDH2)	0	3.75168e-56	Mm_ENSMUSG00000025151 (MAGED1);Te_MSTRG.27616 (MAGEA9)	6.67869e-05	3.01004e-09	Mf_ENSMFAG00000030490 (SNX27);Mm_ENSMUSG00000028136 (SNX27)	0	7.06203e-286	Cp_ENSCPOG00000011297 (SLC7A6);Mf_ENSMFAG00000041887 (SLC7A5)	2.06899e-58	0	Cp_ENSCPOG00000008618 (NEDD4L);Te_MSTRG.10960 (NEDD4L)	2.42562e-243	4.94158e-20	Hs_ENSG00000170848 (PSG6);Mm_ENSMUSG00000074359 (PSG23)	0	0	Cp_ENSCPOG00000000415 (DBI);Mm_ENSMUSG00000026385 (DBI)	1.11441e-18	1.59946e-91	Cp_ENSCPOG00000037151 (TUBA4A);Mf_ENSMFAG00000021762 (TUBB4B)	6.80963e-08	2.9319e-249	Cp_ENSCPOG00000024799 (ENSCPOG00000024799);Mm_ENSMUSG00000025204 (NDUFB8)	2.17108e-06	1.05045e-38	Hs_ENSG00000069020 (MAST4);Te_MSTRG.13989 (MAST4)	6.59646e-11	3.12676e-48	Mf_ENSMFAG00000043037 (ENSMFAG00000043037);Mm_ENSMUSG00000020911 (KRT19)	0	0	Hs_ENSG00000145287 (PLAC8);Mm_ENSMUSG00000029322 (PLAC8)	2.13412e-36	3.13973e-29	Mm_ENSMUSG00000027082 (TFPI);Te_MSTRG.6721 (TFPI)	6.8509e-49	0.00177857	Cp_ENSCPOG00000033136 (ENSCPOG00000033136);Mf_ENSMFAG00000042181 (S100P)	5.11859e-11
Hs_ENSG00000184640 (SEPTIN9);Mm_ENSMUSG00000059248 (SEPTIN9)	1.16852e-11	1.51654e-66	Cp_ENSCPOG00000023840 (ENSCPOG00000023840);Hs_ENSG00000165637 (VDAC2)	3.23532e-11	4.57207e-164	Md_ENSMODG00000049099 (CD24);Mf_ENSMFAG00000051116 (ENSMFAG00000051116)	6.44396e-27	4.13195e-85	Hs_ENSG00000102054 (RBBP7);Mm_ENSMUSG00000031353 (RBBP7)	0	7.02507e-30	Mm_ENSMUSG00000057726 (SERPINB9G);Te_MSTRG.3316 (SERPINB1)	1.26096e-37	1.37728e-29	Mf_ENSMFAG00000033841 (ARID3B);Mm_ENSMUSG00000019564 (ARID3A)	0	9.10662e-263	Cp_ENSCPOG00000013720 (SLC44A2);Mf_ENSMFAG00000035994 (SLC44A2)	1.78024e-11	0	Cp_ENSCPOG00000005875 (CADPS2);Te_MSTRG.18682 (CADPS)	0	4.43399e-05	Hs_ENSG00000231924 (PSG1);Mm_ENSMUSG00000030368 (CEACAM11)	0	0	Cp_ENSCPOG00000014497 (RBBP7);Mm_ENSMUSG00000031353 (RBBP7)	9.95639e-21	1.75435e-23	Cp_ENSCPOG00000037151 (TUBA4A);Mf_ENSMFAG00000035643 (TUBA1B)	6.80963e-08	0	Cp_ENSCPOG00000034968 (ENSCPOG00000034968);Mm_ENSMUSG00000063229 (LDHA)	1.78047e-29	7.75131e-16	Hs_ENSG00000075420 (FNDC3B);Te_MSTRG.17439 (FNDC3B)	2.13784e-14	1.14178e-121	Mf_ENSMFAG00000040972 (ENSMFAG00000040972);Mm_ENSMUSG00000020911 (KRT19)	0	0	Hs_ENSG00000187840 (EIF4EBP1);Mm_ENSMUSG00000031490 (EIF4EBP1)	2.48017e-39	4.17344e-18	Mm_ENSMUSG00000027712 (ANXA5);Te_MSTRG.4516 (ANXA11)	1.97284e-12	4.96815e-32	Cp_ENSCPOG00000006311 (DEPP1);Mf_ENSMFAG00000061462 (DEPP1)	2.36371e-23
Hs_ENSG00000150760 (DOCK1);Mm_ENSMUSG00000058325 (DOCK1)	3.25655e-08	8.00242e-18	Cp_ENSCPOG00000012850 (ANXA3);Hs_ENSG00000135046 (ANXA1)	4.39425e-10	0	Md_ENSMODG00000005932 (ENSMODG00000005932);Mf_ENSMFAG00000036992 (MYL12A)	5.0362e-36	7.8195e-122	Hs_ENSG00000178035 (IMPDH2);Mm_ENSMUSG00000062867 (IMPDH2)	0	3.07926e-33	Mm_ENSMUSG00000055044 (PDLIM1);Te_MSTRG.14338 (PDLIM4)	1.73627e-124	8.36912e-05	Mf_ENSMFAG00000034056 (PRSS22);Mm_ENSMUSG00000070371 (PRSS36)	0	4.37969e-33	Cp_ENSCPOG00000008663 (TIMP2);Mf_ENSMFAG00000059988 (TIMP2)	4.02226e-43	0	Cp_ENSCPOG00000003196 (PLS1);Te_MSTRG.17222 (PLS1)	1.76832e-88	4.22475e-15	Hs_ENSG00000243137 (PSG4);Mm_ENSMUSG00000070798 (PSG25)	0	0	Cp_ENSCPOG00000012850 (ANXA3);Mm_ENSMUSG00000027712 (ANXA5)	4.01587e-12	6.63886e-48	Cp_ENSCPOG00000002472 (RAB25);Mf_ENSMFAG00000001674 (RAB10)	3.53338e-07	0	Cp_ENSCPOG00000038171 (ENSCPOG00000038171);Mm_ENSMUSG00000018770 (ATP5G3)	4.27176e-13	1.75596e-55	Hs_ENSG00000196526 (AFAP1);Te_MSTRG.14549 (AFAP1L1)	3.41633e-09	2.88881e-24	Mf_ENSMFAG00000043725 (SERPINE2);Mm_ENSMUSG00000021404 (SERPINB9C)	9.13677e-52	8.39769e-169	Hs_ENSG00000167460 (TPM4);Mm_ENSMUSG00000028464 (TPM2)	1.59213e-122	2.43585e-50	Mm_ENSMUSG00000058056 (PALLD);Te_MSTRG.6192 (PALLD)	9.12357e-08	1.99551e-17	Cp_ENSCPOG00000033496 (MIF);Mf_ENSMFAG00000064309 (DDT)	1.86388e-17
Hs_ENSG00000130402 (ACTN4);Mm_ENSMUSG00000015143 (ACTN1)	5.66058e-09	0	Cp_ENSCPOG00000001409 (VAMP8);Hs_ENSG00000118640 (VAMP8)	5.10531e-08	6.84076e-189	Md_ENSMODG00000000538 (LGALS2);Mf_ENSMFAG00000055901 (LGALS3)	2.84215e-33	2.01766e-105	Hs_ENSG00000106153 (CHCHD2);Mm_ENSMUSG00000049422 (CHCHD10)	0	1.40857e-56	Mm_ENSMUSG00000039960 (RHOU);Te_MSTRG.8358 (MSTRG.8358)	1.97876e-12	2.65356e-38	Mf_ENSMFAG00000045047 (ENSMFAG00000045047);Mm_ENSMUSG00000021361 (TMEM14C)	0	0	Cp_ENSCPOG00000006816 (LDLR);Mf_ENSMFAG00000032374 (VLDLR)	4.45138e-06	0	Cp_ENSCPOG00000009831 (EPB41L4B);Te_MSTRG.6240 (EPB41L5)	1.77971e-34	5.66061e-23	Hs_ENSG00000231924 (PSG1);Mm_ENSMUSG00000057195 (CEACAM13)	0	0	Cp_ENSCPOG00000006865 (CNN3);Mm_ENSMUSG00000026547 (TAGLN2)	5.97146e-09	4.07537e-73	Cp_ENSCPOG00000034968 (ENSCPOG00000034968);Mf_ENSMFAG00000054002 (ENSMFAG00000054002)	1.78047e-29	0	Cp_ENSCPOG00000023583 (PRDX2);Mm_ENSMUSG00000028691 (PRDX1)	6.25293e-35	1.42818e-24	Hs_ENSG00000150760 (DOCK1);Te_MSTRG.10154 (DOCK1)	3.25655e-08	9.69284e-74	Mf_ENSMFAG00000033651 (ANXA4);Mm_ENSMUSG00000021814 (ANXA7)	0	6.39953e-205	Hs_ENSG00000118680 (MYL12B);Mm_ENSMUSG00000024048 (MYL12A)	4.72388e-173	4.02944e-25	Mm_ENSMUSG00000030268 (BCAT1);Te_MSTRG.20192 (BCAT1)	0.00120753	2.67393e-15	Cp_ENSCPOG00000024198 (PVALB);Mf_ENSMFAG00000036156 (CALM3)	1.8821e-16
Hs_ENSG00000069020 (MAST4);Mm_ENSMUSG00000034751 (MAST4)	6.59646e-11	1.55788e-21	Cp_ENSCPOG00000012413 (CHCHD2);Hs_ENSG00000106153 (CHCHD2)	2.32813e-18	1.38475e-245	Md_ENSMODG00000042102 (ENSMODG00000042102);Mf_ENSMFAG00000030902 (ENSMFAG00000030902)	1.1602e-33	1.0415e-42	Hs_ENSG00000130811 (EIF3G);Mm_ENSMUSG00000070319 (EIF3G)	0	6.84679e-50	Mm_ENSMUSG00000054266 (SERPINB9D);Te_MSTRG.3316 (SERPINB1)	1.05616e-11	1.37728e-29	Mf_ENSMFAG00000039094 (STK26);Mm_ENSMUSG00000026074 (MAP4K4)	0	0	Cp_ENSCPOG00000031633 (ERRFI1);Mf_ENSMFAG00000044602 (ERRFI1)	4.94403e-20	0	Cp_ENSCPOG00000013838 (STON2);Te_MSTRG.8466 (STON2)	1.02651e-83	1.63148e-15	Hs_ENSG00000124467 (PSG8);Mm_ENSMUSG00000070798 (PSG25)	0	0	Cp_ENSCPOG00000008387 (GSN);Mm_ENSMUSG00000026879 (GSN)	1.3835e-29	9.33093e-34	Cp_ENSCPOG00000038822 (MGST1);Mf_ENSMFAG00000033109 (MGST1)	8.26809e-14	0	Cp_ENSCPOG00000004185 (PRDX4);Mm_ENSMUSG00000005161 (PRDX2)	1.27648e-22	9.39222e-20	Hs_ENSG00000143641 (GALNT2);Te_MSTRG.6483 (GALNT13)	3.4263e-06	1.4144e-06	Mf_ENSMFAG00000040972 (ENSMFAG00000040972);Mm_ENSMUSG00000049382 (KRT8)	0	0	Hs_ENSG00000170542 (SERPINB9);Mm_ENSMUSG00000054266 (SERPINB9D)	6.05188e-85	2.95897e-06	Mm_ENSMUSG00000062342 (SERPINB9E);Te_MSTRG.5564 (SERPINE1)	1.43043e-11	7.08304e-40	Cp_ENSCPOG00000031843 (TUBB4B);Mf_ENSMFAG00000044340 (TUBB)	4.32589e-09
Hs_ENSG00000134871 (COL4A2);Mm_ENSMUSG00000031503 (COL4A2)	2.90083e-16	3.82993e-19	Cp_ENSCPOG00000014612 (CHCHD10);Hs_ENSG00000106153 (CHCHD2)	2.50329e-20	1.38475e-245	Md_ENSMODG00000038367 (KRT15);Mf_ENSMFAG00000040972 (ENSMFAG00000040972)	1.15813e-10	3.48121e-280	Hs_ENSG00000147684 (NDUFB9);Mm_ENSMUSG00000022354 (NDUFB9)	0	2.11748e-41	Mm_ENSMUSG00000028776 (TINAGL1);Te_MSTRG.1305 (TINAGL1)	1.95134e-17	4.54008e-25	Mf_ENSMFAG00000033261 (AKT3);Mm_ENSMUSG00000029053 (PRKCZ)	0	0	Cp_ENSCPOG00000038163 (LGALS3);Mf_ENSMFAG00000055901 (LGALS3)	2.02557e-150	0	Cp_ENSCPOG00000037018 (CLDN1);Te_MSTRG.6047 (CLDN6)	5.35665e-30	6.21538e-15	Hs_ENSG00000231924 (PSG1);Mm_ENSMUSG00000070796 (PSG21)	0	0	Cp_ENSCPOG00000014612 (CHCHD10);Mm_ENSMUSG00000049422 (CHCHD10)	1.29135e-23	1.32306e-51	Cp_ENSCPOG00000040611 (BASP1);Mf_ENSMFAG00000062744 (ENSMFAG00000062744)	3.76893e-37	0	Cp_ENSCPOG00000040161 (ATP5MC3);Mm_ENSMUSG00000006057 (ATP5G1)	2.11324e-09	3.56019e-56	Hs_ENSG00000127946 (HIP1);Te_MSTRG.10273 (HIP1R)	6.68989e-16	6.12427e-16	Mf_ENSMFAG00000042272 (CALD1);Mm_ENSMUSG00000029761 (CALD1)	0	0	Hs_ENSG00000170542 (SERPINB9);Mm_ENSMUSG00000021404 (SERPINB9C)	6.05188e-85	7.34631e-05	Mm_ENSMUSG00000042842 (SERPINB6B);Te_MSTRG.16736 (SERPINH1)	1.83647e-22	3.43786e-20	Cp_ENSCPOG00000010755 (MDH1);Mf_ENSMFAG00000042090 (MDH1)	9.82303e-14
Hs_ENSG00000132670 (PTPRA);Mm_ENSMUSG00000033278 (PTPRM)	1.53458e-09	2.74355e-10	Cp_ENSCPOG00000014102 (UBE2C);Hs_ENSG00000175063 (UBE2C)	2.12962e-16	2.41161e-52	Md_ENSMODG00000038367 (KRT15);Mf_ENSMFAG00000003391 (KRT19)	1.15813e-10	1.05996e-283	Hs_ENSG00000103035 (PSMD7);Mm_ENSMUSG00000039067 (PSMD7)	0	6.59266e-42	Mm_ENSMUSG00000021403 (SERPINB9B);Te_MSTRG.3316 (SERPINB1)	1.13002e-40	1.37728e-29	Mf_ENSMFAG00000001112 (JADE3);Mm_ENSMUSG00000025764 (JADE1)	0	1.62905e-209	Cp_ENSCPOG00000038925 (SPTSSA);Mf_ENSMFAG00000048755 (SPTSSA)	5.27173e-85	0	Cp_ENSCPOG00000037066 (FADS1);Te_MSTRG.15914 (FADS2)	0.00552477	2.84534e-93	Hs_ENSG00000221826 (PSG3);Mm_ENSMUSG00000004542 (PSG19)	0	0	Cp_ENSCPOG00000030441 (EIF1);Mm_ENSMUSG00000006941 (EIF1B)	1.50426e-10	9.73785e-36	Cp_ENSCPOG00000009367 (SPINT2);Mf_ENSMFAG00000034636 (ENSMFAG00000034636)	1.60107e-13	0	Cp_ENSCPOG00000037151 (TUBA4A);Mm_ENSMUSG00000001525 (TUBB5)	6.80963e-08	2.00424e-18	Hs_ENSG00000141429 (GALNT1);Te_MSTRG.6483 (GALNT13)	2.12267e-06	1.4144e-06	Mf_ENSMFAG00000036907 (ENSMFAG00000036907);Mm_ENSMUSG00000033295 (PTPRF)	0	6.71204e-102	Hs_ENSG00000182718 (ANXA2);Mm_ENSMUSG00000021814 (ANXA7)	0	0.000435576	Mm_ENSMUSG00000001025 (S100A6);Te_MSTRG.2417 (S100A6)	1.59005e-40	2.21667e-93	Cp_ENSCPOG00000012808 (FN1);Mf_ENSMFAG00000032168 (FN1)	0.000352266
Hs_ENSG00000187498 (COL4A1);Mm_ENSMUSG00000031503 (COL4A2)	1.55938e-15	3.82993e-19	Cp_ENSCPOG00000012850 (ANXA3);Hs_ENSG00000182718 (ANXA2)	4.39425e-10	0	Md_ENSMODG00000038367 (KRT15);Mf_ENSMFAG00000043037 (ENSMFAG00000043037)	1.15813e-10	1.91971e-286	Hs_ENSG00000159199 (ATP5MC1);Mm_ENSMUSG00000006057 (ATP5G1)	0	3.56019e-56	Mm_ENSMUSG00000026335 (PAM);Te_MSTRG.14194 (PAM)	6.24204e-19	1.13318e-30	Mf_ENSMFAG00000033072 (ST14);Mm_ENSMUSG00000054206 (GZMM)	0	1.81583e-81	Cp_ENSCPOG00000022491 (ADAMTS7);Mf_ENSMFAG00000043872 (ADAMTS20)	1.07083e-16	9.91047e-176	Cp_ENSCPOG00000004237 (MAP7);Te_MSTRG.26355 (MAP7)	5.4596e-28	2.42199e-09	Hs_ENSG00000221826 (PSG3);Mm_ENSMUSG00000030373 (PSG28)	0	0	Cp_ENSCPOG00000030907 (CYSTM1);Mm_ENSMUSG00000046727 (CYSTM1)	2.49882e-16	1.32054e-16	Cp_ENSCPOG00000001572 (CRABP1);Mf_ENSMFAG00000043424 (ENSMFAG00000043424)	2.99199e-09	0	Cp_ENSCPOG00000034192 (GJB2);Mm_ENSMUSG00000042367 (GJB3)	8.08893e-36	2.60569e-09	Hs_ENSG00000144711 (IQSEC1);Te_MSTRG.18801 (IQSEC1)	1.00946e-09	5.04482e-73	Mf_ENSMFAG00000033651 (ANXA4);Mm_ENSMUSG00000032231 (ANXA2)	0	0	Hs_ENSG00000135047 (CTSL);Mm_ENSMUSG00000055298 (CTSJ)	1.20367e-70	1.09154e-37	Mm_ENSMUSG00000038327 (SERPINB9F);Te_MSTRG.3316 (SERPINB1)	9.73864e-05	1.37728e-29	Cp_ENSCPOG00000031843 (TUBB4B);Mf_ENSMFAG00000021762 (TUBB4B)	4.32589e-09
Hs_ENSG00000196526 (AFAP1);Mm_ENSMUSG00000029094 (AFAP1)	3.41633e-09	5.18328e-15	Cp_ENSCPOG00000009367 (SPINT2);Hs_ENSG00000167642 (SPINT2)	2.85476e-05	0	Md_ENSMODG00000011124 (ENSMODG00000011124);Mf_ENSMFAG00000031707 (DSG3)	7.05759e-43	4.86127e-11	Hs_ENSG00000139292 (LGR5);Mm_ENSMUSG00000020140 (LGR5)	0	1.61823e-21	Mm_ENSMUSG00000038312 (EDEM2);Te_MSTRG.4996 (EDEM2)	1.02629e-46	7.99038e-11	Mf_ENSMFAG00000001112 (JADE3);Mm_ENSMUSG00000037315 (JADE3)	0	1.74871e-133	Cp_ENSCPOG00000005590 (SLC7A1);Mf_ENSMFAG00000043457 (SLC7A1)	4.10597e-08	0	Cp_ENSCPOG00000004751 (PLCH1);Te_MSTRG.17328 (PLCH1)	0.0016146	6.43791e-16	Hs_ENSG00000231924 (PSG1);Mm_ENSMUSG00000030366 (CEACAM12)	0	0	Cp_ENSCPOG00000036301 (GNG12);Mm_ENSMUSG00000036402 (GNG12)	1.0943e-06	6.00908e-45	Cp_ENSCPOG00000031157 (ENSCPOG00000031157);Mf_ENSMFAG00000064309 (DDT)	6.80467e-11	0	Cp_ENSCPOG00000040161 (ATP5MC3);Mm_ENSMUSG00000018770 (ATP5G3)	2.11324e-09	1.75596e-55	Hs_ENSG00000111961 (SASH1);Te_MSTRG.26451 (SASH1)	5.7367e-16	1.87936e-49	Mf_ENSMFAG00000042357 (ANXA1);Mm_ENSMUSG00000021866 (ANXA11)	0	0	Hs_ENSG00000122705 (CLTA);Mm_ENSMUSG00000047547 (CLTB)	0	0.00019442	Mm_ENSMUSG00000026421 (CSRP1);Te_MSTRG.2963 (CSRP1)	4.53906e-43	1.97334e-07	Cp_ENSCPOG00000023583 (PRDX2);Mf_ENSMFAG00000036346 (PRDX4)	8.02232e-21
Hs_ENSG00000127955 (GNAI1);Mm_ENSMUSG00000000001 (GNAI3)	3.25117e-09	1.53597e-102	Cp_ENSCPOG00000033496 (MIF);Hs_ENSG00000240972 (MIF)	1.86388e-17	3.04749e-222	Md_ENSMODG00000011103 (ENSMODG00000011103);Mf_ENSMFAG00000031707 (DSG3)	1.03716e-19	4.86127e-11	Hs_ENSG00000166347 (CYB5A);Mm_ENSMUSG00000031924 (CYB5B)	0	6.76462e-48	Mm_ENSMUSG00000049892 (RASD1);Te_MSTRG.8358 (MSTRG.8358)	0.000810835	2.65356e-38	Mf_ENSMFAG00000031197 (TEAD1);Mm_ENSMUSG00000002249 (TEAD3)	0	3.0259817187806e-310	Cp_ENSCPOG00000012123 (KLHL24);Mf_ENSMFAG00000045323 (YEATS2)	6.02535e-17	0	Cp_ENSCPOG00000003802 (EPS8L2);Te_MSTRG.12598 (EPS8L1)	1.07748e-08	4.53544e-10	Hs_ENSG00000242221 (PSG2);Mm_ENSMUSG00000070797 (PSG27)	0	0	Cp_ENSCPOG00000036788 (NDUFA4);Mm_ENSMUSG00000040280 (NDUFA4L2)	9.47097e-18	8.42538e-13	Cp_ENSCPOG00000000267 (GLNC1);Mf_ENSMFAG00000044915 (ENSMFAG00000044915)	2.92605e-11	0	Cp_ENSCPOG00000012395 (ENSCPOG00000012395);Mm_ENSMUSG00000030647 (NDUFC2)	7.57368e-12	1.27533e-27	Hs_ENSG00000130338 (TULP4);Te_MSTRG.26534 (TULP4)	5.30875e-06	8.95628e-106	Mf_ENSMFAG00000060093 (PDCD6);Mm_ENSMUSG00000003161 (SRI)	0	0	Hs_ENSG00000107438 (PDLIM1);Mm_ENSMUSG00000022090 (PDLIM2)	8.58382e-51	3.62742e-14	Mm_ENSMUSG00000024659 (ANXA1);Te_MSTRG.9472 (ANXA2)	5.50201e-12	1.66691e-48	Cp_ENSCPOG00000035463 (TUBB);Mf_ENSMFAG00000042144 (TUBA1C)	1.03482e-09
Hs_ENSG00000134871 (COL4A2);Mm_ENSMUSG00000031502 (COL4A1)	2.90083e-16	4.03261e-08	Cp_ENSCPOG00000019283 (ID1);Hs_ENSG00000117318 (ID3)	4.32087e-18	3.62189e-71	Md_ENSMODG00000024556 (ENSMODG00000024556);Mf_ENSMFAG00000041154 (CLDN7)	6.50233e-20	5.88649e-41	Hs_ENSG00000163541 (SUCLG1);Mm_ENSMUSG00000052738 (SUCLG1)	0	4.50538e-47	Mm_ENSMUSG00000006219 (FBLIM1);Te_MSTRG.11877 (WTIP)	1.65536e-29	1.59929e-06	Mf_ENSMFAG00000042633 (GATA3);Mm_ENSMUSG00000015619 (GATA3)	0	3.54958e-255	Cp_ENSCPOG00000031288 (PTGES);Mf_ENSMFAG00000038160 (PTGES)	0.000585971	0	Cp_ENSCPOG00000005630 (GRHL2);Te_MSTRG.22056 (GRHL1)	8.20835e-74	0.00290027	Hs_ENSG00000204941 (PSG5);Mm_ENSMUSG00000008789 (CEACAM5)	0	0	Cp_ENSCPOG00000039839 (ENSCPOG00000039839);Mm_ENSMUSG00000079523 (TMSB10)	1.48437e-20	3.37497e-40	Cp_ENSCPOG00000033136 (ENSCPOG00000033136);Mf_ENSMFAG00000046115 (S100A5)	1.10117e-65	0	Cp_ENSCPOG00000035147 (KRT19);Mm_ENSMUSG00000023043 (KRT18)	6.20537e-15	4.30953e-32	Hs_ENSG00000184014 (DENND5A);Te_MSTRG.20139 (DENND5B)	3.73172e-10	8.28902e-40	Mf_ENSMFAG00000039744 (PVR);Mm_ENSMUSG00000062300 (NECTIN2)	0	1.13343e-250	Hs_ENSG00000249915 (PDCD6);Mm_ENSMUSG00000003161 (SRI)	2.90976e-73	1.45527e-27	Mm_ENSMUSG00000030246 (LDHB);Te_MSTRG.20235 (LDHB)	2.59825e-29	0.000296466	Cp_ENSCPOG00000002522 (ENSCPOG00000002522);Mf_ENSMFAG00000042357 (ANXA1)	2.3879e-23
Hs_ENSG00000071054 (MAP4K4);Mm_ENSMUSG00000026074 (MAP4K4)	2.996e-12	2.48644e-21	Cp_ENSCPOG00000034349 (CKS2);Hs_ENSG00000173207 (CKS1B)	0.000120085	7.00065e-251	Md_ENSMODG00000011604 (ANXA2);Mf_ENSMFAG00000030479 (ANXA2)	8.43918e-49	1.78057e-239	Hs_ENSG00000170421 (KRT8);Mm_ENSMUSG00000049382 (KRT8)	0	6.03648e-27	Mm_ENSMUSG00000018042 (CYB5R3);Te_MSTRG.19262 (CYB5R3)	1.88706e-92	2.70066e-19	Mf_ENSMFAG00000045478 (DYNLL2);Mm_ENSMUSG00000020483 (DYNLL2)	0	0	Cp_ENSCPOG00000002615 (ENSCPOG00000002615);Mf_ENSMFAG00000032813 (KRT7)	6.676e-130	0	Cp_ENSCPOG00000020224 (SH3YL1);Te_MSTRG.21316 (SH3YL1)	2.62837e-29	3.6244e-11	Hs_ENSG00000242221 (PSG2);Mm_ENSMUSG00000023185 (CEACAM14)	0	0	Cp_ENSCPOG00000003748 (EPCAM);Mm_ENSMUSG00000045394 (EPCAM)	5.23014e-24	0.00176119	Cp_ENSCPOG00000037151 (TUBA4A);Mf_ENSMFAG00000037704 (ENSMFAG00000037704)	6.80963e-08	2.45935e-32	Cp_ENSCPOG00000002615 (ENSCPOG00000002615);Mm_ENSMUSG00000049382 (KRT8)	5.02203e-88	6.03648e-27	Hs_ENSG00000160293 (VAV2);Te_MSTRG.23888 (VAV2)	1.42773e-06	6.25651e-44	Mf_ENSMFAG00000000365 (SEMA3C);Mm_ENSMUSG00000063531 (SEMA3E)	0	3.88726e-193	Hs_ENSG00000170542 (SERPINB9);Mm_ENSMUSG00000057726 (SERPINB9G)	6.05188e-85	1.62562e-13	Mm_ENSMUSG00000030246 (LDHB);Te_MSTRG.16250 (MSTRG.16250)	2.59825e-29	9.1694e-07	Cp_ENSCPOG00000021529 (H2AJ);Mf_ENSMFAG00000002478 (ENSMFAG00000002478)	1.22083e-20
Hs_ENSG00000197702 (PARVA);Mm_ENSMUSG00000030770 (PARVA)	0.00013763	3.46259e-189	Cp_ENSCPOG00000012808 (FN1);Hs_ENSG00000115414 (FN1)	0.000352266	3.31449e-123	Md_ENSMODG00000010945 (ENSMODG00000010945);Mf_ENSMFAG00000031707 (DSG3)	3.40417e-29	4.86127e-11	Hs_ENSG00000159199 (ATP5MC1);Mm_ENSMUSG00000018770 (ATP5G3)	0	1.75596e-55	Mm_ENSMUSG00000031799 (TPM4);Te_MSTRG.694 (TPM4)	3.89684e-34	6.70652e-63	Mf_ENSMFAG00000032238 (SERPINI1);Mm_ENSMUSG00000057726 (SERPINB9G)	2.73396e-62	0	Cp_ENSCPOG00000039315 (SYPL1);Mf_ENSMFAG00000042096 (SYPL1)	3.94028e-56	0	Cp_ENSCPOG00000012163 (EPS8);Te_MSTRG.15508 (EPS8L2)	1.17037e-30	5.43296e-24	Hs_ENSG00000242221 (PSG2);Mm_ENSMUSG00000003505 (PSG18)	0	0	Cp_ENSCPOG00000009745 (S100A11);Mm_ENSMUSG00000001025 (S100A6)	4.14154e-07	2.92648e-194	Cp_ENSCPOG00000005573 (DSTN);Mf_ENSMFAG00000001053 (DSTN)	2.74206e-05	0	Cp_ENSCPOG00000022243 (COX4I1);Mm_ENSMUSG00000031818 (COX4I1)	1.67222e-35	6.20267e-58	Hs_ENSG00000086570 (FAT2);Te_MSTRG.21753 (FAT1)	1.67958e-06	3.25904e-13	Mf_ENSMFAG00000039822 (AFAP1);Mm_ENSMUSG00000025083 (AFAP1L2)	0	3.19278e-123	Hs_ENSG00000158710 (TAGLN2);Mm_ENSMUSG00000026547 (TAGLN2)	0	6.32474e-10	Mm_ENSMUSG00000021771 (VDAC2);Te_MSTRG.14364 (VDAC1)	1.3619e-15	3.75111e-14	Cp_ENSCPOG00000007895 (DSP);Mf_ENSMFAG00000031913 (DSP)	5.40157e-17
Hs_ENSG00000169398 (PTK2);Mm_ENSMUSG00000022607 (PTK2)	1.90272e-09	1.09511e-07	Cp_ENSCPOG00000004185 (PRDX4);Hs_ENSG00000123131 (PRDX4)	1.93544e-22	2.82184e-125	Md_ENSMODG00000038367 (KRT15);Mf_ENSMFAG00000032813 (KRT7)	1.15813e-10	9.73501e-229	Hs_ENSG00000169100 (SLC25A6);Mm_ENSMUSG00000016319 (SLC25A5)	0	1.22387e-46	Mm_ENSMUSG00000045330 (MAGEC2);Te_MSTRG.27616 (MAGEA9)	3.78248e-06	3.01004e-09	Mf_ENSMFAG00000001395 (TEAD4);Mm_ENSMUSG00000002249 (TEAD3)	0	3.0259817187806e-310	Cp_ENSCPOG00000012518 (SEPTIN7);Mf_ENSMFAG00000038117 (SEPTIN5)	1.00574e-16	0	Cp_ENSCPOG00000010924 (FAT1);Te_MSTRG.21753 (FAT1)	1.98263e-39	4.03739e-23	Hs_ENSG00000170848 (PSG6);Mm_ENSMUSG00000070798 (PSG25)	0	0	Cp_ENSCPOG00000012181 (ENSCPOG00000012181);Mm_ENSMUSG00000024048 (MYL12A)	6.63074e-14	9.0946e-94	Cp_ENSCPOG00000001523 (ENSCPOG00000001523);Mf_ENSMFAG00000044915 (ENSMFAG00000044915)	7.76043e-07	0	Cp_ENSCPOG00000033496 (MIF);Mm_ENSMUSG00000033307 (MIF)	1.39668e-42	4.4227e-40	Hs_ENSG00000139793 (MBNL2);Te_MSTRG.11327 (MBNL2)	8.15706e-18	1.86784e-45	Mf_ENSMFAG00000003067 (ANXA3);Mm_ENSMUSG00000029994 (ANXA4)	0	0	Hs_ENSG00000125868 (DSTN);Mm_ENSMUSG00000062929 (CFL2)	5.68959e-183	1.21571e-11	Mm_ENSMUSG00000021403 (SERPINB9B);Te_MSTRG.16736 (SERPINH1)	1.95968e-14	3.43786e-20	Cp_ENSCPOG00000039362 (GPX4);Mf_ENSMFAG00000049212 (GPX8)	1.1672e-06
Hs_ENSG00000187498 (COL4A1);Mm_ENSMUSG00000031502 (COL4A1)	1.55938e-15	4.03261e-08	Cp_ENSCPOG00000037151 (TUBA4A);Hs_ENSG00000167553 (TUBA1C)	3.75603e-08	3.84666e-247	Md_ENSMODG00000005932 (ENSMODG00000005932);Mf_ENSMFAG00000003711 (ENSMFAG00000003711)	5.0362e-36	3.11424e-76	Hs_ENSG00000180817 (PPA1);Mm_ENSMUSG00000020089 (PPA1)	0	6.53899e-44	Mm_ENSMUSG00000022218 (TGM1);Te_MSTRG.5049 (TGM2)	3.06083e-07	3.72086e-30	Mf_ENSMFAG00000042251 (SERPINB9);Mm_ENSMUSG00000057726 (SERPINB9G)	0	0	Cp_ENSCPOG00000033162 (CFL2);Mf_ENSMFAG00000001053 (DSTN)	3.6305e-24	0	Cp_ENSCPOG00000025656 (FADS2);Te_MSTRG.15916 (FADS1)	3.67552e-05	5.76585e-23	Hs_ENSG00000243137 (PSG4);Mm_ENSMUSG00000066760 (PSG16)	0	0	Cp_ENSCPOG00000026213 (AP1M2);Mm_ENSMUSG00000022841 (AP2M1)	3.35204e-08	1.11731e-08	Cp_ENSCPOG00000010096 (SRI);Mf_ENSMFAG00000060093 (PDCD6)	0.000756058	0	Cp_ENSCPOG00000004185 (PRDX4);Mm_ENSMUSG00000028691 (PRDX1)	1.27648e-22	1.42818e-24	Hs_ENSG00000166949 (SMAD3);Te_MSTRG.14398 (SMAD5)	1.57072e-13	2.47782e-21	Mf_ENSMFAG00000045443 (ANXA11);Mm_ENSMUSG00000029994 (ANXA4)	0	0	Hs_ENSG00000163191 (S100A11);Mm_ENSMUSG00000042312 (S100A13)	0	1.66204e-06	Mm_ENSMUSG00000076441 (ASS1);Te_MSTRG.23224 (ASS1)	3.60191e-11	7.00902e-07	Cp_ENSCPOG00000022659 (COA3);Mf_ENSMFAG00000045541 (COA3)	4.69236e-13
Hs_ENSG00000127603 (MACF1);Mm_ENSMUSG00000026131 (DST)	7.71904e-07	2.39132e-253	Cp_ENSCPOG00000004185 (PRDX4);Hs_ENSG00000167815 (PRDX2)	1.93544e-22	4.42061e-257	Md_ENSMODG00000020809 (ANXA3);Mf_ENSMFAG00000033651 (ANXA4)	1.08e-50	2.07819e-81	Hs_ENSG00000109971 (HSPA8);Mm_ENSMUSG00000024359 (HSPA9)	0	2.73474e-56	Mm_ENSMUSG00000042842 (SERPINB6B);Te_MSTRG.16736 (SERPINH1)	2.01633e-111	3.43786e-20	Mf_ENSMFAG00000051972 (ENSMFAG00000051972);Mm_ENSMUSG00000004951 (HSPB1)	0	0	Cp_ENSCPOG00000026811 (FADS3);Mf_ENSMFAG00000040762 (FADS3)	5.76708e-07	0	Cp_ENSCPOG00000035393 (RAB2A);Te_MSTRG.8634 (RAB15)	1.52183e-10	9.22996e-48	Hs_ENSG00000124467 (PSG8);Mm_ENSMUSG00000066760 (PSG16)	0	0	Cp_ENSCPOG00000006400 (ANXA2);Mm_ENSMUSG00000021814 (ANXA7)	0.00143621	1.64186e-14	Cp_ENSCPOG00000031843 (TUBB4B);Mf_ENSMFAG00000042144 (TUBA1C)	0.00828463	0	Cp_ENSCPOG00000008413 (NME2);Mm_ENSMUSG00000037601 (NME1)	4.05554e-15	5.18353e-69	Hs_ENSG00000128641 (MYO1B);Te_MSTRG.9465 (MYO1E)	0.00441818	3.82165e-98	Mf_ENSMFAG00000043725 (SERPINE2);Mm_ENSMUSG00000042842 (SERPINB6B)	9.13677e-52	0	Hs_ENSG00000138772 (ANXA3);Mm_ENSMUSG00000021814 (ANXA7)	1.95846e-117	0.000435576	Mm_ENSMUSG00000026547 (TAGLN2);Te_MSTRG.2608 (TAGLN2)	6.32474e-10	8.63635e-47	Cp_ENSCPOG00000023840 (ENSCPOG00000023840);Mf_ENSMFAG00000038869 (VDAC2)	3.23532e-11
Hs_ENSG00000102221 (JADE3);Mm_ENSMUSG00000037315 (JADE3)	0.000742718	1.73297e-22	Cp_ENSCPOG00000038307 (ID3);Hs_ENSG00000117318 (ID3)	3.23913e-19	3.62189e-71	Md_ENSMODG00000009874 (ATP2B1);Mf_ENSMFAG00000010073 (ATP2B4)	2.28031e-53	3.19805e-95	Hs_ENSG00000135486 (HNRNPA1);Mm_ENSMUSG00000046434 (HNRNPA1)	0	3.0392e-45	Mm_ENSMUSG00000052854 (NRK);Te_MSTRG.27492 (NRK)	8.9409e-208	0.00029886	Mf_ENSMFAG00000038671 (LSR);Mm_ENSMUSG00000001247 (LSR)	0	9.7414e-152	Cp_ENSCPOG00000034626 (CSRP3);Mf_ENSMFAG00000033632 (CSRP1)	4.32051e-59	0	Cp_ENSCPOG00000005399 (IGF1R);Te_MSTRG.15453 (IGF1R)	1.1832e-271	1.10809e-51	Hs_ENSG00000204941 (PSG5);Mm_ENSMUSG00000074359 (PSG23)	0	0	Cp_ENSCPOG00000008254 (SERPINB6);Mm_ENSMUSG00000021403 (SERPINB9B)	4.8671e-12	1.13002e-40	Cp_ENSCPOG00000021239 (PRDX5);Mf_ENSMFAG00000033198 (PRDX5)	6.24076e-08	0	Cp_ENSCPOG00000040146 (COX6B1);Mm_ENSMUSG00000036751 (COX6B1)	1.27799e-25	1.59532e-49	Hs_ENSG00000110934 (BIN2);Te_MSTRG.6391 (BIN1)	2.46779e-10	6.71126e-45	Mf_ENSMFAG00000002321 (RAP1GAP2);Mm_ENSMUSG00000041351 (RAP1GAP)	0	1.99348e-34	Hs_ENSG00000102409 (BEX4);Mm_ENSMUSG00000046432 (BEX3)	9.72632e-64	8.96128e-11	Mm_ENSMUSG00000037820 (TGM2);Te_MSTRG.8936 (TGM1)	9.49892e-17	0.0026902	Cp_ENSCPOG00000035463 (TUBB);Mf_ENSMFAG00000037704 (ENSMFAG00000037704)	1.03482e-09
Hs_ENSG00000266028 (SRGAP2);Mm_ENSMUSG00000026425 (SRGAP2)	4.70266e-06	8.54589e-19	Cp_ENSCPOG00000021239 (PRDX5);Hs_ENSG00000126432 (PRDX5)	1.8165e-09	4.3624e-292	Md_ENSMODG00000015605 (FN1);Mf_ENSMFAG00000032168 (FN1)	3.69752e-41	6.52666e-134	Hs_ENSG00000167815 (PRDX2);Mm_ENSMUSG00000005161 (PRDX2)	0	9.39222e-20	Mm_ENSMUSG00000031179 (MAGEA9);Te_MSTRG.27561 (MAGEA1)	9.45683e-35	4.77096e-05	Mf_ENSMFAG00000041154 (CLDN7);Mm_ENSMUSG00000018569 (CLDN7)	0	0	Cp_ENSCPOG00000005954 (PPP1R15B);Mf_ENSMFAG00000039142 (PPP1R15B)	2.51546e-69	3.3575e-81	Cp_ENSCPOG00000001346 (KLF5);Te_MSTRG.4320 (KLF5)	1.28627e-163	4.61489e-33	Hs_ENSG00000243137 (PSG4);Mm_ENSMUSG00000078793 (GM5155)	0	0	Cp_ENSCPOG00000023530 (BSG);Mm_ENSMUSG00000023175 (BSG)	7.14881e-14	5.17501e-49	Cp_ENSCPOG00000012850 (ANXA3);Mf_ENSMFAG00000030479 (ANXA2)	4.01587e-12	0	Cp_ENSCPOG00000025368 (NDUFB2);Mm_ENSMUSG00000002416 (NDUFB2)	0.000249577	1.37125e-38	Hs_ENSG00000109756 (RAPGEF2);Te_MSTRG.15342 (RAPGEF2)	2.31111e-11	2.80378e-87	Mf_ENSMFAG00000041064 (SERPINE1);Mm_ENSMUSG00000026249 (SERPINE2)	0	3.67087e-127	Hs_ENSG00000177156 (TALDO1);Mm_ENSMUSG00000025503 (TALDO1)	1.52149e-257	1.45264e-14	Mm_ENSMUSG00000072235 (TUBA1A);Te_MSTRG.2983 (MSTRG.2983)	9.9422e-09	0.000273767	Cp_ENSCPOG00000040611 (BASP1);Mf_ENSMFAG00000062744 (ENSMFAG00000062744)	5.5568e-17
[truncated: 907 more rows]
[truncated: 358 more columns]

## Sheet: Table S4 SAMap Genes Stromal
Table S4: Top SAMap linking genes between stromal cell types using the find_genes() function
[truncated: 956 more rows]
[truncated: 205 more columns]

## Sheet: Table S5 Antibodies
Table S5: Antibodies used for immunohistochemistry
Target	Clone	Antibody Species + Clonality	Target Region (if known)	Company	Manufacturer ID	Concentration Used	All Concentrations Attempted	Use	Validation
GPC1		Rabbit polyclonal		abcam	ab226855	1:200	1:100; 1:200; 1:400	Fig. 2b (tenrec & guinea pig)	IHC and Western Blot (rat, rhesus: website).
[truncated: 8 more rows]

## Sheet: Table S6 In Situ Probes
Table S6: Riboprobes used for in situ hybridization
[truncated: 12 more rows]
