# Supplementary material for: Cell type and cell signalling innovations underlying mammalian pregnancy
Source: Nat Ecol Evol. 2025 Jul 1;9(8):1469–86. doi: 10.1038/s41559-025-02748-x (PMC12328210; doi:10.1038/s41559-025-02748-x)
Supplement: Supplementary file 3 — NMF weights of genes identified by cNMF as the top-expressed gene expression program in stromal cell types across species. [file 41559_2025_2748_MOESM3_ESM.xlsx]

## Sheet: dS1 (ESFs)
NMF weights of genes identified by cNMF as the top-expressed gene expression program in “Type I” stromal cell types across species
index	Te_dS1	Hs_dS1	Mf_dS1	sum
C1S	0.00560357	0.0102294	0.00477204	0.020605
C1R	0.00566511	0.0111776	0.00355515	0.0203979
SERPING1	0.00621045	0.00937321	0.00444479	0.0200284
IGFBP7	0.00619053	0.0079824	0.00280668	0.0169796
SOD3	0.00508948	0.00619821	0.00509605	0.0163837
SERPINF1	0.00414741	0.01124	0.000929529	0.0163169
IGFBP5	3.22418e-05	0.00886759	0.006141	0.0150408
GSN	0.00423782	0.00819645	0.00259692	0.0150312
RPS4X	0.0046026	0.00871504	0.000846778	0.0141644
CCN1	0.00376637	0.00868045	0.00134955	0.0137964
RPL12	0.00263759	0.0102745	0.000843155	0.0137552
RPS2	0.00432645	0.00827882	0.000485276	0.0130905
DCN	0.00857231	0.00262917	0.00172428	0.0129258
TAGLN	0.000278353	0.00893625	0.00365376	0.0128684
LAPTM4A	0.0039151	0.00675362	0.00219592	0.0128646
SERPINH1	0.00638798	0.00436654	0.00162894	0.0123835
MRGPRF	0.00477745	0.00397565	0.00361111	0.0123642
EFEMP2	0.0049514	0.00481679	0.00258043	0.0123486
CLEC11A	0.0066739	0.00373386	0.00183457	0.0122423
RPL10A	0.00349133	0.0085505	0.000182854	0.0122247
LGALS1	0.00494318	0.00705587	0.000216542	0.0122156
EEF2	0.00143292	0.00964826	0.000928209	0.0120094
QPCT	0.00522935	0.00365415	0.00284125	0.0117247
RPS8	0.00305645	0.00839121	0.000259661	0.0117073
SSR3	0.00763841	0.00329555	0.000746381	0.0116803
MYL9	0.00054822	0.00827157	0.00272861	0.0115484
ACTA2	0.000106988	0.00688689	0.00453389	0.0115278
SPARC	0.00868185	0.00255671	5.73515e-05	0.0112959
PEMT	1.44327e-05	0.00508809	0.00607913	0.0111817
RPL29	0.00256956	0.00830649	0.000305428	0.0111815
TPM2	2.43916e-05	0.00739529	0.00359338	0.0110131
CPXM1	0.00321307	0.00630651	0.00139548	0.0109151
GASK1A	0.00349663	0.00122827	0.00618311	0.010908
OGN	0.00675436	0.000584404	0.00354163	0.0108804
RPL5	0.00225517	0.00812394	0.000481153	0.0108603
SFRP4	0.00112313	0.00396131	0.00571815	0.0108026
AEBP1	0.00476526	0.0031412	0.00287132	0.0107778
LTBP4	0.00256788	0.00497127	0.00319331	0.0107325
COL6A1	0.00612427	0.00252996	0.00183911	0.0104933
RPL10	0.000898508	0.00910009	0.000452394	0.010451
JUN	0.000678541	0.00809586	0.00166973	0.0104441
RPL37A	0.00237378	0.0070517	0.000951178	0.0103767
VIM	0.0034143	0.00590185	0.00100374	0.0103199
HSPB1	0.000835465	0.00812101	0.0013357	0.0102922
PMP22	0.00416877	0.00304362	0.00295235	0.0101647
RPS24	0.00321433	0.00647044	0.000412901	0.0100977
FKBP7	0.00506203	0.00368181	0.00111011	0.00985395
FBLN5	0.00495982	0.00268047	0.00216646	0.00980676
RAB34	0.00472826	0.0040849	0.000937552	0.00975071
PLPP1	0.000138872	0.00373078	0.00582415	0.00969381
RPL34	0.00251271	0.00679923	0.00028059	0.00959252
EEF1A1	0.000276176	0.00851116	0.000598517	0.00938585
HOXA11	0.00264131	0.00244327	0.00428546	0.00937004
FBLN1	0.00502594	0.00397967	0.000292354	0.00929796
CCDC80	0.00523552	0.00164438	0.00241209	0.009292
JUNB	0.000845321	0.00793524	0.000283531	0.00906409
IGFBP4	0.00176618	0.00547271	0.00169866	0.00893755
RACK1	0.00104532	0.00775477	2.99989e-05	0.00883009
TXNIP	0.00130296	0.00370177	0.00375816	0.00876289
ISLR	0.00280944	0.00338509	0.00249085	0.00868539
IGF1	8.75618e-05	0.00303387	0.00554211	0.00866353
CNN3	0.00199824	0.0044394	0.00219876	0.00863641
FKBP10	0.00479846	0.00321781	0.000526435	0.00854271
DBN1	0.00147824	0.0043502	0.00259753	0.00842597
RPL22L1	0.00392702	0.00412499	0.000356164	0.00840817
SOCS3	0.00138123	0.00694627	6.31262e-05	0.00839062
RPL32	0.00133938	0.00679114	0.000211504	0.00834203
PDGFRA	0.00200734	0.00369162	0.00260313	0.0083021
EGR1	0.001827	0.0059984	0.000448591	0.00827399
SPON2	0.00279105	0.00354235	0.00193754	0.00827094
SFRP1	0.00581049	0.000720384	0.00172397	0.00825485
RPL35A	0.00106371	0.00694289	0.000234864	0.00824147
RPL37	0.00191839	0.00497588	0.00133032	0.00822458
COX6C	0.00106499	0.00620234	0.000954535	0.00822186
KRTCAP2	0.00490028	0.00295565	0.000356915	0.00821284
IMPDH2	0.00220992	0.00569559	0.000119131	0.00802464
KDELR3	0.00701307	0.000779761	0.00020865	0.00800148
NACA	0.00140465	0.0060854	0.000444621	0.00793467
GPX8	0.00596187	0.00136301	0.000499851	0.00782473
EMP1	0.00242345	0.00320144	0.00212794	0.00775283
MEDAG	0.000305605	0.00548491	0.00191203	0.00770254
NENF	0.0032224	0.00372637	0.000728278	0.00767705
CAVIN1	0.00316376	0.00309032	0.00135714	0.00761122
ELOB	0.00372037	0.00313931	0.000730333	0.00759001
AXL	0.00297481	0.00301408	0.00152102	0.00750992
PRSS23	0.00126889	0.00424826	0.00189627	0.00741342
RAMP2	0.00550566	0.00144636	0.000452204	0.00740422
RPS15A	0.00244342	0.00481237	8.98529e-05	0.00734564
PRDX4	0.00494493	0.00188254	0.000451344	0.00727882
EMILIN1	0.00122144	0.0030306	0.00302107	0.00727311
TNXB	0.00236014	0.00179684	0.00306073	0.00721772
COX7A1	0.00278652	0.0031749	0.0012413	0.00720272
RPL39	0.000869477	0.00591535	0.00037517	0.00716
LRPAP1	0.00574929	0.00131657	7.53206e-05	0.00714118
ZYX	2.60534e-05	0.00548689	0.00160611	0.00711905
PPIC	0.0017896	0.00392784	0.00137049	0.00708793
RRAS	0.00310089	0.00267047	0.00126484	0.0070362
MAP1LC3A	0.00227552	0.00400601	0.000655235	0.00693676
RPL13A	0.000201405	0.00658876	0.000145308	0.00693547
CTSK	0.00144726	0.00472811	0.000728059	0.00690343
RPS28	0.00185774	0.00473152	0.000289422	0.00687868
NDUFA4	0.000585318	0.00450671	0.001768	0.00686002
TMEM37	5.0361e-05	0.0059725	0.000816538	0.0068394
F10	0.00180757	0.00250237	0.00242539	0.00673533
RPL30	0.00229327	0.00422767	9.24641e-05	0.00661341
OAT	0.00291412	0.00323296	0.000462815	0.00660989
TPM4	0.00105871	0.00441929	0.00107875	0.00655675
GPX7	0.00427349	0.00120847	0.00098988	0.00647185
COPZ2	0.00205875	0.00198772	0.00236413	0.0064106
KLK8	2.83526e-05	0.00258891	0.0036827	0.00629996
UBC	0.00134643	0.00448579	0.000358882	0.0061911
TGM2	0.000715669	0.00251355	0.00289678	0.00612599
RGMA	0.00184972	0.0030718	0.00116787	0.00608939
OAF	0.00519932	0.000855692	2.32833e-05	0.00607829
SNAI2	0.000887564	0.00354443	0.00152563	0.00595763
YBX3	0.00147397	0.00341018	0.00102064	0.00590479
ANGPTL2	0.000350521	0.00277095	0.00268815	0.00580962
CTSF	0.00179445	0.00275162	0.00125131	0.00579738
CPE	0.00294155	0.000298354	0.00254335	0.00578325
FSTL1	0.00389175	0.000301776	0.00158474	0.00577827
CFL2	0.000621012	0.00376386	0.00137717	0.00576205
P3H4	0.00476455	0.000572861	0.000349246	0.00568666
CYBRD1	0.000788042	0.00176341	0.00313188	0.00568333
EMX2	0.00115239	0.00387286	0.000656309	0.00568157
MASP1	0.00145591	0.00206591	0.00215832	0.00568014
RPS27	0.00131057	0.00379757	0.000546877	0.00565501
PSD	0.000262349	0.00222297	0.00313478	0.0056201
LMNA	0.00200422	0.00306314	0.000531547	0.00559891
SDC2	0.00258843	0.00241273	0.00056382	0.00556498
ADH5	0.000530647	0.00354654	0.00146305	0.00554024
GLT8D1	0.0037366	0.00115384	0.000645302	0.00553575
RASD1	0.00191277	0.00170573	0.00191189	0.0055304
PDGFRB	0.00168443	0.00143458	0.00239456	0.00551357
C4A	0.000281032	0.000572645	0.00456962	0.0054233
PTGFRN	5.72394e-05	2.39938e-05	0.00528871	0.00536995
RNH1	0.00187055	0.00322992	0.000235331	0.0053358
PEBP1	0.0016398	0.00227668	0.001407	0.00532349
CD302	0.00396323	0.00110532	0.000241667	0.00531022
B3GNT9	0.00386938	0.000549215	0.000883316	0.00530191
SCARA5	0.00125723	0.000881464	0.00315696	0.00529565
CDC42EP1	0.00185209	0.00223358	0.00119891	0.00528459
PHETA2	0.00456518	0.000337179	0.000342581	0.00524494
PTN	0.000810636	0.0019726	0.00244804	0.00523127
KRT10	0.0021925	0.00290477	0.000125778	0.00522305
CDC42EP2	0.00180457	0.00325597	0.000143538	0.00520408
C17orf58	3.09223e-05	0.00307908	0.00203699	0.00514699
RPL31	0.000431452	0.00455783	0.000145841	0.00513513
MAP1A	0.000991339	0.00239869	0.00172522	0.00511525
IGFBP2	0.000761918	0.00204336	0.00230279	0.00510807
NFIX	0.00216246	0.000596044	0.00233021	0.00508872
TMEM35A	9.78638e-05	0.00267945	0.00225697	0.00503429
DNPH1	0.00207383	0.00248957	0.000462993	0.00502639
ADAMTS1	0.00151151	0.000800615	0.00271373	0.00502585
CLEC3B	0.00242142	0.000908609	0.00168129	0.00501132
NOP53	6.78951e-05	0.00458062	0.000357325	0.00500584
C12orf57	0.00136184	0.00334092	0.000293255	0.00499602
NFIC	0.00168046	0.00108223	0.00219284	0.00495552
SGCB	0.00231536	0.00139331	0.00120176	0.00491043
FHL1	9.9413e-05	0.000514655	0.00420965	0.00482372
RND3	8.78814e-05	0.00291921	0.00181368	0.00482077
NNMT	0.00093306	0.00212597	0.00170693	0.00476596
GASK1B	0.00166671	5.53627e-06	0.00306505	0.0047373
CYB5R3	0.00125822	0.00224913	0.00119368	0.00470104
ILK	0.00120076	0.00162546	0.00187307	0.00469928
LARP6	0.00141401	0.00301209	0.000192618	0.00461872
SMARCD3	0.000962551	0.00190766	0.00174535	0.00461556
FGF7	4.21876e-05	0.00181212	0.00275965	0.00461395
FXYD6	0.000697273	0.00307387	0.000806518	0.00457766
HTRA3	0.00316027	0.00140959	7.35214e-06	0.00457721
VCAM1	0.00189945	0.00220352	0.000458956	0.00456192
COMMD6	0.000145948	0.00422355	0.000178736	0.00454824
CALU	0.00235588	0.000774652	0.00140894	0.00453948
CERCAM	0.00413711	0.000286508	5.24777e-05	0.0044761
TSKU	0.00100621	0.00238016	0.00107573	0.00446209
CALHM2	0.000965351	0.00283636	0.000634055	0.00443576
CKAP4	0.00336452	0.000995438	4.43896e-05	0.00440435
THBS3	0.00153767	0.000813787	0.00200377	0.00435524
FAM114A1	0.00154481	0.00101062	0.00178551	0.00434095
IFT22	0.00173472	0.00215652	0.000432325	0.00432356
CNRIP1	0.00266194	0.00131802	0.000330621	0.00431058
PI16	0.00301785	2.08239e-06	0.00125699	0.00427691
ESD	0.000224508	0.00383727	0.000193594	0.00425537
LRP1	0.00266874	1.34539e-05	0.00156085	0.00424305
KANK2	0.000634039	0.00163377	0.00196871	0.00423652
PFN2	0.00146866	0.00255405	0.000211129	0.00423384
TMEM98	0.0019844	0.00206941	0.000144704	0.00419852
GINM1	0.00252134	0.00160535	3.08449e-05	0.00415754
CRISPLD2	0.00217937	0.00154593	0.000379815	0.00410512
TMEM43	0.00163493	0.00126575	0.00110634	0.00400702
TSPAN31	0.00270809	0.00088277	0.000407682	0.00399854
PHPT1	0.00228907	0.00130347	0.000399827	0.00399236
DDR2	0.000121201	0.000818034	0.00304651	0.00398575
SELENON	0.00248703	0.000380732	0.0011167	0.00398447
CUTA	0.000745334	0.00250511	0.000732314	0.00398276
COPS9	0.00176509	0.00221324	1.00331e-06	0.00397934
ARF5	0.00134291	0.00255212	4.58056e-05	0.00394084
REM1	0.000740322	0.00269162	0.000492839	0.00392478
CCN2	0.00029645	0.0026903	0.00093469	0.00392144
SELENBP1	0.00141055	0.000570925	0.00188591	0.00386738
TMEM45A	0.00101986	0.00196012	0.000885603	0.00386558
CRTAP	0.000118862	0.00332242	0.000421679	0.00386296
LTBP3	0.00167526	0.000298992	0.0018685	0.00384275
SLC39A13	0.00250146	0.000543909	0.000754238	0.0037996
FBL	0.00101474	0.00272799	5.07358e-05	0.00379347
SELENOP	0.00143117	0.00216342	0.000188565	0.00378316
MMP14	0.000632308	0.00192048	0.00121062	0.0037634
RPL38	0.000555796	0.00298228	0.000219297	0.00375737
C3orf14	0.00185742	0.0014229	0.000474946	0.00375527
GYPC	0.00167338	0.00203417	3.59782e-05	0.00374352
NRXN2	0.000166151	0.00226622	0.00131101	0.00374338
PTX3	0.0032251	0.000276651	0.000214063	0.00371582
PDLIM7	0.000539506	0.00195771	0.00119802	0.00369523
ARL3	0.00111363	0.0018719	0.000672439	0.00365796
TMEM205	0.00168825	0.00182735	0.000136181	0.00365177
ARL2	3.175e-05	0.00351098	9.11695e-05	0.0036339
STOM	0.00114331	0.002036	0.000454587	0.0036339
GNG10	0.00295798	8.74844e-05	0.000580693	0.00362616
NAXE	0.00280998	0.000774527	9.69916e-06	0.0035942
TMEM204	0.00180278	0.00132743	0.000397391	0.0035276
FZD2	0.0024002	0.000236226	0.000888705	0.00352514
NR2F1	0.000453745	0.000858879	0.00220827	0.00352089
ARL4D	0.000358731	0.00284185	0.000316131	0.00351672
CFAP36	0.000906503	0.00193695	0.00066744	0.0035109
CNPY4	0.00154912	0.00114439	0.000781391	0.0034749
MTDH	0.000793812	0.00138381	0.00129413	0.00347175
FHL3	0.000804429	0.00243194	0.000196596	0.00343297
ZFP36L1	0.000181975	0.00235771	0.000892231	0.00343192
TXNDC5	0.00238879	0.000272667	0.000755136	0.0034166
MRPL24	0.00074098	0.00250153	0.000171456	0.00341397
TMEM9	0.00126269	0.00143986	0.000687289	0.00338984
IFT57	0.00069776	0.00221066	0.000475189	0.0033836
MOXD1	0.000664215	0.000912328	0.00180544	0.00338198
ZNF330	9.63659e-05	0.00257009	0.000705703	0.00337216
SAMD11	3.0324e-05	0.00326806	5.68145e-05	0.0033552
SNAPC2	0.000935657	0.00239083	2.52255e-05	0.00335172
IDUA	0.00192789	0.00109931	0.000318777	0.00334598
PCDH18	9.93767e-05	0.00133006	0.0019119	0.00334134
RWDD1	0.00035707	0.00239031	0.000573697	0.00332107
CSRP1	0.000351312	0.00280263	0.000157904	0.00331185
ANKRD35	0.00103249	0.00190509	0.000366794	0.00330437
GSTK1	0.00195968	0.00102037	0.000309452	0.00328951
LRRC17	0.0007953	0.000571447	0.00189675	0.0032635
LMO4	0.000767172	0.00089162	0.00159215	0.00325094
MPST	0.000887633	0.00231988	2.09204e-05	0.00322843
MPG	0.00151359	0.00142615	0.000235058	0.00317479
MANBAL	0.00141799	0.00174416	1.31922e-06	0.00316346
PCGF2	0.00142256	0.00119054	0.000546488	0.00315959
VWC2	3.09288e-06	0.000194434	0.00295403	0.00315156
SORD	0.000481501	0.00150774	0.00116144	0.00315068
SLC22A17	0.0012786	0.000595339	0.001269	0.00314294
L3HYPDH	0.000579247	0.000148463	0.00241306	0.00314077
LGI4	0.000570873	0.000857898	0.00171063	0.0031394
CDK2AP1	0.00189115	0.000702598	0.00052507	0.00311881
MORF4L1	0.000805513	0.00221093	7.93455e-05	0.00309578
TNFRSF1A	0.000718714	0.00212872	0.000213915	0.00306135
LMCD1	0.000824631	0.00221751	1.48527e-05	0.00305699
C11orf24	0.00243942	0.000437265	0.00017248	0.00304917
CIBAR1	0.00100162	0.00122213	0.000818232	0.00304198
ADAMTSL5	0.000992565	0.00118247	0.000860204	0.00303524
OBSL1	0.00232941	0.000429441	0.000264252	0.0030231
LAMP2	0.00185958	0.000502041	0.000651433	0.00301305
S1PR3	0.000958861	0.00203079	1.71994e-05	0.00300685
FKBP14	0.00203733	0.000419839	0.000543272	0.00300044
BAD	0.000705921	0.00188223	0.000399433	0.00298758
IKBIP	0.0023912	0.000341384	0.000248525	0.00298111
KLF9	0.000113876	0.00226476	0.000598874	0.00297751
CUEDC2	0.000246342	0.00226928	0.000459923	0.00297555
SP5	0.000283766	0.00264039	4.95407e-05	0.00297369
VEGFB	0.00212046	0.000704927	0.000137881	0.00296327
OLFML1	0.00071818	0.00133445	0.000854603	0.00290724
ZNF580	5.43089e-05	0.00269907	0.000150406	0.00290378
CILP	0.000862953	0.000872735	0.00114567	0.00288136
RDH10	0.00105761	0.00130466	0.000518374	0.00288064
PTK7	0.000617091	0.000909679	0.00132066	0.00284743
PCYOX1	0.000181015	0.00163383	0.00102892	0.00284376
EXOSC7	0.00142228	0.000969681	0.000409909	0.00280187
SHISA4	1.06895e-05	0.00230246	0.000486094	0.00279925
BCKDK	0.000894617	0.00181201	8.80411e-05	0.00279467
ISOC1	0.000782096	0.000773953	0.00122408	0.00278013
TCEA2	0.000103542	0.0020287	0.000641886	0.00277413
TMEM100	0.00263434	0.000111187	2.84531e-05	0.00277398
EFEMP1	0.00147409	0.00101325	0.00025242	0.00273976
LRIG3	0.000546374	0.001116	0.00107309	0.00273546
CBX6	0.000712558	0.00137866	0.000638306	0.00272952
FST	0.000151689	0.00223956	0.000332218	0.00272346
TSPAN4	0.00023568	0.00215451	0.000331285	0.00272148
ACVRL1	0.00169413	0.000170568	0.000854015	0.00271871
EFS	0.00120132	0.000525369	0.000982362	0.00270905
PROCR	0.000976786	0.00142878	0.000303086	0.00270865
CHPF	0.0013646	0.00119901	0.000138061	0.00270168
NKD2	0.00116059	0.000984859	0.000548665	0.00269412
SRP14	0.000404165	0.0021868	9.57061e-05	0.00268667
NFATC4	0.000266805	0.00135816	0.00105973	0.00268469
GLIS2	0.00154627	0.000115409	0.000970912	0.00263259
IFT43	0.00131826	0.000420064	0.00088857	0.00262689
ASPA	0.000284843	0.000184097	0.00212662	0.00259556
POMGNT2	0.0004772	0.00082373	0.0012938	0.00259473
ALDH1A2	0.000233414	0.00089861	0.00144722	0.00257924
ASPN	0.0018594	0.000317732	0.000400835	0.00257797
PRRX1	0.000605816	0.00142981	0.000528393	0.00256402
NID1	0.00112741	0.000575027	0.0008601	0.00256253
KCNE4	0.00131152	1.26941e-05	0.00121541	0.00253963
CMBL	0.000277785	0.00180202	0.00043908	0.00251889
PHYH	0.00112057	0.00025405	0.00113623	0.00251085
COMMD3	0.000427613	0.00166991	0.000411625	0.00250915
TMEM47	0.0005749	0.00113072	0.000801283	0.0025069
R3HCC1	0.00116787	0.00113447	0.000183032	0.00248538
SAT2	0.000322674	0.00122839	0.000924601	0.00247567
COPS7A	0.000354398	0.000973697	0.00114623	0.00247433
SMIM7	0.00107252	0.00111856	0.000275807	0.00246688
SLC27A3	0.000639451	0.000844767	0.000954801	0.00243902
LRRC73	0.000204416	0.00141965	0.000803608	0.00242767
CAMK1	0.00204973	0.000213129	0.000160804	0.00242366
MCUR1	0.000559285	0.00139695	0.000462335	0.00241857
WDR54	0.000959218	0.00113991	0.000293313	0.00239244
BORCS7	0.00057933	0.00147741	0.000318667	0.00237541
ALKBH2	0.000121309	0.00206339	0.000181788	0.00236649
FAM180A	0.00230771	2.64951e-05	3.06926e-05	0.0023649
PNMA1	0.000840083	0.00141934	9.84358e-05	0.00235786
ACOX2	0.000616571	0.000329227	0.00140909	0.00235489
AK3	0.00179157	0.000288626	0.00027054	0.00235074
IFTAP	0.000567082	0.00132378	0.00045697	0.00234783
CYB5A	0.000703336	0.00101278	0.000627278	0.0023434
HAAO	0.00106668	0.000751276	0.000517773	0.00233572
GPRC5B	0.000309357	0.000146616	0.00187859	0.00233456
HADH	0.00203733	0.000242465	4.36601e-05	0.00232346
STARD5	1.12701e-05	0.00198531	0.000316267	0.00231285
PBDC1	0.000984594	0.00101605	0.000305588	0.00230623
OLFML2B	0.000203134	0.0017556	0.000346881	0.00230562
UAP1	9.69165e-05	0.00145861	0.000748805	0.00230433
TMEM198	0.00067342	0.00134872	0.000277011	0.00229916
DPCD	0.00092833	0.00124797	0.00012252	0.00229882
TUB	0.000504049	0.000371561	0.00142215	0.00229776
GUSB	0.00114134	0.000430781	0.000725091	0.00229721
SIGMAR1	0.00112256	0.000941327	0.000221435	0.00228533
P3H1	0.00183244	0.000215745	0.000225244	0.00227343
MACROH2A2	0.000364729	0.000846532	0.00103691	0.00224817
ZNF32	0.000421875	0.00120096	0.000623712	0.00224655
PIGP	0.000705535	0.00132707	0.00020722	0.00223982
BCL7C	0.00144471	0.000476479	0.000312485	0.00223367
TRIP10	0.000292759	0.000639749	0.0012984	0.0022309
DUSP15	0.00147295	0.000513159	0.00022612	0.00221223
TIMM9	0.00102513	0.00116571	1.68829e-05	0.00220772
MEX3B	0.000246965	0.00103936	0.000914319	0.00220064
IGBP1	8.2937e-05	0.00197034	0.000130846	0.00218412
PPP2R1A	0.000442335	0.00160952	0.000110753	0.0021626
CPT1C	0.000113914	0.0013945	0.000648992	0.00215741
DNAJB5	0.000374154	0.00133394	0.000430619	0.00213871
YAE1	0.00136811	0.000446941	0.000321958	0.00213701
CTTN	0.0012838	0.000276035	0.000576086	0.00213592
SORBS3	0.00118779	0.000763511	0.00016762	0.00211892
FEZ1	0.00070983	0.00104786	0.000357181	0.00211487
TPM1	4.07356e-05	0.00170849	0.000352146	0.00210137
IFT81	5.52206e-06	5.87069e-05	0.00201164	0.00207587
TPPP3	0.00103535	0.000932868	0.000103931	0.00207214
SCARA3	0.000371649	0.000107572	0.00159087	0.00207009
CCDC90B	0.000941385	0.000756703	0.000369998	0.00206809
SMIM14	0.000604519	0.000186082	0.00126837	0.00205897
RBIS	6.38548e-05	0.00176966	0.000222933	0.00205645
NAALAD2	0.000496346	0.001172	0.000387785	0.00205613
CAPNS1	0.00112574	0.00087184	5.75218e-05	0.0020551
CLIP3	0.000961655	0.000796151	0.000292899	0.0020507
CLTB	0.000268876	0.00161176	0.000165507	0.00204615
PNKD	0.000420136	0.00110992	0.000510534	0.00204059
SCP2	0.000463835	0.00135751	0.000203125	0.00202447
VAT1	0.00101744	0.000945089	3.40823e-05	0.00199661
NDUFA3	0.00129338	0.000567159	0.000128552	0.00198909
HDDC2	0.000122009	0.00182597	4.10873e-05	0.00198907
LMAN1	0.00171064	0.000145486	0.000127689	0.00198381
TMEM115	0.000831137	0.0011019	4.95332e-05	0.00198257
LZTS2	0.000979869	0.000388577	0.000603545	0.00197199
AIDA	8.40729e-05	0.000870833	0.000993887	0.00194879
COA8	0.000542851	0.00129	8.87059e-05	0.00192156
HOXD8	0.000888191	0.000854738	0.000171799	0.00191473
GLO1	0.000822114	0.000659179	0.000432168	0.00191346
MORN2	0.00022193	0.00134134	0.000340318	0.00190358
TSPAN3	0.000632236	0.00081033	0.00043867	0.00188124
SMO	0.000134447	3.68084e-05	0.00170991	0.00188117
EFHD1	1.09399e-05	0.00141414	0.000442463	0.00186755
DCTN6	0.00038309	0.00131568	0.000165734	0.0018645
RGN	0.000850311	0.000538188	0.000472632	0.00186113
ALG5	0.00116647	0.000610204	8.16949e-05	0.00185837
EEF1AKMT3	0.000397558	0.00113886	0.000304242	0.00184066
TADA3	4.92446e-05	0.00134043	0.000448226	0.00183791
TMEM42	0.00032722	0.00112033	0.000389951	0.0018375
CTDSP2	0.000589793	0.000581624	0.000642135	0.00181355
BAG3	0.000341537	0.00101538	0.000450119	0.00180704
THTPA	0.000173482	0.00111184	0.00052144	0.00180676
IL13RA2	0.0016371	0.000110193	5.92292e-05	0.00180652
ARL6IP5	0.000661017	0.000441983	0.000700257	0.00180326
GPM6B	0.000471113	0.000254549	0.00106936	0.00179503
TNNC2	0.00128295	0.000191637	0.000320322	0.00179491
NTHL1	0.000548418	0.000979988	0.000262366	0.00179077
DNLZ	0.00115448	0.000241442	0.000391183	0.0017871
ACTR1B	0.000277609	0.000803445	0.000704854	0.00178591
GAMT	0.000876234	3.56069e-05	0.000870571	0.00178241
METTL26	0.00058987	0.00112483	6.66013e-05	0.0017813
TMEM200B	0.000128719	0.00151972	0.000128752	0.00177719
ANKRD13B	4.45919e-05	0.00148369	0.000241391	0.00176967
ACY1	0.00167693	2.4962e-05	4.40527e-05	0.00174594
ABCB6	0.000762648	3.67233e-05	0.000944531	0.0017439
TSEN34	0.000386822	0.00133711	1.75508e-05	0.00174149
AOC3	0.00013167	0.00134423	0.000264113	0.00174001
RFNG	0.00111396	0.000204318	0.000411797	0.00173008
HOMER3	0.000950755	0.000573521	0.000203458	0.00172773
TNKS1BP1	0.000553792	9.92446e-05	0.00106919	0.00172223
CETN3	0.000760204	0.000546811	0.000415016	0.00172203
TOMM5	0.00104025	0.000646213	1.3118e-05	0.00169958
DCHS1	0.000618206	0.000733378	0.000346786	0.00169837
METRN	0.00132241	0.000190055	0.000180662	0.00169313
AAMP	2.08794e-05	0.00164075	3.027e-05	0.0016919
PINLYP	0.000628737	0.000970805	9.18777e-05	0.00169142
GPR153	0.00141373	0.000252602	1.80032e-05	0.00168434
ARMC10	0.000519984	0.000538	0.000623336	0.00168132
ATL1	0.000265362	0.000356089	0.00105735	0.00167881
FZD1	0.000332559	0.000418315	0.000920967	0.00167184
SHISA3	3.29038e-06	0.00166613	1.03491e-06	0.00167045
PQBP1	0.000330201	0.00129319	3.97921e-05	0.00166318
DTD2	0.000916068	0.000506452	0.000236117	0.00165864
CDK5	0.000449604	0.00114839	4.54372e-05	0.00164343
LIX1L	0.000542512	0.000775071	0.000320178	0.00163776
KLHDC9	0.000743635	0.000150889	0.000737695	0.00163222
TNFRSF12A	0.000817992	0.000741244	3.69594e-05	0.0015962
ERLEC1	0.00107935	0.000335545	0.000176214	0.00159111
PAMR1	0.00056921	0.000411635	0.000603669	0.00158451
GPR162	8.99294e-05	0.000383242	0.0011092	0.00158237
SPATA20	0.000347881	0.000562984	0.000660994	0.00157186
USP11	0.000350795	0.000895145	0.000323884	0.00156982
NT5C	0.00101315	0.000551427	7.76777e-07	0.00156535
QTRT1	0.000338986	0.0010684	0.000152978	0.00156037
IFT52	0.000457666	0.000573888	0.000526307	0.00155786
PRKRA	2.88808e-05	0.000899175	0.000629402	0.00155746
FAM229B	9.28271e-05	0.00121789	0.000244315	0.00155503
AK1	0.00118647	0.000181002	0.000186265	0.00155373
TTYH1	4.21607e-05	0.000575518	0.000925126	0.00154281
MAMSTR	0.000564141	0.000155372	0.000821181	0.00154069
ITPRIPL2	0.000755168	0.000730082	5.08032e-05	0.00153605
SUMF2	0.00100109	0.000421721	0.000109115	0.00153192
SLC45A1	0.000148713	0.000751904	0.000631179	0.0015318
LZTFL1	0.000531077	0.000377634	0.000606048	0.00151476
ECI2	0.00059501	4.1021e-05	0.000875231	0.00151126
PLSCR3	0.000975974	0.000187866	0.000338592	0.00150243
PLS3	0.000166982	0.000320392	0.00101181	0.00149918
C6orf120	0.000666038	0.000534543	0.000295528	0.00149611
MTURN	0.00100411	0.000420942	6.65533e-05	0.00149161
ABHD4	0.00104508	0.000223457	0.000219723	0.00148826
C5orf15	0.000616791	0.000752592	0.000115591	0.00148497
TMEM161A	0.000354454	0.000927511	0.000190967	0.00147293
FAIM	0.000629895	0.000490322	0.00033883	0.00145905
BACE1	0.000398266	0.000268649	0.000790823	0.00145774
PLPPR2	0.000327749	0.000894606	0.000234043	0.0014564
TRMT61A	0.000136387	0.00121177	0.000105957	0.00145411
PHF24	0.00106096	0.000122634	0.000256888	0.00144048
TRAF7	2.81124e-05	0.0013626	4.58532e-05	0.00143656
EI24	4.34914e-06	0.00141675	1.3109e-05	0.00143421
PEA15	0.00117131	0.000216729	3.85142e-05	0.00142655
MAPK8IP1	0.000274301	0.000991526	0.000160038	0.00142586
CREB3	0.000349641	0.000951809	0.000119262	0.00142071
CDKN2C	0.000515795	0.000769009	0.000134629	0.00141943
SLC35B2	0.000395051	0.00095247	7.00152e-05	0.00141754
SCN2B	0.00015337	9.07785e-05	0.0011682	0.00141235
CCS	0.000689272	0.000342444	0.00038047	0.00141219
QDPR	0.000544551	0.000351744	0.000515735	0.00141203
MRPL2	0.00051415	0.000863733	2.89525e-05	0.00140684
C1RL	0.000277827	0.000166049	0.000952831	0.00139671
PI15	0.000664978	0.000645516	8.28237e-05	0.00139332
POLR3H	0.000925513	0.000286259	0.000174429	0.0013862
THNSL2	0.000160308	0.000118818	0.00109796	0.00137709
RASL11A	5.7799e-06	0.00127761	9.29268e-05	0.00137631
FAM162A	0.000489965	0.00044694	0.000430897	0.0013678
SHC1	0.000197783	0.000933536	0.000231044	0.00136236
RAB9A	0.000601107	0.000504385	0.000250618	0.00135611
GPATCH4	0.000208809	0.00110243	4.45606e-05	0.0013558
YPEL4	0.000358197	0.000515473	0.00047913	0.0013528
RPP40	4.59409e-05	0.00121694	7.94504e-05	0.00134233
MAP1B	0.000439833	0.000614303	0.000274165	0.0013283
TRAPPC1	5.20988e-05	0.000793364	0.000480101	0.00132556
RGMB	0.00107677	9.21106e-05	0.000153472	0.00132235
NTNG2	0.000134041	0.00106971	9.89756e-05	0.00130273
LRFN4	0.000701236	0.000441819	0.000154611	0.00129767
DYNLRB2	0.000890348	3.02316e-05	0.000363387	0.00128397
TMEM220	0.000540777	0.000109256	0.000619257	0.00126929
C6orf89	6.98239e-05	3.2578e-05	0.00116471	0.00126711
TPBG	0.000150955	0.000137488	0.000974397	0.00126284
SHARPIN	0.00059646	0.000648127	1.44529e-05	0.00125904
NFKBIL1	1.12818e-05	0.0011428	0.000100848	0.00125493
CBR1	0.000581604	0.000572559	8.19895e-05	0.00123615
NME5	3.332e-05	0.000542384	0.00065657	0.00123227
EFNB3	0.000280208	0.000694242	0.000240898	0.00121535
UBXN6	0.000245909	0.000929788	2.80159e-05	0.00120371
DHRS7	0.000469153	0.000639141	9.30411e-05	0.00120134
SALL2	0.000224304	0.000386129	0.000587306	0.00119774
PKDCC	0.000718684	0.000224538	0.000254207	0.00119743
C1orf216	0.000580251	0.000484311	0.00010469	0.00116925
LRP10	0.000164946	0.000841967	0.000161924	0.00116884
SHFL	0.000552697	0.0002149	0.00039228	0.00115988
ACOT9	0.000174108	3.75932e-06	0.000974332	0.0011522
TCTN3	8.09232e-06	0.000404643	0.000733749	0.00114648
UBXN8	0.000624958	3.89251e-05	0.000481127	0.00114501
GLB1L	0.000555219	1.38813e-05	0.000574942	0.00114404
SIX5	0.000116615	0.000629167	0.000385746	0.00113153
AASDHPPT	0.000166626	0.000347175	0.000616484	0.00113029
KCTD15	0.00020538	0.000411123	0.000511847	0.00112835
PCGF1	0.000108394	0.000704107	0.000312217	0.00112472
CAT	0.000586546	0.000468485	6.41393e-05	0.00111917
VANGL2	0.00013343	0.000597146	0.000387423	0.001118
STK16	0.000164835	0.000927521	1.80455e-05	0.0011104
MBIP	0.000224886	0.000312844	0.000569931	0.00110766
CCDC106	0.000398218	0.000552524	0.000153979	0.00110472
URM1	2.71359e-05	0.000968659	0.000108737	0.00110453
PRRT3	0.000803464	0.000261018	3.71608e-05	0.00110164
XPNPEP2	0.000727021	4.01459e-05	0.000330359	0.00109753
TMEM237	0.000347907	0.000297599	0.00045191	0.00109742
KARS1	0.000299393	0.000667614	0.000124577	0.00109158
ABITRAM	0.000846868	5.60556e-05	0.000187392	0.00109032
CALCOCO2	0.000302947	0.000454785	0.000320022	0.00107775
SLC27A5	0.00053198	0.000494902	3.45654e-05	0.00106145
SAYSD1	7.01436e-05	0.00063956	0.00035155	0.00106125
KLF15	0.000178752	0.00057699	0.000305401	0.00106114
FITM2	0.000690505	2.98178e-06	0.000360229	0.00105372
PCDHB2	5.45121e-05	0.000864586	0.000122709	0.00104181
PDK2	8.84719e-05	0.000674039	0.000268428	0.00103094
FAM171A2	0.000952954	2.33005e-05	4.72637e-05	0.00102352
STT3A	0.000717985	0.000296908	5.20139e-07	0.00101541
AAMDC	9.2825e-05	0.000691581	0.000229391	0.0010138
VPS37D	0.000531566	0.000167909	0.000290069	0.000989545
PRRT1	0.000638638	0.000126285	0.000217246	0.000982169
DAPK3	1.71499e-05	0.000565489	0.000399427	0.000982066
PIANP	0.000231003	0.000491144	0.000257432	0.000979579
KLHDC8B	1.65505e-05	0.000715582	0.000233488	0.000965621
RIDA	0.000460267	0.00031689	0.000174421	0.000951579
COX11	0.000245496	0.000684974	1.67217e-05	0.000947192
RWDD2B	0.000284614	0.000158865	0.000498665	0.000942145
DKKL1	0.000646917	0.000168949	0.000124146	0.000940013
SLC2A10	0.000570057	0.000256975	0.000109994	0.000937026
RWDD3	8.02719e-05	3.88682e-05	0.000817324	0.000936464
GSPT2	0.00029071	0.000468503	0.000171589	0.000930803
DECR2	6.52066e-05	6.24051e-05	0.000802069	0.00092968
TMEM129	0.000609618	0.000183456	0.000123187	0.000916262
NYNRIN	0.000305754	0.000234599	0.000373664	0.000914017
PARL	4.27656e-05	0.000718149	0.000151811	0.000912726
ADSL	0.000279027	0.000626733	4.68894e-06	0.000910449
CCDC25	6.38441e-05	0.000617297	0.000203109	0.000884249
DPYSL2	0.000528164	1.07279e-05	0.000336161	0.000875052
LLGL1	0.000269016	0.000102299	0.000502678	0.000873993
CNTNAP1	8.1746e-05	1.72132e-05	0.000772311	0.00087127
SRPRA	0.000540589	0.000258389	7.16103e-05	0.000870588
FAM8A1	0.000335603	0.000261583	0.000272594	0.00086978
RFT1	0.000326736	0.000300813	0.000234282	0.000861831
CCDC127	0.000417331	0.000416513	1.96902e-05	0.000853533
DVL2	0.000308614	0.000281995	0.000254154	0.000844764
SETMAR	0.000286594	0.000166069	0.000389745	0.000842409
CFAP298	0.000199104	0.000411685	0.000223536	0.000834325
HPCA	0.000748966	7.07683e-05	9.54248e-06	0.000829277
BAG5	0.000135097	5.35597e-05	0.000638676	0.000827332
AKNAD1	0.000119836	8.82407e-05	0.000619135	0.000827211
TEKT3	0.000718757	1.52083e-05	9.02445e-05	0.00082421
ZFPL1	0.00044198	0.000370705	2.45428e-06	0.000815139
FAXDC2	0.000322888	0.000422831	6.37121e-05	0.000809432
C8orf76	0.000300045	0.000259055	0.000248369	0.000807469
FUZ	8.65641e-05	0.000633729	8.54057e-05	0.000805699
ALDH6A1	6.54889e-05	0.000495305	0.000234176	0.00079497
RING1	0.000327226	0.000372454	9.0936e-05	0.000790616
MTERF2	4.34377e-05	0.00039079	0.000345841	0.00078007
ZBTB47	3.35776e-05	0.000206659	0.000532422	0.000772659
C17orf97	0.000425678	0.00027534	6.46451e-05	0.000765663
CRAT	9.42982e-05	0.000637032	1.91914e-05	0.000750522
TRMT5	4.14692e-05	0.000558283	0.000150656	0.000750408
PELI3	6.06576e-05	0.000205579	0.000475118	0.000741354
FANCF	0.000462516	0.000229656	4.7588e-05	0.00073976
B9D2	0.000462266	0.000272343	4.76098e-06	0.00073937
CIB2	0.000199321	0.000491788	4.4541e-05	0.00073565
FAM216A	7.13947e-06	0.000401469	0.000324086	0.000732694
STRA6	6.71997e-05	0.000283876	0.000378691	0.000729767
ANXA7	0.000196661	0.000339418	0.000190772	0.000726852
MSI1	8.5969e-05	0.000458661	0.000177793	0.000722423
POLR3GL	0.000111284	0.000284758	0.000314772	0.000710814
WIZ	0.000175539	0.000228599	0.000303568	0.000707705
HSPA12A	0.000212147	9.56064e-05	0.000398609	0.000706362
TIPRL	4.7875e-05	0.000496143	0.00016184	0.000705857
TENT5B	2.17603e-05	0.000416741	0.000247478	0.00068598
BBS10	0.000210683	0.000244484	0.00022376	0.000678926
NDRG4	0.000156304	0.000485976	3.57498e-05	0.000678029
MCHR1	0.000202356	0.000187665	0.00028119	0.000671211
TTLL1	0.000313372	7.83536e-05	0.00027773	0.000669456
TMEM234	0.000278684	0.000253499	0.000119583	0.000651766
TTC30B	0.000199738	0.000102875	0.000329406	0.000632019
COPS4	0.000150374	0.000364721	0.000110909	0.000626004
LIPT1	1.23963e-05	0.00059026	2.08131e-05	0.00062347
PLXDC1	0.000311397	8.88552e-05	0.00021679	0.000617042
PES1	9.03064e-06	0.000589788	1.49163e-05	0.000613735
RHOD	0.000114818	0.000296975	0.000198223	0.000610015
KNOP1	2.8416e-05	0.000479157	8.92356e-05	0.000596809
DOK4	0.000141408	0.000261826	0.000186618	0.000589852
UROS	1.33694e-05	0.000325242	0.000239287	0.000577899
ANKRD34A	0.000321105	0.000103115	0.000148073	0.000572293
RNF26	3.24048e-05	0.000500701	3.70604e-05	0.000570166
ARV1	0.000286143	0.00022922	5.08715e-05	0.000566235
TBC1D17	0.000417545	1.32178e-05	0.0001312	0.000561963
CALHM5	0.000343144	0.000153262	5.89689e-05	0.000555374
IFT46	0.000155085	0.000328843	6.54101e-05	0.000549339
ABHD16A	0.000370848	0.000126029	4.84073e-05	0.000545284
MAPK7	0.000282277	0.000238862	1.87951e-05	0.000539933
ETV2	1.25928e-05	0.000330143	0.000196861	0.000539597
MMGT1	6.23018e-05	0.000417537	5.03062e-05	0.000530145
ZNF639	0.000378059	6.43832e-05	8.47943e-05	0.000527236
MUL1	2.17617e-05	0.000364623	0.000126916	0.000513301
CEP19	0.000142715	0.000268377	9.17759e-05	0.000502868
CA11	0.000249844	0.000135363	0.000113439	0.000498647
STBD1	0.000396845	5.95195e-05	4.00766e-05	0.000496441
TAF6	0.000151694	0.000309398	3.51773e-05	0.000496269
THPO	7.14138e-05	0.000397884	2.46563e-05	0.000493954
NKAPD1	3.9367e-06	0.000289757	0.000199291	0.000492985
HDAC11	0.00024891	5.73251e-05	0.000182362	0.000488597
HDGFL2	0.000119162	0.000185465	0.000180675	0.000485302
MAP6	6.65427e-05	0.000135986	0.000268734	0.000471262
THOC6	0.000206541	0.000162522	9.04992e-05	0.000459562
ITPKA	0.000314422	0.000109817	3.25678e-05	0.000456808
PEX12	0.000112245	0.000168547	0.000167955	0.000448748
C3orf18	0.000212863	9.09085e-05	0.000130712	0.000434483
WBP1	0.000381266	1.35842e-05	3.2921e-05	0.000427771
ZDHHC9	0.000208824	5.33825e-05	0.000143419	0.000405626
FAM174A	0.000223663	3.63926e-05	0.000139563	0.000399618
METTL18	7.56689e-05	0.000262237	4.83485e-05	0.000386254
COQ3	0.000260009	4.37442e-05	8.18315e-05	0.000385584
AP4M1	7.36671e-05	0.000302187	5.04943e-07	0.000376359
SLC16A8	6.23579e-05	5.67992e-05	0.000255636	0.000374793
STX4	5.03983e-05	0.000297057	6.52163e-06	0.000353977
ALKBH4	0.000172391	4.9631e-05	0.000124216	0.000346238
PPM1J	3.37841e-05	0.000150377	0.000151172	0.000335334
PEX10	0.000116861	2.80919e-05	0.000186177	0.00033113
HAPLN4	0.000254741	7.50607e-05	2.10805e-07	0.000330012
STMN2	1.92704e-05	0.000172956	0.000122938	0.000315165
NUDT12	0.000153526	8.98077e-05	5.90237e-05	0.000302358
ACAD8	7.31863e-05	0.000164654	6.14844e-05	0.000299325
ACLY	7.34041e-05	9.99506e-05	0.000120608	0.000293963
POMGNT1	5.46651e-05	0.000193665	4.14906e-05	0.000289821
TBC1D24	0.000112556	0.000152394	2.44177e-05	0.000289368
C7orf25	0.000110783	0.000116872	5.4643e-05	0.000282299
CFAP206	1.76692e-05	0.000113748	0.000122854	0.000254271
KLF3	6.93064e-06	0.000164628	7.61617e-05	0.00024772
CYB5R2	3.70638e-06	0.000114035	0.00012753	0.000245272
KBTBD7	8.9364e-05	8.27963e-06	8.74901e-05	0.000185134
TPRG1L	4.94722e-05	0.000116519	1.74212e-05	0.000183413
VSTM2L	3.09716e-05	0.000133178	1.53277e-05	0.000179477
PEX11B	2.82011e-05	8.19807e-06	0.00013119	0.000167589
ZDHHC3	2.72547e-05	7.53242e-05	2.73145e-05	0.000129893
BRF2	1.46798e-05	5.50726e-05	5.37091e-05	0.000123461
DRGX	3.35355e-05	1.72517e-05	5.83722e-05	0.000109159
CHGB	6.3158e-05	7.78358e-06	3.22717e-05	0.000103213
CER1	8.98968e-05	5.9559e-06	7.07264e-06	0.000102925
ISLR2	1.06279e-05	8.16212e-06	5.64734e-05	7.52634e-05
CCDC87	3.39442e-05	3.21737e-05	8.66366e-06	7.47816e-05
ERFE	2.09076e-06	3.67499e-05	5.83732e-06	4.4678e-05
C16orf90	4.05859e-06	2.30464e-05	1.51146e-05	4.22196e-05

## Sheet: dS2 (Predecidual)
NMF weights of genes identified by cNMF as the top-expressed gene expression program in “Type II” stromal cell types across species
index	Hs_dS2	Mf_dS2	Te_dS2 (early)	Te_dS2 (late)	sum
IL15	0.0045007	0.00418341	0.00181534	0.00784549	0.0183449
WT1	0.00265432	0.00686179	0.00315752	0.00325706	0.0159307
MEIS1	0.00183512	0.006572	0.00383495	0.00300306	0.0152451
PDGFD	0.00118108	0.00546985	0.00117663	0.00730487	0.0151324
ITGB8	0.00171536	0.00534933	0.000861143	0.0068463	0.0147721
PBX1	0.000262309	0.00431696	0.00405516	0.00613584	0.0147703
FOXO1	0.00299513	0.00542176	0.00232838	0.00313601	0.0138813
TSHZ3	0.000185723	0.00621703	0.00276912	0.00436499	0.0135369
IL1R1	0.00106832	0.00452744	0.00357511	0.00392026	0.0130911
PTPN13	0.00147303	0.00428665	0.00494968	0.0022575	0.0129669
MCC	0.0041424	0.00432266	0.00198035	0.0021195	0.0125649
COL4A5	0.00153406	0.00323664	0.00241603	0.0052824	0.0124691
ANTXR1	0.00216969	0.00352709	0.00324654	0.0028059	0.0117492
GLI2	0.000641296	0.00191703	0.00505513	0.00387469	0.0114881
PRR16	0.00240526	0.00272224	0.00307449	0.00311491	0.0113169
PDZRN3	0.000570322	0.00450977	0.00334981	0.00275956	0.0111895
FBN1	0.00241862	0.00190853	0.004306	0.00245616	0.0110893
ADAMTS2	0.00297038	0.00275946	0.00324807	0.00203975	0.0110177
ROR2	0.00187573	0.0054309	0.00300036	0.000410707	0.0107177
PCSK5	0.00145331	0.00220578	0.00326316	0.00370977	0.010632
PXDN	0.00149878	0.00224532	0.00341372	0.00347343	0.0106312
LAMA4	0.00104878	0.00550433	0.00274926	0.00115728	0.0104596
ADAMTS9	0.00388433	0.00467271	0.000314677	0.00142054	0.0102923
ADD3	0.00141012	0.00220027	0.00308368	0.00355634	0.0102504
EBF1	0.000105546	0.000492167	0.0035548	0.00607041	0.0102229
TTC28	0.00152777	0.00266894	0.00441996	0.00152429	0.010141
EGFR	0.000837955	0.000805177	0.00411807	0.00428168	0.0100429
PLPP3	0.00132466	0.00221898	0.00385802	0.0024235	0.00982515
FRMD3	0.00200607	0.000380133	0.00132234	0.00609201	0.00980055
CDK14	0.00206166	0.000574183	0.00433273	0.0027271	0.00969567
COL5A2	0.000548604	0.000943028	0.00682724	0.00132632	0.00964518
ATRNL1	0.000195122	0.000116098	0.00670344	0.0025803	0.00959496
THSD7A	0.00199385	0.00212238	0.00237778	0.003091	0.00958501
PLCL1	0.000447395	0.00323797	0.00285621	0.00296296	0.00950453
GHR	5.7473e-05	0.00381951	0.00341281	0.00211032	0.00940011
PLEKHH2	0.00118606	0.0015874	0.00501063	0.00158491	0.009369
TNS1	0.000973625	0.00443771	0.00207791	0.00182281	0.00931205
PRRX1	0.000314866	0.00451215	0.00432677	3.72038e-05	0.00919099
SLC24A3	0.000419926	0.00223099	0.000659609	0.00575122	0.00906175
RBMS1	0.00163715	0.00269233	0.0032622	0.00146029	0.00905198
PDGFRA	0.000655929	0.00381635	0.00340908	0.00116927	0.00905062
LPAR1	0.00080013	0.00202983	0.00480243	0.00117685	0.00880924
ALDH1A2	0.00292138	0.00140124	0.00131633	0.00289961	0.00853856
ADGRB3	0.00120616	0.0026409	0.00334145	0.00133883	0.00852734
CLMP	0.00244111	0.00209225	0.00156841	0.00230174	0.00840352
SOX5	0.000841268	0.00233948	0.00250597	0.0026176	0.00830432
RXFP1	0.000139669	0.000527744	0.000851356	0.00673552	0.00825429
PRKD1	0.00119914	0.00157049	0.00328059	0.00218008	0.0082303
ZEB1	0.00341449	0.00246769	0.00168345	0.000577382	0.00814301
COL6A3	0.00145928	0.003456	0.00302596	0.00018954	0.00813078
ROBO1	0.000131462	0.00110465	0.00272639	0.00404698	0.00800948
PKD2	0.000497494	0.000483477	0.00403228	0.00298931	0.00800256
IGF1R	0.00165031	0.002825	0.0024516	0.00105032	0.00797723
PSD3	0.000773272	0.000809707	0.00209041	0.00423642	0.00790981
ZCCHC24	0.000461538	0.00278748	0.00336281	0.00128989	0.00790171
ADAMTS5	0.00122139	0.00165614	0.00376966	0.00116765	0.00781485
COL5A1	0.00244221	0.00254259	0.00170792	0.00102318	0.0077159
AR	0.000341879	0.000528937	0.00361527	0.00318766	0.00767375
PID1	0.000182809	0.00475802	0.00138338	0.00127288	0.0075971
DDR2	0.000302265	0.00145662	0.0037471	0.00201854	0.00752452
CDH11	0.00143765	0.000953211	0.00248497	0.00264223	0.00751806
KALRN	0.00234768	0.0022999	0.0013716	0.00141879	0.00743797
FNDC3B	0.00114214	0.00109215	0.00258091	0.00260932	0.00742451
PLA2R1	0.00157979	0.00167867	0.00371587	0.000421179	0.00739551
FLRT2	0.000667173	0.00127253	0.00251572	0.0029251	0.00738052
RIMS1	8.83406e-06	0.00526315	0.00183063	0.000241494	0.00734411
FARP1	0.00102456	0.00293333	0.00114933	0.00223509	0.00734231
FAP	0.000876548	0.00323198	0.00289882	0.000308018	0.00731537
STON1	0.000976974	0.00186113	0.00115923	0.00331092	0.00730825
DLG5	0.000870497	0.00335313	0.00197708	0.00110206	0.00730277
NHS	0.000261096	0.00249992	0.0014181	0.00308136	0.00726048
PRICKLE2	0.00190012	0.00209504	0.00267521	0.000576137	0.00724651
CHD9	0.00140984	0.00129199	0.00337546	0.00112494	0.00720223
EFNA5	0.00145479	0.00454751	0.00111226	8.45852e-05	0.00719915
ADAMTS15	0.00175964	0.00488737	0.000352743	0.000118603	0.00711835
MYCBP2	8.5918e-05	0.00249723	0.00280217	0.00171109	0.00709641
TCF12	0.000755597	0.0024113	0.00260176	0.00131897	0.00708763
PTK7	0.00103841	0.00302606	0.00149116	0.0015188	0.00707443
SBF2	0.000609727	0.00116267	0.003421	0.00186297	0.00705637
DYNC2H1	0.000696596	0.00209915	0.00254138	0.00170187	0.007039
PRDM1	0.00241965	0.00336946	0.000309447	0.000927514	0.00702606
AOPEP	0.00126084	0.00348967	0.00175249	0.000499989	0.00700299
ESR1	0.00289261	0.000791559	0.00157704	0.00174161	0.00700281
VCAN	0.00121265	0.00444539	0.0011033	0.000191684	0.00695302
ROBO2	0.000211578	0.00141368	0.000978719	0.00426758	0.00687155
PHF21A	0.000673648	0.00331551	0.00186148	0.00102011	0.00687075
GRIK2	0.00285039	3.32146e-05	0.00228137	0.00169732	0.00686229
ADAMTS12	0.00200522	3.51981e-05	0.00247361	0.00233044	0.00684447
LAMC1	0.00161935	0.00199779	0.00221362	0.00100466	0.00683542
ADGRD1	0.00200948	0.000764001	0.00165084	0.00237783	0.00680215
MRC2	0.000388532	0.00239711	0.00207756	0.00175438	0.00661758
SNED1	0.000880859	0.00157091	0.00116176	0.00299626	0.00660979
KSR1	0.000800787	0.00115132	0.00128784	0.00333788	0.00657783
FTO	0.000342962	0.00194355	0.00298812	0.00129886	0.00657349
ZCCHC7	0.000387225	0.00208596	0.00254873	0.00154578	0.0065677
NID1	0.00196575	0.00298085	0.000881241	0.000733753	0.00656159
TSPAN5	0.00228886	0.00219105	0.000795027	0.00121839	0.00649333
EXT1	0.000176547	0.000529386	0.00300288	0.00277399	0.0064828
UGGT2	0.000645563	0.00237329	0.00241059	0.00105091	0.00648035
PRKCA	0.000688202	0.000854575	0.00268129	0.00224997	0.00647404
RBPMS	0.000608063	0.00181747	0.00250734	0.00152799	0.00646087
RORB	0.0033864	0.0025803	0.000462668	5.25417e-06	0.00643462
BTBD3	0.000699807	0.00323183	0.000400284	0.00209721	0.00642913
WNT5B	0.00192469	0.00312908	0.000170233	0.00120005	0.00642405
DENND6A	5.07208e-05	0.000715539	0.00216678	0.00348371	0.00641675
CLCN5	5.21509e-05	0.00279668	0.00277127	0.000740535	0.00636064
TSHZ2	0.000259062	0.00218345	0.00294644	0.000891716	0.00628067
PLEKHA5	0.0012633	0.00117955	0.00255812	0.00127416	0.00627514
CACNA2D1	0.00096163	0.00102308	0.00340688	0.000883348	0.00627493
MED13L	0.00067231	0.00361254	0.00141372	0.000533902	0.00623247
CPXM1	0.000706147	0.00205855	0.000707086	0.00274632	0.00621811
PRUNE2	0.000405128	0.00287239	0.000625079	0.00229134	0.00619393
CACNA1D	0.000198159	3.19657e-05	0.00304215	0.00285755	0.00612983
DIP2C	5.96404e-05	0.00170378	0.00267111	0.00163498	0.00606951
LRP1	0.000125868	0.00246898	0.00209567	0.00133344	0.00602396
AKAP12	0.000103426	8.70736e-06	0.00358909	0.00231621	0.00601743
JAZF1	0.00112132	0.00221429	0.00181375	0.000832621	0.00598199
OSBPL10	0.0021209	0.000513641	0.0014843	0.00184248	0.00596132
CALD1	0.000390071	0.000531568	0.00252637	0.00246774	0.00591575
SEC24D	0.000300835	0.00196017	0.00252035	0.00109637	0.00587771
BMPER	0.00146951	0.00108246	0.000517639	0.00280181	0.00587142
AUTS2	0.0019413	0.000800043	0.00179401	0.00132384	0.00585919
ASCC3	0.00277435	0.00196382	0.000876462	0.000227559	0.00584218
RAI14	0.000404541	0.00235024	0.00111032	0.0019677	0.00583279
KLF7	0.000197918	0.00122194	0.0016219	0.00274351	0.00578527
ABCC4	0.000156512	0.00253752	0.00124121	0.00184917	0.00578442
EHBP1	0.000659458	0.00111844	0.00242647	0.00154959	0.00575396
PLD1	0.00188111	0.00244426	0.00125812	0.00015014	0.00573363
MYOF	0.000138873	0.00104888	0.00241498	0.00212108	0.00572381
EIF4G3	0.00114956	0.00203123	0.00167808	0.000854644	0.00571351
NCKAP1	0.000316236	0.00149226	0.00225471	0.00163043	0.00569364
CUX1	0.00130178	0.00203416	0.0011375	0.0011915	0.00566493
ATP13A3	0.00370807	0.00034343	0.000584772	0.00102282	0.00565909
VPS13D	0.00089729	0.0010389	0.00138168	0.00229742	0.00561529
VMP1	0.000572834	0.0015606	0.00111199	0.00236889	0.00561431
SEMA3C	0.000841534	0.000220728	0.00202589	0.0025139	0.00560206
FAT4	0.000232519	0.00347648	0.00158625	0.00028371	0.00557895
COL15A1	0.000973663	0.00385805	0.000559059	0.00015556	0.00554633
PAPSS2	0.00163487	0.000571112	0.00171474	0.00162284	0.00554356
PCGF5	0.000386112	0.00454138	0.000191744	0.000423943	0.00554318
SPTBN1	0.00153171	0.000650515	0.00171396	0.00164686	0.00554305
MMP14	0.00118365	0.00262634	0.00132397	0.000390425	0.00552438
MAPK10	2.49851e-05	0.00336228	0.00101096	0.00110391	0.00550213
VPS13B	0.00108905	0.00231106	0.00132586	0.000758672	0.00548465
TBX3	0.000604399	0.00103556	0.000866886	0.00296118	0.00546803
ZNF532	0.000278871	0.00315852	0.00110993	0.000919048	0.00546637
TEAD1	9.28039e-05	0.00102308	0.00278078	0.00156104	0.0054577
CTTNBP2	0.000304083	0.0045588	0.000215547	0.000376789	0.00545522
BAZ2B	0.000228282	0.00142162	0.00179658	0.00198822	0.0054347
SESTD1	0.000318486	0.000636695	0.00211889	0.00234675	0.00542082
IL15RA	0.000201397	0.00058288	0.00196454	0.00266049	0.0054093
TMTC1	0.000253341	0.000126009	0.00203228	0.00297044	0.00538208
MOB3B	0.00102894	0.00233165	0.000674276	0.00133607	0.00537093
CAMK2D	2.84675e-05	0.00146418	0.00286162	0.000999688	0.00535396
MAMLD1	0.00220002	0.0023632	0.000608927	0.000179913	0.00535205
CDC42BPA	0.000608404	0.00136781	0.00230398	0.0010576	0.00533779
AKAP13	0.00129492	0.00217916	0.00136331	0.00048123	0.00531863
CHSY1	0.00186544	0.000786203	0.00141399	0.00125084	0.00531647
SOCS5	0.00199863	0.000475632	0.00228466	0.000538951	0.00529787
HSD17B4	8.42586e-06	0.000951128	0.00194647	0.00234222	0.00524824
FBLN1	0.000202967	0.00216457	0.0018147	0.00104333	0.00522557
MYO9A	0.000142813	0.00153134	0.00204922	0.00149054	0.00521391
MRTFA	0.000310963	0.00168938	0.00201461	0.0011778	0.00519275
CASK	0.000206065	0.000941083	0.0030632	0.000975964	0.00518631
PARVA	0.000701599	0.000853771	0.00221875	0.00140869	0.00518281
TBC1D16	0.00111744	0.00295321	0.00054353	0.000546918	0.00516111
INPP4B	0.00128509	0.00212005	0.00067544	0.00106003	0.00514061
AXL	0.00110665	0.00109496	0.00179814	0.00111961	0.00511937
CORO2B	0.00149947	0.00318913	0.00032591	8.66347e-05	0.00510114
PTPRA	0.000475942	0.000569982	0.00167542	0.00237795	0.0050993
PRLR	0.00392061	0.000177602	0.00098262	1.57516e-05	0.00509659
FAM110B	3.45922e-05	0.00193004	0.00248387	0.000598599	0.0050471
MAP4K5	0.000150656	0.000874351	0.00216231	0.00184547	0.0050328
PDGFRL	0.000167611	0.00182251	0.000460617	0.00257191	0.00502265
PC	0.00103751	0.000502285	0.000651393	0.0028256	0.00501679
HDAC4	0.00144001	0.00323486	0.00025166	8.43683e-05	0.00501089
GNAI1	0.00158081	0.000276671	0.00230549	0.000843928	0.00500691
PCNX1	0.00157153	0.00108668	0.00145845	0.000890162	0.00500682
ARHGAP21	0.000297046	0.00217989	0.00167389	0.000813296	0.00496412
KLHL29	0.000460522	0.00332016	0.000773095	0.00040695	0.00496073
ZNF638	0.000154312	0.00152714	0.00175088	0.00151413	0.00494647
FYN	0.00163438	0.00235087	0.000750087	0.000187837	0.00492317
SIPA1L2	0.00295098	0.000560013	0.000643501	0.000754495	0.00490899
TLE4	0.000423876	0.00195166	0.000978099	0.00154906	0.0049027
WDFY3	0.0004891	0.00116729	0.00163948	0.0016064	0.00490228
ZMYM4	0.000153778	0.00140973	0.00185412	0.00147926	0.00489689
DICER1	0.00024985	0.0042966	0.000143839	0.000201509	0.0048918
ZHX3	0.000209267	0.000928433	0.00168156	0.00205484	0.0048741
COP1	0.000371516	0.00144445	0.0025049	0.00053607	0.00485693
FERMT2	0.0022775	0.000317074	0.00148996	0.000772076	0.00485661
MAP3K20	0.00030223	0.000721643	0.00175464	0.00207465	0.00485316
GPATCH8	0.000141108	0.000879497	0.00171326	0.00209776	0.00483163
CNKSR2	0.000716044	0.000923596	0.00259296	0.000575809	0.00480841
TWSG1	0.000116521	4.26548e-05	0.000511392	0.00411957	0.00479014
TPST1	0.00314963	0.00101143	0.000433783	0.000192761	0.0047876
KAZN	0.00186609	0.00227647	0.000578536	4.83115e-05	0.00476941
ARHGEF10	0.000284886	0.000567212	0.00256674	0.00132542	0.00474426
EDNRA	0.000744013	0.00120987	0.0024851	0.000298905	0.00473788
LOX	0.00104657	0.000922978	0.00261972	0.000140035	0.0047293
BDKRB2	0.000629576	0.00165523	5.53915e-05	0.00238449	0.00472469
FOXP2	0.000336514	0.00199628	0.00189908	0.000466447	0.00469832
ZFAND3	0.000642191	0.00195207	0.00148338	0.000596015	0.00467366
MTR	0.0012111	0.000685469	0.00184011	0.000929283	0.00466596
WDSUB1	0.000160235	4.98988e-05	0.000650436	0.00380186	0.00466243
MITF	0.000169369	0.00238139	0.00189922	0.000195138	0.00464512
PTPRM	0.000815878	0.00211115	0.00126993	0.000425344	0.0046223
ARHGAP20	0.000382746	0.000184552	0.00381563	0.000233769	0.0046167
EPB41L2	0.000503087	0.000749286	0.00216398	0.00119805	0.0046144
INVS	0.000366496	0.000810685	0.00166853	0.00176543	0.00461115
TTC23	0.000161225	0.00113701	0.00195809	0.00135436	0.00461069
RUFY3	0.0001287	0.000810343	0.00232243	0.00134346	0.00460494
CDON	1.15418e-05	0.002891	0.0016162	7.12764e-05	0.00459002
ARHGEF12	0.000415751	0.000432393	0.00195164	0.00172293	0.00452271
PROS1	4.33798e-05	0.00193807	0.00217526	0.000363452	0.00452016
PTBP2	0.000287977	0.00197939	0.001406	0.000846007	0.00451937
LDAH	0.000189731	0.00328233	0.00069839	0.000338376	0.00450883
BBS9	8.61982e-05	0.000686101	0.0026813	0.00104885	0.00450245
ZMIZ1	0.00113905	0.00261097	0.00053484	0.000203238	0.0044881
DOCK1	3.89662e-05	0.00183409	0.00152255	0.00104891	0.00444451
ACVR2A	3.76323e-05	0.00220786	0.00191643	0.000276046	0.00443797
PBX3	0.00180314	0.000452388	0.00180955	0.000368789	0.00443387
FGF2	0.00134486	0.000744387	0.00191976	0.000404864	0.00441387
CEP112	4.47713e-05	0.0013144	0.00189401	0.00115235	0.00440553
BMP1	0.00030226	0.0020496	0.000694411	0.0013568	0.00440307
ITSN1	0.000602135	0.00147278	0.0013572	0.000954551	0.00438667
FAM135A	0.000424211	0.000639142	0.00154148	0.00175321	0.00435804
H6PD	0.000815101	0.00329331	8.17531e-05	0.000155419	0.00434558
CRYBG3	0.000253923	0.00139925	0.00134753	0.00134057	0.00434127
STARD13	0.0017923	0.00207822	0.00023148	0.000236317	0.00433832
CACNA1C	0.000102874	0.00155202	0.00256033	0.000102244	0.00431747
TLN2	0.00147908	0.000447263	0.000885343	0.00150399	0.00431567
MAGI3	0.00164947	0.000169999	0.000427586	0.00205516	0.00430222
DENND1A	0.000269064	0.00163393	0.00166091	0.000725641	0.00428955
ANKRD17	0.00037424	0.00168066	0.0012343	0.00100013	0.00428933
PTCH1	0.00128701	0.00044254	0.00089447	0.00164113	0.00426515
PDGFRB	0.00122532	0.0015482	0.00127511	0.000212384	0.00426101
LARGE1	0.00203503	0.00109564	0.00100257	0.000127056	0.00426029
ERC1	0.000467748	0.00138757	0.00163407	0.000770622	0.00426001
ROCK2	0.000683593	0.00124613	0.00131615	0.00101274	0.00425861
UACA	0.000395967	0.00148088	0.00157834	0.000776225	0.00423142
PTPRD	0.0010381	0.000813755	0.000951763	0.00140063	0.00420425
SEC31A	0.000454939	0.00139623	0.00160309	0.000734777	0.00418904
LRRK1	0.000412594	0.0014144	0.00159132	0.000769518	0.00418783
MBNL2	4.83284e-05	0.000374523	0.00281293	0.000949392	0.00418517
COL6A1	0.000230615	0.00221842	0.00148921	0.000215508	0.00415376
PTK2	0.00043318	0.00136056	0.000915869	0.00142383	0.00413345
ARNT2	0.000541828	0.000681001	0.0020042	0.000892293	0.00411932
SH3RF3	0.00181883	0.000771954	0.00142365	0.00010007	0.0041145
VPS13A	0.000682345	0.000969471	0.00121762	0.00123341	0.00410284
SYT1	0.00215946	0.000783279	0.000468804	0.000690807	0.00410235
MAML2	0.000373037	0.0015574	0.00173716	0.000431717	0.00409932
ZNF462	0.000351248	0.00182117	0.00172218	0.000201469	0.00409607
EMILIN1	0.000254376	0.00197122	0.000624964	0.00124238	0.00409294
PTEN	0.000115154	0.00199554	0.00149706	0.00046903	0.00407678
TANC2	0.000184987	0.00235127	0.000764447	0.000774308	0.00407502
EXOC6B	0.000241665	0.00103358	0.00183946	0.000955347	0.00407006
ABL1	0.000541432	0.00100538	0.00168682	0.000832167	0.00406579
RCBTB1	0.00122922	0.000289924	0.00174868	0.000773672	0.0040415
RALGAPA1	0.000268058	0.000695595	0.00162595	0.00143078	0.00402038
TNKS1BP1	0.000130702	0.00125433	0.00100905	0.00162416	0.00401823
SCMH1	0.000741602	0.000798156	0.00213527	0.000341953	0.00401698
KIF13A	0.00106154	0.000632305	0.00140953	0.000907492	0.00401087
QSER1	0.000309456	0.000936353	0.00184275	0.00091516	0.00400372
PRTG	0.000696743	0.0021425	0.000611343	0.000544073	0.00399466
GOLGB1	0.000140647	0.000380634	0.00146567	0.00199227	0.00397923
MKLN1	0.000965819	0.00108911	0.00112449	0.00079161	0.00397103
SND1	0.00068311	0.00164516	0.00112503	0.000506239	0.00395954
COG6	0.000139229	0.00245696	0.000953291	0.000409233	0.00395872
HOMER1	0.000954272	0.000768127	0.00124918	0.000978316	0.00394989
COMMD10	0.000217813	0.00116234	0.00175209	0.000817336	0.00394958
NBEA	0.000232122	0.000804975	0.00210051	0.000811694	0.0039493
CCSER2	0.000125362	0.000329623	0.0022042	0.00128581	0.003945
TRPC1	0.000367963	0.000498943	0.000668465	0.0023922	0.00392757
SEMA3A	0.000494559	0.000706066	0.000997489	0.00172924	0.00392736
RAB31	0.000691627	8.92266e-05	0.00114364	0.00199537	0.00391986
ABI2	0.000157862	0.00124022	0.00163181	0.000886007	0.0039159
CAMSAP2	0.000323689	0.000851717	0.00155139	0.00117716	0.00390395
PAM	0.00126138	0.00161935	0.000711757	0.000309997	0.00390248
CLASP1	0.00014427	0.00154171	0.00168445	0.000524913	0.00389535
KIF16B	0.000433221	0.00162733	0.00119439	0.000622675	0.00387761
SDC2	0.000430778	0.00062412	0.00175386	0.0010674	0.00387615
LHFPL6	0.000459918	1.52733e-05	0.00162975	0.00177076	0.0038757
STAG1	0.000294942	0.000974105	0.00189636	0.000700674	0.00386608
DCBLD1	0.00101071	0.0016286	0.000407504	0.000816352	0.00386317
MAP3K4	0.00134217	0.00136887	0.000405542	0.000740128	0.0038567
HIPK2	0.000202343	0.00229089	0.0011337	0.000222488	0.00384942
MIER3	6.81339e-05	0.000256125	0.0013886	0.002135	0.00384786
RB1	7.44959e-05	0.000389262	0.00216295	0.00121295	0.00383966
MLLT3	1.27084e-05	0.00130088	0.000592953	0.00192365	0.00383019
DNAJC13	0.000443635	0.00105683	0.00121446	0.00110988	0.0038248
CHST2	0.00129494	0.000410433	6.89839e-06	0.00210679	0.00381907
PHLDB2	0.00139932	3.54842e-05	0.00191858	0.00044838	0.00380176
SCFD2	0.000125767	0.00183186	0.00130488	0.000526047	0.00378855
DAAM1	0.00062948	0.00120917	0.00112816	0.000816866	0.00378367
RDH10	0.000966112	0.000989907	0.0017859	3.66149e-05	0.00377853
ZNF618	0.000310416	0.00138269	0.00155698	0.000516755	0.00376685
USP31	3.11077e-05	0.000347989	0.000527614	0.00285335	0.00376006
AUH	3.82066e-05	0.00202621	0.001162	0.000530133	0.00375656
ZNF704	0.000488322	0.00144844	0.00128848	0.000530195	0.00375544
MIPOL1	7.68741e-05	0.00167221	0.0015918	0.000408435	0.00374932
LOXL2	0.000213331	0.000778624	0.00158451	0.00116873	0.0037452
USP24	0.000235921	0.00204398	0.000877055	0.000569878	0.00372683
C1QTNF1	0.00103728	0.00225388	0.000114376	0.000302585	0.00370812
ANKRD28	0.000697804	0.00136822	0.000873952	0.000754464	0.00369444
MID2	3.37778e-05	0.00129612	0.0011167	0.00123609	0.00368269
MINDY3	0.000277666	0.000324239	0.000691165	0.00238437	0.00367744
SEMA5A	0.00131729	0.00212193	0.000172642	3.59877e-05	0.00364785
SPIRE1	0.00108235	0.000530255	0.00131856	0.000716361	0.00364752
HERC2	0.00012495	0.00100831	0.00121495	0.00128689	0.0036351
MICU3	0.000187722	0.000350991	0.00189984	0.0011814	0.00361995
CABCOCO1	6.38143e-07	0.000478628	0.00220397	0.000932638	0.00361587
CDK8	1.41048e-05	0.000959381	0.000397279	0.00223763	0.0036084
TBC1D19	0.000184532	0.00247895	0.000605142	0.000329144	0.00359777
ARMC9	0.00136598	0.00136973	0.000504517	0.000357339	0.00359756
NFAT5	0.000158185	0.000316553	0.00159608	0.00152509	0.00359591
COL27A1	4.66957e-05	0.000950125	0.000725368	0.00186926	0.00359145
SDC3	0.000505845	0.000812163	0.000451753	0.00181299	0.00358275
MAST2	0.000761645	0.00149268	0.00102898	0.000294565	0.00357786
TCF7L2	0.000186688	0.00108991	0.0013741	0.000926689	0.00357739
NFXL1	4.4525e-05	0.000577812	0.00097922	0.0019704	0.00357195
ZDHHC14	0.000898912	0.000371867	0.000649995	0.00164973	0.0035705
ARID1B	0.000381544	0.00190979	0.000866774	0.000381072	0.00353918
PHLDB1	0.000241098	0.00147265	0.000502259	0.00131358	0.00352959
MAP4	0.000497265	0.000577371	0.00160367	0.000851248	0.00352955
CCNY	2.60196e-05	0.00157315	0.00137598	0.000552869	0.00352802
CDKAL1	9.10006e-05	0.000998007	0.00157493	0.000861502	0.00352544
SVIL	0.000113889	0.00124634	0.00167178	0.000492996	0.00352501
ARHGEF11	0.000141023	0.000988756	0.00121992	0.00116631	0.00351601
DCUN1D4	0.000117882	0.000597034	0.00101367	0.00178644	0.00351503
CORO2A	0.00126453	0.00115145	0.000143649	0.000947827	0.00350745
ADGRA3	0.000541227	0.000407587	0.00180949	0.000743072	0.00350138
TP53BP2	0.000268847	0.000124451	0.00135388	0.0017428	0.00348997
RPS6KC1	6.65593e-05	0.00111943	0.00144763	0.000847556	0.00348118
FGGY	0.00083605	0.00163427	0.00052482	0.000484406	0.00347955
WDPCP	3.05278e-05	0.000583956	0.00221579	0.000648453	0.00347873
RRBP1	0.000354956	0.000695352	0.00133145	0.00109681	0.00347857
ARSJ	0.000658835	0.000662834	0.00196722	0.000186829	0.00347572
LRP12	0.000310198	0.00167029	0.000958562	0.000536285	0.00347533
THADA	0.000180591	0.00172109	0.00109948	0.000471425	0.00347259
ADCY9	0.000703212	0.00146019	0.000689976	0.000615194	0.00346857
EVC2	6.32078e-06	0.00115179	0.00133429	0.000974444	0.00346684
DZIP1	0.000232933	0.000555285	0.00180106	0.000862506	0.00345178
C1R	0.000232815	0.00163125	0.000421307	0.00116597	0.00345134
OSMR	0.000650194	0.00151798	0.000631047	0.00064208	0.0034413
VPS13C	8.19755e-06	0.000889963	0.00066207	0.00187345	0.00343368
SUFU	0.000255479	0.000435853	0.00130919	0.001433	0.00343352
TSPAN14	0.000287216	0.00287852	0.000236232	2.58036e-05	0.00342777
PDCD6IP	0.000450693	0.000526283	0.00143816	0.00100401	0.00341914
INSR	0.00149506	0.00117864	0.000715752	1.42963e-05	0.00340374
TBC1D4	0.00132654	0.00105057	0.000984425	4.065e-05	0.00340219
TASOR	6.38016e-05	0.000661016	0.00121243	0.00146391	0.00340117
CAB39L	0.0014772	0.000505514	0.000810827	0.000598087	0.00339163
ACAP2	0.000125183	0.000553656	0.00210726	0.0006019	0.003388
ADCY3	0.000753896	0.00015121	0.000761115	0.00171256	0.00337878
BMPR1A	0.000192843	0.000662932	0.00168881	0.000833806	0.0033784
EEA1	0.000247008	0.000722552	0.00186882	0.000534983	0.00337336
GPATCH2	0.000141747	0.000934088	0.00158963	0.00070742	0.00337289
COL4A2	0.000956018	0.00125527	0.00102381	0.000132872	0.00336798
MIB1	0.000194459	0.00111726	0.00159208	0.000458659	0.00336245
SLC2A10	0.000535206	0.00112079	0.00131201	0.000387282	0.00335529
HERC4	0.000688462	0.000842559	0.00117743	0.000645201	0.00335366
MTUS1	0.000557025	0.00176526	0.000395404	0.000628982	0.00334667
DCLK2	0.00116	0.000563227	0.00155738	6.58114e-05	0.00334641
TNRC6A	0.000246529	0.00105738	0.00146332	0.000574146	0.00334137
MACROD2	7.75965e-05	0.000471433	0.00205206	0.0007268	0.00332789
SFMBT2	0.000470195	0.000766866	0.000773542	0.00131574	0.00332635
CTIF	0.001119	0.000848689	0.00123476	0.000118428	0.00332087
MPRIP	0.000141764	0.000366104	0.00118546	0.0016191	0.00331243
UBR5	5.4355e-05	0.0010884	0.00141465	0.000753797	0.0033112
HIPK3	0.000249116	0.000323236	0.000944784	0.00178814	0.00330527
KIDINS220	0.000300245	0.00108997	0.00102359	0.0008869	0.00330071
COPA	0.000291499	0.000894378	0.00144581	0.000668993	0.00330068
CPLANE1	0.000134633	0.000823575	0.00137791	0.000962362	0.00329849
TCF4	1.94533e-05	0.000255242	0.00237297	0.000646595	0.00329426
SENP6	7.08032e-05	0.000555331	0.00182953	0.00083842	0.00329408
SCFD1	0.000529813	0.00123053	0.00115788	0.000375007	0.00329323
NEO1	3.50063e-05	0.00182793	0.00109046	0.000337568	0.00329096
KIF1B	0.000660027	0.000224534	0.00130251	0.0010889	0.00327597
TMEM135	0.000660806	0.0012928	0.000872568	0.000449338	0.00327551
PDS5A	0.000170733	0.000728508	0.00161043	0.000757271	0.00326695
SH3PXD2B	0.000869744	0.000757443	0.00142547	0.000204343	0.003257
RUFY2	6.13317e-05	0.000423119	0.00157725	0.00118915	0.00325085
NBEAL1	0.000166206	0.000563459	0.00160567	0.000911554	0.00324689
ERCC6L2	0.00036754	0.00115574	0.000780731	0.000932695	0.00323671
TULP3	0.000197139	0.00133156	0.00100978	0.000695353	0.00323382
ZFYVE28	0.000402124	0.00161516	0.00118984	1.40143e-05	0.00322114
MDFIC	0.000264258	0.00145222	0.00113838	0.000355877	0.00321073
TET1	0.000375388	0.000850054	0.00182784	0.000151806	0.00320509
SALL1	0.00025476	0.000701806	0.000755337	0.00148811	0.00320001
DPY19L3	0.000310797	0.00218566	0.000520808	0.00018128	0.00319854
PUM1	0.000337242	0.00152877	0.00107371	0.000257215	0.00319694
DDX17	0.000128136	0.0015311	0.000765533	0.000771191	0.00319596
GASK1A	2.95144e-07	0.00211538	0.000821474	0.00025183	0.00318898
MON2	0.000104807	0.00141279	0.00112481	0.000545995	0.0031884
ZNF644	0.000204716	0.001112	0.00148056	0.000375706	0.00317298
MAPK14	0.00144827	0.000767653	0.000638511	0.000312639	0.00316707
RIPOR3	0.00056813	7.83203e-05	0.000649394	0.00186675	0.0031626
ADCY2	0.000147649	0.000846819	0.000490357	0.00166964	0.00315446
SNX9	0.000635868	7.96259e-05	0.00120475	0.00122144	0.00314168
USP54	6.90944e-05	0.000517022	0.000709093	0.00184408	0.00313929
CNOT2	6.70486e-05	0.000934087	0.00144408	0.000693365	0.00313858
SUGCT	3.59657e-05	0.00088663	0.00161069	0.000603228	0.00313651
BABAM2	0.00195294	0.000655387	0.000506097	1.66095e-05	0.00313104
TTC3	0.000376381	0.000920862	0.00115384	0.000679363	0.00313044
FBXO11	0.00014847	0.000453024	0.00157657	0.000943964	0.00312203
ZNF407	0.000417001	0.00135014	0.000853235	0.00050122	0.00312159
GPR161	0.000208182	0.000376245	0.000911113	0.00162597	0.00312151
KAT6B	0.000404998	0.000633693	0.0015549	0.000521941	0.00311553
PKN2	9.51763e-05	0.000391086	0.00181034	0.000806546	0.00310315
DZIP1L	0.000244746	0.000149568	0.00182415	0.000883006	0.00310147
NCOA1	0.00017239	0.00166857	0.00055475	0.000704406	0.00310012
ARHGAP28	0.000193669	0.00184824	0.000886407	0.000168559	0.00309687
UBE3A	0.000137481	0.00134873	0.00107974	0.000529703	0.00309565
MTHFD1L	0.00148299	0.000759616	0.000199003	0.000648364	0.00308997
PTPRS	0.000466457	0.000264091	0.000600758	0.00175143	0.00308274
MAPK8	0.000273041	0.000797464	0.00151818	0.000492448	0.00308113
MBD5	0.000217402	0.00153291	0.00088243	0.00044778	0.00308052
IDE	0.000112809	0.00179399	0.000741846	0.0004297	0.00307835
AASS	0.000879515	0.000190115	0.00144106	0.000560081	0.00307077
UBE2K	0.000299248	0.000564009	0.00129782	0.000902892	0.00306397
DIS3L2	1.41912e-05	0.00106551	0.00124588	0.000737631	0.00306321
HIVEP2	0.00169328	0.000775462	0.000467115	0.000117588	0.00305345
SULF2	0.00102075	0.00118001	8.49169e-05	0.000757155	0.00304283
C2CD5	2.17434e-05	0.000819982	0.00145426	0.000745279	0.00304126
CREB3L2	9.78955e-05	0.000963751	0.00108998	0.000884596	0.00303622
TMEM45A	4.48824e-05	0.00225953	0.000101082	0.000629346	0.00303484
KATNAL1	0.00037634	0.000843764	0.00110137	0.000710034	0.00303151
MAPKAP1	0.000454397	0.000668616	0.00125419	0.000652822	0.00303003
IARS1	0.00137203	0.000463654	0.000621046	0.00054182	0.00299855
BCAS3	0.000178389	0.00177051	0.000935979	0.00010652	0.0029914
CSNK1G1	2.40551e-05	0.00121891	0.00113377	0.000607796	0.00298453
KLF9	0.000186484	0.00129415	0.00118893	0.000312258	0.00298183
MBOAT2	0.000125189	0.000237858	0.000462938	0.00215198	0.00297797
DOCK4	0.000479915	0.00207849	0.000358362	5.8807e-05	0.00297557
STXBP5	0.000485168	0.00176871	0.000605008	0.000116288	0.00297517
FANCC	0.000139857	0.000902755	0.00128144	0.000646238	0.00297029
CRPPA	0.000510315	0.0014268	0.000799743	0.000229719	0.00296658
DENND5B	0.000391988	0.000117376	0.0013174	0.00113105	0.00295781
STK24	9.75911e-05	0.00156757	0.00100172	0.000286751	0.00295363
CALU	0.000422002	0.00106974	0.000672762	0.000786284	0.00295079
ANKIB1	0.000183465	0.00122662	0.00100482	0.000531823	0.00294673
FER	0.000220146	0.00058472	0.00150719	0.000632697	0.00294476
ITGB5	0.0017263	0.000312314	0.000616063	0.000286148	0.00294082
INTS6	0.000117671	0.000984742	0.00107513	0.000763191	0.00294073
BCAT1	0.000372135	0.00210967	0.000366392	9.25049e-05	0.0029407
ANO10	0.000115825	0.000704319	0.00127477	0.000845355	0.00294027
ITPR2	8.90996e-05	0.00144746	0.000934286	0.000461283	0.00293213
POGZ	2.71612e-05	0.000834809	0.00123301	0.000831293	0.00292628
BTRC	0.000180231	0.000797174	0.00142439	0.000513356	0.00291515
ZNF148	0.000146163	0.00109303	0.00115171	0.000513976	0.00290488
APP	6.63775e-05	0.000822934	0.000883198	0.00113137	0.00290387
FAM199X	0.000185057	0.0011387	0.000332544	0.00124149	0.00289779
GJA1	0.00150034	0.000388603	6.45953e-05	0.000942216	0.00289576
FBXW7	0.00157927	0.00079677	0.000405503	0.000112336	0.00289387
SLC4A3	0.0001122	0.000386225	0.0011229	0.0012708	0.00289213
ZZZ3	5.48476e-05	0.000958975	0.00119829	0.000679124	0.00289123
SYNGAP1	0.000284264	0.00123271	0.00102058	0.000351896	0.00288945
CMSS1	0.00026126	0.00137787	0.000992953	0.000247906	0.00287999
CAMKMT	0.000202384	0.000767363	0.00120785	0.000700812	0.00287841
FAM124A	0.00112373	0.000814709	0.000644343	0.000295408	0.00287819
BIRC6	0.000123956	0.00132092	0.000881089	0.000549758	0.00287572
MYO16	0.000630567	0.000263771	0.00043831	0.0015273	0.00285995
JMJD1C	0.000528289	0.000322213	0.00172759	0.000275614	0.00285371
SNCAIP	0.000491512	0.000624791	0.000506038	0.0012113	0.00283364
OSBPL5	0.000932968	0.000194444	0.000876258	0.000824749	0.00282842
AP3B1	9.03187e-06	0.00127911	0.0010659	0.000469087	0.00282313
COG5	0.000150127	0.00134259	0.00104466	0.000280899	0.00281827
SMYD3	0.000159264	0.00154792	0.000874675	0.000236383	0.00281824
TTLL7	0.000181058	0.000309754	0.00147248	0.000848675	0.00281197
CPEB4	0.00112283	0.00116534	0.000383	0.000138981	0.00281015
MAP3K2	0.00032602	0.00025572	0.00111787	0.00110515	0.00280476
RIC8B	0.000302877	0.0011019	0.00102275	0.000374806	0.00280234
PDS5B	0.000312037	0.00118852	0.00042182	0.00086357	0.00278595
WWOX	0.000532562	0.00148716	0.000428879	0.000337105	0.0027857
DCAF10	7.0556e-05	0.000651343	0.00137571	0.000682776	0.00278039
SPTLC2	0.00106188	0.000803908	0.000467535	0.000445224	0.00277854
PSME4	0.000595814	0.000489011	0.00108313	0.000605577	0.00277353
SMC5	2.44384e-05	0.000896348	0.000932469	0.000920243	0.0027735
TJP1	0.000431125	0.000505799	0.00125178	0.000579509	0.00276822
ADAM33	0.000810387	0.0001215	0.00137866	0.000455857	0.0027664
RAB3GAP2	0.000154979	0.00107421	0.00109351	0.000442016	0.00276472
NSMCE2	3.08267e-06	0.00118381	0.00101213	0.000554771	0.0027538
TNKS	0.000365241	0.00118826	0.00100691	0.00018869	0.0027491
ULK2	0.000169834	0.000322451	0.00146807	0.000786214	0.00274657
SMG6	0.000539672	0.000975863	0.000955409	0.000267026	0.00273797
ZFC3H1	0.000321267	0.000442414	0.00117022	0.000803564	0.00273747
KANK2	0.000940437	0.000589726	0.000335668	0.000870329	0.00273616
KANSL1L	2.71136e-05	0.000396642	0.00145489	0.000856419	0.00273506
SLC37A3	0.00128432	0.000608971	0.000344651	0.000496015	0.00273395
MAP2K5	3.39965e-05	0.00100902	0.00133869	0.000350593	0.0027323
ATP2C1	0.000272428	0.00154896	0.000612227	0.00029863	0.00273225
SEC23A	0.000125531	0.000994356	0.00107805	0.000532021	0.00272995
NEK1	0.000127127	0.000401156	0.00118411	0.00101649	0.00272889
USP34	0.000241398	0.00108899	0.0010137	0.000383133	0.00272722
DDHD1	0.00130319	0.000356477	0.000601925	0.000455471	0.00271706
WASHC4	0.000410925	0.000867609	0.000845194	0.000588234	0.00271196
GGT5	0.00155111	0.000219145	0.000506465	0.000429601	0.00270632
VPS54	9.02472e-05	0.000751316	0.00131954	0.000536593	0.0026977
LAMB2	0.00126556	0.000316646	2.48048e-05	0.00108909	0.0026961
CEP85L	0.00105063	0.00117295	0.000446441	2.57064e-05	0.00269573
ANKRD11	0.000444725	0.000568848	0.00118749	0.000494076	0.00269514
DCBLD2	0.000507259	8.7374e-05	0.00118142	0.000907341	0.0026834
BTBD9	0.000411353	0.000368017	0.00142989	0.000474047	0.00268331
TBCK	1.69803e-05	0.000976989	0.000982238	0.000703549	0.00267976
SRPK2	0.000152701	0.00125715	0.000876529	0.000392999	0.00267938
F3	0.000392493	0.00141558	0.000174897	0.000692857	0.00267583
ATRX	0.0002027	0.000904624	0.00124434	0.00032245	0.00267411
TAOK1	0.000213014	0.000828296	0.00106356	0.000569221	0.00267409
PRKCI	7.01132e-05	0.000282932	0.000723323	0.00159352	0.00266988
ECPAS	0.000397141	0.000666008	0.000903801	0.000701217	0.00266817
TLK2	5.74873e-05	0.000659651	0.00124039	0.000710029	0.00266756
CLSTN1	0.000750872	0.000740403	0.000907985	0.000266688	0.00266595
HMBOX1	0.000281054	0.000740567	0.00120804	0.000436275	0.00266594
ZNF609	1.10344e-05	0.000774981	0.00130883	0.00057056	0.0026654
RYK	3.9858e-05	0.000501458	0.00139723	0.000719706	0.00265825
CLOCK	0.000104813	0.000801179	0.00108961	0.000642886	0.00263849
TASOR2	0.000275902	0.00103138	0.000979867	0.000348842	0.00263599
RNGTT	0.000121712	0.00108302	0.00101412	0.000409229	0.00262808
AXDND1	0.000970282	0.00155179	9.21426e-05	1.00582e-05	0.00262428
EPM2A	9.48796e-06	0.000324574	0.00173956	0.000549263	0.00262289
ASXL1	0.000235489	0.000437535	0.00100254	0.00094676	0.00262233
TASP1	3.55482e-05	0.000892935	0.00119186	0.000488335	0.00260868
SCAF8	8.2009e-05	0.000955486	0.00102167	0.000549191	0.00260836
NCAM2	0.000541961	4.75263e-05	0.00187863	0.000139212	0.00260733
BTAF1	0.000363997	0.000721884	0.000936481	0.000583406	0.00260577
TRAM2	9.88944e-05	0.000606238	0.00120682	0.000687139	0.00259909
SPATS2	0.000629765	0.000558002	0.000534545	0.000876081	0.00259839
RASA3	0.00051629	0.000258837	0.00148411	0.000325393	0.00258463
KIAA0825	0.000168746	0.0006012	0.00129178	0.000518072	0.0025798
CERT1	0.000285007	0.000323159	0.00101789	0.000952667	0.00257873
FOSL2	0.00112736	0.00035672	0.000444865	0.000647872	0.00257681
USP47	0.00024846	0.000703796	0.00110065	0.000521169	0.00257407
MYO1B	0.000325328	0.000329089	0.000906826	0.00100896	0.0025702
HOXD10	0.000720535	0.00101933	0.000476274	0.00034585	0.00256199
NFATC4	0.000153934	0.00123074	0.000417907	0.000757439	0.00256002
SETD7	0.000548504	0.000400596	0.00091426	0.00068983	0.00255319
FAM172A	0.000207448	0.00121311	0.000891735	0.00024076	0.00255305
EHMT1	0.000183519	0.00125581	0.000775095	0.000338527	0.00255296
CEP350	0.000136252	0.000806503	0.00103436	0.000574245	0.00255136
SLC36A4	0.000193866	0.000756594	0.000814595	0.00078295	0.002548
IFT80	9.99674e-05	0.00097864	0.000907697	0.00056107	0.00254737
WNK1	0.000215835	0.00162093	0.000674871	2.6882e-05	0.00253852
TUT4	5.9398e-05	0.000349254	0.00141354	0.000716107	0.00253829
WASF1	0.000691003	0.00033494	0.00120001	0.000311962	0.00253792
HSPA12A	0.000258605	0.000450232	0.00133836	0.000490497	0.0025377
PDE8A	0.000517103	0.000777041	0.000813475	0.000422908	0.00253053
DPY19L1	0.000123907	0.00148451	0.000441425	0.000472794	0.00252263
EML1	0.000619334	0.000493396	0.00111571	0.000287977	0.00251642
DPYSL2	0.000918157	0.00112274	0.000184679	0.000287436	0.00251301
NIPBL	7.56211e-05	0.000742998	0.00118773	0.000504236	0.00251058
DOP1A	8.54846e-05	0.000446593	0.0011838	0.000789915	0.00250579
WDR35	9.51009e-05	0.000448497	0.00104616	0.000915278	0.00250504
MARK3	0.000398361	0.00104047	0.000791861	0.000263142	0.00249384
RERE	0.000234735	0.000726626	0.00129785	0.000231476	0.00249069
WDFY2	2.64909e-05	0.00145631	0.000663847	0.000342801	0.00248945
FBXO32	9.74829e-05	0.00145637	0.0001507	0.000782563	0.00248711
SETD2	7.61272e-05	0.000797795	0.00125007	0.000362348	0.00248634
KREMEN1	0.00137773	8.64372e-05	0.000330387	0.000688734	0.00248329
GLG1	0.000224563	0.000626737	0.00113661	0.000493676	0.00248159
MMP16	0.00028273	0.00129058	0.000613889	0.000291936	0.00247914
IFT88	0.000178562	0.000678602	0.00100482	0.000610962	0.00247295
C1S	4.28831e-05	0.000515686	0.00112043	0.000792226	0.00247122
ZFR	5.68008e-05	0.000808751	0.000801917	0.000801114	0.00246858
PIK3C3	7.79556e-05	0.00146876	0.000759926	0.000158531	0.00246518
ST3GAL3	4.01825e-05	0.00143979	0.000849748	0.000131982	0.00246171
USO1	0.000118408	0.000780785	0.00104665	0.000510155	0.002456
DISP1	9.113e-05	0.0015532	0.00080155	4.7689e-06	0.00245065
TNFRSF11B	2.62928e-05	0.000219467	0.00146132	0.000738878	0.00244596
DPH6	8.56709e-05	0.00117256	0.000869927	0.000315218	0.00244338
RPGRIP1L	8.28723e-05	0.000963581	0.00105077	0.000338309	0.00243553
DIPK2A	1.20212e-05	0.00189549	0.000380114	0.000144341	0.00243196
XPNPEP1	5.73069e-05	0.000851419	0.000247834	0.0012721	0.00242866
SREK1	0.000286142	0.000348733	0.00114333	0.000646652	0.00242486
CRTC1	0.000257907	0.000951033	0.000330785	0.000882374	0.0024221
SMAD2	0.000241401	0.000841708	0.000829505	0.000508904	0.00242152
RB1CC1	0.000563714	0.000268866	0.00110446	0.000481554	0.00241859
ARHGEF7	0.00028604	0.000673993	0.00104818	0.000404755	0.00241297
CERS6	0.000450057	0.00062891	0.00105955	0.000272777	0.00241129
RNF145	7.14423e-05	0.000398915	0.000968375	0.000970295	0.00240903
TOM1L2	8.91205e-06	0.000467028	0.0012028	0.000727062	0.0024058
KLHL7	0.000319329	0.0012872	0.000642009	0.000155968	0.00240451
CHKA	9.06916e-05	0.000951813	0.000658951	0.000699184	0.00240064
ACYP2	7.26365e-05	0.000546174	0.00106111	0.000719503	0.00239943
FRS2	2.72014e-05	0.000516387	0.00134932	0.000496717	0.00238962
GBE1	0.000585938	0.00117343	0.000547544	8.02521e-05	0.00238717
SRBD1	0.000414221	0.00122886	0.00045044	0.000271324	0.00236485
TTC7A	0.000907137	0.00109404	0.000180498	0.000180267	0.00236194
NIPAL2	0.000517529	0.000503179	0.000367467	0.000967847	0.00235602
SHPRH	9.83678e-05	0.00107444	0.00082694	0.000348869	0.00234861
NINL	0.000708021	0.000252229	0.000650906	0.000728875	0.00234003
TTLL11	4.10944e-05	0.000797407	0.00117864	0.000321823	0.00233896
FSHR	2.26122e-05	1.85218e-05	0.00136388	0.000931615	0.00233663
PPIP5K2	0.00087789	0.000443479	0.000610562	0.000403909	0.00233584
ATG5	0.000939449	0.000875587	0.000176625	0.000343971	0.00233563
KDM2A	0.000297999	0.00101253	0.000719189	0.000305266	0.00233498
ALPK1	3.62082e-05	0.00113406	0.000810529	0.000353264	0.00233406
FAM120A	7.27201e-05	0.000873391	0.00103977	0.000344935	0.00233082
CELF1	0.000397496	0.000891812	0.000660016	0.00037582	0.00232514
SPATA5	5.25285e-05	0.00166602	0.000443071	0.000149495	0.00231111
TRANK1	0.000295863	0.000272285	0.00117322	0.00056909	0.00231046
DYM	0.00015144	0.000893878	0.0009314	0.000333456	0.00231017
STRN3	5.68874e-05	0.000999031	0.000961849	0.000290057	0.00230782
TRPC4AP	7.52171e-05	0.00077658	0.00102026	0.000431111	0.00230317
PPM1L	0.000637252	0.000469898	0.000593704	0.000601835	0.00230269
MACROH2A2	0.00038965	0.000528895	0.00069424	0.000685673	0.00229846
CHIC2	0.000316686	0.000610408	0.000978223	0.000392374	0.00229769
PPFIA1	0.0019457	0.000236076	0.000111644	1.98791e-06	0.0022954
AKAP9	0.000270476	0.000422369	0.00127801	0.000324267	0.00229512
PRRC1	8.47673e-05	0.000921358	0.00105088	0.000234646	0.00229165
ZFYVE16	0.000760502	0.000468352	0.00080944	0.00025245	0.00229074
ARHGEF17	0.0006034	0.000652834	0.00057794	0.000456557	0.00229073
TSPAN9	0.000645201	0.000925719	0.000613808	0.000101134	0.00228586
FGD1	5.47957e-05	0.000594038	0.00097077	0.000666177	0.00228578
GLS	0.000551774	0.000763121	0.000835459	0.000128973	0.00227933
ABL2	0.000420497	0.000719228	0.000869146	0.000270183	0.00227905
PCCA	4.05144e-05	0.00107003	0.000752862	0.000415368	0.00227878
IFT81	4.92598e-05	0.00084876	0.000962604	0.000417858	0.00227848
OGT	1.88869e-05	0.000828163	0.000860791	0.000570439	0.00227828
KIFAP3	7.99092e-05	0.00104304	0.000663176	0.000491043	0.00227716
PYGO1	0.000384149	0.000456816	0.00106486	0.000370227	0.00227605
MED13	5.64301e-05	0.00106212	0.000788574	0.00035408	0.00226121
WDR70	6.21136e-05	0.00132945	0.000737222	0.000131302	0.00226009
HDX	0.000287935	7.08517e-05	0.00161301	0.000279058	0.00225086
ATAD2B	2.56408e-05	0.000896473	0.000905352	0.000419603	0.00224707
TNFRSF21	0.00104444	2.85473e-05	0.000678993	0.000493561	0.00224554
WAC	0.000429193	0.000509048	0.00100582	0.000298601	0.00224266
SNX29	0.000455563	0.000488524	0.000487788	0.000810743	0.00224262
ANKRD13C	0.000145235	0.000449675	0.00098138	0.000663825	0.00224012
PPP2R5E	2.44806e-05	0.00068863	0.000955138	0.000569935	0.00223818
WNK3	0.000160317	0.00177425	0.000176381	0.000123784	0.00223473
CHST1	0.000518035	0.00164791	6.00013e-05	7.87111e-06	0.00223382
TRIP12	0.000325131	0.000949798	0.000753994	0.000198697	0.00222762
GPR173	0.0008	0.000230596	0.000688684	0.000505573	0.00222485
TBC1D5	1.21639e-05	0.00124766	0.000800652	0.000163277	0.00222375
LOXL3	0.000541558	0.000652795	0.000272893	0.000756357	0.0022236
NPEPPS	0.000311788	0.000893494	0.000705818	0.000311275	0.00222237
WRN	0.000118227	0.000901502	0.000803143	0.000396768	0.00221964
LRIG1	0.000582313	0.000213041	0.000814179	0.000603523	0.00221306
PIK3CA	0.000236167	0.000449885	0.00125623	0.000261527	0.00220381
IBTK	8.81111e-05	0.000931347	0.000691694	0.000491425	0.00220258
PPFIA4	0.000119938	0.00160901	9.95078e-05	0.00037163	0.00220009
OBSL1	0.000287595	0.00130907	0.0001864	0.000400651	0.00218372
VPS50	8.82549e-05	0.000791012	0.000892577	0.000411673	0.00218352
HELZ	2.59944e-06	0.000464571	0.000915892	0.000799803	0.00218286
NDP	0.000214314	0.000952663	0.000488434	0.000526846	0.00218226
METAP1D	0.000154529	0.000990646	0.000599823	0.000434418	0.00217942
SLC6A8	0.000684509	0.00141044	4.06178e-05	4.1859e-05	0.00217742
RIN2	0.000283707	0.000872468	0.000988075	3.20661e-05	0.00217632
ARFGEF1	0.000159883	0.000845605	0.000841144	0.000325329	0.00217196
FBXW11	0.000254108	0.000597606	0.000860297	0.000456627	0.00216864
SNX13	0.000138161	0.000883559	0.000884144	0.000257809	0.00216367
ERO1A	0.000336887	0.000516567	0.000558832	0.00074892	0.00216121
TBX2	0.000234436	0.00168702	0.000195554	4.38893e-05	0.0021609
AHCTF1	0.000180277	0.000232934	0.000886283	0.000860777	0.00216027
SPAG9	0.000257433	0.000129022	0.00129334	0.00047751	0.0021573
USP25	5.21386e-05	0.00044112	0.00100462	0.00065068	0.00214856
EXT2	0.000482971	0.000499435	0.000604313	0.000560464	0.00214718
TRIO	1.74274e-05	0.000544884	0.0012005	0.000382257	0.00214507
MPDZ	0.000141655	0.000213725	0.00146837	0.000317304	0.00214106
ATOH8	8.53273e-05	0.000560859	0.000280571	0.00121298	0.00213974
SLC25A27	0.000161259	0.00139642	0.000429092	0.000142293	0.00212906
PIAS2	0.000154085	0.000930145	0.000728777	0.000313029	0.00212604
RFX7	0.000128398	0.00109293	0.00066064	0.000243507	0.00212547
UBE3C	0.000253894	0.000908161	0.000722577	0.000237911	0.00212254
PHF20L1	0.000205478	0.000919809	0.000572584	0.000422072	0.00211994
TBC1D23	0.000542285	0.000625147	0.000736335	0.000212416	0.00211618
UBN2	0.000253276	0.00109313	0.000531743	0.000237026	0.00211517
ELP3	4.09817e-05	0.000738891	0.00107123	0.000261664	0.00211277
GRAMD2B	0.000148841	0.00103683	0.000502008	0.000420793	0.00210847
POT1	7.95806e-05	0.00162727	0.000369049	3.16551e-05	0.00210756
CCNT2	0.000123973	0.000821366	0.000733309	0.000427561	0.00210621
CDC73	0.000261202	0.000923786	0.000707706	0.000207417	0.00210011
SV2C	0.00101633	0.000752676	0.000267913	5.91329e-05	0.00209606
USP38	0.00138246	0.000439035	0.000174456	9.81102e-05	0.00209406
PPP1R21	1.40035e-05	0.00025352	0.000212443	0.00161273	0.0020927
STK38	0.000219572	0.000759844	0.000485917	0.000625071	0.0020904
KIAA1549	0.000869727	0.00109625	0.000100273	2.0724e-05	0.00208697
NDUFAF2	0.000265297	0.00154146	0.00025403	2.30303e-05	0.00208381
ZMYND11	0.000179196	0.00100926	0.000834149	5.81085e-05	0.00208071
XRCC4	0.000460219	0.000897423	0.00056213	0.000159522	0.00207929
RADIL	0.000207592	0.000646858	0.000771036	0.0004533	0.00207879
KIAA1328	0.00029457	0.000548079	0.000995354	0.000239266	0.00207727
HECTD1	0.000100412	0.00077107	0.000832452	0.000370399	0.00207433
ZC3H12C	0.000564062	0.000665801	0.000312601	0.000531219	0.00207368
ARID2	7.75544e-05	0.000559062	0.000994859	0.000434575	0.00206605
UBR1	0.000269794	0.000532507	0.00111855	0.000145151	0.00206601
SNX14	6.95591e-05	0.000592582	0.000896776	0.000504818	0.00206374
ATRN	0.000137172	0.000896399	0.000733808	0.000295196	0.00206258
MARCHF7	0.000141827	0.000798629	0.000767364	0.000353253	0.00206107
RELCH	6.02706e-05	0.000755605	0.000864505	0.000379539	0.00205992
GBF1	0.000369578	0.00091031	0.000569164	0.000207638	0.00205669
FAM193A	0.000134829	0.000857621	0.00068389	0.000376808	0.00205315
CTBP2	0.000551025	0.000575559	0.000512771	0.000413261	0.00205262
SLC20A2	3.22388e-05	0.000767466	0.000592875	0.000659281	0.00205186
SLC10A7	0.000123408	0.000909443	0.00073819	0.000279953	0.00205099
CDR2L	0.00040258	0.000832256	0.000405102	0.000410426	0.00205036
DOK6	0.000629052	0.00105668	0.000268266	9.59765e-05	0.00204998
PTPN9	0.000489695	0.000625572	0.00073147	0.00019937	0.00204611
TSHZ1	9.74525e-07	0.000875098	0.000765497	0.000399457	0.00204103
RPRD1A	0.000391693	0.000801185	0.000578784	0.000269321	0.00204098
ETNK1	0.000473748	0.000705374	0.000596603	0.000261138	0.00203686
PARN	4.25969e-05	0.000581417	0.000417463	0.000994843	0.00203632
CLTC	9.08716e-05	0.000596996	0.000484883	0.000863544	0.00203629
SMURF1	0.00031028	8.11217e-05	0.00112096	0.000523226	0.00203559
CUL3	0.000301239	0.000642973	0.000634799	0.000454475	0.00203348
YTHDC2	6.08896e-05	0.00146318	0.000470853	3.64119e-05	0.00203134
RC3H1	0.000461818	0.000469062	0.000777694	0.000322708	0.00203128
NME7	0.000107845	0.000657951	0.00085462	0.00041052	0.00203094
CDC42BPB	0.000246743	0.000486071	0.000831632	0.000464243	0.00202869
ATP2A2	0.000696273	0.000588544	0.000684892	4.99984e-05	0.00201971
VPS8	0.000155085	0.000761804	0.000791857	0.000308965	0.00201771
PTPN11	0.000403549	0.000436762	0.000364599	0.000812259	0.00201717
INO80	2.80403e-05	0.000450996	0.00095053	0.000587023	0.00201659
CHPF	0.000411338	0.00101977	0.000127737	0.000457009	0.00201586
RAP1GDS1	0.000186546	0.00105223	0.000510296	0.00026472	0.0020138
ITCH	8.87317e-05	0.000558098	0.000910391	0.000452794	0.00201001
DTNA	0.000802971	5.37275e-05	0.00105068	9.95667e-05	0.00200694
CHD6	3.74717e-05	0.000582702	0.00100477	0.000379846	0.00200479
PUM2	0.000147054	0.000975226	0.000680147	0.000200448	0.00200287
RPTOR	0.000401858	0.00088569	0.0004544	0.000259187	0.00200114
LRCH3	0.000582564	0.000369757	0.000846415	0.000200284	0.00199902
DHTKD1	4.69426e-05	0.000425685	0.00126555	0.000255581	0.00199376
ADAM9	0.000362883	4.74722e-05	0.00103194	0.000550576	0.00199287
URB1	0.00016738	0.00129713	0.000369249	0.000153251	0.00198701
GPSM1	0.000668678	0.000616373	0.000391615	0.000307875	0.00198454
UGGT1	0.00033479	0.000714031	0.000688602	0.000243053	0.00198048
ZNF438	0.000514287	0.000686808	0.000470064	0.000309188	0.00198035
UBTD2	0.000212913	8.33093e-05	0.00138568	0.000293297	0.00197519
ADAM10	0.000145171	0.00100257	0.00064564	0.00017956	0.00197294
DROSHA	3.74456e-05	0.000827945	0.000676122	0.00042914	0.00197065
KLHL15	0.000462649	0.000143599	0.00124012	0.000121895	0.00196826
THOC2	9.83225e-05	0.000961754	0.000729739	0.000177974	0.00196779
INHA	0.000264838	0.000374182	0.000675501	0.000650653	0.00196517
TMEM131	9.92046e-05	0.000636529	0.000985716	0.000236417	0.00195787
LNPK	0.000400781	0.000619992	0.000517217	0.000417487	0.00195548
RTN4	0.000283053	0.000540564	0.000462835	0.000668262	0.00195471
TTC19	0.000116237	0.000268737	0.000777132	0.000784381	0.00194649
STXBP4	1.75692e-05	0.00069511	0.000994297	0.000238075	0.00194505
HECTD4	0.000313314	0.000879006	0.00054587	0.000204126	0.00194232
UBE2R2	0.000610362	0.000263837	0.000756542	0.000310837	0.00194158
YTHDF3	0.000509316	0.000578617	0.000574117	0.000274549	0.0019366
GIGYF2	0.00015086	0.0013086	0.000429115	4.67153e-05	0.00193529
USP46	0.000619466	0.000780534	0.000390309	0.000138754	0.00192906
DIPK1A	0.000685583	0.000247533	0.000814477	0.00018055	0.00192814
TRAPPC8	1.93005e-05	0.000506564	0.00069198	0.00070645	0.0019243
ASAP2	0.00054007	0.000777268	0.000374878	0.000229108	0.00192133
MTMR3	0.000242909	0.000222022	0.00104977	0.000406193	0.0019209
KPNA4	0.000122252	0.000247677	0.000960543	0.000589212	0.00191969
ARL13B	6.25137e-05	0.000593845	0.00101407	0.000248625	0.00191906
ABCA5	5.55735e-05	5.27258e-05	0.00135329	0.000455565	0.00191716
TMX3	0.00063099	0.000879734	0.000141589	0.000264726	0.00191704
RHOQ	0.000698442	0.000327203	0.000656236	0.000234294	0.00191617
ZBTB38	0.000395645	0.000987261	0.00037514	0.000154019	0.00191207
CPSF6	0.000222786	0.000477998	0.000589547	0.000617153	0.00190748
ARID5B	9.1778e-05	0.000162931	0.00107347	0.000574527	0.0019027
SMOX	0.00119112	0.00055466	0.000117868	3.87224e-05	0.00190237
KLC1	0.00040412	0.000653305	0.000459551	0.000384627	0.0019016
NPR2	0.000250539	0.000464489	0.000737702	0.0004461	0.00189883
PRR14L	1.07104e-05	0.000858659	0.000540253	0.000484383	0.00189401
TNRC6C	4.06213e-06	0.000449479	0.000948819	0.000487386	0.00188975
ABCB7	0.000135885	0.000508384	0.0008078	0.000436856	0.00188892
SLC7A2	0.000356932	0.00109956	0.000249319	0.000179125	0.00188494
LCOR	3.26395e-05	0.000891374	0.000644158	0.000315016	0.00188319
KIAA0319L	1.2897e-06	0.000502514	0.000872753	0.00049984	0.0018764
SLC25A21	0.000227458	0.000870267	0.000455948	0.000322068	0.00187574
CSTF3	5.26734e-05	0.000922495	0.000414435	0.000486002	0.00187561
SGCB	0.000125324	0.000650776	0.000414572	0.000681013	0.00187169
XRN1	8.07647e-07	0.00052512	0.00100989	0.00033326	0.00186907
ATR	0.000124893	0.000822896	0.000512063	0.000408322	0.00186817
LDLRAD3	0.000929132	0.000560199	0.000288638	8.95079e-05	0.00186748
URGCP	0.000112397	0.000545301	0.000645555	0.000562919	0.00186617
C4A	3.4371e-05	0.000796184	0.000511261	0.000521748	0.00186356
HUWE1	0.000296192	0.000748392	0.000612528	0.000204852	0.00186196
P3H1	0.00016252	0.00146555	0.000102004	0.000129985	0.00186006
NRXN2	0.000302647	0.000134948	0.000475578	0.000943705	0.00185688
TMEM67	7.25935e-05	0.00074858	0.000611592	0.000423504	0.00185627
GOLM2	0.000174427	0.000527603	0.000918946	0.000234485	0.00185546
NCOA6	7.36849e-05	0.000710343	0.000688227	0.000380593	0.00185285
MAN2A1	0.000181461	0.000574181	0.00105821	3.81711e-05	0.00185203
HERC3	0.000122479	0.000324218	0.000807832	0.000596403	0.00185093
TOGARAM1	1.06759e-05	0.000294637	0.00114316	0.000398942	0.00184742
HOXD4	7.5841e-05	0.000117418	0.000975653	0.000675725	0.00184464
SMARCAD1	0.00017418	0.000928711	0.00049623	0.000243156	0.00184228
ZC3H7B	0.000299983	0.000830532	0.000379717	0.000329825	0.00184006
CUBN	0.00024494	0.000573272	0.000173991	0.000844178	0.00183638
ANKRD10	0.000703258	0.000196315	0.000553728	0.000381322	0.00183462
TP53BP1	0.0001487	0.000330444	0.000903663	0.000449025	0.00183183
ATXN1	0.000394782	0.000909042	0.000177163	0.00034864	0.00182963
CILP	0.000397975	0.000317644	0.000590854	0.000518584	0.00182506
CHM	8.90268e-05	0.00105124	0.000540511	0.000142613	0.00182339
NUMBL	0.000191859	0.000508909	0.000702922	0.000414391	0.00181808
QKI	0.000423746	0.000774041	0.000606135	1.1214e-05	0.00181514
ARID4B	0.000190292	0.000377709	0.00104448	0.000200183	0.00181266
FBXW8	4.56061e-05	0.00113702	0.000489361	0.000139605	0.00181159
GAN	0.00039795	0.000105528	0.000259305	0.00104838	0.00181116
UBE2E3	0.000339021	0.00112031	0.000248188	0.000101898	0.00180941
PRKACB	0.00022894	0.000507053	0.000755173	0.000317665	0.00180883
HMGXB3	0.000132295	0.000306964	0.000531927	0.000828854	0.00180004
TUB	0.000534795	0.000506543	0.000579925	0.000178002	0.00179926
TRDMT1	2.47265e-05	0.000491019	0.000627483	0.00065594	0.00179917
PHC2	0.000863062	0.000901028	4.62522e-06	2.88467e-05	0.00179756
RNF144A	3.85721e-05	0.000194321	0.0010125	0.000550019	0.00179541
RAF1	0.00030633	0.000471078	0.00070151	0.00031507	0.00179399
PHACTR4	7.54702e-05	0.000717353	0.000634778	0.000365318	0.00179292
SYT9	3.81864e-05	1.14738e-05	0.000561764	0.00117353	0.00178496
RHBDD1	0.000542002	0.000899773	0.000106545	0.000234634	0.00178296
GOLIM4	3.95345e-05	0.000458077	0.0012227	6.03827e-05	0.00178069
DNM3	6.25654e-06	0.000901265	0.00070591	0.000164633	0.00177806
NCOA7	0.000821874	1.45464e-05	0.000753844	0.000187636	0.0017779
FBXO42	0.00013488	0.000145311	0.000938074	0.00055667	0.00177494
AKAP11	9.76129e-05	0.000838636	0.000441416	0.000394901	0.00177257
PREP	0.000384828	0.000835668	0.000331762	0.00021996	0.00177222
ZNF277	0.000115633	0.000963049	0.000462287	0.000230227	0.0017712
SCAF4	0.000263568	0.00050138	0.000591661	0.000412016	0.00176862
ST7L	4.72708e-05	0.00090957	0.000680964	0.000129909	0.00176771
RALGAPB	0.000182421	0.000496817	0.000605035	0.000483148	0.00176742
EPC2	6.91281e-05	0.000511757	0.000896742	0.000285948	0.00176358
FAM78B	0.000393435	6.10265e-05	0.000680083	0.000625088	0.00175963
KCTD9	3.73541e-05	0.000441533	0.000755005	0.000521801	0.00175569
MEF2A	0.000274974	0.000295797	0.00101368	0.000169999	0.00175445
RNF169	5.91067e-05	0.000633367	0.000870826	0.00018795	0.00175125
STX16	0.00032548	0.000833255	0.000392525	0.000199204	0.00175046
EPC1	0.000121699	0.000679938	0.000802742	0.000144655	0.00174903
RAB11FIP3	0.000293471	0.000901034	0.000326137	0.000227264	0.00174791
SEC24B	0.00010873	0.00053698	0.000635127	0.00046271	0.00174355
PKP4	1.07427e-05	0.000492081	0.00116707	7.28597e-05	0.00174276
NUMB	0.000150115	0.000420346	0.000977228	0.000195012	0.0017427
ZBTB8A	8.7619e-05	0.000378875	0.000947385	0.000323827	0.00173771
AFAP1	9.74067e-05	0.000479028	0.000397467	0.000763599	0.0017375
SRC	0.000406428	0.000337107	0.000336593	0.000656868	0.001737
TAB2	0.000187199	0.0012851	0.000207527	5.66903e-05	0.00173651
SMG1	2.33366e-05	0.000556504	0.000684991	0.000471387	0.00173622
PPP3CC	0.000465686	0.000409877	0.000699419	0.000161156	0.00173614
TCERG1	0.000182908	0.00114839	0.000391444	1.30739e-05	0.00173581
SLC30A9	0.000136177	0.00066685	0.000509953	0.000417012	0.00172999
RABEP1	0.000100016	0.000315689	0.000786249	0.000527318	0.00172927
LARS2	4.77027e-05	0.000812157	0.000368955	0.000499372	0.00172819
NPHP3	0.000210638	0.00046714	0.000632088	0.000415924	0.00172579
LARP1	0.000271608	0.000558658	0.000538823	0.000353846	0.00172294
UBR4	0.000209536	0.000453628	0.000336911	0.000720535	0.00172061
RBM33	0.000140828	0.000430575	0.000810551	0.000336495	0.00171845
VPS41	0.000120696	0.000540539	0.000738883	0.000317851	0.00171797
UIMC1	0.000422818	0.000866794	0.000413889	1.10894e-05	0.00171459
AHDC1	0.000456739	0.000991205	0.000114564	0.000149947	0.00171246
ZDHHC7	0.000178044	0.000583675	0.000257362	0.00069267	0.00171175
PRPF4B	5.23688e-05	0.000400765	0.000794224	0.000462779	0.00171014
ZNF711	0.000157385	0.000284312	0.000797055	0.000469458	0.00170821
KAT6A	2.66048e-06	0.000530546	0.000924968	0.000245231	0.00170341
RSRC1	0.000148342	0.000785605	0.000609148	0.000158998	0.00170209
FNIP1	0.000192496	0.000293186	0.00106499	0.000150878	0.00170155
MFSD14B	0.00014886	0.000291329	0.000805734	0.000455133	0.00170106
CRACD	0.000169679	0.00101808	0.000307314	0.000204301	0.00169937
DYNC1H1	0.000432097	0.000703185	0.000176645	0.000373453	0.00168538
IKBIP	9.20962e-05	2.36444e-05	0.00118168	0.000384643	0.00168207
SIMC1	0.000356706	0.000684841	0.00049933	0.000140317	0.00168119
EP400	0.00010045	0.000260627	0.000569846	0.000749359	0.00168028
TMEM47	2.30622e-05	1.54353e-05	0.000774959	0.000866583	0.00168004
MOSMO	0.000254616	0.000304697	0.000748092	0.000370874	0.00167828
ELOVL6	0.000258634	0.000291262	0.000506592	0.000617345	0.00167383
TIA1	0.000245364	0.000823532	0.000430602	0.000174166	0.00167366
OPA1	7.24122e-05	0.000755127	0.000458	0.00038462	0.00167016
ZFYVE1	0.000194172	8.70772e-05	0.000853753	0.000534331	0.00166933
LTBP2	0.00121869	1.52311e-06	6.72113e-05	0.000380663	0.00166809
MTOR	0.000104444	0.000708601	0.000494875	0.000353236	0.00166116
GTF2H1	9.25852e-05	0.000287839	0.000388861	0.000891447	0.00166073
WDR19	9.63446e-05	0.000608577	0.000569018	0.000383476	0.00165742
GFPT1	0.000171047	0.000830446	0.00044645	0.000208462	0.0016564
TULP4	0.000221731	0.000955572	0.000233929	0.000243785	0.00165502
FAM168A	2.34572e-05	0.000767526	0.000492913	0.000368004	0.0016519
APC	6.08443e-05	0.000516484	0.000834874	0.000239575	0.00165178
ATP9B	0.00025941	0.000406918	0.000499674	0.000485562	0.00165156
PTPRU	0.000196055	0.000375277	0.000100273	0.00097927	0.00165088
RFTN2	6.01371e-05	0.000912123	0.000578123	9.95852e-05	0.00164997
KPNA1	0.000118353	0.000399122	0.00066132	0.000465009	0.0016438
TMEM120B	0.000431996	0.000669213	0.000382262	0.000159375	0.00164285
CDK12	6.66262e-05	0.00042908	0.000604483	0.000536347	0.00163654
ST3GAL2	0.000214303	0.000297069	0.00049368	0.000630496	0.00163555
TSC1	4.25759e-05	0.00028391	0.00086486	0.000443561	0.00163491
PARP6	3.00926e-06	0.000448266	0.000885106	0.000298509	0.00163489
RGMB	5.9852e-05	4.98586e-05	0.00105527	0.000469485	0.00163446
RNF13	0.000125471	0.000556338	0.000684687	0.000267443	0.00163394
DTX4	2.9207e-07	0.00143876	0.000175383	1.746e-05	0.00163189
ACAD11	4.73303e-05	0.000790295	0.000439798	0.000353124	0.00163055
ADD1	0.000114826	0.000311677	0.000252823	0.000950509	0.00162983
FADS1	0.000263252	0.00126843	1.81698e-05	7.77119e-05	0.00162756
VPS35L	0.000109467	0.000563271	0.000460856	0.000490016	0.00162361
LRRC15	0.00123476	0.000201665	3.21896e-05	0.000154653	0.00162327
IFT122	1.40173e-05	0.00120822	0.000237046	0.000163154	0.00162244
SNX4	0.000101442	0.000427248	0.000765773	0.000327273	0.00162174
TEX2	0.000966316	0.000413324	0.000198136	3.99914e-05	0.00161777
TBCEL	0.000108413	0.000571443	0.000701944	0.000233542	0.00161534
CTTN	0.000333008	0.00057537	0.000369989	0.000336857	0.00161522
GGCX	0.000210251	0.000624113	0.000458191	0.000321677	0.00161423
USP22	0.00023831	0.000559176	0.000341599	0.000472643	0.00161173
MARCHF8	3.69497e-05	0.000142815	0.000945315	0.000486098	0.00161118
LRRC49	0.000124971	0.000189079	0.000933608	0.000362552	0.00161021
CENPP	0.000235413	0.000633987	0.000459915	0.000279649	0.00160896
SLAIN2	0.000279228	0.000264117	0.00072947	0.000335107	0.00160792
CLEC16A	2.78208e-05	0.000790485	0.000206662	0.000581767	0.00160673
DCUN1D2	0.000241377	0.000661862	0.000425706	0.000276872	0.00160582
CNOT4	0.000268617	0.000494754	0.000597879	0.000243292	0.00160454
VTI1A	0.000206898	0.000112716	0.000731145	0.000549183	0.00159994
EIF2AK4	0.000132862	0.000177842	0.00063484	0.000653858	0.0015994
SLC25A24	5.30869e-05	0.000336455	0.000625782	0.000581053	0.00159638
HEATR1	0.000180852	0.000782469	0.000372663	0.000259046	0.00159503
ABHD5	0.00138225	8.37247e-05	0.000107303	2.17494e-05	0.00159503
NF2	5.48467e-05	0.000384389	0.000840653	0.000314609	0.0015945
LRFN4	0.000472013	0.000267476	0.000106193	0.000744485	0.00159017
POFUT1	0.0001581	0.000807216	0.000283764	0.000334314	0.00158339
FBXW4	1.11939e-05	0.000529255	0.000749795	0.000292699	0.00158294
EGLN1	0.000295276	0.000330924	0.000558322	0.000397519	0.00158204
WDR47	0.000156769	5.68379e-05	0.000654826	0.000713262	0.00158169
COL4A3	0.0013563	4.36158e-05	0.000174683	4.20552e-06	0.0015788
WDR75	0.000115103	0.000885579	0.000309882	0.00026357	0.00157413
SNAPC3	3.39915e-05	0.000681485	0.000603467	0.000253817	0.00157276
CNTNAP1	0.000141784	0.000918625	0.00021886	0.000293189	0.00157246
HCFC2	2.75434e-05	0.00055906	0.000545001	0.000440764	0.00157237
SEL1L	0.000450096	0.000468042	0.000352381	0.000298537	0.00156906
KIAA2026	0.000227141	0.000466121	0.000550126	0.000319282	0.00156267
VEZT	6.56053e-05	0.000475495	0.000805508	0.000208256	0.00155486
FBXL4	4.37737e-05	0.000470276	0.00079617	0.000243979	0.0015542
PARP11	1.13129e-05	0.000181187	0.000434804	0.000926788	0.00155409
GPR107	3.0729e-05	0.00034529	0.000700589	0.000476427	0.00155304
PAN3	5.09289e-05	0.000810873	0.000491471	0.000199189	0.00155246
SS18	0.000124661	0.00104976	0.000345687	3.19316e-05	0.00155204
TMEM241	1.5294e-05	0.000406661	0.000443823	0.000684948	0.00155073
SATB2	0.000165097	0.000880808	0.000304879	0.000195056	0.00154584
MTMR2	0.000167826	0.000507234	0.000609481	0.000260431	0.00154497
LRIG2	2.67695e-05	0.00059762	0.000594355	0.000326043	0.00154479
PLOD3	0.000125819	0.000260859	0.000413775	0.000743648	0.0015441
MED14	0.000110406	0.000407922	0.000642088	0.00038304	0.00154346
WDFY1	6.10742e-05	0.000487915	0.000578592	0.000415624	0.0015432
CANX	0.000247571	0.00101327	0.000131133	0.000150196	0.00154217
CLIP2	0.000902186	0.000316543	0.000268438	5.40469e-05	0.00154121
FSD1L	2.72956e-05	0.000185127	0.00126968	5.7897e-05	0.00154
GCFC2	7.32594e-05	0.00105995	0.000388409	1.76149e-05	0.00153923
WDR44	0.000588732	0.000214039	0.000571083	0.000165295	0.00153915
RIC1	0.000242142	0.000759988	0.000470874	6.47758e-05	0.00153778
ABCD3	0.00016335	0.000720108	0.000485993	0.000167524	0.00153697
GTF3C1	0.000170397	0.00100965	0.000275446	7.68591e-05	0.00153235
GOLGA3	0.000238211	0.000455973	0.000640257	0.000194552	0.00152899
OGA	9.26173e-05	0.000776242	0.000559907	0.000100084	0.00152885
EP300	5.63867e-05	0.000485967	0.000639075	0.000338239	0.00151967
FBH1	7.40612e-05	0.000267919	0.000601584	0.00057055	0.00151411
MICU1	0.000111627	0.00054384	0.000674487	0.000184054	0.00151401
STAM	0.000219859	0.000409619	0.000605908	0.000277518	0.0015129
DMXL1	4.976e-05	0.000730549	0.000487081	0.000231142	0.00149853
DCHS1	0.00032912	0.000392219	0.000495299	0.000281443	0.00149808
TRAF3IP2	0.000107155	0.000794852	0.000475782	0.000120123	0.00149791
LRRC40	7.13634e-05	0.000245796	0.000759888	0.000418732	0.00149578
UBAP2L	2.39306e-06	0.000525836	0.000516656	0.000447313	0.0014922
KPNA3	0.000157043	0.00062812	0.000562443	0.000143262	0.00149087
TMEM132B	0.000761375	0.000338518	0.000361337	2.95017e-05	0.00149073
VPS37A	0.000152905	0.000545377	0.000337985	0.000452031	0.0014883
NAA15	0.000170573	0.000680156	0.000461875	0.00017428	0.00148688
SKI	0.000277696	0.000154086	0.000822093	0.000230861	0.00148474
YLPM1	0.000104781	0.000460558	0.000603742	0.000314323	0.0014834
NFE2L2	0.00057114	0.000252967	0.000500971	0.000157032	0.00148211
BPNT2	0.000166355	0.000370624	0.000740854	0.000204272	0.0014821
NR2C2	6.22308e-05	0.000398659	0.00076892	0.00025002	0.00147983
ZFYVE26	5.69871e-05	0.000459344	0.000524614	0.000435956	0.0014769
GTDC1	9.62595e-05	0.00063641	0.000486921	0.00025631	0.0014759
SRSF12	1.37927e-05	0.000177657	0.000771071	0.000513215	0.00147573
MFN1	5.58139e-05	0.00063632	0.000503764	0.000277686	0.00147358
L3HYPDH	0.000106982	0.00095767	0.00026302	0.000141986	0.00146966
G2E3	2.20815e-05	0.000396053	0.000847412	0.00020062	0.00146617
ACIN1	6.64053e-05	0.00101784	0.000319727	6.21777e-05	0.00146615
PPP6R3	0.000141365	0.00100781	0.000187853	0.000128664	0.00146569
ATXN10	0.000198283	0.000431927	0.000575157	0.000260213	0.00146558
SNX27	1.04446e-05	0.000322349	0.000776482	0.000356113	0.00146539
SMARCC1	9.53079e-05	0.000450621	0.00064897	0.000270149	0.00146505
FBXO31	5.45791e-05	0.000852869	0.000320066	0.000236581	0.00146409
RGS22	0.000478073	0.000621166	0.000324514	4.03403e-05	0.00146409
NAF1	2.39599e-05	7.34514e-05	0.000552772	0.00081221	0.00146239
CYBRD1	4.93025e-05	0.000135504	0.000631157	0.000646383	0.00146235
CLIP3	0.00021451	0.000131127	0.000615885	0.000499419	0.00146094
IFT74	4.60465e-05	0.000769636	0.000559957	8.3496e-05	0.00145914
APLF	1.21578e-05	0.000413584	0.000698277	0.000333061	0.00145708
SORCS1	0.00098482	2.27877e-05	0.000224222	0.00022356	0.00145539
SH3BP4	0.000106621	0.000929628	0.000304631	0.000114311	0.00145519
COX10	1.52841e-05	0.000911084	0.00046278	6.59241e-05	0.00145507
UBP1	6.2769e-05	0.000701184	0.000399688	0.000286892	0.00145053
NAB2	0.000150309	0.00100858	0.000168496	0.00012185	0.00144924
NAA25	6.13141e-05	0.000874052	0.00033742	0.000173611	0.0014464
DACT1	0.000321539	0.00024311	0.000622556	0.000255882	0.00144309
ZNF606	1.32726e-06	0.000498301	0.000715228	0.000228055	0.00144291
ODF2L	0.000279537	0.000536463	0.000225425	0.000400739	0.00144216
WAPL	5.72406e-05	0.000580903	0.000588251	0.000212212	0.00143861
PREPL	6.28062e-05	0.000467223	0.000573513	0.0003327	0.00143624
AGAP3	0.000286096	2.1293e-05	0.000631191	0.0004973	0.00143588
DYRK1A	0.000151194	0.000511031	0.000589575	0.000183969	0.00143577
WDR11	0.00010957	0.000595731	0.00042887	0.000301596	0.00143577
TANC1	8.43607e-05	0.000540607	0.000540278	0.000269711	0.00143496
LUC7L	0.00011566	0.000282822	0.000634326	0.000400639	0.00143345
B3GALNT2	0.000129226	0.000634708	0.000648635	1.91079e-05	0.00143168
HS1BP3	9.01047e-05	3.83183e-05	0.000682779	0.000617392	0.00142859
TRA2A	0.000162839	0.000147907	0.000943215	0.000174435	0.0014284
FAM120B	0.000206917	0.000892136	0.000237258	8.90867e-05	0.0014254
RMDN2	7.01512e-05	0.000696936	0.000370469	0.000287623	0.00142518
ALMS1	0.000176107	0.000217402	0.000756406	0.000270045	0.00141996
SLC30A4	8.88536e-05	0.000328333	0.00082578	0.000176898	0.00141986
LRRIQ3	1.33533e-06	0.000336675	0.000902695	0.000176759	0.00141746
PBRM1	0.000114772	0.000502803	0.000545742	0.000251027	0.00141434
BACH1	0.000282551	0.000415954	0.000616633	9.57637e-05	0.0014109
ACOT9	0.00015752	0.000236916	0.00048819	0.000527645	0.00141027
MIPEP	0.000353343	0.00055903	0.000346727	0.000142548	0.00140165
PARP4	0.00042308	0.000413713	0.000421682	0.000140626	0.0013991
CTSB	0.000367066	0.000489178	9.25077e-05	0.000449978	0.00139873
SH3PXD2A	0.000133465	0.000869367	0.000279451	0.000115171	0.00139745
FAM222B	8.22052e-07	0.000367486	0.000549094	0.000476648	0.00139405
CHPF2	0.000314189	0.000824205	5.26954e-05	0.000202493	0.00139358
SPPL3	5.5488e-05	0.000423569	0.000671482	0.000242711	0.00139325
SYTL4	0.000765983	0.00046081	0.000157223	9.10462e-06	0.00139312
ATF2	0.000107186	0.000563941	0.000492163	0.000229346	0.00139264
FIG4	0.00010279	0.000367447	0.000661847	0.000259716	0.0013918
SFSWAP	5.08247e-05	0.0005951	0.00043269	0.000313112	0.00139173
AOX1	0.000403636	0.00069282	0.000251957	4.32387e-05	0.00139165
CCDC73	0.00120207	6.96084e-05	9.09473e-05	2.88842e-05	0.00139151
LARP4	8.4983e-05	0.000759447	0.000410208	0.000136674	0.00139131
ASXL3	4.68856e-05	0.000338345	0.000784491	0.000217277	0.001387
GAPVD1	2.08769e-05	0.000548832	0.000577153	0.000239302	0.00138616
ANAPC7	0.000101061	0.000366573	0.00061423	0.000296873	0.00137874
AREL1	0.000278296	0.000383179	0.000373648	0.000342981	0.0013781
USP3	0.000209478	0.000453258	0.000631986	8.30015e-05	0.00137772
SMG7	0.000104779	0.000635853	0.000428308	0.000207126	0.00137607
LMAN1	6.45444e-06	0.000595489	0.00054836	0.000225401	0.0013757
RNF152	0.00107312	3.75105e-05	3.45124e-05	0.000227686	0.00137283
NFE2L1	0.000457742	0.000450706	0.000171236	0.000291515	0.0013712
UBE2O	0.000311986	0.00043459	0.000349883	0.000270102	0.00136656
SMO	2.86053e-05	0.000978417	0.00033223	2.70061e-05	0.00136626
MTREX	0.000230853	0.000704005	0.000381144	4.86919e-05	0.00136469
EYA3	1.44457e-05	0.000708774	0.000542784	9.85693e-05	0.00136457
IREB2	2.22128e-05	0.000761467	0.000300288	0.000280199	0.00136417
ENPP1	0.000123886	0.000102264	1.76105e-05	0.0011193	0.00136306
ETAA1	6.04676e-05	0.00065912	0.000490407	0.000152769	0.00136276
CYP20A1	9.33327e-05	7.91747e-05	0.000980053	0.000202413	0.00135497
SPATS2L	0.000302641	0.000240838	0.000469361	0.000341382	0.00135422
PI4KA	0.000302386	0.000211857	0.000539253	0.000300486	0.00135398
AHCYL1	0.000136836	7.30973e-05	0.000627553	0.000515787	0.00135327
RAD23B	8.90004e-05	0.000714923	0.000174114	0.000371579	0.00134962
HLCS	0.000280391	0.000737086	0.000212665	0.00011934	0.00134948
C1QTNF6	0.000587002	0.000612289	8.7391e-05	6.0785e-05	0.00134747
ATP2B4	0.000955895	0.000265513	0.000116353	3.66028e-06	0.00134142
BPTF	0.00011816	0.000449238	0.000595179	0.000174595	0.00133717
PRDM2	0.000253079	0.000161382	0.000678036	0.000241611	0.00133411
SPATA7	9.68632e-05	0.000207313	0.000568165	0.000460387	0.00133273
MAP3K7	0.000157666	0.000335126	0.000605895	0.000233635	0.00133232
HSP90B1	0.000302791	0.000763859	0.000251286	1.11656e-05	0.0013291
SOX13	0.000170105	0.000785542	0.000145302	0.000225438	0.00132639
UBXN7	5.93613e-05	0.000251046	0.000679281	0.000336003	0.00132569
GABBR1	4.30752e-05	0.000212278	0.000590515	0.000479594	0.00132546
NLK	0.000405418	0.000638729	0.00021948	6.18149e-05	0.00132544
PLEKHA8	3.00963e-05	0.000133211	0.000628905	0.000532074	0.00132429
SLC33A1	0.000200931	0.000537776	0.000337195	0.00024778	0.00132368
TRMT11	8.58226e-05	0.000775316	0.00026454	0.000196491	0.00132217
TXNDC5	0.000159303	0.000202576	0.000443331	0.000515492	0.0013207
DSTYK	0.00034186	0.000302768	0.000512431	0.000162209	0.00131927
DNAJC10	6.66968e-05	0.0006118	0.000233861	0.000406654	0.00131901
MTX3	8.13641e-05	0.00019456	0.0004014	0.000638553	0.00131588
MDN1	6.64612e-05	0.000529503	0.000514183	0.000205573	0.00131572
SIL1	0.00030569	0.000434131	0.0004309	0.0001425	0.00131322
GTF2IRD1	0.000357406	0.000815483	0.000132567	6.34191e-06	0.0013118
TNPO3	2.35266e-05	0.000752072	0.000302692	0.000232859	0.00131115
SENP5	0.000217514	0.000748801	0.000307554	3.61068e-05	0.00130998
MBTPS2	3.71549e-06	0.000212915	0.000602533	0.000490811	0.00130997
POLK	0.000217243	0.000675095	0.000180405	0.000236502	0.00130925
RAB3GAP1	0.000129877	0.000320222	0.000525084	0.000331832	0.00130701
SHLD2	0.000166867	0.00091745	0.000202059	2.0205e-05	0.00130658
ADAMTS4	0.00060906	7.89611e-06	0.000469226	0.000216027	0.00130221
TTC27	3.39275e-05	0.000626556	0.000380889	0.000259497	0.00130087
VGLL4	0.000103332	6.84231e-05	0.000751555	0.000371954	0.00129526
METTL8	0.000273657	0.000687423	0.000260096	7.30919e-05	0.00129427
MAGI1	0.000136562	0.000947256	0.000200433	1.00054e-05	0.00129426
BICD2	0.000164397	7.19002e-05	0.000721069	0.000333611	0.00129098
RBM39	1.81164e-05	0.000302261	0.000772728	0.00019709	0.0012902
UBE3D	8.94222e-05	0.000378323	0.000492182	0.000329441	0.00128937
KDM1A	4.55857e-05	0.000108809	0.000531284	0.000602934	0.00128861
KIF7	0.000114912	0.000152264	0.00042917	0.000591894	0.00128824
UBE4B	3.3764e-06	0.000463011	0.000585896	0.000231609	0.00128389
SPTLC1	0.000142573	0.00043006	0.000487555	0.000221827	0.00128202
NIM1K	6.75576e-05	1.57667e-06	0.000960342	0.000250469	0.00127995
PRMT3	9.02507e-05	0.0001891	0.000689682	0.00031044	0.00127947
RCC1	0.000606974	0.000447616	4.92552e-05	0.000173195	0.00127704
OTUD7A	0.000139731	0.000422234	0.000438611	0.000274416	0.00127499
TAF2	5.80871e-05	0.000645336	0.00035668	0.000213982	0.00127409
MED27	4.74866e-05	0.000383687	0.000611974	0.000223925	0.00126707
RSPO1	0.000144561	6.18386e-06	0.000924773	0.000190928	0.00126645
C1orf198	1.71548e-05	0.000464008	0.00045799	0.000325816	0.00126497
NRF1	5.04244e-06	0.000394446	0.000601808	0.00026223	0.00126353
CNTN1	0.000247688	7.58728e-05	0.000297296	0.00063999	0.00126085
GPATCH2L	0.000101848	0.000807268	0.000303654	4.61681e-05	0.00125894
ODR4	0.000148347	0.000416095	0.000544678	0.000149716	0.00125884
FAM13B	8.4683e-06	0.000375661	0.000732761	0.0001397	0.00125659
PTPRZ1	1.34056e-05	9.75326e-05	0.000690004	0.000452936	0.00125388
PDZD8	0.000207495	0.00069163	0.000343726	1.00367e-05	0.00125289
PRRG1	2.30899e-05	8.30771e-05	0.000716885	0.000428847	0.0012519
ZNF346	0.000115663	0.000602441	0.000343343	0.00018645	0.0012479
HIBCH	0.000154639	0.000608735	0.00041762	6.60622e-05	0.00124706
ZBTB40	0.000136357	0.000568024	0.000326296	0.000214496	0.00124517
NCOA5	0.000191635	0.0003024	0.000427734	0.000322096	0.00124387
PITRM1	0.000125247	0.000136738	0.000765813	0.00021563	0.00124343
CHCHD3	0.000195574	0.000780188	0.000165341	0.000100323	0.00124143
NDST1	8.94653e-05	0.00030768	0.000615052	0.000227527	0.00123972
IQCK	0.000285809	0.000314772	0.000390822	0.000247203	0.00123861
AMMECR1L	0.00041941	0.000312085	0.000356227	0.000148793	0.00123652
CHIC1	2.0105e-05	0.000507236	0.000491763	0.000215571	0.00123468
SLC38A2	0.000454927	9.14564e-05	0.000163929	0.000522162	0.00123247
ZBTB47	8.91814e-05	3.82145e-05	0.000967127	0.000137129	0.00123165
ELMOD2	5.12561e-05	0.000208851	0.000683019	0.000286751	0.00122988
FAM171A1	1.0896e-06	0.000105611	0.000910909	0.000209835	0.00122744
NUDCD1	0.000158125	0.000372152	0.000475072	0.000219114	0.00122446
PRKAR2A	0.000234649	0.000233993	6.93538e-05	0.000684405	0.0012224
AP2B1	6.7456e-05	0.000307005	0.000634699	0.000212718	0.00122188
TMEM43	0.000275788	0.000305154	9.99571e-05	0.000538866	0.00121976
IPO9	8.83455e-05	0.000709455	0.000330912	9.03052e-05	0.00121902
PGGT1B	3.93348e-06	0.000613336	0.000352875	0.000247632	0.00121778
PHF21B	0.000207993	0.000556224	0.000447824	5.1481e-06	0.00121719
ASXL2	0.000107805	0.000641556	0.000409963	5.6965e-05	0.00121629
WNK4	5.35356e-06	2.60193e-06	0.000715742	0.00048882	0.00121252
EXOC5	3.99429e-05	0.000282705	0.000462035	0.000426617	0.0012113
ZC4H2	5.97099e-05	0.000569851	0.000435175	0.000144306	0.00120904
DCTN1	0.00021371	0.000214875	0.00029242	0.000487769	0.00120877
EDEM3	0.000188741	0.00037866	0.00056757	7.23776e-05	0.00120735
NDRG1	0.000292434	0.000326743	0.000254453	0.000332519	0.00120615
GUF1	2.34495e-06	0.000646114	0.000310158	0.000247185	0.0012058
USP6NL	1.27927e-05	0.000103589	0.000618185	0.000471098	0.00120566
SEC24C	0.000138465	0.000521656	0.000257205	0.000281921	0.00119925
PPM1A	5.8999e-05	0.000375478	0.000509683	0.000254398	0.00119856
DARS1	8.52907e-06	0.00068697	0.000266198	0.000234893	0.00119659
PRKAA1	8.02014e-06	0.000510414	0.000491831	0.000179891	0.00119016
LANCL2	0.000212878	0.000160474	0.000529814	0.000286971	0.00119014
PPP4R3B	9.19155e-05	0.000343025	0.000524009	0.000230503	0.00118945
ANKS3	3.58738e-05	0.000442351	0.000392883	0.000317741	0.00118885
KIAA0513	0.000112185	0.000377757	0.000340969	0.000357779	0.00118869
GNL2	0.000310114	0.000577399	0.000205785	9.21964e-05	0.00118549
RGS12	0.000209063	0.00048413	0.000173635	0.000317257	0.00118408
PHIP	0.000160629	0.000506485	0.000487895	2.60377e-05	0.00118105
C12orf4	2.11735e-05	0.000990285	0.000126817	4.19031e-05	0.00118018
UEVLD	0.000328562	0.000364907	0.000256315	0.000229434	0.00117922
CERK	0.000721086	0.00041577	7.2334e-06	3.49019e-05	0.00117899
POLR3A	7.45304e-05	0.000417096	0.000425511	0.00025567	0.00117281
TRIM23	5.30295e-06	0.000309328	0.000520947	0.000334336	0.00116991
TCF20	0.000251557	0.000442928	0.000302531	0.000172141	0.00116916
PPP2R2A	0.000154377	0.000458467	0.000476367	7.60328e-05	0.00116524
KDM4B	0.000446029	0.000451898	0.000139954	0.000124684	0.00116257
FBXO38	5.81264e-06	0.000560618	0.00041266	0.000179998	0.00115909
LRRC9	2.89195e-05	7.28309e-07	0.000989491	0.000138903	0.00115804
TMEM26	0.000210862	0.000399262	0.000501308	4.58436e-05	0.00115728
MED15	3.5339e-05	0.000269419	0.000390613	0.000461631	0.001157
ZNF131	3.26994e-05	0.000794221	0.000247981	8.17709e-05	0.00115667
USPL1	0.00028742	0.000488185	0.000288718	9.23283e-05	0.00115665
SPECC1L	0.000102159	0.000412931	0.000368037	0.000272596	0.00115572
TMED8	0.00032613	0.000648531	0.0001198	6.02744e-05	0.00115474
UPF2	0.000134625	0.00054351	0.000461889	1.33955e-05	0.00115342
NPHP4	0.000222751	0.000467902	0.000279379	0.000180624	0.00115066
SLC35D1	0.000375	0.000346998	0.000234123	0.000187834	0.00114395
CUL4A	4.92824e-05	0.000272766	0.000670135	0.000151706	0.00114389
UTP20	8.53657e-05	0.000507389	0.000384967	0.000161315	0.00113904
PPARA	8.8218e-05	0.000298119	0.000647719	0.000103852	0.00113791
MCFD2	0.000152227	0.000475641	9.7133e-05	0.000412182	0.00113718
GOLPH3	0.000149579	0.000104251	0.000779155	0.000102918	0.0011359
STAM2	3.99583e-05	0.000735823	0.000229474	0.000127802	0.00113306
CAPN7	0.000199214	0.000530904	0.000273734	0.000129179	0.00113303
PKNOX1	7.86467e-05	0.000463512	0.000351024	0.000238378	0.00113156
DRAM1	0.000214677	0.000586823	0.000158069	0.000170884	0.00113045
MICU2	0.00011578	0.000413631	0.000460962	0.00013909	0.00112946
HTR2B	0.000245952	0.000792138	5.46133e-05	3.67423e-05	0.00112945
AMFR	0.000240406	8.10225e-05	0.000519329	0.000287372	0.00112813
XPO4	4.80224e-05	0.000485681	0.000429117	0.000163267	0.00112609
DCAF8	1.39467e-05	0.000434428	0.000374199	0.00029652	0.00111909
FAM151B	7.6581e-05	0.000217491	0.000426871	0.000396503	0.00111745
GLIS2	0.000169793	0.000252239	0.000432822	0.000262054	0.00111691
CHST11	0.000240521	0.00032632	0.000240854	0.000308871	0.00111657
TECPR2	2.28381e-05	0.000427689	0.000323595	0.00034189	0.00111601
ZBTB1	0.000242678	0.000316081	0.000368326	0.000188605	0.00111569
DMTF1	4.21064e-05	0.000564505	0.00040431	0.000102523	0.00111344
TPCN2	7.53814e-05	0.000592617	0.000225936	0.000216224	0.00111016
NUP58	0.000147839	0.000440785	0.000334251	0.000184072	0.00110695
SLK	4.61624e-05	8.64422e-05	0.000784044	0.000187965	0.00110461
TRIT1	4.10539e-05	0.000324408	0.000491028	0.000247068	0.00110356
YEATS2	0.000146395	4.19669e-05	0.000671993	0.000240271	0.00110063
C19orf44	5.06503e-05	0.000186806	0.000441187	0.000421464	0.00110011
PDZD2	0.000336001	0.000617164	8.23468e-05	6.28819e-05	0.00109839
ANKRD50	4.79623e-05	4.17507e-05	0.000708174	0.000298289	0.00109618
ATG2B	8.63436e-05	0.000592153	0.000323159	9.35477e-05	0.0010952
MATR3	0.000177564	0.000421897	0.000480852	1.38549e-05	0.00109417
ATAD2	4.46907e-05	0.000424486	0.000408011	0.00021672	0.00109391
ALS2	1.2746e-06	0.000281603	0.000498372	0.000311509	0.00109276
HS2ST1	9.02933e-05	0.000390092	0.000453601	0.00015852	0.00109251
NEK10	0.000274977	1.41182e-05	0.000445507	0.00035452	0.00108912
COG2	3.21504e-05	0.000147576	0.000813857	9.55337e-05	0.00108912
RNF216	0.000238995	0.000339738	0.000362002	0.000145116	0.00108585
FRYL	9.2153e-06	0.000745765	0.000320019	7.25752e-06	0.00108226
KMT2A	2.30234e-05	6.69291e-05	0.000705265	0.000286916	0.00108213
TEP1	0.000108003	0.000334776	0.000371351	0.000264001	0.00107813
DHX9	0.000123352	0.000399381	0.000429018	0.000125636	0.00107739
HOOK3	6.42963e-05	3.83715e-05	0.000847672	0.000126103	0.00107644
WDR36	2.26264e-05	0.000600281	0.000248492	0.000202932	0.00107433
WDR25	0.000129824	0.000217004	0.000509241	0.000217834	0.0010739
LRPPRC	0.000121426	0.00064138	0.000155588	0.000152612	0.001071
TBCE	7.41893e-05	0.000256951	0.000441072	0.000297376	0.00106959
CLCC1	0.00016892	0.000148605	0.000551747	0.000197172	0.00106644
WDR37	0.000118384	0.0001346	0.00045269	0.000357143	0.00106282
CHD8	4.24053e-05	0.00054116	0.000329724	0.000145288	0.00105858
IL13RA1	2.49307e-05	0.000470127	0.000487979	7.53983e-05	0.00105843
KLHDC1	1.30404e-05	2.65165e-05	0.00067539	0.000343459	0.00105841
CRAMP1	0.00014905	0.000526297	0.000257704	0.00012287	0.00105592
ATG7	2.55216e-05	0.000267914	0.000523863	0.000237293	0.00105459
SNX33	0.000237055	0.000265469	0.000206832	0.000345063	0.00105442
DEPDC5	2.12975e-05	0.000151916	0.000485173	0.000394304	0.00105269
WDR41	0.000190838	0.000436179	0.000315878	0.000109367	0.00105226
RAI1	0.000284359	0.000632786	8.36638e-05	5.03847e-05	0.00105119
FAR1	7.51251e-05	0.000521765	0.000362566	9.07744e-05	0.00105023
TBC1D2	3.82364e-05	0.000315614	0.000516192	0.000178478	0.00104852
RFX3	3.04768e-05	0.000536734	0.000427075	5.10698e-05	0.00104536
IPPK	9.59336e-05	0.000145321	0.000494291	0.000308544	0.00104409
VPS53	0.000177144	0.000535337	0.000192221	0.000137774	0.00104248
HIF1A	0.000504971	0.000214106	0.000291454	3.13753e-05	0.00104191
OLA1	0.000283179	0.000434857	0.000120753	0.000199307	0.0010381
IMMP2L	0.000106968	0.000307883	0.000468603	0.00015316	0.00103661
ZDHHC9	0.000268407	0.000357156	0.000363418	4.53457e-05	0.00103433
CLPB	5.01937e-05	0.000388279	0.000414335	0.000180185	0.00103299
ZSCAN2	5.68705e-06	1.6614e-05	0.000613253	0.000396979	0.00103253
SF3B3	1.96499e-05	0.000753548	7.93676e-05	0.00017959	0.00103216
MUSK	0.00029048	0.000162503	0.000467577	0.000109427	0.00102999
PRDM10	1.98882e-05	0.000424644	0.000359301	0.000224278	0.00102811
PIGN	3.33959e-05	0.00044574	0.000402197	0.000145897	0.00102723
NFX1	7.27571e-05	0.00038515	0.000422103	0.000143501	0.00102351
YWHAG	0.000172617	4.61531e-05	0.000485982	0.000312485	0.00101724
PIGU	3.00353e-05	0.000387276	0.000265501	0.000333062	0.00101587
USP15	0.000268474	0.000441562	0.000283468	2.10814e-05	0.00101459
BCO2	0.000105649	2.61439e-05	0.00058507	0.000295439	0.0010123
FBXO7	0.000234147	0.000138513	0.00034631	0.000291351	0.00101032
C14orf132	0.000205732	0.000237221	0.000213039	0.000353256	0.00100925
DDX10	4.35314e-05	0.000608975	0.000324081	2.94112e-05	0.001006
ARL6	5.07198e-05	0.000587192	0.000229942	0.000131354	0.000999208
TRAK2	0.000187196	0.000443114	0.000295207	7.31327e-05	0.00099865
FLCN	0.000101556	0.000308064	0.00037889	0.000209981	0.00099849
SH2D4B	1.23725e-05	0.000741274	0.000138512	0.000105662	0.000997821
NUDCD3	0.000165251	0.000260647	0.000419048	0.000151413	0.00099636
AVEN	3.50991e-06	0.000324178	0.000417201	0.000250475	0.000995364
ABCC5	1.88484e-06	0.000347364	0.000442264	0.000201308	0.00099282
WRNIP1	3.08077e-05	0.000571042	0.000213083	0.000176804	0.000991737
ATXN7	6.04095e-05	0.000255518	0.000592695	7.93565e-05	0.000987978
RBM15	5.94449e-05	0.00035278	0.000257001	0.000316059	0.000985286
TM9SF4	0.000113075	0.000370241	0.000341881	0.000159612	0.00098481
LONRF3	0.000572422	5.0829e-05	0.000339312	2.20139e-05	0.000984577
RAD52	9.49694e-06	0.000518516	0.000371785	8.20967e-05	0.000981894
TMCO3	0.00019203	2.77369e-05	0.000545758	0.000214328	0.000979853
SAMD8	2.56449e-05	1.76051e-05	0.000645051	0.000289864	0.000978166
KIF3B	0.000122456	9.71415e-05	0.000408369	0.000347548	0.000975514
CNOT1	2.08444e-05	0.000415087	0.000424994	0.000112882	0.000973807
NSUN3	1.88923e-05	0.000521717	0.000317667	0.000115516	0.000973792
ICE1	2.8991e-05	0.00035373	0.000434194	0.000156846	0.000973761
ARSG	0.000236163	0.000267345	0.000332958	0.000135926	0.000972392
RANBP10	0.000348119	0.000185683	0.000157177	0.000278351	0.00096933
SEC23IP	4.40891e-05	0.000747947	0.000134841	4.05249e-05	0.000967402
BDP1	5.16615e-05	0.000206872	0.000531741	0.000174352	0.000964626
ZKSCAN1	0.000123575	2.85092e-05	0.000521546	0.000290956	0.000964586
APBA2	0.000110804	0.000305644	0.000484331	6.24592e-05	0.000963239
LPGAT1	7.64542e-05	0.000117665	0.000551704	0.000213387	0.00095921
TRAFD1	9.71291e-05	0.000516669	0.000204951	0.000139553	0.000958302
ZC3H14	6.80068e-05	0.000468029	0.000199014	0.00022257	0.00095762
MTMR6	1.00222e-05	0.000288132	0.000305068	0.000354258	0.00095748
SLC9A1	0.000187349	0.000726911	7.60574e-06	3.53527e-05	0.000957218
CUL7	0.00014248	0.000314474	0.000260029	0.000240158	0.000957142
ITPRIPL2	0.000261976	1.83896e-05	0.000441599	0.000235044	0.000957008
GAREM1	0.000141343	6.67828e-05	0.00053301	0.000215765	0.000956901
ATP11B	4.25273e-05	0.000158325	0.000692714	6.24242e-05	0.000955991
ASAP1	9.74938e-05	6.05488e-05	0.000748462	4.85794e-05	0.000955084
PSMD1	0.00022614	0.000339493	9.84688e-05	0.000290719	0.000954821
ORC3	2.505e-05	0.00051342	0.000301779	0.000113964	0.000954213
HSPA13	0.000294245	8.81028e-05	0.000421019	0.000146907	0.000950273
IQCG	0.00010812	0.000349166	0.000279324	0.000213375	0.000949985
RBM12B	3.60531e-05	0.000551381	0.000275068	8.73634e-05	0.000949865
SLC39A9	0.000118212	0.000526969	0.000157096	0.000147109	0.000949386
NOL10	3.12025e-05	0.000526698	0.000331537	5.99082e-05	0.000949346
FARSB	7.18537e-05	0.00055261	0.000172164	0.000150924	0.000947553
CCDC40	1.52628e-06	0.000425149	2.2962e-06	0.000516514	0.000945486
ALDH3A2	8.48266e-06	0.000130347	0.000582274	0.000222627	0.00094373
MLH3	5.92356e-09	0.000418606	0.000301333	0.000223667	0.000943612
KLF15	0.000326663	0.00036401	0.000219417	3.34202e-05	0.00094351
ZNF512	0.000150708	0.000239916	0.000374063	0.000177085	0.000941771
E2F6	4.5963e-05	9.8993e-05	0.00037719	0.000418875	0.000941022
RPH3AL	0.000432456	0.000326756	9.76564e-05	8.01772e-05	0.000937045
PMM2	0.000266833	0.000300433	0.000201017	0.000167055	0.000935338
ABHD17C	0.0003104	0.000310652	0.000195426	0.000117799	0.000934277
PSD2	8.80504e-05	0.000230822	0.000363755	0.000249854	0.000932481
CNOT6	1.08867e-05	0.000438511	0.00030147	0.000180169	0.000931037
IP6K1	0.000115116	0.000342096	0.000389857	8.30005e-05	0.000930069
PRDM4	6.79012e-05	0.000305094	0.000258065	0.000298221	0.00092928
EFCAB6	6.57485e-05	0.000442735	0.000351432	6.93584e-05	0.000929275
LRSAM1	3.16845e-05	0.000430307	0.000256863	0.000207815	0.00092667
PAFAH1B1	0.000263376	0.000201323	0.000387602	7.21529e-05	0.000924454
B9D1	0.000157952	0.000404793	0.000259856	0.000100247	0.000922848
RGS17	0.000407741	0.00011979	0.000297746	9.6236e-05	0.000921513
CYB5R4	1.65964e-05	5.00314e-05	0.000378232	0.000475649	0.000920508
ST8SIA2	9.67514e-05	0.000322454	0.000471731	2.76843e-05	0.000918621
CAMKK1	0.000528882	0.000343578	1.08694e-05	3.46181e-05	0.000917948
KATNIP	9.84823e-05	0.000180325	0.000413969	0.000223672	0.000916448
RRN3	4.8076e-05	0.000503997	0.000339177	2.08999e-05	0.00091215
BBS2	0.000279692	0.00029525	0.000286863	4.93564e-05	0.000911162
WDR43	3.24965e-05	0.000535461	0.000292689	4.94372e-05	0.000910083
MMP17	0.000716383	1.31077e-06	8.44225e-06	0.000183117	0.000909253
PCNX4	0.000303146	0.000476454	7.52759e-05	5.32302e-05	0.000908106
TDRD5	4.73073e-05	0.000295371	0.00050761	5.66518e-05	0.00090694
SCYL3	1.04345e-05	0.000284888	0.000434335	0.000176408	0.000906066
CNTN4	0.000708476	0.0001083	3.99318e-05	4.77402e-05	0.000904448
VKORC1L1	0.000251774	0.000306201	0.000332814	1.18498e-05	0.000902639
PEX6	6.8827e-05	0.000453252	3.27959e-05	0.000345236	0.000900111
ME1	4.90797e-05	0.000712149	9.01147e-05	4.76107e-05	0.000898954
USP12	0.000153885	0.000116707	0.000120591	0.000507212	0.000898395
CHD4	0.000554499	0.000179578	0.000114574	4.668e-05	0.000895331
IPP	1.97905e-05	0.000484756	0.000294131	9.50386e-05	0.000893716
RINT1	1.07061e-06	0.000356916	0.000318797	0.000215491	0.000892274
NOC3L	4.27964e-06	0.000396288	0.000421326	6.98463e-05	0.00089174
PHLPP2	0.000109751	0.000435473	0.00018844	0.000156985	0.00089065
PCMTD2	0.00010942	0.000424957	0.000335595	1.82027e-05	0.000888175
BRPF3	0.00010148	0.000234635	0.00046093	9.05703e-05	0.000887615
NEK9	4.10983e-05	0.000523187	0.000188213	0.000131866	0.000884365
C6orf62	0.000101734	0.000404731	0.000276169	9.8786e-05	0.00088142
PCF11	5.62432e-05	7.46295e-05	0.000620476	0.000127943	0.000879292
SUPT3H	0.000139488	0.000164944	0.000494706	7.75956e-05	0.000876734
BCL9L	0.000273996	0.000455663	7.27905e-05	7.36686e-05	0.000876118
ELMOD1	0.00012827	0.000724775	1.48516e-05	8.22053e-06	0.000876117
EWSR1	0.000160533	0.000666163	2.88524e-05	1.46404e-05	0.000870188
MYO6	4.48307e-08	0.000189595	0.000318603	0.000361424	0.000869667
UBA5	3.91978e-05	0.000185219	0.000414896	0.000225313	0.000864626
IFT140	2.29878e-05	0.000522596	0.000102025	0.000210258	0.000857867
COPG1	8.79035e-05	0.000616762	3.57168e-05	0.000117339	0.000857722
HBS1L	2.61015e-05	0.000344529	0.000415154	7.17457e-05	0.00085753
STK36	2.75151e-05	0.000386379	0.000200042	0.000242714	0.00085665
MTMR9	5.73472e-05	0.000187848	0.000405757	0.000202987	0.00085394
RSPRY1	2.55407e-05	0.000391776	0.000176691	0.000257222	0.00085123
FUBP3	5.03763e-05	0.000348275	0.000345641	0.00010394	0.000848233
DNM1L	2.70522e-05	0.000318738	0.000299681	0.00019961	0.00084508
PLXNB2	9.79194e-05	0.000493552	0.000240646	1.25116e-05	0.000844629
INSRR	2.32793e-05	0.000747138	2.94819e-05	4.339e-05	0.000843289
HK2	0.000236219	0.00032872	0.000211066	6.46125e-05	0.000840619
CLEC2L	0.00024909	4.32481e-05	0.000495196	5.23442e-05	0.000839879
PCYT1A	8.95186e-05	0.000190421	0.000399959	0.000159215	0.000839113
TARDBP	0.000121481	0.000276927	0.00029276	0.000147477	0.000838645
NSMAF	0.000128585	0.000506505	0.000174996	2.62035e-05	0.00083629
LMLN	0.000128562	0.000341248	0.000244534	0.000121923	0.000836266
COG7	1.51722e-05	0.000458057	0.000281366	7.7442e-05	0.000832037
EIF4G1	0.000179298	0.0002951	0.000222834	0.000130642	0.000827874
TANK	0.000148754	6.16584e-05	0.000393913	0.000220208	0.000824534
GLRB	2.93656e-06	0.000314661	0.000242008	0.000264854	0.000824459
BTBD7	9.58703e-05	0.000178718	0.000354066	0.000194893	0.000823547
SLC38A10	0.000134645	0.000215984	0.000119057	0.000347923	0.00081761
FBXL3	0.000122905	0.000226084	0.000444145	1.88112e-05	0.000811946
CD276	0.000136177	0.000122364	0.000124432	0.000428441	0.000811414
MECP2	0.000136529	0.000208763	0.00035616	0.000109257	0.000810709
NPHS2	6.71938e-05	0.000187686	0.000330425	0.000222971	0.000808276
VEZF1	8.40779e-06	2.37454e-05	0.000724577	4.1122e-05	0.000797852
SNX30	0.000126797	0.000210524	0.000378473	8.14848e-05	0.000797278
ETFDH	5.1475e-05	0.000322769	0.000326827	9.35989e-05	0.00079467
KIF1C	0.000150117	0.000102366	0.000265828	0.000275893	0.000794204
MCM3AP	4.18668e-05	0.000407048	0.000206609	0.000137781	0.000793305
RNF41	6.77098e-06	9.37562e-05	0.000583415	0.000109108	0.000793049
ZCCHC14	6.01534e-06	0.000423708	0.000237332	0.000124843	0.000791898
USP35	0.000338037	0.000146863	0.000217414	8.86979e-05	0.000791012
EPRS1	4.15337e-05	0.000179542	0.00051176	5.78743e-05	0.00079071
TMEM87B	0.000231703	0.00010286	0.000408842	4.24327e-05	0.000785838
TTC12	5.4235e-05	7.87612e-05	0.000280027	0.000372439	0.000785462
CAPRIN1	2.84963e-05	0.000540757	0.000207007	2.99335e-06	0.000779254
KANK1	0.000138875	0.000258608	0.000186816	0.000185124	0.000769423
ALG13	6.7732e-05	3.44759e-05	0.000428195	0.000237132	0.000767535
MMS19	8.9578e-05	0.000399637	9.70414e-05	0.0001805	0.000766756
DCTN4	1.04415e-05	0.000284839	0.000430446	4.08738e-05	0.0007666
ELP2	9.70724e-05	0.000564596	5.80969e-05	4.671e-05	0.000766476
NRG2	7.68237e-06	0.000477089	0.000249336	3.0418e-05	0.000764524
KMT5B	8.97162e-05	0.00039082	0.000133139	0.000150239	0.000763914
NACC2	0.000115193	0.000254926	0.000284457	0.00010833	0.000762905
WDR48	0.000145243	0.000190765	0.000347686	7.64469e-05	0.000760141
DDX39B	9.9206e-05	0.000379185	8.85049e-06	0.000272434	0.000759675
SEC16A	0.000132682	0.00043454	8.28433e-05	0.000109537	0.000759603
TRMT13	5.23499e-06	0.000404164	0.000254715	9.33262e-05	0.000757441
BACE1	0.000281039	0.000294115	0.000125304	5.63097e-05	0.000756768
CTDSP2	6.94895e-05	0.000141932	0.000296775	0.000248001	0.000756197
POU6F1	6.03024e-05	0.000399901	0.000239008	5.68506e-05	0.000756063
BAMBI	0.000500911	2.00766e-05	8.71474e-05	0.00014766	0.000755795
POLR1B	5.54821e-05	0.000376669	0.000200293	0.000121231	0.000753675
MAGT1	8.37054e-05	0.000272055	0.00021772	0.000176266	0.000749747
GCN1	3.6294e-05	0.000338922	0.000105049	0.000266621	0.000746886
SSH1	0.000195979	0.000299808	0.000205103	4.54862e-05	0.000746375
COLQ	1.6266e-05	0.00023369	0.000338352	0.000157173	0.000745482
RPRD1B	0.000132259	0.000540577	6.27872e-05	8.82258e-06	0.000744446
SLC38A7	2.41919e-07	0.000219018	0.000344987	0.000179425	0.000743671
ALKBH1	9.74257e-06	0.000501969	0.000140651	9.10609e-05	0.000743424
FAF2	0.000110525	0.000228367	0.000290707	0.000110995	0.000740594
STT3A	0.000129612	0.000505667	9.15964e-05	1.32326e-05	0.000740108
KPNA6	6.1781e-05	7.06252e-05	0.000326809	0.000276745	0.00073596
AP1G1	2.74593e-05	0.000134762	0.000536696	3.6239e-05	0.000735156
RNF146	9.14001e-05	0.000223007	0.000324944	9.57818e-05	0.000735133
GGT7	3.69561e-06	0.000339444	0.000210722	0.000180444	0.000734306
PTGIR	0.000387576	0.000161613	2.7965e-05	0.000156313	0.000733467
EPG5	6.03369e-05	0.000437678	0.000225431	8.33769e-06	0.000731783
GIGYF1	0.00013517	0.000297446	0.000255428	4.32294e-05	0.000731273
WARS2	1.55299e-05	3.39388e-05	0.000319603	0.000360854	0.000729926
ANKRD13B	0.000179796	0.00015506	0.000271246	0.000122492	0.000728595
WDR82	2.5128e-05	0.00019777	0.000358119	0.000146078	0.000727095
PTCD3	3.4379e-05	0.000239662	0.000356003	9.51162e-05	0.00072516
TMEM263	4.29524e-05	0.000213597	0.000200598	0.000267814	0.000724962
SH3BP5L	7.71137e-05	0.000171624	0.000209755	0.000258225	0.000716717
TAF4	0.000168003	0.000336808	0.000165737	4.25589e-05	0.000713107
SEH1L	8.81718e-06	5.35397e-05	0.000381687	0.000268118	0.000712161
ARHGAP23	0.000211213	4.65826e-05	0.000430295	2.25799e-05	0.00071067
SLC36A1	0.000144735	0.000175383	0.000217948	0.000171268	0.000709334
SLC35E2B	6.78943e-05	5.89096e-05	0.000485259	9.62091e-05	0.000708272
FRA10AC1	0.000110586	0.000111113	0.000365298	0.000117385	0.000704382
PCDHB2	0.000127395	5.26706e-05	0.000292701	0.000231549	0.000704315
ERLIN2	5.42069e-05	7.5709e-05	0.000287449	0.00028597	0.000703334
TMEM232	0.000398273	0.000286542	1.15621e-05	5.78058e-06	0.000702158
DDX42	3.70878e-05	0.000334722	0.000321374	7.54632e-06	0.00070073
PACS2	3.65274e-05	8.75188e-05	0.000326684	0.000245725	0.000696455
TRAPPC12	3.92965e-05	0.000144182	0.000369967	0.000142723	0.000696169
DZANK1	6.09983e-05	0.000540867	6.15304e-05	1.83597e-05	0.000681755
INTS9	4.88095e-05	0.000361771	0.000225908	4.37521e-05	0.00068024
NCBP1	2.88714e-05	0.000282971	0.000313176	5.11173e-05	0.000676137
TENT4A	0.00013104	0.000232644	0.000161358	0.000149983	0.000675025
PHF10	0.00014078	0.000229727	0.000164794	0.000138595	0.000673897
VPS16	0.000169611	5.63843e-05	7.41528e-05	0.000373182	0.00067333
OSBP	0.000138129	0.000131607	0.000227669	0.000174795	0.0006722
KDM4A	8.16369e-05	0.000406953	0.000121769	6.13339e-05	0.000671693
DHX40	1.1565e-05	9.83627e-05	0.000470049	9.07476e-05	0.000670724
FAM193B	4.70275e-06	0.000352972	0.000115849	0.00019534	0.000668864
LSS	0.000162629	0.00018619	0.000101813	0.000215233	0.000665865
POLR1A	0.00011163	0.00030338	0.000115631	0.000132204	0.000662846
HOXA4	9.84849e-05	5.35158e-05	0.000233382	0.000276426	0.000661808
ATG14	2.58582e-05	0.000304499	0.000305145	2.47942e-05	0.000660297
PLXNA3	3.62855e-05	0.000299353	0.000233588	9.08768e-05	0.000660103
N4BP2L2	6.4898e-06	0.000523988	1.94579e-05	0.000109868	0.000659804
PANK3	3.14443e-05	0.000163975	0.000332628	0.000130054	0.000658101
ZBTB26	6.18433e-07	4.72353e-05	0.00042058	0.000189066	0.000657501
PUS7	0.000101594	0.000245568	0.000179065	0.000129471	0.000655698
CDC16	5.21093e-05	0.00041091	0.000155839	3.6767e-05	0.000655625
STRADA	6.79589e-05	0.00032575	0.000201218	6.02004e-05	0.000655127
LHCGR	8.37937e-05	5.27972e-06	0.00026923	0.000296793	0.000655096
MTBP	0.000130559	0.000476831	1.32767e-05	3.37319e-05	0.000654398
UPF3A	2.17212e-05	0.000240739	0.000266243	0.000122253	0.000650957
TBC1D9B	8.73006e-05	8.42582e-05	0.000238484	0.000237488	0.000647531
MORC2	0.000170985	0.000190781	0.000231492	5.40112e-05	0.00064727
KCTD13	2.28124e-05	0.000233865	0.000216599	0.000171316	0.000644592
DAZAP1	3.64274e-05	0.000210284	0.000169694	0.000228135	0.00064454
PTPN23	8.54028e-05	3.67115e-05	0.000267857	0.000252736	0.000642707
ZCCHC17	0.000124195	6.25107e-05	7.93662e-05	0.000372998	0.00063907
GPR153	0.000260366	6.35208e-06	0.00028625	8.35899e-05	0.000636558
CCDC191	1.64147e-05	0.000310578	0.000239664	6.64195e-05	0.000633076
PKDCC	1.36883e-05	1.82103e-05	0.000529631	6.77677e-05	0.000629298
C15orf39	1.97332e-06	0.000278557	7.13771e-05	0.00027664	0.000628548
FOXK2	0.000260358	0.000215126	5.95058e-05	9.2686e-05	0.000627676
VASH1	0.000351232	0.00017009	1.92755e-05	8.69676e-05	0.000627565
ZSWIM8	3.84829e-05	0.000364887	2.24659e-05	0.000201145	0.000626982
KLHL26	3.99327e-05	6.31948e-05	8.11783e-05	0.000442648	0.000626954
NUDT12	2.1408e-05	0.000228984	0.000288076	8.63739e-05	0.000624842
TDRD7	1.3005e-05	0.000193053	0.000379045	3.79007e-05	0.000623004
RARS2	0.00027329	0.000255181	9.27553e-05	1.56921e-06	0.000622796
CTTNBP2NL	4.95709e-05	0.000192233	0.000365346	1.37275e-05	0.000620877
EMC1	6.78672e-05	6.09566e-05	0.000142587	0.000346827	0.000618237
MAU2	2.16031e-05	0.000340502	0.000168626	8.54377e-05	0.000616169
TMEM181	7.22436e-06	0.000253861	0.000207892	0.000146981	0.000615959
DIDO1	3.02402e-05	0.000195417	0.000232363	0.000157781	0.000615802
ELP1	5.01136e-05	8.81617e-06	0.000300658	0.000253644	0.000613232
NKD2	0.000252574	0.00028561	5.98465e-05	1.40681e-05	0.000612098
HTR2C	0.000140166	0.000320091	5.74063e-05	9.30928e-05	0.000610756
COLGALT1	7.37122e-05	5.36645e-06	7.60355e-05	0.000455429	0.000610543
TMEM214	1.7133e-05	0.000393191	1.76225e-05	0.000180617	0.000608563
SUGP2	5.63797e-05	0.000234715	0.000138318	0.000171873	0.000601285
BRD1	7.33097e-05	0.000211912	0.000198274	0.000117611	0.000601107
TECTA	2.1338e-05	0.000543822	3.54845e-05	2.60581e-07	0.000600905
KDM7A	9.36466e-05	6.23764e-05	0.000394559	4.45933e-05	0.000595176
RIOK3	0.000517165	7.30501e-05	1.03373e-06	1.10413e-06	0.000592353
KBTBD2	0.000293411	4.77243e-05	0.000190084	6.06752e-05	0.000591895
ANKLE2	0.000293032	0.000100623	0.000105832	9.21755e-05	0.000591662
SRFBP1	2.30601e-05	7.33149e-05	0.000349644	0.000143439	0.000589457
TYW1	3.97401e-05	0.00040515	0.000131679	1.08452e-05	0.000587414
ACACB	4.59739e-05	0.000292971	0.000222987	1.46179e-05	0.00057655
HR	0.000228527	0.000144375	0.000132839	7.03466e-05	0.000576088
ZBTB17	9.11096e-05	0.000135071	0.000158331	0.000188239	0.000572751
SLC4A1AP	2.47302e-05	4.14685e-05	0.000327322	0.000178275	0.000571796
TPP1	0.000111677	0.000146222	0.000185324	0.000128541	0.000571765
RNF103	0.000149887	0.000156674	0.000239644	2.00904e-05	0.000566295
APLP2	0.00011449	7.81386e-05	0.000180384	0.000193172	0.000566184
AKAIN1	5.85908e-06	3.07279e-05	0.000376392	0.000152236	0.000565215
QSOX2	0.000213233	0.000254383	5.10289e-05	4.41097e-05	0.000562754
KHNYN	3.10227e-05	0.000134143	0.000179958	0.000217214	0.000562338
STK35	0.000336895	0.000128144	1.35406e-05	8.35965e-05	0.000562176
GNA11	0.000176673	1.31089e-05	0.000226435	0.000141396	0.000557612
AVIL	1.40443e-05	0.000101468	0.000316346	0.000124015	0.000555873
BRD9	0.00021602	0.00010806	0.000105651	0.000122887	0.000552618
SOCS6	3.45963e-05	4.714e-05	0.000252732	0.000215755	0.000550223
MEX3C	8.89224e-05	0.000160132	0.000126457	0.000173601	0.000549111
HEATR6	3.33504e-05	0.000334187	0.000172223	6.13016e-06	0.00054589
USP14	2.34465e-05	0.000272052	0.000226972	2.20827e-05	0.000544553
PRPF3	3.52218e-05	0.000232612	0.00019588	8.07521e-05	0.000544466
GRIA4	0.00017186	1.32993e-06	0.000155736	0.000214254	0.00054318
ZFP91	0.000109003	0.000169132	0.000242437	2.15917e-05	0.000542164
TXLNA	9.62254e-05	0.000146135	0.000201522	9.80196e-05	0.000541903
VPS33B	5.3895e-06	0.000267986	0.000121411	0.0001456	0.000540387
TFE3	0.000201171	7.62863e-05	4.85244e-05	0.000210521	0.000536503
PLAA	1.74109e-05	0.000237333	0.000239845	3.71125e-05	0.000531702
AIDA	2.48653e-05	0.000110889	0.000268416	0.000124083	0.000528252
NCAPD3	7.30893e-06	0.000315592	0.000158599	4.45831e-05	0.000526083
ZC3H7A	0.000112122	7.75894e-05	0.00026596	6.86401e-05	0.000524311
LRRC19	2.25376e-05	0.000113907	0.000308967	7.23672e-05	0.000517779
SORBS3	0.00019491	5.91774e-05	0.000110864	0.000149813	0.000514765
ADAMTS13	2.9195e-05	0.000244609	6.11236e-05	0.000176974	0.000511902
INSIG2	0.00025905	8.24963e-05	0.00013065	3.63285e-05	0.000508525
IPO5	0.0001444	0.000253526	7.43317e-05	3.40905e-05	0.000506348
GALNT11	3.09791e-05	2.48188e-05	0.000440645	7.81378e-06	0.000504256
MTFR1	1.20613e-05	0.000112013	0.000219966	0.000159714	0.000503755
TXNDC11	4.88838e-05	0.000105997	0.00026709	8.04313e-05	0.000502402
PRDM15	4.88033e-05	0.000258208	0.000117688	7.58765e-05	0.000500576
PRSS38	1.89377e-05	0.000132908	0.000110845	0.000236752	0.000499444
CFAP221	1.87276e-05	0.000236217	6.55212e-05	0.00017669	0.000497156
SLC9B2	9.92034e-05	0.000303175	7.43688e-05	1.70408e-05	0.000493788
BBS1	1.61172e-05	0.000231204	0.000182485	6.30935e-05	0.0004929
PIGG	3.79594e-05	0.00019696	6.79133e-05	0.000187943	0.000490776
MOSPD1	3.08907e-05	0.000114529	0.000232271	0.000112901	0.000490592
RUSF1	9.14109e-06	0.00045828	9.6078e-06	1.01478e-05	0.000487177
ZSCAN20	0.000129011	0.000195084	0.000122498	3.93763e-05	0.000485969
TCFL5	5.13148e-06	5.7255e-05	0.000282933	0.000138512	0.000483831
BRSK2	2.79344e-05	0.000361403	3.00729e-05	5.93183e-05	0.000478728
STK11IP	2.77867e-05	0.000389625	1.87945e-05	4.01416e-05	0.000476348
AGTPBP1	4.57032e-06	5.07499e-05	0.000171138	0.000248994	0.000475452
STRIP1	2.45643e-05	0.000127385	0.000194835	0.000127386	0.000474171
NAT10	1.72895e-05	0.000304734	6.98856e-05	8.18659e-05	0.000473776
RNASEL	8.11298e-05	0.000136745	9.98943e-05	0.00015279	0.00047056
NPLOC4	5.14978e-05	0.000227771	3.4388e-05	0.000156017	0.000469674
SLC49A4	7.4365e-05	4.17932e-05	0.000303735	4.65292e-05	0.000466423
ZNF143	4.68397e-05	0.000292849	0.000100165	2.57576e-05	0.000465612
SLCO5A1	0.000130337	0.000324373	9.70953e-06	9.0759e-07	0.000465327
PHTF1	7.87165e-05	0.000143095	9.52053e-05	0.000148114	0.000465131
SHROOM2	0.000236259	0.000104816	7.30059e-05	5.04037e-05	0.000464485
EPM2AIP1	2.13874e-06	0.000309121	0.000122572	3.06243e-05	0.000464457
LIG4	9.68482e-05	0.000110969	0.000240066	9.41094e-06	0.000457294
QTRT2	1.38965e-05	0.000191125	0.000193828	5.7565e-05	0.000456415
ATP7A	2.88398e-05	6.46196e-05	0.000311798	4.83115e-05	0.000453569
ZMIZ2	8.49146e-05	0.00015427	4.25501e-05	0.000171567	0.000453302
CLCN6	7.36842e-05	4.13039e-05	0.000158058	0.00017932	0.000452365
USP7	0.000196796	0.000138939	8.42944e-05	3.165e-05	0.000451679
IQCM	0.000114188	9.08319e-05	0.000121794	0.000121341	0.000448155
CHFR	9.71838e-05	0.000257741	5.86708e-05	2.98299e-05	0.000443425
ZSCAN29	2.77531e-05	0.000109908	0.000217059	8.79763e-05	0.000442697
OGFOD1	3.32054e-05	5.64931e-05	0.000264689	8.31239e-05	0.000437512
LZTR1	6.08812e-05	5.72686e-05	0.00010849	0.000208759	0.000435399
DAGLB	5.68045e-05	0.000145508	2.86532e-05	0.000199758	0.000430724
GLB1L	7.04186e-05	0.000200777	3.80823e-05	0.000118817	0.000428094
EPGN	7.09188e-06	0.000137004	0.000115331	0.000167845	0.000427272
SARM1	0.000333776	3.29406e-05	3.65154e-05	2.06409e-05	0.000423873
NAXD	3.59333e-05	0.000293973	4.82666e-05	4.53203e-05	0.000423493
ZNF746	0.000142399	0.000262696	1.50973e-05	2.28932e-06	0.000422482
LGALS8	1.52835e-05	2.94395e-05	0.000254448	0.000121723	0.000420895
CDK20	8.95325e-05	0.000157582	0.000108273	6.24926e-05	0.00041788
CEP76	3.3761e-05	8.63065e-05	0.000128878	0.000166346	0.000415292
ZNF410	2.32721e-05	0.000238845	0.00010574	4.58911e-05	0.000413748
DDX50	3.33227e-05	0.000239457	0.000132904	1.1864e-06	0.000406871
DNAJC27	2.71285e-05	8.35499e-05	0.00013585	0.000160078	0.000406607
LEPROT	5.04248e-05	0.000112518	0.000229114	8.37896e-06	0.000400436
FAM210A	7.16506e-05	8.64499e-05	0.000206216	3.30971e-05	0.000397414
LDB1	5.93347e-05	0.000161744	0.000133718	4.134e-05	0.000396137
CAV3	3.806e-05	1.41638e-05	0.000180369	0.00016324	0.000395833
ZKSCAN5	2.28251e-05	0.00026059	6.15067e-05	4.96795e-05	0.000394601
PPP2R2D	0.000174891	6.94325e-05	8.38494e-05	6.07436e-05	0.000388917
ALDH8A1	4.07686e-07	2.6338e-05	0.000287431	7.34904e-05	0.000387667
TERB1	1.40286e-05	0.000220555	6.48743e-05	8.71557e-05	0.000386613
UPRT	3.81492e-05	1.71691e-05	0.000254348	7.68311e-05	0.000386497
POP1	1.11776e-05	0.000275109	7.83057e-05	2.05309e-05	0.000385123
IKBKB	3.49809e-05	0.000218849	0.000103019	2.66519e-05	0.000383501
TMEM198	4.98238e-06	9.3583e-05	0.00013341	0.000148624	0.0003806
CACNB1	7.00776e-05	0.000130586	0.00011295	6.39284e-05	0.000377543
DYNC1LI2	5.41144e-05	2.59324e-05	0.00019023	0.0001053	0.000375576
TMEM184C	2.59961e-05	0.000260791	3.96529e-05	4.6252e-05	0.000372692
FBXL19	1.21482e-05	0.000229941	0.000100452	2.80206e-05	0.000370561
EDC4	2.88928e-05	0.000212621	5.37943e-05	7.51711e-05	0.000370479
UBE2Z	6.33406e-05	0.000204937	1.18432e-06	9.66826e-05	0.000366144
SLC7A6	4.79908e-05	7.55856e-05	5.46931e-05	0.000185646	0.000363915
NRDE2	1.03711e-05	0.00015331	0.000141273	5.89068e-05	0.00036386
AGFG2	1.62953e-05	0.000119073	0.000109421	0.000117786	0.000362575
UPF1	5.29341e-05	0.000201223	3.74435e-05	6.98917e-05	0.000361492
ZBTB4	0.00019153	5.62119e-05	9.72076e-05	1.62387e-05	0.000361188
GTF3C4	6.78845e-05	1.6594e-05	0.000186298	8.37197e-05	0.000354496
KLHL28	2.41844e-05	0.000125141	0.000201064	3.37313e-06	0.000353762
GATD1	5.19403e-05	0.0001253	0.000163623	1.01132e-05	0.000350977
ABCB10	2.29112e-05	0.000217335	2.69476e-05	8.32274e-05	0.000350422
GABPB1	0.000116321	7.36153e-05	0.000137018	2.08641e-05	0.000347819
AP1AR	3.21932e-05	1.99002e-05	0.000256213	3.84095e-05	0.000346716
TYRO3	0.000120451	9.50734e-05	3.15761e-05	9.86925e-05	0.000345793
CDC42EP4	6.195e-05	6.84505e-05	0.000140185	7.44678e-05	0.000345053
LMTK2	0.000177925	7.95533e-05	6.81137e-05	1.53878e-05	0.000340979
MED26	7.49378e-06	0.000160941	9.37819e-05	6.94104e-05	0.000331627
DYNC1LI1	8.68895e-05	0.000135439	7.97178e-05	2.76478e-05	0.000329694
SUSD5	7.42066e-05	4.63431e-05	0.000140537	6.84799e-05	0.000329566
EVI5L	2.19767e-05	0.000208722	6.10093e-05	3.78539e-05	0.000329562
SUPV3L1	1.11141e-05	0.000129134	0.000132787	5.5165e-05	0.0003282
PATL1	6.13386e-06	5.33954e-05	0.000220352	4.75843e-05	0.000327465
XPC	5.37774e-06	4.13434e-05	0.000259879	2.05545e-05	0.000327155
ZNF236	2.12979e-05	4.95304e-05	0.000127214	0.000128951	0.000326993
CDIP1	4.44795e-05	5.31354e-05	0.000198697	2.70409e-05	0.000323353
PROZ	4.58989e-06	0.000188904	7.62969e-05	4.74554e-05	0.000317246
ESRRB	4.03217e-05	9.33927e-05	2.98557e-05	0.000153549	0.000317119
MAPK7	0.00021819	2.61371e-05	5.99035e-05	8.33401e-06	0.000312565
MED1	2.69903e-05	0.000109481	0.00017325	2.43931e-06	0.000312161
LANCL1	3.14386e-05	9.76827e-05	0.000135445	4.66561e-05	0.000311222
PLPPR2	4.04484e-05	0.000153421	1.54749e-05	9.46602e-05	0.000304005
ZNF653	4.10071e-05	8.97668e-05	0.000138175	2.63861e-05	0.000295335
ACSL1	0.000176421	1.19961e-05	5.07006e-05	5.39795e-05	0.000293097
KCNJ13	0.000109372	2.92498e-05	8.23758e-05	6.79692e-05	0.000288967
GRPR	1.37134e-06	0.000101229	0.000160736	2.25197e-05	0.000285856
FASTKD2	1.59944e-05	0.000261771	6.34251e-06	1.19711e-06	0.000285305
ARMT1	0.0001385	9.84899e-05	4.75221e-05	7.84979e-07	0.000285297
RSPH3	8.78555e-06	3.50579e-05	0.000178242	6.23221e-05	0.000284408
ZNF623	7.99345e-05	3.69137e-05	6.89529e-05	9.64047e-05	0.000282206
UNG	5.31929e-05	0.000126786	3.90319e-05	5.83443e-05	0.000277355
TRAF6	4.30106e-06	0.000105046	4.17534e-05	0.000125112	0.000276212
WIZ	0.000112023	1.14969e-05	2.97773e-05	0.000111379	0.000264676
DNAH14	3.09066e-05	5.2268e-05	2.64055e-05	0.000154347	0.000263927
SLX4	1.20913e-05	0.000160215	3.4962e-05	5.55978e-05	0.000262866
ZBTB8B	1.29145e-05	2.95385e-05	0.000127549	9.18292e-05	0.000261832
ZNF275	2.79174e-05	0.000145299	4.09672e-05	4.14816e-05	0.000255665
LZTS3	5.20644e-05	5.56381e-06	0.000118487	7.66553e-05	0.000252771
C17orf97	3.9057e-05	0.000110785	4.41998e-06	9.84906e-05	0.000252753
LRAT	0.000140537	1.69811e-06	6.72001e-05	4.07146e-05	0.00025015
FAM168B	8.91148e-06	9.21228e-05	9.11364e-05	5.52834e-05	0.000247454
CFAP61	2.69463e-05	3.21389e-05	0.000105254	8.20762e-05	0.000246416
SLC26A8	0.000104365	0.000101172	3.38791e-06	3.47075e-05	0.000243633
KLHL11	1.59894e-05	7.9817e-05	0.000122682	1.75449e-05	0.000236033
C13orf46	6.88471e-05	1.56021e-06	3.89497e-05	0.00012068	0.000230037
SERPIND1	8.01911e-05	2.31282e-06	9.39901e-05	4.07662e-05	0.00021726
SLC9B1	5.10261e-06	2.57574e-05	0.000170062	1.37508e-05	0.000214672
HSD17B3	3.40046e-05	1.71952e-05	6.63465e-05	9.25424e-05	0.000210089
VPS18	2.5431e-05	2.06635e-05	0.000113699	4.78951e-05	0.000207688
PAFAH1B2	1.06812e-05	4.39741e-06	0.000146657	4.36178e-05	0.000205353
WDR4	1.78207e-05	9.50737e-05	7.27402e-05	5.14554e-06	0.00019078
SLC26A11	7.71909e-05	3.51364e-05	3.56551e-05	3.84503e-05	0.000186433
KCNH8	2.72537e-05	4.49956e-05	0.00010308	9.13278e-06	0.000184462
SBK2	1.14996e-05	2.60153e-05	0.000143789	2.74307e-06	0.000184047
KCNK16	2.34931e-05	3.12975e-05	0.000101686	2.71362e-05	0.000183613
ABCB6	2.1621e-05	6.94971e-06	5.57768e-05	9.78373e-05	0.000182185
HINT3	7.26501e-06	1.61156e-06	8.05388e-05	8.44061e-05	0.000173822
GATAD2A	4.79345e-05	5.30583e-05	1.91933e-05	4.89111e-05	0.000169097
IKZF4	2.15226e-06	1.61835e-05	0.000100133	4.40747e-05	0.000162544
GAL3ST2	3.31934e-05	1.10658e-05	3.95675e-05	7.55385e-05	0.000159365
C11orf96	4.42838e-06	3.61363e-05	7.95758e-05	3.37073e-05	0.000153848
NADK	6.60541e-06	2.07338e-05	5.73198e-05	6.62676e-05	0.000150927
AZGP1	1.57631e-07	1.39082e-06	9.70739e-05	3.31514e-05	0.000131774
CACNA1B	2.31399e-06	4.45686e-05	1.67209e-06	8.04298e-05	0.000128985
PCSK9	3.28446e-06	9.34394e-05	1.45352e-05	1.12086e-05	0.000122468
ALX3	1.25208e-05	8.0289e-05	2.37343e-05	3.92764e-06	0.000120472
CHERP	4.59365e-05	1.4079e-05	3.38914e-05	2.5308e-05	0.000119215
TMC3	3.07224e-05	5.46111e-05	2.1033e-05	1.27475e-05	0.000119114
ASPHD1	1.1389e-05	5.22057e-05	9.95387e-06	1.22168e-05	8.57655e-05

## Sheet: dS3 (Endocrine Decidua)
NMF weights of genes identified by cNMF as the top-expressed gene expression program in “Type III” stromal cell types across species
index	Hs_dS3	Mf_dS3	Mm_dS3-Prl8a2	Cp_dS3-PRL	sum
PRL	0.00571746	0.00580046	0.00379946	0.00490651	0.0202239
GJA1	0.00430157	0.000508352	0.00293482	0.0010519	0.00879665
HTRA1	0.000518254	0.00660036	0.00115799	0.000272408	0.00854901
ADM	0.00132219	0.00336146	0.00328457	7.18214e-05	0.00804004
HAND2	0.00349888	0.000316107	0.00188459	0.0019686	0.00766817
CLMP	0.000688666	0.0026258	0.00214113	0.00201417	0.00746977
AEBP1	0.00211424	0.000261948	0.00297282	0.00187245	0.00722146
BTBD3	0.00423438	6.74446e-05	0.00221566	0.000696549	0.00721403
TMED10	0.00390756	0.00124702	0.0019038	8.82927e-05	0.00714667
C1QTNF1	0.00313449	0.00282391	0.000728484	0.000258546	0.00694543
PLPP3	0.00342049	0.000625599	0.00216234	0.000157762	0.00636619
SGK1	0.000273133	0.00374751	0.00187165	0.000272552	0.00616485
TMEM59	0.00390734	0.00146429	0.000301702	0.000154781	0.00582812
FADS3	0.002492	0.000402371	0.00097916	0.00189061	0.00576414
RAP1B	0.00410481	6.49627e-05	0.00141977	8.15961e-05	0.00567114
SLC6A8	0.00216533	0.0016218	0.00176322	6.2483e-05	0.00561282
LOX	0.00192331	0.00138473	0.00151351	0.000717604	0.00553915
SLC7A8	0.00105494	0.00198511	0.000489843	0.0019908	0.00552069
BNIP3	0.00218968	0.00085184	0.00191867	0.000411774	0.00537196
PRDM1	0.00260143	0.000367906	0.000634812	0.00161318	0.00521732
RORB	0.00186093	0.000591918	0.00249756	0.000250349	0.00520076
ELOB	0.00367155	0.000522936	0.000268879	0.000376866	0.00484023
PBXIP1	0.000897735	0.00248241	0.0011699	0.000200533	0.00475058
EDNRA	0.000263096	0.00205219	0.000696508	0.00165552	0.00466732
DTNA	4.86447e-05	0.000359496	0.00392582	0.000286722	0.00462068
SEC61G	0.00420936	0.0001642	0.000103553	0.000137933	0.00461504
TMBIM6	0.00245674	0.00143296	0.000681581	1.21104e-06	0.00457249
HEXA	0.00170838	0.000453251	0.00202277	0.000200565	0.00438497
PRLR	0.00183683	0.00191634	0.000314178	0.000116462	0.00418382
SSR3	0.00285116	0.000767312	0.000499449	3.68481e-05	0.00415477
DNAJB9	0.00259437	0.000648075	0.000757791	8.0328e-05	0.00408057
FOSL2	0.0021799	0.000186921	0.00116021	0.000543451	0.00407048
H6PD	0.00124383	0.0013206	0.00127612	0.000100071	0.00394061
SPTLC2	0.000250391	0.000324417	0.00209016	0.00126641	0.00393137
PDGFRA	0.00182926	0.000486376	0.000487291	0.00110551	0.00390844
RAI2	0.00146817	0.00153305	0.000881857	2.5111e-05	0.00390819
PTTG1IP	0.00199474	0.000748334	0.00102392	6.85752e-05	0.00383557
SMIM14	0.00245295	4.5673e-05	0.000504387	0.000809917	0.00381293
GABARAPL1	9.16404e-05	0.00122971	0.00162504	0.000651436	0.00359782
ERLEC1	0.00214124	0.00127178	2.21859e-05	8.82091e-05	0.00352342
LARP6	0.000983726	0.00131441	0.00111495	9.83517e-05	0.00351144
ABHD5	0.00160379	0.00138829	0.000386051	4.54041e-05	0.00342353
NAGLU	0.00121163	6.43813e-06	0.0020058	5.68769e-05	0.00328075
HSPA5	0.00112573	0.00129431	0.000756213	5.74302e-05	0.00323369
SEC62	0.00111334	0.00014302	0.000279777	0.00168424	0.00322038
AXL	0.00227231	0.000119273	0.000388312	0.000388096	0.00316799
LMAN1	0.00202335	0.000870398	6.75051e-05	0.000170042	0.0031313
ERO1A	0.00124486	0.000156616	0.00146997	0.00025816	0.00312961
SLC3A2	0.000771851	0.00123617	0.000161249	0.00087145	0.00304072
PRUNE2	3.75073e-05	0.000949978	0.00170679	0.000286414	0.00298069
RHOQ	0.00136841	0.000190472	0.00139271	2.1043e-05	0.00297263
INSIG2	0.000626508	0.000228901	0.00141701	0.000633911	0.00290633
IP6K3	0.0010989	0.00162794	4.19943e-05	6.50639e-05	0.00283391
TMEM50A	0.00114029	0.000180518	0.00134202	0.000169508	0.00283234
IL13RA2	0.000925808	0.000855474	0.00033053	0.000689851	0.00280166
SERP1	0.00222588	0.000442035	8.19866e-05	1.72546e-05	0.00276716
MTHFS	0.00115275	0.000432235	0.000390085	0.000783288	0.00275836
LRP1	6.91636e-05	0.000446856	0.00210072	9.74188e-05	0.00271416
TBX3	0.000416721	0.000982525	0.000228358	0.000982404	0.00261001
FICD	0.00167802	0.000716428	0.00012621	7.01142e-05	0.00259078
FADS2	0.000172296	0.00159533	0.000374332	0.00043564	0.0025776
MAP1LC3A	0.000716397	4.97274e-05	0.00138079	0.000187343	0.00233425
ARPC1A	0.00180601	0.000278268	0.000121999	1.44398e-05	0.00222072
SELENOK	0.000643017	0.000518769	0.000856028	0.00019324	0.00221105
EIF1	0.00158119	0.000287091	4.78554e-06	0.000301144	0.00217421
BLCAP	0.00079932	0.000925268	0.000258368	0.000164235	0.00214719
PPFIA1	0.000772479	0.000627001	3.48648e-05	0.000640743	0.00207509
CRTAP	0.00188158	2.49171e-05	3.01729e-05	0.000131646	0.00206831
CERK	0.000480751	0.000770404	0.000797799	5.62496e-06	0.00205458
ZBTB38	0.000132379	0.000309959	0.00154713	1.54556e-05	0.00200492
COPS9	0.0015469	6.51455e-05	0.000352553	2.25552e-05	0.00198715
ZCCHC24	0.000985993	0.000525048	0.000449232	1.60254e-05	0.0019763
PLIN2	0.000210135	0.000220903	0.000584699	0.000886384	0.00190212
CSTB	0.00085493	0.000135441	0.000133701	0.000769552	0.00189362
HSPA13	0.00116548	0.000255821	0.000382954	8.19109e-05	0.00188617
CCPG1	0.00109131	0.000339542	0.000419544	1.85903e-05	0.00186899
AIFM2	0.00164688	5.87013e-05	2.33684e-05	3.08831e-05	0.00175983
MAP1LC3B	0.000508866	0.000120542	0.000570957	0.000540765	0.00174113
ANTXR1	0.000459165	0.000147295	0.00106843	5.87458e-05	0.00173364
PFN2	0.00153475	0.000112732	7.67761e-05	1.88796e-06	0.00172614
NCSTN	0.000879325	0.000228947	0.00058239	4.50326e-06	0.00169517
BABAM2	0.00010065	0.000620476	0.000560272	0.000388746	0.00167014
LAMTOR5	0.00123756	0.000251308	0.000118962	3.12785e-05	0.00163911
SLC10A3	0.000571797	0.000291945	0.000645544	0.000125068	0.00163435
MINDY4	0.000103972	0.00017803	0.00129883	5.2735e-05	0.00163357
GGCX	0.000278149	0.0011142	1.24124e-05	0.000216848	0.00162161
CHPF	0.00120323	0.000247387	0.000120637	4.22685e-05	0.00161353
LIMS2	0.000376378	0.000135328	0.000935063	0.000155006	0.00160178
SCP2	0.000204829	0.000301441	0.000992566	0.000101782	0.00160062
OSMR	0.000114039	0.00038181	0.000444433	0.000635306	0.00157559
DNAJC3	0.00108599	8.11987e-06	0.00042942	2.97858e-05	0.00155332
RER1	0.00114044	0.000377106	1.35606e-05	1.99443e-05	0.00155105
KHDRBS3	0.000353786	5.25416e-05	0.000396487	0.000726547	0.00152936
PRKAR1A	0.000325889	0.000591904	0.000542125	6.35209e-05	0.00152344
CHPF2	0.000864556	0.000310478	0.000301503	8.71378e-06	0.00148525
TSPAN31	0.000823364	0.000310121	0.000215812	8.70305e-05	0.00143633
SLC35C1	0.00108752	0.00018875	7.96043e-05	7.45269e-05	0.0014304
TMEM167B	0.0010563	9.17926e-05	0.000154013	0.000123135	0.00142524
HTR2A	0.00034265	3.72874e-05	0.000646064	0.000363095	0.0013891
WLS	0.000620593	0.000136562	0.000296894	0.000320484	0.00137453
LRP10	0.000435997	0.000137665	0.000442972	0.000228086	0.00124472
TMED4	0.000881807	0.000106834	0.000204236	2.70309e-05	0.00121991
BRF2	0.000881578	0.000195595	3.10542e-06	4.82269e-05	0.0011285
ZDHHC24	0.000760601	0.000325533	5.86595e-06	3.50117e-05	0.00112701
HERPUD1	0.000193855	0.000724669	0.000166256	1.6973e-05	0.00110175
TOLLIP	0.000563153	3.31295e-05	0.000305058	0.000174366	0.00107571
MOCS2	0.000879791	3.94569e-05	8.0931e-05	6.80551e-05	0.00106823
RIOK3	0.000390535	0.000376305	0.000190797	4.10451e-05	0.000998682
ROCK2	0.000242975	9.23044e-05	0.0005199	0.000136448	0.000991628
MMGT1	0.000552166	0.000247537	4.76856e-05	0.000143644	0.000991032
DNASE1L1	0.000500189	2.06921e-06	0.000411876	1.10284e-05	0.000925162
NOL3	0.000564295	0.000251371	4.89809e-05	4.30793e-05	0.000907726
TRAM1	0.000702385	0.00013512	5.40918e-06	5.19808e-05	0.000894894
NUMBL	0.000230213	3.5069e-05	0.000251153	0.000376278	0.000892712
KIAA1191	0.000457239	0.000103946	0.000129411	0.000192251	0.000882846
MSANTD4	0.000660284	0.000192123	3.59273e-06	1.1858e-07	0.000856118
C3orf14	0.000441941	0.000228773	3.1766e-05	0.00012432	0.0008268
HAX1	0.0004215	0.00010022	0.000218644	5.63954e-05	0.00079676
CKAP4	9.9465e-05	0.000250392	0.000435853	7.34193e-06	0.000793052
TPRG1L	0.000272535	3.49191e-05	0.000222157	0.000215802	0.000745414
TUSC2	0.000436731	3.62723e-05	0.00016427	9.41424e-05	0.000731416
TEF	0.00027233	0.000223175	0.000175418	3.0515e-05	0.000701438
YIPF6	0.000300638	0.000134241	0.000144893	0.000110703	0.000690476
HS1BP3	0.00014666	6.0846e-05	0.000422591	2.44633e-05	0.00065456
CTBS	0.000483921	1.09988e-06	8.36904e-05	6.41736e-05	0.000632885
SALL1	0.000192047	5.34772e-05	0.000310202	1.44889e-05	0.000570215
MBTPS2	0.000104625	3.60355e-05	4.26427e-05	0.000386661	0.000569964
PPP1R11	0.000206044	5.38608e-05	0.0002312	6.79301e-05	0.000559035
GOSR2	0.000380021	7.26831e-05	4.78392e-05	2.12132e-05	0.000521757
ZMPSTE24	0.000214776	6.51027e-05	0.000192891	3.6511e-05	0.000509281
SRPRA	0.000236969	7.99406e-05	0.000121072	6.59555e-05	0.000503937
PERM1	0.000221896	2.8423e-05	6.05377e-06	0.000198437	0.00045481
HOXD8	0.000289755	0.000125129	1.54411e-05	2.26313e-05	0.000452957
CREBL2	2.47859e-05	0.000209123	0.000177969	2.84115e-05	0.000440289
YKT6	0.000339405	1.66495e-05	2.3713e-05	4.6683e-05	0.00042645
C2orf73	0.000311636	9.44757e-05	6.0402e-06	1.11755e-05	0.000423327
RNF25	0.000178713	8.63312e-05	0.000122375	3.13273e-05	0.000418746
ZBTB43	0.000146928	4.97263e-05	4.52705e-05	0.000176206	0.00041813
CCDC47	2.98541e-05	5.24948e-05	9.20796e-05	0.000116069	0.000290498
FITM2	8.11337e-05	4.24875e-05	2.8395e-05	4.12673e-06	0.000156143
ZMYND12	7.48143e-05	4.62337e-06	5.87064e-05	1.64644e-05	0.000154608

## Sheet: DESeq2 Te ESF Base v MPA
DESeq2 Output for in vitro decidualization of Tenrec endometrial stromal fibroblasts, Base media vs. MPA comparison
gene_name_long	baseMean	log2FoldChange	lfcSE	stat	pvalue	padj
MSTRG.1 (MSTRG.1)	932482	0.263987	0.192049	-1.69899	0.0893213	0.221841
MSTRG.2 (MSTRG.2)	149.412	-0.123896	0.238414	1.63109	0.102872	0.245765
MSTRG.3 (MSTRG.3)	507.494	0.151927	0.124921	-1.51194	0.130549	0.291663
MSTRG.4 (MSTRG.4)	183.703	-0.115128	0.235862	1.69102	0.0908332	0.224588
MSTRG.5 (MSTRG.5)	154.282	0.349051	0.2154	-2.40867	0.0160106	0.058884
MSTRG.6 (MSTRG.6)	3053.4	0.035979	0.150404	-0.353941	0.723383	0.850547
ADAMTSL5 (MSTRG.8)	217.715	-0.125454	0.108871	1.36438	0.172447	0.353866
REEP6 (MSTRG.9)	31.2463	-0.107227	0.186998	1.0448	0.296114	0.504682
PCSK4 (MSTRG.10)	32.6402	0.059142	0.171556	-0.610892	0.541271	0.727767
C19orf25 (MSTRG.11)	456.844	-0.00570949	0.084809	0.0751916	0.940062	0.969909
MSTRG.12 (MSTRG.12)	476.952	0.274948	0.0827269	-3.61308	0.000302578	0.00202888
DAZAP1 (MSTRG.14)	1413.3	0.0583353	0.0671917	-0.922066	0.356494	0.569915
GAMT (MSTRG.16)	74.5889	-0.126776	0.152961	1.17343	0.240625	0.441945
NDUFS7 (MSTRG.17)	488.297	0.156912	0.0974816	-1.83661	0.0662679	0.178667
PWWP3A (MSTRG.18)	557.574	0.150219	0.0781354	-2.0928	0.0363672	0.112747
CIRBP (MSTRG.20)	1990.88	0.00192077	0.0671545	-0.0295312	0.976441	0.988556
MIDN (MSTRG.21)	2429.39	0.182305	0.0704313	-2.77104	0.00558769	0.0247964
ATP5F1D (MSTRG.22)	735.834	0.0856266	0.0727091	-1.26661	0.205295	0.398195
CBARP (MSTRG.23)	83.9427	-0.166819	0.153459	1.49952	0.133739	0.296215
STK11 (MSTRG.24)	1549.12	0.074468	0.0511032	-1.5089	0.131324	0.292838
MSTRG.25 (MSTRG.25)	69.0045	-0.14176	0.165286	1.27458	0.202459	0.394417
SBNO2 (MSTRG.26)	1063.68	-0.0137673	0.0631598	0.230453	0.81774	0.905423
GPX4 (MSTRG.27)	3432.47	0.129735	0.0688752	-2.01199	0.044221	0.131536
POLR2E (MSTRG.29)	1133.37	0.0967577	0.0682268	-1.51253	0.130398	0.29151
CNN2 (MSTRG.33)	6272.34	0.410169	0.0372496	-11.1535	6.88744741271326e-29	3.462812511919955e-27
TMEM259 (MSTRG.34)	2802.17	-0.013014	0.0690634	0.201827	0.840052	0.917414
GRIN3B (MSTRG.35)	505.056	0.24998	0.117996	-2.50992	0.0120759	0.0468516
WDR18 (MSTRG.36)	229.314	-0.0351587	0.108639	0.386222	0.699333	0.836062
ARID3A (MSTRG.37)	57.2212	0.0235264	0.144051	-0.232759	0.815949	0.904516
MSTRG.39 (MSTRG.39)	1716.37	-0.00784762	0.0628866	0.132274	0.894767	0.947753
MED16 (MSTRG.40)	522.303	-0.0342553	0.0755039	0.490973	0.623445	0.787152
PTBP1 (MSTRG.46)	7412.58	0.0856105	0.0447656	-1.96399	0.049531	0.143422
PALM (MSTRG.48)	1070.56	0.286669	0.0858429	-3.64472	0.000267684	0.00181576
FSTL3 (MSTRG.50)	337.434	1.50861	0.131105	-11.7468	7.337235242778246e-32	4.053294069919966e-30
MSTRG.51 (MSTRG.51)	424.933	-0.0207987	0.0840081	0.273727	0.784294	0.884291
POLRMT (MSTRG.53)	235.525	-0.0315207	0.106189	0.351411	0.72528	0.852022
HCN2 (MSTRG.54)	232.471	0.0811006	0.105803	-0.900366	0.367925	0.58161
BSG (MSTRG.55)	35678	0.107643	0.0648919	-1.73823	0.0821702	0.208793
CDC34 (MSTRG.57)	730.904	0.161448	0.0670009	-2.56438	0.010336	0.0411965
TPGS1 (MSTRG.58)	244.003	0.0705529	0.125851	-0.712672	0.476049	0.677199
MIER2 (MSTRG.66)	1199.24	0.000594878	0.0702545	-0.00727673	0.994194	0.996943
PLPP2 (MSTRG.67)	513.081	-0.00901862	0.0736631	0.132594	0.894514	0.947712
ZNF443 (MSTRG.68)	382.621	-0.0440755	0.201464	0.94134	0.346531	0.558733
ZNF442 (MSTRG.70)	182.055	-0.0512223	0.131026	0.514143	0.607152	0.775416
ZNF791 (MSTRG.71)	178.743	-0.0195098	0.170962	0.219007	0.826644	0.909816
ZNF726 (MSTRG.72)	338.156	-0.213332	0.108743	2.28931	0.0220613	0.0758582
ZNF726 (MSTRG.73)	139.325	-0.187434	0.181049	1.58049	0.113994	0.265136
ZNF726 (MSTRG.77)	272.322	-0.290943	0.155958	2.42451	0.0153292	0.056673
ZNF669 (MSTRG.78)	723.36	-0.0821298	0.106961	0.906165	0.364849	0.577979
ZNF669 (MSTRG.80)	312.205	-0.224378	0.10489	2.46672	0.0136356	0.0517512
ZNF555 (MSTRG.83)	1351.26	0.0290755	0.159398	-0.294488	0.768385	0.876364
CFD (MSTRG.84)	21.5803	0.754081	0.407782	-2.96152	0.00306121	0.0149595
MKNK2 (MSTRG.85)	8660.16	-0.00452881	0.0593438	0.0810801	0.935378	0.967495
MSTRG.87 (MSTRG.87)	2801.25	0.0223411	0.0633232	-0.37108	0.710578	0.842768
MSTRG.88 (MSTRG.88)	24.2627	-0.0370329	0.168751	0.39595	0.692142	0.83248
CSNK1G2 (MSTRG.89)	2486.66	0.00979581	0.0531483	-0.190033	0.849284	0.922393
ADAT3 (MSTRG.90)	1046.89	-0.111561	0.0937397	1.34924	0.177259	0.360042
ABHD17A (MSTRG.91)	781.901	0.0517918	0.0690423	-0.799461	0.424023	0.633816
KLF16 (MSTRG.92)	893.353	0.0898387	0.0564922	-1.6603	0.0968541	0.235453
MSTRG.93 (MSTRG.93)	599.727	-0.122573	0.0752831	1.76348	0.0778193	0.200892
ATP8B3 (MSTRG.94)	145.985	0.132321	0.138758	-1.25665	0.208881	0.402933
MSTRG.96 (MSTRG.96)	1566.46	-0.0584709	0.0792697	0.805453	0.420558	0.631007
UQCR11 (MSTRG.97)	1094.61	-0.0512606	0.106551	0.56812	0.569954	0.748343
MBD3 (MSTRG.98)	1979.69	0.0315934	0.0711763	-0.474219	0.635343	0.795453
MSTRG.99 (MSTRG.99)	39.1028	-0.0362613	0.153778	0.364054	0.715818	0.845949
MEX3D (MSTRG.100)	1152.74	0.0369435	0.056218	-0.683705	0.494161	0.6911
MSTRG.101 (MSTRG.101)	480.211	-0.19134	0.0874969	2.42667	0.0152379	0.0564299
MSTRG.102 (MSTRG.102)	162.626	-0.0275711	0.111025	0.299318	0.764697	0.874599
MSTRG.103 (MSTRG.103)	377.721	-0.0231988	0.0848793	0.302618	0.762181	0.873341
ZNF670 (MSTRG.104)	484.357	-0.0816391	0.160003	0.788465	0.430425	0.63886
ZNF669 (MSTRG.106)	217.413	-0.109706	0.156095	1.02548	0.305138	0.514014
ZNF670 (MSTRG.108)	264.931	-0.0223473	0.141541	0.223913	0.822825	0.907947
ZNF626 (MSTRG.112)	271.949	-0.0716864	0.168246	0.716408	0.47374	0.675391
ZNF626 (MSTRG.114)	658.6	-0.229944	0.120682	2.28966	0.022041	0.0758081
AP3D1 (MSTRG.115)	4338.48	0.0204321	0.0499079	-0.42233	0.672784	0.819879
MOB3A (MSTRG.117)	3951.27	0.137154	0.0381948	-3.66441	0.000247909	0.00169966
DOT1L (MSTRG.119)	1800.75	0.110543	0.0654456	-1.782	0.0747496	0.19507
PLEKHJ1 (MSTRG.120)	238.715	0.349756	0.121699	-3.33011	0.00086811	0.00502897
AMH (MSTRG.121)	1033.84	0.148773	0.0756613	-2.12952	0.0332116	0.105224
OAZ1 (MSTRG.124)	17514.8	0.0581894	0.0334796	-1.76253	0.077979	0.201113
LSM7 (MSTRG.128)	259.69	0.0353005	0.123363	-0.361137	0.717997	0.847609
SPPL2B (MSTRG.129)	850.251	-0.0142212	0.0675032	0.224782	0.822149	0.907534
TMPRSS9 (MSTRG.130)	48.5398	0.0164402	0.158107	-0.167132	0.867266	0.932431
TIMM13 (MSTRG.131)	230.074	0.0779047	0.0949455	-0.932126	0.351272	0.563849
LMNB2 (MSTRG.132)	1047.15	0.32131	0.0866003	-4.02964	5.58634102493462e-05	0.00043983
GADD45B (MSTRG.133)	3066.19	0.304513	0.0411601	-7.52447	5.293431087093103e-14	1.2488404026913498e-12
GNG7 (MSTRG.134)	112.839	0.269497	0.26907	-1.95013	0.0511606	0.146685
SLC39A3 (MSTRG.136)	299.068	0.15294	0.0921606	-1.86769	0.0618055	0.168943
SGTA (MSTRG.137)	2598.21	0.00320805	0.0514039	-0.061325	0.9511	0.975666
THOP1 (MSTRG.138)	595.692	0.0980734	0.0862471	-1.25908	0.208003	0.401592
ZNF101 (MSTRG.140)	219.056	-0.836687	0.327542	3.46266	0.000534871	0.00333803
MSTRG.141 (MSTRG.141)	29.1472	-0.0966328	0.182488	0.956672	0.338733	0.550703
ZNF443 (MSTRG.142)	157.074	-0.101286	0.122788	1.02972	0.303143	0.512194
ZNF670 (MSTRG.144)	334.518	-0.310174	0.0793813	4.19757	2.697883931224742e-05	0.000226778
ZNF625 (MSTRG.146)	72.7077	-0.000953173	0.150575	0.0113315	0.990959	0.995933
MSTRG.149 (MSTRG.149)	932.66	-0.0279595	0.0690303	0.432196	0.665599	0.815237
ZNF439 (MSTRG.150)	157.052	-0.0947952	0.156552	0.900013	0.368113	0.581839
ZNF440 (MSTRG.153)	201.496	0.0442256	0.118398	-0.4609	0.64487	0.801396
ZNF491 (MSTRG.155)	163.039	-0.136198	0.132349	1.32173	0.186259	0.372628
MSTRG.156 (MSTRG.156)	1217.35	-0.168337	0.0591664	2.99024	0.0027876	0.0137982
TLE2 (MSTRG.158)	5115.69	-0.377072	0.0645635	6.09025	1.1273146040138312e-09	1.8276656092127623e-08
TLE5 (MSTRG.159)	7775.54	-0.0962616	0.0266019	3.64964	0.000262608	0.00178494
GNA11 (MSTRG.160)	1719.99	-0.00437363	0.0582841	0.0792492	0.936834	0.967956
NCLN (MSTRG.163)	1656.88	-0.0179986	0.0564366	0.333106	0.739054	0.86014
NFIC (MSTRG.165)	11120.7	0.111693	0.0487552	-2.36463	0.0180483	0.0647289
DOHH (MSTRG.168)	138.377	0.0184117	0.110085	-0.199289	0.842037	0.918312
FZR1 (MSTRG.170)	1636.96	-0.0297532	0.0692076	0.459119	0.646149	0.802064
MSTRG.171 (MSTRG.171)	41.1172	0.0813056	0.198012	-0.962875	0.33561	0.547216
MFSD12 (MSTRG.172)	790.048	-0.0761215	0.0780972	1.06118	0.288606	0.497465
HMG20B (MSTRG.173)	1252.76	-0.0185335	0.0660559	0.29812	0.765611	0.874765
GIPC3 (MSTRG.174)	36.6636	-0.0904011	0.176917	0.889409	0.373783	0.588513
CACTIN (MSTRG.176)	398.732	0.00807545	0.0770419	-0.112782	0.910203	0.955472
PIP5K1C (MSTRG.177)	755.36	-0.00119795	0.0618553	0.0210938	0.983171	0.991592
APBA3 (MSTRG.179)	828.747	0.164786	0.0850217	-2.14116	0.0322612	0.102917
MRPL54 (MSTRG.180)	297.693	0.0615745	0.0812653	-0.82918	0.407002	0.617544
ZFR2 (MSTRG.183)	88.9317	-0.342997	0.174398	2.61084	0.00903195	0.0368302
ATCAY (MSTRG.184)	4513.61	-0.57493	0.0512078	11.4155	3.500596074183084e-30	1.864761972215624e-28
DAPK3 (MSTRG.187)	2913.6	-0.0119167	0.05368	0.248632	0.803645	0.89769
EEF2 (MSTRG.188)	82181	-0.0703297	0.0320758	2.21947	0.0264549	0.0880344
MSTRG.189 (MSTRG.189)	58.0287	0.0390443	0.162559	-0.398656	0.690147	0.830899
MSTRG.190 (MSTRG.190)	510.146	0.0816771	0.093613	-0.987217	0.323536	0.534835
MSTRG.192 (MSTRG.192)	1875.6	0.0577402	0.0495642	-1.16546	0.243832	0.445871
ZBTB7A (MSTRG.193)	587.217	0.157608	0.0923269	-1.92116	0.0547118	0.154102
MAP2K2 (MSTRG.195)	3495.48	0.0518511	0.0522457	-1.02834	0.303791	0.512695
SIRT6 (MSTRG.197)	104.829	0.0389851	0.117445	-0.408198	0.683128	0.827272
EBI3 (MSTRG.199)	49.3753	-0.0266832	0.153678	0.270753	0.786581	0.886125
YJU2 (MSTRG.200)	232.31	-0.0908906	0.100282	1.04691	0.295141	0.503651
MSTRG.203 (MSTRG.203)	43.8824	-0.0420241	0.150996	0.418268	0.675751	0.821981
STAP2 (MSTRG.204)	173.481	-0.180506	0.111846	1.91252	0.0558091	0.156536
MPND (MSTRG.205)	307.176	-0.0461647	0.099279	0.537248	0.591097	0.763998
MSTRG.206 (MSTRG.206)	2104.39	0.14476	0.071501	-2.17408	0.0296989	0.096462
CHAF1A (MSTRG.207)	166.013	0.360922	0.115997	-3.54839	0.000387598	0.00252211
UBXN6 (MSTRG.208)	683.839	0.047293	0.0638143	-0.782615	0.433853	0.642193
HDGFL2 (MSTRG.210)	1021	0.0372162	0.0705957	-0.562837	0.573546	0.750315
PLIN4 (MSTRG.211)	274.108	0.488393	0.127202	-4.31462	1.5987492543879514e-05	0.000139271
TNFAIP8L1 (MSTRG.215)	76.3945	0.0455562	0.139388	-0.447742	0.65434	0.808901
MYDGF (MSTRG.216)	4111.56	-0.0205125	0.0391356	0.535252	0.592476	0.76497
DPP9 (MSTRG.217)	1466.46	0.0279016	0.0668133	-0.44236	0.658228	0.811392
FEM1A (MSTRG.218)	1147.12	0.0486382	0.0739823	-0.707052	0.479534	0.680041
TICAM1 (MSTRG.219)	263.408	0.0579902	0.131004	-0.578708	0.562786	0.743367
PLIN3 (MSTRG.221)	441.607	0.0404083	0.0890132	-0.505521	0.613193	0.779942
MSTRG.224 (MSTRG.224)	539.002	0.253829	0.0790058	-3.47636	0.000508278	0.00319884
KDM4B (MSTRG.226)	1525.38	0.0286512	0.0783131	-0.396626	0.691643	0.832134
PTPRS (MSTRG.228)	3173.9	-0.15681	0.0616636	2.68371	0.00728106	0.0309307
SAFB2 (MSTRG.231)	2332.15	0.0693306	0.043276	-1.64212	0.100564	0.241455
SAFB (MSTRG.232)	4832.68	0.0500548	0.03116	-1.61925	0.105394	0.250143
MICOS13 (MSTRG.233)	638.869	0.10496	0.0652688	-1.70569	0.0880661	0.219617
LONP1 (MSTRG.236)	1592.73	-0.0651334	0.0640166	1.07644	0.281729	0.489747
DUS3L (MSTRG.238)	134.978	0.126408	0.141119	-1.19656	0.231477	0.430678
NDUFA11 (MSTRG.241)	706.709	0.00315587	0.0828059	-0.0399823	0.968107	0.984238
CAPS (MSTRG.242)	983.107	0.0868438	0.0704085	-1.3233	0.185736	0.371861
RANBP3 (MSTRG.243)	1279.99	0.0747203	0.0558446	-1.39477	0.163084	0.339997
RFX2 (MSTRG.245)	97.2181	-0.0251795	0.127672	0.256943	0.797222	0.893613
MLLT1 (MSTRG.248)	1069.19	-0.0189924	0.0646775	0.311715	0.755257	0.869436
CLPP (MSTRG.250)	392.713	-0.0161382	0.0761639	0.229944	0.818135	0.905711
ALKBH7 (MSTRG.251)	115.303	-0.119304	0.123223	1.2072	0.227355	0.425724
GTF2F1 (MSTRG.253)	1672.76	0.0790573	0.0460566	-1.76594	0.0774061	0.200218
KHSRP (MSTRG.254)	2636.61	0.0563878	0.0470223	-1.2345	0.217016	0.412573
SLC25A23 (MSTRG.256)	74.5234	-0.0525172	0.145188	0.517329	0.604926	0.773973
DENND1C (MSTRG.258)	73.4502	0.384824	0.191152	-2.71933	0.00654138	0.0283537
C3 (MSTRG.263)	113.493	0.0842526	0.138446	-0.818843	0.412876	0.623307
GPR108 (MSTRG.264)	2902.43	-0.100973	0.0502909	2.07962	0.0375599	0.115776
TRIP10 (MSTRG.265)	1396.62	0.0103464	0.0552471	-0.194191	0.846027	0.920644
SH2D3A (MSTRG.266)	17.8621	-0.0585972	0.186846	0.695604	0.486677	0.68592
ZNF317 (MSTRG.272)	267.18	0.00194698	0.110143	-0.018735	0.985053	0.992533
ZNF626 (MSTRG.296)	359.453	0.0444263	0.087736	-0.562787	0.57358	0.750315
ZNF232 (MSTRG.298)	270.137	0.0641412	0.120807	-0.660871	0.508695	0.702688
MSTRG.299 (MSTRG.299)	589.632	-0.035087	0.114444	0.374562	0.707987	0.841053
ZNF558 (MSTRG.314)	312.564	-0.0529119	0.101811	0.604471	0.545531	0.730421
INSR (MSTRG.315)	2258.94	0.186324	0.0650416	-3.0489	0.00229684	0.0116924
ARHGEF18 (MSTRG.318)	755.162	0.0602775	0.0641101	-0.993927	0.320258	0.531408
PEX11G (MSTRG.319)	57.5272	-0.0132712	0.142865	0.133676	0.893659	0.947514
ZNF696 (MSTRG.321)	428.563	-0.027709	0.0930435	0.338286	0.735148	0.857917
MSTRG.322 (MSTRG.322)	1339.3	-0.103389	0.0565797	1.91058	0.0560584	0.156957
XAB2 (MSTRG.324)	635.294	0.0734086	0.0706204	-1.112	0.266137	0.472078
STXBP2 (MSTRG.325)	1231.33	0.209503	0.166263	-1.77266	0.0762853	0.198163
TRAPPC5 (MSTRG.329)	528.441	0.0239127	0.0715248	-0.35707	0.72104	0.849183
MSTRG.334 (MSTRG.334)	760.861	-0.0211294	0.0814961	0.284927	0.7757	0.880164
MAP2K7 (MSTRG.339)	726.927	0.154955	0.0763534	-2.20104	0.0277335	0.0912978
SNAPC2 (MSTRG.341)	242.667	0.0574667	0.0925567	-0.699748	0.484085	0.683893
CTXN1 (MSTRG.342)	53.6976	-0.0166983	0.189037	0.261918	0.793385	0.89065
TIMM44 (MSTRG.343)	482.344	0.0509973	0.0710613	-0.767613	0.442717	0.650129
MSTRG.344 (MSTRG.344)	25.5441	-0.0275618	0.168362	0.298001	0.765702	0.874765
ELAVL1 (MSTRG.345)	3616.95	0.0646903	0.0416349	-1.58932	0.111988	0.261503
MSTRG.346 (MSTRG.346)	33.5212	0.0722697	0.180142	-0.757828	0.448554	0.654688
CERS4 (MSTRG.350)	776.909	0.0554475	0.0596879	-0.97455	0.329784	0.541107
MSTRG.351 (MSTRG.351)	17.0528	-0.0820847	0.188649	0.885084	0.376112	0.590724
CD320 (MSTRG.352)	262.367	0.00141204	0.109913	-0.0143158	0.988578	0.99443
NDUFA7 (MSTRG.353)	318.387	0.0767344	0.110269	-0.832432	0.405165	0.616494
RPS28 (MSTRG.354)	1584.41	0.0631418	0.100337	-0.721414	0.470655	0.672994
MSTRG.356 (MSTRG.356)	54.1783	1.99653	0.269418	-7.75588	8.773350919034775e-15	2.1972660958418435e-13
RAB11B (MSTRG.357)	2269.33	0.119249	0.0633351	-1.99024	0.0465647	0.13699
MARCHF2 (MSTRG.358)	343.841	0.0798158	0.11615	-0.840861	0.400426	0.612733
HNRNPM (MSTRG.360)	4105.27	0.128969	0.0333709	-3.92511	8.668877936376139e-05	0.000658953
ZNF414 (MSTRG.363)	476.059	-0.0218256	0.0898754	0.272731	0.78506	0.884857
ADAMTS10 (MSTRG.365)	357.322	0.0307917	0.115716	-0.312171	0.754911	0.869193
ZNF669 (MSTRG.383)	2326.15	-0.116197	0.0762687	1.6528	0.0983706	0.237969
FBXL12 (MSTRG.384)	133.535	0.0532772	0.119001	-0.553505	0.579917	0.755222
UBL5 (MSTRG.385)	2576.57	0.0652131	0.0418002	-1.59635	0.110411	0.258938
PIN1 (MSTRG.386)	1072.74	0.119551	0.0828654	-1.58806	0.112273	0.261934
OLFM2 (MSTRG.387)	1861.51	-0.425429	0.0649841	6.79859	1.0564864770868501e-11	2.07343193982659e-10
COL5A3 (MSTRG.388)	32083.2	0.443356	0.0534828	-8.49546	1.9715804573971326e-17	5.741105436030175e-16
MSTRG.390 (MSTRG.390)	27.938	-0.0140861	0.168518	0.155642	0.876315	0.936746
SHFL (MSTRG.392)	683.727	0.111462	0.08127	-1.50409	0.132558	0.294753
P2RY11 (MSTRG.394)	298.529	0.137864	0.0802505	-1.87975	0.0601427	0.165781
EIF3G (MSTRG.395)	2320.19	0.175171	0.058206	-3.15446	0.00160795	0.00856215
DNMT1 (MSTRG.396)	3920.38	0.33656	0.0373171	-9.15921	5.227694584526337e-20	1.772135659158625e-18
S1PR2 (MSTRG.397)	1795.02	0.18647	0.0763234	-2.64576	0.00815088	0.0338649
MSTRG.398 (MSTRG.398)	42.9185	-0.0785626	0.164997	0.766044	0.44365	0.650881
MRPL4 (MSTRG.399)	253.808	0.0267491	0.118011	-0.27925	0.780053	0.882199
ICAM4 (MSTRG.400)	3829.43	0.307842	0.071116	-4.58822	4.470423817136894e-06	4.373977355775923e-05
FDX2 (MSTRG.403)	137.392	0.0431061	0.131112	-0.431264	0.666277	0.815546
ICAM3 (MSTRG.404)	1724.12	0.0785212	0.0699092	-1.1997	0.230255	0.4292
TYK2 (MSTRG.405)	1374.72	0.011099	0.0622075	-0.186136	0.852338	0.924216
CDC37 (MSTRG.407)	5051.98	0.260081	0.0476312	-5.62033	1.9059321672946327e-08	2.600125346927149e-07
MSTRG.408 (MSTRG.408)	504.079	0.0970267	0.0711643	-1.46165	0.143837	0.311327
KEAP1 (MSTRG.409)	1692.74	-0.0949152	0.0645622	1.55796	0.119244	0.273997
S1PR5 (MSTRG.410)	37.4702	0.139036	0.192775	-1.26008	0.20764	0.401226
MSTRG.412 (MSTRG.412)	199.021	0.155217	0.0971616	-1.82018	0.0687317	0.18343
KRI1 (MSTRG.413)	369.36	0.0745261	0.0993643	-0.862937	0.388172	0.601712
CDKN2D (MSTRG.414)	177.867	0.05129	0.117653	-0.535926	0.59201	0.764663
SLC44A2 (MSTRG.416)	4979.66	-0.164661	0.0419447	4.02603	5.6726672037420564e-05	0.000446365
ILF3 (MSTRG.419)	3282.44	0.0380589	0.0442034	-0.882452	0.377532	0.592419
QTRT1 (MSTRG.421)	270.047	0.0320005	0.118514	-0.333253	0.738944	0.860104
DNM2 (MSTRG.422)	3301.34	0.239265	0.0510907	-4.84713	1.2526089701643166e-06	1.344126524019647e-05
TMED1 (MSTRG.423)	624.781	-0.073727	0.0990461	0.857496	0.391171	0.604101
MSTRG.424 (MSTRG.424)	128.108	-0.0619327	0.116247	0.652724	0.513934	0.70687
C19orf38 (MSTRG.425)	110.081	0.438886	0.151805	-3.45672	0.000546794	0.00340137
MSTRG.426 (MSTRG.426)	2019.11	0.0462906	0.0558066	-0.863096	0.388085	0.601712
YIPF2 (MSTRG.427)	1195.16	-0.104339	0.0943433	1.25513	0.209432	0.403359
TIMM29 (MSTRG.428)	440.187	0.0188109	0.0703788	-0.283988	0.776419	0.88041
MSTRG.429 (MSTRG.429)	23.4631	-0.146794	0.218464	1.38634	0.165643	0.343485
SMARCA4 (MSTRG.431)	3744.01	0.179208	0.0437684	-4.20454	2.6161208484391913e-05	0.000220596
LDLR (MSTRG.432)	6087.62	0.695777	0.0626429	-11.316	1.0935447964865322e-29	5.711963170441715e-28
SPC24 (MSTRG.433)	365.86	0.13204	0.126674	-1.3106	0.189994	0.377512
KANK2 (MSTRG.434)	2613.4	0.682279	0.0663577	-10.5055	8.145794175780891e-26	3.62714049632619e-24
MSTRG.435 (MSTRG.435)	387.038	0.0269258	0.102445	-0.305428	0.76004	0.871693
RAB3D (MSTRG.438)	765.735	-0.106807	0.0546783	2.03643	0.0417077	0.125478
TMEM205 (MSTRG.439)	766.87	-0.0848428	0.0813454	1.14281	0.253115	0.45664
PLPPR2 (MSTRG.441)	373.148	0.0860411	0.0853908	-1.11546	0.264653	0.470425
SWSAP1 (MSTRG.442)	27.6704	0.129086	0.200661	-1.22372	0.221058	0.417955
PRKCSH (MSTRG.446)	11418.1	0.0116728	0.0479506	-0.249245	0.803171	0.897359
ZNF653 (MSTRG.448)	105.645	0.160946	0.167764	-1.41401	0.157359	0.331303
ECSIT (MSTRG.449)	243.338	0.0431735	0.0928363	-0.524451	0.599965	0.771275
CNN1 (MSTRG.450)	25168.7	0.14257	0.0503852	-2.91276	0.00358249	0.01709
ELOF1 (MSTRG.451)	965.29	0.227109	0.067533	-3.57277	0.000353219	0.0023266
MSTRG.457 (MSTRG.457)	1193.7	-0.141646	0.0466339	3.13077	0.00174349	0.00921259
ZNF177 (MSTRG.458)	173.907	-0.169112	0.142589	1.56643	0.117249	0.270718
MSTRG.461 (MSTRG.461)	683.734	-0.037509	0.0612003	0.644799	0.519058	0.710785
ZNF136 (MSTRG.463)	502.373	-0.189788	0.132673	1.80778	0.0706404	0.187185
ZNF14 (MSTRG.464)	1183.88	0.0802829	0.171325	-0.792135	0.428282	0.637606
ZNF429 (MSTRG.465)	661.739	0.0336638	0.15654	-0.337351	0.735852	0.858465
ZNF670 (MSTRG.469)	198.495	-0.349609	0.136006	3.07978	0.00207152	0.0106954
MSTRG.470 (MSTRG.470)	254.608	-0.17184	0.103572	1.9223	0.0545676	0.153832
ZNF124 (MSTRG.471)	1062.58	-0.0863341	0.108134	0.945755	0.344273	0.556609
ZNF749 (MSTRG.477)	626.491	0.0378921	0.164909	-0.390755	0.695978	0.834546
ZNF626 (MSTRG.480)	538.31	-0.0884554	0.122778	0.903223	0.366408	0.57962
ZNF726 (MSTRG.485)	282.135	-0.289557	0.131215	2.67446	0.00748505	0.0315873
ZNF670 (MSTRG.571)	134.394	-0.434083	0.142201	3.58626	0.000335453	0.00222376
MAN2B1 (MSTRG.573)	16253.7	0.129034	0.0680141	-2.02167	0.0432106	0.129103
WDR83OS (MSTRG.574)	773.038	0.0727925	0.0777355	-1.01698	0.309163	0.518516
WDR83 (MSTRG.575)	136.581	0.134844	0.124126	-1.353	0.176055	0.358915
FBXW9 (MSTRG.576)	1069.95	-0.0313728	0.0555926	0.588456	0.556227	0.738481
TNPO2 (MSTRG.578)	1828.32	-0.0496351	0.0529651	0.974242	0.329936	0.541148
TRIR (MSTRG.579)	1364.22	0.0395857	0.0625815	-0.661077	0.508563	0.702596
GET3 (MSTRG.580)	1487.29	0.0337194	0.0553624	-0.638893	0.522892	0.713792
MSTRG.582 (MSTRG.582)	114.73	0.0884781	0.129414	-0.879021	0.37939	0.594149
JUNB (MSTRG.584)	833.863	0.0484312	0.0737988	-0.706079	0.480139	0.680611
PRDX2 (MSTRG.585)	878.358	-0.0108675	0.0755932	0.156701	0.875481	0.936376
RNASEH2A (MSTRG.586)	279.729	0.190476	0.112685	-2.00253	0.0452277	0.133937
MAST1 (MSTRG.588)	18.4804	-0.105485	0.199109	1.09594	0.273103	0.480868
DNASE2 (MSTRG.589)	2561.35	-0.0707349	0.0550801	1.33848	0.180741	0.364852
GCDH (MSTRG.591)	380.377	-0.0077224	0.070488	0.117824	0.906207	0.953625
SYCE2 (MSTRG.592)	29.7888	0.150112	0.209864	-1.36316	0.172832	0.354268
FARSA (MSTRG.593)	795.781	0.0436504	0.0687545	-0.675922	0.49909	0.695071
CALR (MSTRG.594)	75769.8	0.14804	0.0317692	-4.70634	2.5220466950729217e-06	2.574597325829574e-05
MSTRG.595 (MSTRG.595)	2796.94	0.0526779	0.043247	-1.24853	0.211836	0.4063
GADD45GIP1 (MSTRG.596)	297.72	0.0567226	0.102323	-0.645575	0.518555	0.710532
NFIX (MSTRG.598)	2556.14	0.114113	0.0661741	-1.81392	0.0696897	0.185361
TRMT1 (MSTRG.601)	609.733	0.0447982	0.0835342	-0.589977	0.555206	0.737862
NACC1 (MSTRG.602)	1069.22	0.0881079	0.0573372	-1.60808	0.107818	0.254367
STX10 (MSTRG.603)	179.422	0.161452	0.10729	-1.76259	0.0779701	0.201113
IER2 (MSTRG.604)	560.577	0.316095	0.0965792	-3.62747	0.000286215	0.00193267
CACNA1A (MSTRG.605)	560.039	-0.080684	0.0609852	1.39188	0.163957	0.341325
CCDC130 (MSTRG.606)	160.869	-0.116213	0.112726	1.23756	0.21588	0.411294
C19orf53 (MSTRG.607)	1067.69	0.0522556	0.0663231	-0.835898	0.403212	0.615012
MSTRG.608 (MSTRG.608)	158.534	-0.289189	0.118248	2.86595	0.00415764	0.0193524
MSTRG.609 (MSTRG.609)	28.1243	-0.399893	0.437221	2.30672	0.0210703	0.0733127
NANOS3 (MSTRG.610)	37.3409	-0.167632	0.202365	1.44801	0.147616	0.317055
MSTRG.612 (MSTRG.612)	733.99	0.0807052	0.078234	-1.12215	0.2618	0.46703
PODNL1 (MSTRG.613)	118.513	0.0195093	0.135231	-0.194059	0.846129	0.920681
DCAF15 (MSTRG.614)	567.298	0.172951	0.0905274	-2.13748	0.0325593	0.103745
RFX1 (MSTRG.615)	225.395	0.0741272	0.11099	-0.798857	0.424373	0.634206
PALM3 (MSTRG.618)	31.4626	0.264248	0.262798	-1.92428	0.0543201	0.153385
SAMD1 (MSTRG.621)	529.48	0.252533	0.0711711	-3.78333	0.000154743	0.00110906
PRKACA (MSTRG.622)	3816.54	0.0775508	0.0325789	-2.41352	0.0157991	0.0581857
ASF1B (MSTRG.623)	60.8011	0.583642	0.207763	-3.51619	0.000437788	0.00280385
ADGRL1 (MSTRG.624)	1867.22	-0.414584	0.0537051	7.92676	2.2493864632206957e-15	5.886113817207529e-14
ADGRE2 (MSTRG.626)	3194.98	-0.243098	0.0417875	5.94187	2.8178884308302585e-09	4.255043227836377e-08
DDX39A (MSTRG.627)	497.959	0.200255	0.0741162	-2.91004	0.00361382	0.0171906
PKN1 (MSTRG.628)	3579.1	0.0547408	0.0616027	-0.934051	0.350277	0.56259
PTGER1 (MSTRG.629)	24.3473	-0.225047	0.257536	1.77263	0.0762893	0.198163
GIPC1 (MSTRG.630)	2072.09	-0.0915267	0.0485725	1.94723	0.0515075	0.147396
NDUFB7 (MSTRG.631)	2613.88	0.00592105	0.0500154	-0.121668	0.903162	0.951951
TECR (MSTRG.632)	1519.63	0.0264509	0.0624407	-0.451311	0.651766	0.806304
ZNF559 (MSTRG.635)	288.731	0.143673	0.226988	-1.42412	0.154411	0.327148
ZNF669 (MSTRG.663)	1467.91	-0.259726	0.077297	3.62143	0.000292975	0.00197039
MSTRG.664 (MSTRG.664)	231.787	-0.216332	0.0943337	2.57814	0.00993346	0.0398547
MSTRG.665 (MSTRG.665)	344.627	-0.106259	0.0990159	1.23486	0.216882	0.412533
MSTRG.666 (MSTRG.666)	131.463	-0.0789075	0.131453	0.783254	0.433478	0.642062
SYDE1 (MSTRG.672)	1269.57	0.00484666	0.0568032	-0.0877406	0.930083	0.965095
ILVBL (MSTRG.673)	835.267	-0.00624182	0.0863996	0.0872917	0.93044	0.965316
NOTCH3 (MSTRG.674)	1784.57	-0.255052	0.091384	3.09841	0.00194563	0.0101155
MSTRG.677 (MSTRG.677)	5216.06	0.149239	0.0411242	-3.71461	0.000203514	0.00142142
MSTRG.678 (MSTRG.678)	77.5405	0.0641926	0.13569	-0.632755	0.526893	0.716055
MSTRG.679 (MSTRG.679)	2369.57	0.0693012	0.0385378	-1.83313	0.0667838	0.179757
AKAP8 (MSTRG.680)	914.52	0.345227	0.0775743	-4.74312	2.1044750738026044e-06	2.1731133377481662e-05
AKAP8L (MSTRG.681)	610.863	0.114064	0.077621	-1.59803	0.110035	0.258462
WIZ (MSTRG.682)	1394.22	0.0712956	0.0582437	-1.2808	0.200263	0.391144
CYP4F12 (MSTRG.687)	88.5751	-0.132815	0.161681	1.21033	0.226152	0.424212
TPM4 (MSTRG.694)	143693	0.0305615	0.02268	-1.3564	0.174972	0.357235
RAB8A (MSTRG.695)	1820.78	0.0126801	0.0437014	-0.298095	0.765631	0.874765
CIB3 (MSTRG.697)	22.6435	-0.115224	0.203237	1.17193	0.241224	0.442678
FAM32A (MSTRG.698)	2462.24	0.0161473	0.0374932	-0.438183	0.661254	0.81318
MSTRG.699 (MSTRG.699)	2987.99	0.0983941	0.0459435	-2.20354	0.0275569	0.0909126
KLF11 (MSTRG.700)	316.45	-0.0301771	0.0818829	0.404007	0.686208	0.828759
EPS15L1 (MSTRG.701)	655.198	0.113712	0.0745343	-1.64786	0.0993809	0.239599
CALR3 (MSTRG.702)	35.2865	0.0715123	0.176042	-0.734028	0.462931	0.666066
C19orf44 (MSTRG.703)	145.752	-0.0643409	0.122437	0.660266	0.509083	0.702971
CHERP (MSTRG.704)	722.867	0.102196	0.0803296	-1.39152	0.164068	0.341444
MSTRG.705 (MSTRG.705)	1445.78	-0.0532778	0.0514271	1.07376	0.282928	0.491209
MSTRG.706 (MSTRG.706)	84.2124	0.0277051	0.131424	-0.277446	0.781438	0.882999
SLC35E1 (MSTRG.707)	622.345	-0.119355	0.0633219	1.99411	0.0461402	0.136069
MED26 (MSTRG.708)	160.09	0.0377268	0.111024	-0.407064	0.683961	0.827684
MSTRG.709 (MSTRG.709)	90.3539	-0.0434526	0.13187	0.436306	0.662615	0.813918
SMIM7 (MSTRG.710)	4076.16	0.0600715	0.078046	-0.840674	0.40053	0.612733
MSTRG.714 (MSTRG.714)	858.611	0.104285	0.0771767	-1.46397	0.143202	0.310505
HAUS8 (MSTRG.716)	311.824	0.19363	0.0828296	-2.56631	0.0102787	0.0409928
MSTRG.717 (MSTRG.717)	3644.87	0.0901494	0.0544866	-1.72221	0.0850309	0.214036
USE1 (MSTRG.719)	233.67	0.0715869	0.106543	-0.791132	0.428867	0.638154
OCEL1 (MSTRG.720)	654.492	0.148891	0.069415	-2.29491	0.0217382	0.0750935
NR2F6 (MSTRG.721)	62.5599	0.0767175	0.166528	-0.751106	0.452589	0.658382
BABAM1 (MSTRG.723)	900.443	-0.0165007	0.0752777	0.238562	0.811445	0.902024
ANKLE1 (MSTRG.724)	113.553	0.185355	0.143097	-1.69979	0.0891699	0.221629
ABHD8 (MSTRG.725)	295.744	-0.00875311	0.0855709	0.11402	0.909222	0.954889
DDA1 (MSTRG.726)	3131.28	-0.0102234	0.0456528	0.230589	0.817634	0.90538
ANO8 (MSTRG.727)	242.775	-0.0981603	0.106324	1.08844	0.276402	0.484831
GTPBP3 (MSTRG.728)	96.9489	0.0476079	0.131905	-0.475245	0.634612	0.795057
BST2 (MSTRG.733)	666.945	-0.0968453	0.0950013	1.16003	0.246037	0.448081
MVB12A (MSTRG.734)	1073.14	0.0114189	0.0815816	-0.153282	0.878176	0.937988
MSTRG.737 (MSTRG.737)	1351.48	-0.0195199	0.0541309	0.375268	0.707461	0.84096
NIBAN3 (MSTRG.738)	42.5865	-0.0594879	0.150343	0.583484	0.559567	0.741014
COLGALT1 (MSTRG.739)	6190.75	-0.121323	0.0356365	3.46537	0.000529506	0.00330917
UNC13A (MSTRG.740)	140.743	-0.0935206	0.111245	1.00707	0.313903	0.524044
MAP1S (MSTRG.741)	651.801	0.13522	0.0828083	-1.79707	0.0723249	0.190296
JAK3 (MSTRG.744)	54.5146	-0.228052	0.216767	1.7805	0.0749935	0.195516
RPL18A (MSTRG.745)	4010.5	0.0546825	0.0696431	-0.837543	0.402288	0.614369
CCDC124 (MSTRG.747)	608.037	0.153002	0.0767346	-2.16362	0.0304932	0.098234
ARRDC2 (MSTRG.749)	53.5261	0.659075	0.234401	-3.56765	0.0003602	0.00236794
MSTRG.750 (MSTRG.750)	41.1703	0.0921525	0.16721	-0.882002	0.377775	0.592419
MSTRG.752 (MSTRG.752)	415.934	-0.0210338	0.0809896	0.284198	0.776259	0.88041
PIK3R2 (MSTRG.753)	619.266	-0.038561	0.0693311	0.594112	0.552437	0.735633
IFI30 (MSTRG.755)	141.208	0.0243694	0.130832	-0.242806	0.808156	0.900081
MPV17L2 (MSTRG.756)	392.135	0.0997937	0.0903204	-1.23964	0.215107	0.410688
RAB3A (MSTRG.757)	84.3141	-0.406139	0.212778	2.68796	0.00718898	0.0306462
IQCN (MSTRG.759)	23.3847	0.0571687	0.182842	-0.646801	0.517761	0.709733
JUND (MSTRG.761)	1095	0.0793336	0.0755652	-1.1354	0.256208	0.460297
LSM4 (MSTRG.762)	481.481	-0.0916052	0.0857388	1.18598	0.235629	0.435819
PGPEP1 (MSTRG.763)	697.476	-0.117174	0.0682577	1.83306	0.0667931	0.179757
MSTRG.764 (MSTRG.764)	27.4093	-0.180783	0.242288	1.59551	0.110598	0.259286
MSTRG.767 (MSTRG.767)	98.2587	0.391995	0.148523	-3.19618	0.00139263	0.00756254
MSTRG.768 (MSTRG.768)	420.133	-0.0455083	0.0926049	0.560075	0.575428	0.75214
ISYNA1 (MSTRG.769)	196.524	0.339761	0.152717	-2.79098	0.00525484	0.0236174
ELL (MSTRG.770)	771.521	-0.00794388	0.0786201	0.110945	0.91166	0.95629
FKBP8 (MSTRG.771)	4697.04	0.0643526	0.0694548	-0.987472	0.323411	0.534796
KXD1 (MSTRG.772)	612.053	0.031514	0.0642127	-0.517708	0.604662	0.773967
UBA52 (MSTRG.773)	7515.47	0.0329149	0.0439352	-0.767558	0.44275	0.650129
REX1BD (MSTRG.774)	611.686	0.222228	0.0909634	-2.72196	0.00648968	0.0281478
CRLF1 (MSTRG.775)	400.272	0.173764	0.130029	-1.68006	0.0929462	0.228518
TMEM59L (MSTRG.776)	39.0789	-0.000881244	0.160977	0.0101983	0.991863	0.995959
KLHL26 (MSTRG.777)	54.2063	0.351362	0.228798	-2.36434	0.0180621	0.0647437
CRTC1 (MSTRG.778)	747.33	0.0996064	0.0754053	-1.42883	0.153052	0.325142
MSTRG.781 (MSTRG.781)	2491.73	0.070459	0.0491737	-1.47913	0.139105	0.304673
CERS1 (MSTRG.782)	111.213	0.127193	0.136444	-1.22051	0.22227	0.419701
COPE (MSTRG.783)	2208.04	0.0895446	0.0775992	-1.25383	0.209903	0.403961
DDX49 (MSTRG.784)	1043.46	0.0797369	0.0520588	-1.58922	0.112011	0.261503
HOMER3 (MSTRG.785)	328.05	0.100785	0.0915006	-1.2388	0.215419	0.410997
SUGP2 (MSTRG.787)	2932.69	0.0169431	0.0387355	-0.445427	0.656011	0.809886
ARMC6 (MSTRG.788)	272.606	0.140197	0.107929	-1.52966	0.1261	0.284978
SLC25A42 (MSTRG.789)	296.873	-0.0593936	0.0867735	0.760667	0.446856	0.653513
TMEM161A (MSTRG.790)	389.671	0.221723	0.100879	-2.50844	0.0121264	0.0470204
BORCS8 (MSTRG.792)	321.514	-0.0108306	0.107333	0.119956	0.904518	0.95271
RFXANK (MSTRG.793)	550.839	0.0440519	0.067979	-0.688718	0.491001	0.689298
NR2C2AP (MSTRG.794)	292.586	0.13638	0.0886036	-1.71753	0.0858833	0.215637
SUGP1 (MSTRG.798)	715.843	0.109293	0.0652325	-1.77717	0.0755402	0.19656
MAU2 (MSTRG.799)	749.969	-0.127632	0.0569679	2.3445	0.0190525	0.0674652
GATAD2A (MSTRG.800)	1535.82	0.123408	0.06567	-1.99535	0.0460043	0.135737
NDUFA13 (MSTRG.801)	1273.62	0.00425575	0.0667155	-0.0668895	0.94667	0.972831
PBX4 (MSTRG.805)	27.4011	0.00868101	0.164849	-0.0909359	0.927544	0.963577
GMIP (MSTRG.807)	1344.1	-0.136979	0.0775501	1.92321	0.0544538	0.153601
ATP13A1 (MSTRG.808)	2740.63	-0.0807769	0.0660782	1.29962	0.193732	0.382563
MSTRG.809 (MSTRG.809)	22.1069	0.169479	0.240845	-1.55347	0.12031	0.275514
MSTRG.810 (MSTRG.810)	68.4431	-0.167898	0.16186	1.48133	0.138519	0.303637
MSTRG.811 (MSTRG.811)	92.6117	-0.11194	0.148776	1.05213	0.292739	0.501178
MSTRG.813 (MSTRG.813)	928.572	0.0590173	0.133297	-0.585105	0.558477	0.740005
NOC2L (MSTRG.814)	447.605	0.0904327	0.0743091	-1.31355	0.188999	0.376227
PLEKHN1 (MSTRG.815)	92.6816	0.0853884	0.140758	-0.825447	0.409118	0.619492
MSTRG.817 (MSTRG.817)	35.9956	-0.0713916	0.166559	0.707743	0.479105	0.679727
ISG15 (MSTRG.819)	77.8865	-0.0350504	0.189722	0.506341	0.612618	0.779744
MSTRG.820 (MSTRG.820)	561.383	-0.428057	0.11379	4.19734	2.7006708114387238e-05	0.00022687
C1orf159 (MSTRG.822)	187.253	-0.0505911	0.138652	0.501345	0.616128	0.781906
SDF4 (MSTRG.827)	8744.53	0.0254456	0.0437937	-0.594731	0.552023	0.735373
B3GALT6 (MSTRG.828)	142.001	0.0847135	0.12625	-0.851999	0.394215	0.607361
C1QTNF12 (MSTRG.829)	280.017	-0.456095	0.133162	3.92646	8.620573600362796e-05	0.000655652
UBE2J2 (MSTRG.830)	1097.24	0.0121617	0.0574821	-0.220097	0.825796	0.909391
ACAP3 (MSTRG.832)	925.664	0.00603429	0.0765219	-0.0804574	0.935873	0.967514
PUSL1 (MSTRG.833)	351.011	-0.0199133	0.151097	0.201983	0.83993	0.917409
INTS11 (MSTRG.834)	681.295	0.122763	0.0713046	-1.84867	0.064506	0.174973
CPTP (MSTRG.835)	368.827	0.226524	0.0859459	-2.90208	0.00370696	0.0175652
DVL1 (MSTRG.837)	357.298	-0.0611048	0.0863906	0.790273	0.429368	0.638299
MXRA8 (MSTRG.838)	3453.92	-0.107403	0.0510707	2.18088	0.0291924	0.0952177
AURKAIP1 (MSTRG.839)	402.224	0.141461	0.117072	-1.46527	0.142847	0.310137
CCNL2 (MSTRG.840)	564.347	0.0287416	0.0864522	-0.365047	0.715076	0.845222
MRPL20 (MSTRG.842)	1061.9	0.0713207	0.0703402	-1.08419	0.27828	0.486791
VWA1 (MSTRG.846)	131.474	0.325047	0.185155	-2.4292	0.0151322	0.0561921
ATAD3A (MSTRG.847)	577.025	0.19118	0.100118	-2.18575	0.0288338	0.0943369
MSTRG.849 (MSTRG.849)	1296.89	0.0390066	0.0537477	-0.752986	0.451459	0.657308
FNDC10 (MSTRG.850)	19.7222	0.047238	0.180455	-0.5418	0.587956	0.760965
MIB2 (MSTRG.851)	741.014	-0.0509681	0.0682544	0.795967	0.426051	0.635974
MSTRG.852 (MSTRG.852)	46.1032	-0.576926	0.249285	3.15523	0.00160374	0.00854649
CDK11A (MSTRG.853)	1367.48	0.131739	0.0507368	-2.69095	0.00712489	0.03046
SLC35E2B (MSTRG.854)	772.28	0.0536517	0.0575271	-0.974207	0.329954	0.541148
NADK (MSTRG.855)	5023.01	-0.0351005	0.0483618	0.747764	0.454602	0.65981
GNB1 (MSTRG.856)	21003.2	0.079631	0.0287935	-2.7937	0.00521091	0.0234657
MSTRG.857 (MSTRG.857)	71.5314	0.0900932	0.137054	-0.876212	0.380915	0.595551
TMEM52 (MSTRG.859)	30.5389	0.975311	0.500473	-3.10615	0.00189541	0.00988498
FAAP20 (MSTRG.863)	115.363	0.0198183	0.108519	-0.216371	0.828698	0.911066
SKI (MSTRG.864)	7369.3	-0.0772481	0.0326894	2.39769	0.016499	0.0603166
MORN1 (MSTRG.865)	119.064	-0.27201	0.167583	2.2085	0.0272095	0.0900322
RER1 (MSTRG.866)	4836.3	0.0310468	0.0432442	-0.734795	0.462465	0.665769
PEX10 (MSTRG.867)	144.432	-0.274242	0.201859	2.06741	0.0386952	0.118567
HES5 (MSTRG.869)	462.836	-0.0724271	0.0897047	0.905545	0.365177	0.578286
PRXL2B (MSTRG.871)	107.294	-0.0470144	0.124435	0.48122	0.63036	0.792244
PRDM16 (MSTRG.877)	49.128	-0.0689284	0.165268	0.684219	0.493837	0.690981
MSTRG.879 (MSTRG.879)	24.3695	-0.227647	0.290309	1.84452	0.0651077	0.176317
MEGF6 (MSTRG.880)	788.957	-0.268724	0.118009	2.68767	0.00719525	0.0306535
MSTRG.881 (MSTRG.881)	84.2502	-0.0750011	0.129048	0.751549	0.452322	0.658266
TPRG1L (MSTRG.882)	1116.58	0.120986	0.0452903	-2.74798	0.00599629	0.0263311
WRAP73 (MSTRG.883)	377.474	0.0499136	0.0813792	-0.682304	0.495047	0.691682
MSTRG.887 (MSTRG.887)	70.1378	-0.106354	0.157325	0.995561	0.319464	0.530424
LRRC47 (MSTRG.888)	430.783	-0.00682797	0.0777033	0.0961082	0.923435	0.961466
CEP104 (MSTRG.889)	1666.01	-0.058592	0.0644635	0.964497	0.334797	0.546336
DFFB (MSTRG.890)	85.9842	-0.107282	0.152939	1.00676	0.314051	0.524095
C1orf174 (MSTRG.892)	195.841	-0.160267	0.10214	1.81462	0.0695824	0.185148
NPHP4 (MSTRG.895)	343.38	-0.0526186	0.0787419	0.728388	0.466376	0.668728
KCNAB2 (MSTRG.896)	521.747	0.0156853	0.0884457	-0.196731	0.844038	0.919341
CHD5 (MSTRG.897)	220.58	-0.181103	0.109101	1.95079	0.0510822	0.146523
RPL22 (MSTRG.898)	5698.32	-0.0177017	0.0471364	0.402228	0.687516	0.829151
ICMT (MSTRG.900)	1222.67	-0.0299185	0.0577758	0.542453	0.587506	0.760529
GPR153 (MSTRG.902)	198.512	0.318288	0.163285	-2.5441	0.0109559	0.0431801
ACOT7 (MSTRG.903)	631.156	0.0128056	0.0656982	-0.206296	0.83656	0.915537
PLEKHG5 (MSTRG.908)	1002.96	0.0668676	0.0842243	-0.876237	0.380901	0.595551
MSTRG.909 (MSTRG.909)	137.638	0.250683	0.157625	-2.11838	0.034143	0.107414
NOL9 (MSTRG.910)	343.455	0.0716147	0.0818647	-0.95967	0.337221	0.549109
ZBTB48 (MSTRG.912)	150.032	0.182385	0.124958	-1.80051	0.0717803	0.189372
KLHL21 (MSTRG.913)	686.42	0.0955122	0.0861694	-1.22918	0.219004	0.415183
PHF13 (MSTRG.914)	684.943	0.113587	0.0694711	-1.74822	0.0804251	0.205448
DNAJC11 (MSTRG.917)	1141.26	0.204005	0.0505319	-4.18033	2.9108494227017096e-05	0.000242703
MSTRG.918 (MSTRG.918)	239.806	-0.0415333	0.121806	0.429411	0.667624	0.816554
VAMP3 (MSTRG.922)	4679.46	0.0224683	0.0375006	-0.609629	0.542108	0.728308
MSTRG.923 (MSTRG.923)	352.379	-1.79915	0.0902434	20.072	1.2970805866820857e-89	2.523479680524684e-87
TNFRSF9 (MSTRG.925)	36.6596	-1.54913	0.302557	5.64721	1.6307014673782178e-08	2.2521128084449788e-07
MSTRG.926 (MSTRG.926)	43.9682	0.0674069	0.157684	-0.657646	0.510766	0.704389
PARK7 (MSTRG.927)	3667.69	-0.0603228	0.0399477	1.54266	0.122913	0.279706
ERRFI1 (MSTRG.929)	1123.79	1.17509	0.0844658	-14.1093	3.329965738382125e-45	2.793841254502603e-43
SLC45A1 (MSTRG.932)	1281.87	-0.249609	0.0702402	3.78692	0.000152523	0.00109608
MSTRG.933 (MSTRG.933)	2603.99	-0.0321404	0.0391306	0.843533	0.398931	0.611609
MSTRG.944 (MSTRG.944)	58.7386	-0.0206474	0.148495	0.207844	0.835351	0.915134
ENO1 (MSTRG.945)	28981.5	0.203441	0.0370962	-5.62828	1.8201032454373254e-08	2.488092257306584e-07
ZNF101 (MSTRG.949)	200.57	-0.340142	0.134496	3.03068	0.00244007	0.0123466
H6PD (MSTRG.952)	934.662	0.0225345	0.0757425	-0.32136	0.747938	0.865146
SPSB1 (MSTRG.953)	4387.61	0.516526	0.0465387	-11.2739	1.7659328196097832e-29	9.048046629939591e-28
SLC25A33 (MSTRG.955)	157.858	-0.117751	0.105009	1.31342	0.189042	0.376227
MSTRG.956 (MSTRG.956)	831.359	0.0522517	0.0806326	-0.708009	0.47894	0.679727
PIK3CD (MSTRG.957)	315.744	-0.0321528	0.0885413	0.406121	0.684653	0.828145
CLSTN1 (MSTRG.958)	15352.8	-0.0096106	0.0402825	0.246151	0.805565	0.899052
CTNNBIP1 (MSTRG.959)	445.917	0.12509	0.187104	-1.16004	0.246031	0.448081
LZIC (MSTRG.960)	802.071	0.0389931	0.069784	-0.595886	0.551252	0.734564
NMNAT1 (MSTRG.961)	419.451	0.0639509	0.069554	-0.981036	0.326575	0.538059
UBE4B (MSTRG.965)	3809.76	-0.0758319	0.0356004	2.16888	0.0300919	0.0972245
KIF1B (MSTRG.966)	8765.57	0.0402847	0.0466282	-0.889603	0.373679	0.588513
MSTRG.969 (MSTRG.969)	34.1608	0.0216216	0.159986	-0.221381	0.824796	0.909111
PGD (MSTRG.970)	28136.9	-0.29729	0.0345579	8.72826	2.586243377770572e-18	7.981087609929231e-17
CENPS (MSTRG.971)	658.813	0.0187386	0.0637138	-0.310021	0.756545	0.87003
DFFA (MSTRG.973)	621.823	-0.00921486	0.0667028	0.146767	0.883316	0.94168
MSTRG.974 (MSTRG.974)	570.547	0.0178005	0.0783647	-0.24603	0.805659	0.899052
MSTRG.978 (MSTRG.978)	2761.32	0.0364779	0.0448793	-0.833598	0.404508	0.615798
SRM (MSTRG.980)	2029.58	-0.00185657	0.069919	0.0292455	0.976669	0.988556
EXOSC10 (MSTRG.981)	1384.46	0.0705207	0.0507059	-1.44236	0.149202	0.319388
MTOR (MSTRG.982)	4453.32	0.0851889	0.041939	-2.07951	0.0375705	0.115782
UBIAD1 (MSTRG.984)	377.392	-0.0830693	0.0936532	1.00503	0.314884	0.525093
FBXO6 (MSTRG.990)	2604.46	0.0653452	0.0420166	-1.5914	0.111518	0.260669
MAD2L2 (MSTRG.991)	310.183	0.00304361	0.0856558	-0.0404151	0.967762	0.984029
AGTRAP (MSTRG.993)	1731.65	-0.0286201	0.09886	0.335434	0.737298	0.859461
MTHFR (MSTRG.995)	430.435	-0.0885027	0.0979556	1.03631	0.300057	0.508852
MSTRG.996 (MSTRG.996)	498.668	-0.325923	0.0821778	4.27281	1.9302122040326117e-05	0.000165991
KIAA2013 (MSTRG.1000)	1303.44	-0.0207286	0.073816	0.301082	0.763352	0.873824
MSTRG.1001 (MSTRG.1001)	10817.8	-0.073296	0.050919	1.4928	0.13549	0.298656
MSTRG.1002 (MSTRG.1002)	2654.72	0.0376851	0.0728008	-0.554939	0.578936	0.75453
MIIP (MSTRG.1004)	77.3708	-0.0100297	0.132516	0.102225	0.918578	0.959641
TNFRSF1B (MSTRG.1007)	56.329	0.287146	0.245111	-2.03523	0.041828	0.125784
VPS13D (MSTRG.1008)	5191.98	0.198978	0.0764204	-2.81768	0.00483716	0.0220265
DHRS3 (MSTRG.1010)	2074.58	0.585361	0.102378	-6.0857	1.1598348686943408e-09	1.8713489516049073e-08
PDPN (MSTRG.1015)	941.761	0.453127	0.101657	-4.84531	1.2641549390567586e-06	1.3554325800237962e-05
PRDM2 (MSTRG.1017)	3719.71	-0.0340814	0.0435258	0.803159	0.421883	0.63207
MSTRG.1020 (MSTRG.1020)	265.752	-0.293127	0.108851	3.08113	0.00206219	0.0106595
MSTRG.1021 (MSTRG.1021)	20.4729	0.0624169	0.176241	-0.65751	0.510853	0.70439
MSTRG.1024 (MSTRG.1024)	20.28	-0.0178172	0.174665	0.207869	0.835331	0.915134
TMEM51 (MSTRG.1029)	737.588	-0.0812949	0.0730473	1.19887	0.230578	0.429483
EFHD2 (MSTRG.1031)	1167.75	0.0677815	0.0588801	-1.20537	0.22806	0.426411
CASP9 (MSTRG.1034)	207.435	0.13044	0.120886	-1.32796	0.18419	0.36967
DNAJC16 (MSTRG.1035)	875.206	-0.0981061	0.0643052	1.61612	0.106068	0.25112
RSC1A1 (MSTRG.1038)	2394.96	-0.0976156	0.0570906	1.7893	0.0735667	0.192712
MSTRG.1039 (MSTRG.1039)	926.404	-0.127825	0.0726472	1.89513	0.0580747	0.161407
FBLIM1 (MSTRG.1042)	6401.31	0.173323	0.0437762	-4.05659	4.979507785450817e-05	0.000396991
MSTRG.1047 (MSTRG.1047)	32.6286	-0.057301	0.17548	0.612436	0.540249	0.726847
SPEN (MSTRG.1048)	3520.06	0.113304	0.0603895	-1.97291	0.0485062	0.141247
ZBTB17 (MSTRG.1049)	391.739	-0.0291771	0.0918817	0.35876	0.719774	0.848757
HSPB7 (MSTRG.1050)	409.861	2.04059	0.118843	-17.3467	2.0902458083008367e-67	2.778164329765389e-65
FAM131A (MSTRG.1052)	23.3138	0.551039	0.396682	-2.62453	0.00867678	0.0355873
EPHA2 (MSTRG.1053)	5025.24	-0.251042	0.0602207	4.36862	1.250357814357012e-05	0.000111824
CPLANE2 (MSTRG.1055)	25.6992	0.0372748	0.165016	-0.386016	0.699485	0.836062
FBXO42 (MSTRG.1056)	2484.42	-0.217775	0.0497028	4.52983	5.903208962970627e-06	5.616206741241509e-05
SZRD1 (MSTRG.1057)	1791.08	-0.00592465	0.0524406	0.11769	0.906313	0.953625
NECAP2 (MSTRG.1060)	1670.22	0.00761364	0.0437798	-0.177706	0.858954	0.92841
MSTRG.1062 (MSTRG.1062)	107.148	-0.0978732	0.13987	0.943566	0.345391	0.557745
MFAP2 (MSTRG.1063)	2798.22	-0.247214	0.059422	4.35217	1.3479615090930501e-05	0.000119046
ATP13A2 (MSTRG.1064)	1188.44	0.0797181	0.0806914	-1.08015	0.280077	0.488089
SDHB (MSTRG.1065)	2159.17	0.0718657	0.0491915	-1.50743	0.1317	0.293384
RCC2 (MSTRG.1071)	3529.7	0.0727051	0.0414179	-1.79722	0.0723004	0.190296
ARHGEF10L (MSTRG.1073)	2772.52	0.0619342	0.0632995	-1.03146	0.302326	0.511265
KLHDC7A (MSTRG.1076)	46.9534	-0.891777	0.240598	4.36009	1.3000906425044209e-05	0.000115558
MSTRG.1079 (MSTRG.1079)	1269.58	0.13771	0.0662216	-2.21062	0.0270623	0.0895672
IFFO2 (MSTRG.1081)	551.429	0.238939	0.0822429	-3.16937	0.00152769	0.00819327
MSTRG.1082 (MSTRG.1082)	13736.1	0.0159575	0.0758629	-0.222695	0.823773	0.908478
MSTRG.1083 (MSTRG.1083)	552.42	-0.156313	0.0741955	2.2751	0.0228999	0.0782211
EMC1 (MSTRG.1084)	7176.41	0.0123224	0.037848	-0.330924	0.740702	0.86036
MRTO4 (MSTRG.1085)	756.598	0.0215307	0.0656718	-0.346393	0.729047	0.854289
AKR7A3 (MSTRG.1088)	344.828	0.105938	0.102088	-1.20373	0.228694	0.427099
SLC66A1 (MSTRG.1089)	210.063	-0.0593816	0.114777	0.631075	0.527991	0.716958
CAPZB (MSTRG.1090)	8332.95	0.179218	0.039239	-4.66578	3.0745106978488847e-06	3.0892388928086394e-05
MSTRG.1091 (MSTRG.1091)	1328.03	0.0419547	0.04431	-0.970867	0.331614	0.542943
NBL1 (MSTRG.1092)	2927.45	0.279332	0.048622	-5.91495	3.3197082649045474e-09	4.9791914802322504e-08
MSTRG.1094 (MSTRG.1094)	26.9747	0.0858821	0.179755	-0.862665	0.388322	0.601874
TMCO4 (MSTRG.1095)	251.91	0.0385593	0.110608	-0.416806	0.676821	0.822811
OTUD3 (MSTRG.1099)	243.412	-0.0717286	0.0950794	0.858439	0.39065	0.603879
CAMK2N2 (MSTRG.1110)	143.617	0.022822	0.115666	-0.240666	0.809814	0.900812
MUL1 (MSTRG.1111)	543.514	0.0450337	0.0760943	-0.63957	0.522452	0.713489
CDA (MSTRG.1114)	1109.19	-0.242212	0.0487919	5.12115	3.036745755721681e-07	3.5112209323693234e-06
PINK1 (MSTRG.1115)	876.805	-0.27549	0.0619464	4.66412	3.099383930123093e-06	3.109576224063707e-05
KIF17 (MSTRG.1116)	11150.9	0.0338593	0.0459513	-0.746139	0.455584	0.660657
SH2D5 (MSTRG.1117)	556.689	-0.0296612	0.0758105	0.42344	0.671974	0.819698
HP1BP3 (MSTRG.1118)	7648.34	-0.0252628	0.0586238	0.451612	0.651549	0.806119
MSTRG.1119 (MSTRG.1119)	7462.86	-0.0546108	0.0431812	1.29792	0.194314	0.383179
ECE1 (MSTRG.1121)	18965.5	0.102411	0.0361021	-2.88768	0.00388089	0.0182349
RAP1GAP (MSTRG.1124)	83.1029	-0.405946	0.178401	2.94199	0.00326115	0.0157928
MSTRG.1125 (MSTRG.1125)	1362.52	-0.00514196	0.0533853	0.100815	0.919697	0.959994
MSTRG.1126 (MSTRG.1126)	586.434	-0.550101	0.0965793	6.04782	1.4682322591115658e-09	2.318770570154548e-08
HSPG2 (MSTRG.1127)	46868.2	-0.368948	0.0808882	4.8672	1.1318805107485498e-06	1.2204308414689584e-05
MSTRG.1131 (MSTRG.1131)	96.3832	-0.0544737	0.121289	0.563415	0.573153	0.749983
CDC42 (MSTRG.1132)	20169	0.0342559	0.0558336	-0.633596	0.526344	0.715641
ZBTB40 (MSTRG.1136)	558.835	0.112587	0.0779507	-1.57162	0.116038	0.268657
MSTRG.1141 (MSTRG.1141)	35.8718	-0.375552	0.349767	2.26372	0.0235912	0.0802147
MSTRG.1142 (MSTRG.1142)	51.6796	0.0510927	0.168119	-0.525989	0.598896	0.770369
MSTRG.1146 (MSTRG.1146)	4531.86	0.000931916	0.0373478	-0.0232073	0.981485	0.990785
LUZP1 (MSTRG.1147)	5352.59	-0.0354218	0.0478624	0.75725	0.4489	0.654688
HNRNPR (MSTRG.1151)	4944.59	0.0457624	0.0480382	-0.980974	0.326606	0.538059
MSTRG.1152 (MSTRG.1152)	37.5788	-0.542865	0.292146	2.83149	0.0046331	0.0212196
MSTRG.1153 (MSTRG.1153)	106.036	-0.438606	0.162849	3.29958	0.000968282	0.0055241
ZNF436 (MSTRG.1154)	917.143	-0.29709	0.0618549	5.02793	4.957920746560474e-07	5.607003209926521e-06
TCEA3 (MSTRG.1155)	118.576	0.601879	0.192315	-3.78796	0.00015189	0.00109328
ASAP3 (MSTRG.1156)	581.07	-0.090573	0.082344	1.21029	0.226169	0.424212
ID3 (MSTRG.1158)	3918.12	-0.107644	0.0778614	1.50977	0.131101	0.292537
ELOA (MSTRG.1161)	4189.77	0.0518984	0.0314266	-1.67147	0.0946291	0.231591
PITHD1 (MSTRG.1162)	772.657	0.0579299	0.0594	-1.02187	0.306843	0.516253
LYPLA2 (MSTRG.1164)	647.512	-0.0562475	0.0792681	0.774484	0.438645	0.646505
GALE (MSTRG.1165)	189.59	0.166166	0.112346	-1.76007	0.0783951	0.201953
HMGCL (MSTRG.1166)	1148.07	0.0142551	0.0480549	-0.305908	0.759675	0.871572
MSTRG.1167 (MSTRG.1167)	31.6389	-0.224424	0.238075	1.75726	0.0788735	0.202913
FUCA1 (MSTRG.1168)	5038.75	0.101348	0.0421328	-2.46932	0.0135371	0.0514793
PNRC2 (MSTRG.1170)	1826.95	-0.158749	0.0551231	3.00562	0.00265042	0.0132462
SRSF10 (MSTRG.1171)	2115.49	-0.0122716	0.0589751	0.218471	0.827062	0.910027
NIPAL3 (MSTRG.1177)	1979.4	-0.173811	0.0568993	3.19689	0.0013892	0.007547
MSTRG.1178 (MSTRG.1178)	1320.25	-0.140115	0.0710103	2.1185	0.0341324	0.107414
MSTRG.1180 (MSTRG.1180)	3900.97	0.0294964	0.0359521	-0.832977	0.404858	0.616262
MSTRG.1181 (MSTRG.1181)	31542.3	0.338279	0.054071	-6.45922	1.052453178806246e-10	1.8787408872732774e-09
SYF2 (MSTRG.1183)	937.322	-0.0285833	0.073844	0.417443	0.676355	0.822483
RSRP1 (MSTRG.1184)	905.091	-0.03998	0.0921775	0.494903	0.620668	0.784765
TMEM50A (MSTRG.1186)	3432.96	-0.0898937	0.0386556	2.37355	0.0176179	0.0635919
MACO1 (MSTRG.1188)	3666.8	-0.121368	0.0380814	3.25403	0.00113781	0.00636414
LDLRAP1 (MSTRG.1189)	728.688	-0.0445216	0.0789864	0.615805	0.538023	0.72526
MAN1C1 (MSTRG.1190)	4205.06	0.00291187	0.0491355	-0.0644494	0.948612	0.974156
MSTRG.1191 (MSTRG.1191)	5678.69	-0.0912831	0.041655	2.24448	0.0248014	0.083694
MTFR1L (MSTRG.1192)	1805.65	-0.197228	0.0465924	4.35462	1.3329625101810743e-05	0.000117954
AUNIP (MSTRG.1193)	52.1925	0.00024634	0.163799	-0.000847946	0.999323	0.999502
STMN1 (MSTRG.1195)	511.464	-0.124306	0.0771573	1.7473	0.0805846	0.205702
PAFAH2 (MSTRG.1198)	305.931	-0.333665	0.0878315	4.12735	3.6696857119915234e-05	0.000300473
MSTRG.1204 (MSTRG.1204)	36.0967	0.0295337	0.157323	-0.298046	0.765668	0.874765
PDIK1L (MSTRG.1205)	229.511	-0.148192	0.107739	1.61801	0.105659	0.250507
ZNF593 (MSTRG.1208)	230.75	0.193429	0.0943488	-2.31043	0.0208644	0.0727112
CEP85 (MSTRG.1212)	500.812	-0.0966095	0.0767042	1.36757	0.171447	0.352234
SH3BGRL3 (MSTRG.1213)	2255.87	0.273494	0.0941966	-3.23159	0.00123102	0.00680055
MSTRG.1214 (MSTRG.1214)	27.0516	-0.0073269	0.158811	0.0772171	0.938451	0.96891
DHDDS (MSTRG.1219)	1401.56	-0.052625	0.0466164	1.16267	0.244964	0.446808
MSTRG.1220 (MSTRG.1220)	7223.36	0.05524	0.0412192	-1.36418	0.172512	0.353874
MSTRG.1221 (MSTRG.1221)	326.49	-0.119548	0.0766917	1.69356	0.0903489	0.223772
MSTRG.1225 (MSTRG.1225)	3790.13	-0.0857862	0.0469091	1.88436	0.059516	0.164256
PIGV (MSTRG.1230)	326.274	-0.0986137	0.0823817	1.31735	0.18772	0.374772
MSTRG.1231 (MSTRG.1231)	50.5712	0.109001	0.17565	-1.02464	0.305533	0.514549
ZDHHC18 (MSTRG.1232)	400.693	0.18632	0.0798485	-2.54545	0.0109137	0.043088
MSTRG.1234 (MSTRG.1234)	64.0601	0.0540998	0.138877	-0.532217	0.594576	0.766649
GPATCH3 (MSTRG.1235)	592.559	0.0280643	0.0976009	-0.328225	0.742742	0.862133
NUDC (MSTRG.1237)	2598.06	0.0702195	0.035376	-2.01803	0.0435881	0.130057
TRNP1 (MSTRG.1239)	148.778	0.82407	0.207863	-4.57098	4.854520227436039e-06	4.711623179513334e-05
TENT5B (MSTRG.1240)	332.976	0.795539	0.134903	-6.31086	2.774885526869716e-10	4.751283585803453e-09
SLC9A1 (MSTRG.1241)	1500.98	-0.0658261	0.0553936	1.23877	0.215431	0.410997
WDTC1 (MSTRG.1242)	1798.56	-0.143992	0.0615289	2.4695	0.0135302	0.0514676
TMEM222 (MSTRG.1243)	652.908	0.0841518	0.0802346	-1.14649	0.251594	0.454806
MAP3K6 (MSTRG.1245)	53.4795	0.0264238	0.151144	-0.263349	0.792282	0.890105
MSTRG.1246 (MSTRG.1246)	43.089	-0.0664604	0.158996	0.652932	0.5138	0.706758
WASF2 (MSTRG.1250)	5398.91	0.0654808	0.0500268	-1.3532	0.175993	0.358907
AHDC1 (MSTRG.1251)	488.957	-0.0670229	0.0977401	0.786496	0.431577	0.640064
FAM76A (MSTRG.1254)	1942.98	-0.160696	0.075088	2.31667	0.020522	0.0717601
STX12 (MSTRG.1255)	5125.9	0.0237958	0.0468461	-0.52666	0.598429	0.770149
PPP1R8 (MSTRG.1256)	788.708	0.129517	0.0609605	-2.23818	0.0252091	0.0847288
RPA2 (MSTRG.1258)	644.555	-0.00152033	0.0751725	0.0222717	0.982231	0.99124
XKR8 (MSTRG.1260)	257.655	0.143787	0.0926231	-1.74984	0.0801453	0.205045
EYA3 (MSTRG.1261)	959.498	0.00639276	0.0513638	-0.127994	0.898153	0.949817
PTAFR (MSTRG.1263)	50.2062	-1.06327	0.255942	4.77104	1.8327479199544172e-06	1.9086740168710705e-05
DNAJC8 (MSTRG.1264)	3247.02	0.0361451	0.0619396	-0.612335	0.540316	0.726847
ATP5IF1 (MSTRG.1265)	1881.32	0.0601646	0.0497369	-1.24926	0.211568	0.40596
SESN2 (MSTRG.1266)	1729.01	-0.434148	0.0547572	8.1423	3.8783354489188295e-16	1.0581864850871213e-14
MED18 (MSTRG.1268)	203.438	-0.0417321	0.108568	0.457675	0.647186	0.802719
PHACTR4 (MSTRG.1270)	888.622	0.0234897	0.0563764	-0.434492	0.663931	0.814418
MSTRG.1271 (MSTRG.1271)	754.182	-0.0970986	0.0801628	1.32523	0.185094	0.37085
MSTRG.1272 (MSTRG.1272)	1205.6	0.0377583	0.0691622	-0.581226	0.561088	0.742074
RCC1 (MSTRG.1273)	583.819	0.0691637	0.0760727	-0.983978	0.325126	0.536376
MSTRG.1274 (MSTRG.1274)	450.662	0.168714	0.0796355	-2.31349	0.0206959	0.0721803
MSTRG.1275 (MSTRG.1275)	739.299	-0.112783	0.0593692	1.99516	0.0460259	0.135762
RAB42 (MSTRG.1277)	20.4136	-0.00134094	0.172531	0.016578	0.986773	0.993617
TAF12 (MSTRG.1278)	1178.62	0.102403	0.072595	-1.51568	0.129599	0.29044
GMEB2 (MSTRG.1279)	750.206	-0.0399712	0.0672591	0.632189	0.527263	0.716395
YTHDF2 (MSTRG.1280)	2655.28	0.0279202	0.0413168	-0.689091	0.490766	0.689126
EPB41 (MSTRG.1284)	7066.53	0.267513	0.0432516	-6.3326	2.410667352536078e-10	4.16483893699412e-09
SRSF6 (MSTRG.1287)	3192.72	0.146765	0.0434741	-3.4667	0.000526885	0.00329739
MECR (MSTRG.1288)	701.472	0.362062	0.0728188	-5.25083	1.5141273724934668e-07	1.8311392656173243e-06
MSTRG.1296 (MSTRG.1296)	233.489	0.395614	0.151648	-3.1796	0.0014748	0.00794133
SDC3 (MSTRG.1297)	2903.37	0.141719	0.0751641	-2.04024	0.0413262	0.124527
PUM1 (MSTRG.1298)	3216.42	-0.0142259	0.0338118	0.42649	0.669751	0.818306
NKAIN1 (MSTRG.1299)	32.74	-0.0457592	0.168351	0.480237	0.631059	0.792602
SNRNP40 (MSTRG.1300)	908.447	-0.0413701	0.0652009	0.671523	0.501888	0.697592
ZCCHC17 (MSTRG.1301)	1818.48	-0.204407	0.0507535	4.17796	2.941382273772423e-05	0.000244945
FABP3 (MSTRG.1303)	20875.7	0.260787	0.0318132	-8.30444	1.0029516202319288e-16	2.8049213645819605e-15
SERINC2 (MSTRG.1304)	36.9172	-0.00694084	0.151193	0.0702115	0.944025	0.971899
TINAGL1 (MSTRG.1305)	2493.96	1.85197	0.0692587	-26.8535	7.669036992752469e-159	4.117966103628366e-156
PEF1 (MSTRG.1307)	1600.68	0.0505846	0.0520142	-1.00679	0.314036	0.524095
COL16A1 (MSTRG.1308)	35718.9	-0.192935	0.0631781	3.22696	0.00125113	0.00689683
ADGRB2 (MSTRG.1309)	97.4567	-0.119541	0.148846	1.11829	0.263444	0.468779
PTP4A2 (MSTRG.1311)	14452.1	0.0568398	0.048841	-1.19849	0.230725	0.429637
KHDRBS1 (MSTRG.1312)	4559.42	0.0645664	0.0453034	-1.46344	0.143347	0.31072
MSTRG.1313 (MSTRG.1313)	98.3872	-0.366641	0.162874	2.86129	0.00421926	0.0196119
TMEM39B (MSTRG.1314)	205.966	0.0474893	0.112987	-0.506995	0.612158	0.779645
MSTRG.1315 (MSTRG.1315)	5688.1	0.0984796	0.0344563	-2.90519	0.00367033	0.0174247
TXLNA (MSTRG.1316)	2040.39	-0.0826006	0.044011	1.92363	0.0544009	0.153517
IQCC (MSTRG.1317)	326.004	-0.0700956	0.0945325	0.842966	0.399248	0.611884
DCDC2B (MSTRG.1318)	43.407	0.0452226	0.152155	-0.446517	0.655224	0.809621
TMEM234 (MSTRG.1319)	141.749	-0.257479	0.134355	2.3719	0.0176967	0.0637918
EIF3I (MSTRG.1320)	2357.07	0.0410739	0.0531849	-0.800868	0.423208	0.632944
HDAC1 (MSTRG.1323)	2285.54	0.0489308	0.0376053	-1.32962	0.183644	0.368882
MARCKSL1 (MSTRG.1324)	3471.48	0.137328	0.0508933	-2.6934	0.00707263	0.0302752
BSDC1 (MSTRG.1325)	2203.22	-0.109961	0.0499013	2.20459	0.0274832	0.0907588
ZBTB8B (MSTRG.1327)	425.355	-0.0285778	0.0877008	0.366073	0.71431	0.844688
ZBTB8A (MSTRG.1328)	94.5309	-0.000719288	0.144638	0.00810652	0.993532	0.996852
MSTRG.1329 (MSTRG.1329)	224.733	-0.161665	0.110893	1.72899	0.0838108	0.211719
ZBTB8OS (MSTRG.1330)	775.048	0.115779	0.0737301	-1.69368	0.0903258	0.223763
RBBP4 (MSTRG.1331)	7701.45	-0.0129975	0.0469725	0.288758	0.772766	0.878475
SYNC (MSTRG.1332)	1449.79	0.104503	0.0513831	-2.10843	0.0349939	0.109373
MSTRG.1333 (MSTRG.1333)	1048.81	-0.172691	0.0689589	2.67784	0.0074099	0.0313194
YARS1 (MSTRG.1334)	3199.54	-0.101816	0.0374662	2.77137	0.00558218	0.0247953
S100PBP (MSTRG.1335)	1710.4	-0.00151774	0.0490953	0.037092	0.970412	0.985535
HPCA (MSTRG.1337)	90.588	0.291531	0.18556	-2.23036	0.0257235	0.0860914
TMEM54 (MSTRG.1338)	256.13	0.222702	0.122016	-2.20476	0.027471	0.0907407
RNF19B (MSTRG.1340)	966.111	-0.081981	0.0541088	1.57679	0.114843	0.266572
AK2 (MSTRG.1341)	1264.51	0.173737	0.0547462	-3.30821	0.000938934	0.00538183
AZIN2 (MSTRG.1342)	373.042	0.0257531	0.0785072	-0.355974	0.72186	0.849604
TRIM62 (MSTRG.1343)	348.212	-0.403041	0.101393	4.36634	1.2634679964964952e-05	0.000112692
ZNF362 (MSTRG.1344)	1523.07	-0.242522	0.0502375	4.96459	6.884493184981771e-07	7.6252010326068735e-06
PHC2 (MSTRG.1346)	1186.35	-0.137926	0.0626076	2.33002	0.0198049	0.0696152
ZSCAN20 (MSTRG.1348)	557.769	-0.0928637	0.0693365	1.43203	0.152134	0.323961
MSTRG.1349 (MSTRG.1349)	142.227	0.311447	0.143521	-2.68768	0.007195	0.0306535
CSMD2 (MSTRG.1350)	617.167	0.460024	0.10742	-4.68785	2.7609375418987894e-06	2.8014229450075093e-05
GJB5 (MSTRG.1353)	73.1854	0.794877	0.192764	-4.69046	2.72595045357017e-06	2.7680150445329774e-05
GJB3 (MSTRG.1356)	117.63	0.827045	0.211978	-4.51993	6.1860715084512165e-06	5.864535588237934e-05
SMIM12 (MSTRG.1358)	222.306	-0.0545037	0.107704	0.600595	0.54811	0.732195
TMEM35B (MSTRG.1360)	39.0973	-0.13735	0.173883	1.23462	0.216974	0.412557
ZMYM1 (MSTRG.1363)	769.33	-0.0384893	0.0728866	0.567871	0.570122	0.748448
SFPQ (MSTRG.1364)	6845.53	0.057971	0.0375514	-1.56979	0.116463	0.269412
ZMYM4 (MSTRG.1365)	2867.16	-0.106463	0.0468894	2.34078	0.0192434	0.0680156
MSTRG.1368 (MSTRG.1368)	1499.76	-0.0298154	0.0495132	0.622394	0.533683	0.721975
NCDN (MSTRG.1370)	719.89	0.0563078	0.0844856	-0.736236	0.461587	0.6652
PSMB2 (MSTRG.1372)	2485.29	0.0598245	0.0370198	-1.64506	0.0999566	0.240383
C1orf216 (MSTRG.1375)	483.473	0.183954	0.0751602	-2.64504	0.00816823	0.033895
CLSPN (MSTRG.1376)	391.307	0.23727	0.0909749	-2.89819	0.00375325	0.0177595
MSTRG.1377 (MSTRG.1377)	458.143	-0.0449783	0.0794561	0.617869	0.536661	0.723962
AGO1 (MSTRG.1378)	6569.89	-0.318703	0.0259145	12.3941	2.8143542124720046e-35	1.7654154648702893e-33
AGO3 (MSTRG.1379)	1215.01	-0.287609	0.080363	3.86597	0.00011065	0.000819742
ADPRS (MSTRG.1381)	556.497	-0.0614715	0.0714443	0.924545	0.355203	0.56846
COL8A2 (MSTRG.1382)	11768.3	-0.720283	0.0462251	15.7354	8.652796188840564e-56	9.760935801596279e-54
TRAPPC3 (MSTRG.1383)	1204.38	0.0478368	0.0528182	-0.939052	0.347704	0.559729
MAP7D1 (MSTRG.1384)	7386.1	0.0848599	0.0508081	-1.72828	0.0839379	0.211921
MSTRG.1385 (MSTRG.1385)	8348.46	0.0313266	0.0364165	-0.874669	0.381754	0.596436
SH3D21 (MSTRG.1386)	158.965	-0.395032	0.13312	3.47258	0.000515484	0.0032366
EVA1B (MSTRG.1387)	700.032	-0.221203	0.0879693	2.78525	0.00534866	0.0239574
STK40 (MSTRG.1388)	1042.44	-0.167807	0.0802368	2.28804	0.0221352	0.0760344
LSM10 (MSTRG.1389)	352.664	0.0924464	0.0938017	-1.11527	0.264733	0.47045
OSCP1 (MSTRG.1390)	384.128	-0.0680088	0.0771957	0.957033	0.33855	0.550539
MRPS15 (MSTRG.1391)	662.593	-0.0176437	0.0642761	0.29055	0.771396	0.877609
CSF3R (MSTRG.1392)	1645.63	-0.226832	0.0619178	3.86086	0.000112989	0.000834303
MSTRG.1395 (MSTRG.1395)	42.9296	-0.0367993	0.164077	0.381895	0.702539	0.837705
ZC3H12A (MSTRG.1396)	395.626	-0.138377	0.117021	1.43384	0.151617	0.323013
MEAF6 (MSTRG.1397)	798.946	-0.0389339	0.079644	0.535617	0.592223	0.764792
SNIP1 (MSTRG.1398)	265.072	0.0597123	0.0846037	-0.778366	0.436353	0.644401
DNALI1 (MSTRG.1399)	120.184	-0.0328383	0.124585	0.337434	0.73579	0.858465
GNL2 (MSTRG.1400)	1191.71	0.276518	0.0704086	-4.17214	3.0174911432620595e-05	0.000250661
RSPO1 (MSTRG.1401)	29.5546	1.35946	0.273148	-5.49576	3.890311991129052e-08	5.099955875870742e-07
C1orf109 (MSTRG.1404)	284.939	-0.0974288	0.0840803	1.28052	0.200363	0.391225
CDCA8 (MSTRG.1405)	110.981	0.543889	0.151351	-4.13395	3.5658215175268015e-05	0.000293127
MSTRG.1409 (MSTRG.1409)	245.38	0.100211	0.0951266	-1.19684	0.231369	0.430538
YRDC (MSTRG.1410)	208.98	0.0312432	0.109916	-0.339148	0.734498	0.857681
C1orf122 (MSTRG.1411)	110.741	0.173237	0.149667	-1.5658	0.117396	0.270884
MSTRG.1412 (MSTRG.1412)	228.164	0.0445511	0.0993993	-0.515017	0.606541	0.77508
MSTRG.1413 (MSTRG.1413)	363.347	0.0237561	0.0866311	-0.303381	0.7616	0.872926
MTF1 (MSTRG.1414)	651.515	0.0916346	0.0718278	-1.36962	0.170805	0.351185
MSTRG.1415 (MSTRG.1415)	3990.64	-0.0695922	0.0340513	2.0748	0.0380052	0.116773
SF3A3 (MSTRG.1416)	2172.15	0.115454	0.0477445	-2.49541	0.0125812	0.0484202
FHL3 (MSTRG.1418)	1728.85	-0.0509689	0.0510735	1.03446	0.30092	0.509722
UTP11 (MSTRG.1419)	1162.62	0.0411572	0.0515354	-0.827917	0.407718	0.618161
RRAGC (MSTRG.1425)	4988.82	-0.0553259	0.0551461	1.04648	0.29534	0.503895
MSTRG.1426 (MSTRG.1426)	158.381	-0.0616882	0.111426	0.665044	0.506023	0.700582
MYCBP (MSTRG.1427)	460.552	-0.0390618	0.102831	0.440856	0.659317	0.811935
RHBDL2 (MSTRG.1429)	35.9752	0.669146	0.275395	-3.28972	0.00100286	0.00568753
AKIRIN1 (MSTRG.1430)	4759.81	0.156737	0.0453697	-3.55551	0.00037724	0.00246787
NDUFS5 (MSTRG.1431)	2071.92	0.157903	0.0544337	-3.02309	0.00250207	0.0126081
MSTRG.1432 (MSTRG.1432)	36671.6	0.248993	0.0741377	-3.59818	0.000320456	0.00213595
PPIE (MSTRG.1436)	1217.68	0.00133704	0.06366	-0.0211339	0.983139	0.991592
PABPC4 (MSTRG.1437)	5070.76	-0.0332701	0.0376972	0.931328	0.351684	0.564376
HEYL (MSTRG.1438)	60.4944	-0.355068	0.194305	2.54173	0.0110307	0.0433986
TRIT1 (MSTRG.1447)	1196.48	0.0601546	0.0623263	-1.01621	0.309531	0.518809
MSTRG.1448 (MSTRG.1448)	92.219	0.54826	0.18837	-3.57499	0.000350246	0.00231042
CAP1 (MSTRG.1450)	31116.1	0.0968139	0.032933	-2.97564	0.0029238	0.014377
PPT1 (MSTRG.1451)	741.215	-0.120914	0.0619073	2.06104	0.039299	0.119707
RLF (MSTRG.1452)	1299.2	-0.069691	0.06387	1.15374	0.248609	0.450928
MSTRG.1454 (MSTRG.1454)	3255.59	-0.0898923	0.0527749	1.76988	0.0767475	0.199045
SMAP2 (MSTRG.1456)	4396.91	-0.0980185	0.0330268	3.01478	0.00257164	0.0129102
ZFP69B (MSTRG.1458)	982.303	-0.176529	0.0606044	3.06565	0.00217196	0.0111539
EXO5 (MSTRG.1459)	274.851	-0.091102	0.0936139	1.10153	0.270668	0.477924
ZNF684 (MSTRG.1460)	161.551	-0.0714362	0.105269	0.797588	0.42511	0.635063
NFYC (MSTRG.1463)	494.123	0.0312823	0.0896014	-0.389451	0.696943	0.834995
MSTRG.1467 (MSTRG.1467)	3866.28	0.05124	0.0770339	-0.718313	0.472564	0.674511
CTPS1 (MSTRG.1469)	815.466	-0.113477	0.0633062	1.89436	0.0581775	0.161532
MSTRG.1471 (MSTRG.1471)	3470.23	-0.0383958	0.0434135	0.907065	0.364373	0.577762
FOXO6 (MSTRG.1472)	81.5119	-0.207785	0.16622	1.7649	0.0775811	0.200549
HIVEP3 (MSTRG.1474)	29.9785	0.0419191	0.169432	-0.441942	0.658531	0.811525
MSTRG.1481 (MSTRG.1481)	2468.91	0.243868	0.0407348	-6.11758	9.500765563260979e-10	1.551560546486805e-08
ZMYND12 (MSTRG.1484)	26.1641	-0.00827296	0.164305	0.0893111	0.928835	0.964396
CCDC30 (MSTRG.1485)	1220.94	-0.00147692	0.0510033	0.0304567	0.975703	0.988217
YBX1 (MSTRG.1487)	38.0172	0.13389	0.177001	-1.2075	0.227239	0.425567
PPIH (MSTRG.1488)	1031.73	0.00907603	0.0533107	-0.176017	0.860281	0.929075
YBX1 (MSTRG.1489)	12513.7	0.0468491	0.0312293	-1.51856	0.128874	0.289193
P3H1 (MSTRG.1492)	11506.6	-0.0235627	0.0334659	0.721499	0.470603	0.672991
C1orf50 (MSTRG.1493)	585.617	-0.101806	0.0789501	1.40797	0.15914	0.334168
SVBP (MSTRG.1495)	461.889	-0.0370287	0.10843	0.405752	0.684925	0.828145
ZNF691 (MSTRG.1497)	141.984	-0.212191	0.125793	2.06851	0.0385919	0.118305
SLC2A1 (MSTRG.1498)	4975.95	-0.56049	0.057696	9.92781	3.151088287159289e-23	1.247793780732339e-21
MSTRG.1501 (MSTRG.1501)	27.355	0.0662791	0.178254	-0.699166	0.484448	0.684263
EBNA1BP2 (MSTRG.1503)	720.138	0.110342	0.0630454	-1.84945	0.0643922	0.174803
TMEM125 (MSTRG.1506)	44.1949	-0.0213411	0.154711	0.217429	0.827874	0.910336
CDC20 (MSTRG.1511)	347.761	0.547749	0.0856341	-6.71002	1.9459919905277285e-11	3.72122456992083e-10
ELOVL1 (MSTRG.1512)	1223.48	0.0628307	0.0655808	-1.01446	0.310362	0.520072
MED8 (MSTRG.1513)	621.909	0.114139	0.0673177	-1.80611	0.0709018	0.187692
SZT2 (MSTRG.1514)	863.89	-0.115686	0.116033	1.21184	0.225572	0.423567
HYI (MSTRG.1515)	163.202	0.122922	0.125981	-1.22597	0.220211	0.416779
PTPRF (MSTRG.1516)	4675.17	0.0672838	0.0678256	-1.05229	0.292667	0.501118
KDM4A (MSTRG.1517)	2406.71	-0.0491761	0.0439683	1.17524	0.239897	0.440967
ST3GAL3 (MSTRG.1518)	290.253	-0.0379491	0.0856446	0.491463	0.623099	0.787023
IPO13 (MSTRG.1520)	1998.42	-0.0188152	0.0569929	0.345147	0.729984	0.855003
DPH2 (MSTRG.1521)	100.036	0.0703221	0.140252	-0.685814	0.49283	0.690508
ATP6V0B (MSTRG.1522)	2013.95	-0.00746241	0.0460018	0.167514	0.866965	0.932394
CCDC24 (MSTRG.1523)	1176.59	-0.0262999	0.0618474	0.440095	0.659868	0.812145
SLC6A9 (MSTRG.1524)	2024.23	-0.499441	0.0399584	12.6521	1.0893144507185241e-36	7.348219691681139e-35
DMAP1 (MSTRG.1527)	256.298	-0.0117925	0.0972507	0.139689	0.888906	0.944863
ERI3 (MSTRG.1528)	1091.99	-0.0669213	0.0537766	1.29358	0.19581	0.385248
MSTRG.1529 (MSTRG.1529)	1305.14	0.0488218	0.0508975	-0.991926	0.321234	0.532704
TMEM53 (MSTRG.1530)	61.8825	-0.0047702	0.135132	0.049007	0.960914	0.980265
ARMH1 (MSTRG.1531)	201.882	0.0311215	0.0969533	-0.366091	0.714297	0.844688
KIF2C (MSTRG.1532)	97.6573	0.581906	0.192702	-3.68338	0.000230165	0.00159019
RPS8 (MSTRG.1534)	15754.5	0.0343378	0.0333977	-1.04137	0.297702	0.506331
PLK3 (MSTRG.1536)	152.92	0.136874	0.119892	-1.39978	0.161579	0.337752
BTBD19 (MSTRG.1538)	1838.37	0.0153143	0.0421662	-0.371057	0.710595	0.842768
PTCH2 (MSTRG.1539)	203.128	1.29	0.130916	-10.1324	3.968526405722346e-24	1.624192026537097e-22
EIF2B3 (MSTRG.1540)	1030.18	0.130708	0.0682982	-2.04189	0.0411627	0.124089
HECTD3 (MSTRG.1541)	1574.3	0.221407	0.0465722	-4.89431	9.865289456919457e-07	1.0740603866154647e-05
UROD (MSTRG.1542)	539.271	0.454449	0.078567	-6.08382	1.173536800284568e-09	1.8911834342160912e-08
ZSWIM5 (MSTRG.1543)	48.2091	0.628508	0.223247	-3.54987	0.000385424	0.00250918
MUTYH (MSTRG.1544)	81.5703	0.144507	0.191898	-1.29391	0.195695	0.385179
MSTRG.1546 (MSTRG.1546)	268.403	0.0437342	0.0855678	-0.561955	0.574147	0.750911
TESK2 (MSTRG.1547)	100.882	-0.146077	0.14796	1.34848	0.177502	0.360483
CCDC163 (MSTRG.1548)	47.8976	0.0308695	0.145474	-0.30518	0.760229	0.871693
MSTRG.1549 (MSTRG.1549)	35.3657	0.107285	0.175494	-1.01197	0.311553	0.521406
PRDX1 (MSTRG.1550)	23471.1	-0.0209362	0.0497052	0.435856	0.662941	0.814137
AKR1A1 (MSTRG.1551)	3461.25	0.00542262	0.0387046	-0.137643	0.890523	0.945757
MSTRG.1552 (MSTRG.1552)	1417.38	-0.0538165	0.0805915	0.731121	0.464705	0.667545
CCDC17 (MSTRG.1554)	225.384	-0.0671965	0.169564	0.679227	0.496994	0.693519
GPBP1L1 (MSTRG.1555)	467.258	-0.234391	0.102772	2.60989	0.00905725	0.0368885
TMEM69 (MSTRG.1556)	562.793	0.0628785	0.0844561	-0.821114	0.411581	0.621912
MSTRG.1557 (MSTRG.1557)	791.962	0.00416876	0.0649411	-0.0686433	0.945274	0.972481
MSTRG.1558 (MSTRG.1558)	2476.32	0.0641292	0.0537862	-1.23872	0.215449	0.410997
PIK3R3 (MSTRG.1565)	1533.21	-0.324303	0.0722006	4.76159	1.920726463119139e-06	1.997198453982287e-05
POMGNT1 (MSTRG.1569)	1622.13	0.0660648	0.0579743	-1.18488	0.236064	0.436191
LURAP1 (MSTRG.1570)	228.101	-0.0582425	0.0914896	0.717548	0.473036	0.675033
RAD54L (MSTRG.1571)	382.698	-0.0609463	0.0753634	0.874599	0.381792	0.596436
LRRC41 (MSTRG.1572)	4011.25	0.0154041	0.0471563	-0.335427	0.737303	0.859461
UQCRH (MSTRG.1573)	1395.07	0.0301816	0.048813	-0.637051	0.524092	0.714491
NSUN4 (MSTRG.1574)	2778.94	-0.0837798	0.0466659	1.84929	0.0644154	0.174831
FAAH (MSTRG.1575)	307.22	-0.129716	0.0825238	1.72971	0.0836817	0.211473
MKNK1 (MSTRG.1579)	663.778	-0.00865255	0.0576867	0.156768	0.875428	0.936376
MOB3C (MSTRG.1580)	171.061	-0.124869	0.118689	1.28877	0.197476	0.387279
ATPAF1 (MSTRG.1581)	1332.29	-0.0266334	0.0622842	0.445385	0.656042	0.809886
EFCAB14 (MSTRG.1583)	2137.53	0.0222018	0.0466783	-0.488486	0.625206	0.788306
MSTRG.1587 (MSTRG.1587)	16.3878	0.017187	0.179065	-0.209605	0.833976	0.914464
CYP4X1 (MSTRG.1591)	209.814	-0.418522	0.146131	3.41699	0.000633185	0.00386981
STIL (MSTRG.1597)	247.077	0.279419	0.125632	-2.66188	0.00777059	0.0325976
CMPK1 (MSTRG.1598)	3913.17	-0.0147979	0.0656176	0.2375	0.812269	0.902308
MSTRG.1599 (MSTRG.1599)	15.0919	-0.0561241	0.18098	0.629326	0.529135	0.717621
MSTRG.1602 (MSTRG.1602)	102.116	-0.0644907	0.119593	0.669393	0.503245	0.698682
TRABD2B (MSTRG.1605)	215.49	-0.371999	0.105203	3.93583	8.29084954823735e-05	0.000634167
MSTRG.1606 (MSTRG.1606)	343.271	-0.21051	0.0889844	2.62811	0.00858601	0.0352581
MSTRG.1610 (MSTRG.1610)	24.8465	-0.156213	0.207706	1.3909	0.164256	0.341592
SPATA6 (MSTRG.1611)	238.754	-0.105582	0.100744	1.21317	0.225064	0.422969
FAF1 (MSTRG.1620)	2485.39	0.0286634	0.053625	-0.556886	0.577605	0.753529
CDKN2C (MSTRG.1621)	534.491	0.22773	0.0922141	-2.75629	0.00584604	0.025781
RNF11 (MSTRG.1624)	10971.2	-0.33113	0.0765896	4.61039	4.019159199742887e-06	3.9555126904214456e-05
MSTRG.1626 (MSTRG.1626)	1515.88	-0.209879	0.0771146	2.94833	0.00319495	0.0155339
MSTRG.1627 (MSTRG.1627)	6481.9	-0.140646	0.0405819	3.54622	0.000390795	0.00253799
MSTRG.1628 (MSTRG.1628)	3248.5	0.0667931	0.0506344	-1.36437	0.172452	0.353866
NRDC (MSTRG.1629)	6339.27	0.00985334	0.0584271	-0.175453	0.860723	0.929392
KTI12 (MSTRG.1631)	4751.69	0.0780184	0.0439165	-1.82192	0.0684671	0.182906
BTF3L4 (MSTRG.1632)	2114.59	0.0193625	0.0819276	-0.25788	0.796499	0.893176
ZFYVE9 (MSTRG.1635)	1980.71	-0.0313228	0.0475069	0.67846	0.49748	0.693908
CC2D1B (MSTRG.1636)	1142.29	-0.0364022	0.0607318	0.630242	0.528536	0.717261
ORC1 (MSTRG.1637)	111.458	0.145918	0.146009	-1.34959	0.177148	0.360035
PRPF38A (MSTRG.1638)	1469.26	-0.0469135	0.0500786	0.968924	0.332583	0.543799
TUT4 (MSTRG.1639)	1846.92	-0.0454884	0.0656914	0.734234	0.462806	0.666028
GPX7 (MSTRG.1640)	8931.72	0.0812704	0.026616	-3.08214	0.00205516	0.0106355
COA7 (MSTRG.1643)	849.958	0.166123	0.0638698	-2.75257	0.00591294	0.0260247
ZYG11B (MSTRG.1644)	1177.59	0.0661023	0.0575605	-1.19903	0.230517	0.429435
ECHDC2 (MSTRG.1646)	111.375	0.0193192	0.134819	-0.192126	0.847643	0.921208
SCP2 (MSTRG.1647)	6314.09	-0.0243282	0.0401192	0.602989	0.546516	0.731105
MSTRG.1649 (MSTRG.1649)	950.265	-0.110056	0.0638017	1.82538	0.0679434	0.181879
PODN (MSTRG.1650)	3302.34	0.168411	0.0491311	-3.54442	0.000393471	0.0025529
MSTRG.1652 (MSTRG.1652)	46.9972	0.0224247	0.152155	-0.224787	0.822145	0.907534
CPT2 (MSTRG.1653)	813.717	0.00755481	0.0665055	-0.119863	0.904592	0.95271
CZIB (MSTRG.1654)	490.04	-0.0646685	0.0666966	1.03129	0.302404	0.511332
MSTRG.1655 (MSTRG.1655)	21.2775	0.0204217	0.172943	-0.229548	0.818443	0.905902
MAGOH (MSTRG.1656)	338.406	0.0282557	0.0840714	-0.369076	0.712071	0.843601
LRP8 (MSTRG.1657)	112.14	0.013666	0.124487	-0.139163	0.889321	0.945154
NDC1 (MSTRG.1661)	534.984	0.143841	0.072654	-2.13109	0.0330814	0.10491
YIPF1 (MSTRG.1663)	1684.28	0.0140658	0.040348	-0.355076	0.722533	0.850058
HSPB11 (MSTRG.1665)	202.784	-0.279027	0.107796	2.96779	0.00299953	0.0146901
LRRC42 (MSTRG.1667)	1077.02	-0.0315347	0.0503709	0.646839	0.517736	0.709733
TMEM59 (MSTRG.1669)	8710.47	-0.058667	0.0272052	2.17767	0.0294309	0.0958003
TCEANC2 (MSTRG.1670)	713.043	-0.102907	0.0986495	1.20125	0.229652	0.428459
CYB5RL (MSTRG.1672)	173.404	-0.148085	0.141214	1.38901	0.164829	0.342358
MRPL37 (MSTRG.1673)	647.147	0.0920531	0.0801815	-1.25551	0.209295	0.403353
SSBP3 (MSTRG.1674)	1651.81	0.162189	0.0482503	-3.47435	0.000512094	0.00322135
ACOT11 (MSTRG.1676)	1260.38	-0.00168326	0.0538322	0.0323392	0.974202	0.987602
TTC4 (MSTRG.1680)	648.745	0.0192496	0.0676955	-0.302324	0.762405	0.873382
PARS2 (MSTRG.1681)	49.1692	0.00231676	0.147976	-0.0218573	0.982562	0.99135
DHCR24 (MSTRG.1685)	1399.3	0.207465	0.0678381	-3.25437	0.00113645	0.00636186
MSTRG.1690 (MSTRG.1690)	22.1129	-0.00267301	0.169696	0.0314356	0.974922	0.987874
USP24 (MSTRG.1691)	3653.29	-0.0224535	0.0469839	0.492289	0.622515	0.786375
MSTRG.1692 (MSTRG.1692)	1777.74	0.78383	0.052557	-15.0812	2.153756404359916e-51	2.141631553490927e-49
PRKAA2 (MSTRG.1694)	53.3774	0.609755	0.220775	-3.49792	0.0004689	0.00297613
FYB2 (MSTRG.1695)	65.9846	1.43229	0.208947	-7.25293	4.07841637343046e-13	9.034432573750908e-12
OMA1 (MSTRG.1708)	180.678	0.033207	0.103592	-0.373419	0.708836	0.841477
MSTRG.1710 (MSTRG.1710)	656.552	0.00763982	0.0926122	-0.0924184	0.926366	0.962905
JUN (MSTRG.1711)	1474.92	0.0269139	0.060824	-0.464881	0.642017	0.799929
FGGY (MSTRG.1712)	355.86	0.111858	0.0798141	-1.53162	0.125617	0.284237
HOOK1 (MSTRG.1715)	36.4846	-0.200569	0.204041	1.63658	0.101718	0.2435
CYP2J2 (MSTRG.1716)	1149.36	-0.206192	0.0582582	3.70717	0.000209588	0.00145778
MSTRG.1717 (MSTRG.1717)	66.3838	-0.474968	0.198997	3.10956	0.00187365	0.00979817
MSTRG.1721 (MSTRG.1721)	650.534	-0.68626	0.119131	6.15578	7.471047499714455e-10	1.2275562011770728e-08
TM2D1 (MSTRG.1731)	696.066	-0.0113584	0.0728664	0.168187	0.866436	0.932199
MSTRG.1732 (MSTRG.1732)	1352.65	0.0569769	0.0489632	-1.20055	0.229927	0.428805
KANK4 (MSTRG.1733)	31.9447	-0.0385826	0.164205	0.400315	0.688924	0.830098
USP1 (MSTRG.1736)	484.713	-0.0311996	0.0934264	0.378463	0.705086	0.839475
MSTRG.1737 (MSTRG.1737)	8141.59	-0.0439582	0.0424237	1.06118	0.288607	0.497465
ATG4C (MSTRG.1740)	1548.68	-0.158084	0.0666893	2.52253	0.0116513	0.0454405
ALG6 (MSTRG.1742)	1264.49	-0.0157494	0.0579411	0.285047	0.775608	0.880164
ITGB3BP (MSTRG.1743)	653.548	-0.143382	0.0685755	2.23407	0.0254782	0.0854196
EFCAB7 (MSTRG.1744)	250.426	-0.292832	0.0988366	3.31546	0.00091491	0.0052621
PGM1 (MSTRG.1746)	3015.37	0.0193239	0.0409114	-0.481082	0.630458	0.792292
MSTRG.1747 (MSTRG.1747)	61.5307	-0.14615	0.175819	1.29962	0.193732	0.382563
ROR1 (MSTRG.1748)	379.487	0.0152619	0.071193	-0.228774	0.819044	0.906119
MSTRG.1765 (MSTRG.1765)	276.513	-0.102352	0.100799	1.17409	0.240357	0.441691
MSTRG.1773 (MSTRG.1773)	3967.27	-0.171463	0.034009	5.12449	2.9835046698791164e-07	3.458598159624979e-06
MSTRG.1783 (MSTRG.1783)	84.577	-0.16734	0.181269	1.44646	0.148049	0.317732
JAK1 (MSTRG.1784)	14930.2	0.398353	0.0343988	-11.7344	8.494193415860985e-32	4.673198869447453e-30
MSTRG.1788 (MSTRG.1788)	469.48	-0.175619	0.0885036	2.21173	0.0269856	0.0893795
MSTRG.1790 (MSTRG.1790)	1259.89	-0.389043	0.053097	7.53557	4.861928604985168e-14	1.1510851780127141e-12
LEPROT (MSTRG.1791)	7181.7	-0.108896	0.0334546	3.30591	0.000946698	0.00541543
MSTRG.1794 (MSTRG.1794)	600.505	-0.721772	0.100986	7.47107	7.95458522304304e-14	1.86682433626101e-12
MSTRG.1795 (MSTRG.1795)	168.635	-1.08066	0.115451	9.6335	5.772894617628996e-22	2.1407551753329183e-20
DNAI4 (MSTRG.1798)	104.642	-0.122172	0.133802	1.18567	0.235753	0.435914
MIER1 (MSTRG.1799)	2711.51	-0.141044	0.0696865	2.16651	0.0302721	0.0976624
SLC35D1 (MSTRG.1801)	1009.29	-0.301352	0.0569278	5.50155	3.764622044694634e-08	4.949685242701348e-07
SERBP1 (MSTRG.1806)	8721.02	0.0535365	0.0572809	-0.975533	0.329296	0.540816
GADD45A (MSTRG.1807)	3324.97	0.385099	0.0487707	-8.08281	6.328884757959938e-16	1.7037874559041323e-14
GNG12 (MSTRG.1808)	29011.1	-0.122987	0.0504579	2.52707	0.0115019	0.0448972
DIRAS3 (MSTRG.1809)	107.66	-0.215419	0.18006	1.77194	0.0764038	0.198345
WLS (MSTRG.1810)	17576.6	-0.389047	0.0296934	13.2286	5.997952997814067e-40	4.3288452173470983e-38
DEPDC1 (MSTRG.1812)	336.896	-0.136917	0.125397	1.367	0.171625	0.352439
MSTRG.1820 (MSTRG.1820)	61.069	-0.144045	0.165267	1.29021	0.196978	0.386754
MSTRG.1821 (MSTRG.1821)	1275.48	-0.00364694	0.0698761	0.0569147	0.954613	0.976884
SRSF11 (MSTRG.1822)	3057.17	0.0129393	0.0607394	-0.222818	0.823677	0.908478
MSTRG.1824 (MSTRG.1824)	2797.11	0.397913	0.068374	-6.08179	1.1884933934425567e-09	1.9106988399488478e-08
MSTRG.1827 (MSTRG.1827)	251.715	0.0309937	0.106687	-0.342036	0.732324	0.856404
MSTRG.1828 (MSTRG.1828)	9005.71	0.0458266	0.0548902	-0.86771	0.385553	0.600521
EIF1 (MSTRG.1829)	30.9431	-0.0804014	0.168415	0.78851	0.430399	0.63886
MSTRG.1832 (MSTRG.1832)	128.656	-0.00482505	0.121784	0.0513811	0.959022	0.979526
ZRANB2 (MSTRG.1834)	2035.74	-0.0962356	0.0589324	1.71523	0.0863025	0.216466
LRRIQ3 (MSTRG.1836)	47.2915	-0.0616054	0.171794	0.635872	0.52486	0.714793
FPGT (MSTRG.1837)	447.077	-0.367297	0.0920228	4.34159	1.414542466671072e-05	0.000124517
CRYZ (MSTRG.1841)	459.091	-0.0682872	0.073416	1.00235	0.316174	0.526591
TYW3 (MSTRG.1842)	257.817	-0.0660096	0.0972186	0.777677	0.436759	0.644585
ACADM (MSTRG.1854)	2509.46	-0.212476	0.0657576	3.42555	0.000613565	0.00376623
RABGGTB (MSTRG.1855)	3468.75	-0.252907	0.0552062	4.76332	1.9043112069313819e-06	1.981664623398982e-05
ST6GALNAC3 (MSTRG.1858)	1003.3	-0.945941	0.0688569	13.927	4.342687879161229e-44	3.449481780465109e-42
PIGK (MSTRG.1865)	3585.89	0.0279958	0.0492744	-0.585503	0.55821	0.739875
MSTRG.1867 (MSTRG.1867)	1547.14	0.201844	0.0602908	-3.51793	0.000434924	0.00278817
ZZZ3 (MSTRG.1868)	2674.78	-0.0932899	0.0623537	1.57898	0.114341	0.265787
MSTRG.1869 (MSTRG.1869)	1208.18	0.083132	0.0646497	-1.35976	0.173907	0.355656
MIGA1 (MSTRG.1870)	1117.74	-0.163071	0.0996804	1.87637	0.0606043	0.166643
NEXN (MSTRG.1872)	11485.2	0.326068	0.0864202	-4.10328	4.073305976515984e-05	0.000329795
MSTRG.1873 (MSTRG.1873)	5171.49	0.0207444	0.0395436	-0.534573	0.592945	0.765502
DNAJB4 (MSTRG.1874)	2989.08	0.728973	0.0762569	-9.80537	1.067531272447327e-22	4.117971207279574e-21
MSTRG.1875 (MSTRG.1875)	110.443	1.04212	0.174358	-6.41084	1.447156282951968e-10	2.552776076523945e-09
PTGFR (MSTRG.1876)	120.541	0.036736	0.113283	-0.391919	0.695118	0.834187
MSTRG.1877 (MSTRG.1877)	169.576	0.0106394	0.108612	-0.115672	0.907913	0.954186
MSTRG.1884 (MSTRG.1884)	6335.3	0.301475	0.0516622	-6.02212	1.7214360069468919e-09	2.6819485741982534e-08
MSTRG.1886 (MSTRG.1886)	79.2872	0.168526	0.169649	-1.46574	0.142719	0.30991
MSTRG.1887 (MSTRG.1887)	4822.81	0.482766	0.0599964	-8.27253	1.3114332365063877e-16	3.637330530343337e-15
PRKACB (MSTRG.1888)	4248.03	0.142065	0.0524501	-2.81351	0.00490046	0.0222694
MSTRG.1889 (MSTRG.1889)	27.2892	0.0606465	0.179758	-0.658564	0.510176	0.703792
MSTRG.1895 (MSTRG.1895)	161.914	0.0370163	0.111746	-0.39785	0.690741	0.83152
MSTRG.1896 (MSTRG.1896)	846.826	-0.00294547	0.0608818	0.0498361	0.960253	0.979889
GNG5 (MSTRG.1897)	1872.87	0.106657	0.075782	-1.52406	0.127495	0.287066
SPATA1 (MSTRG.1898)	117.9	-0.0256393	0.125718	0.262887	0.792638	0.890238
CTBS (MSTRG.1901)	2788.46	0.323482	0.062052	-5.44281	5.244803056149099e-08	6.737438873277082e-07
SSX2IP (MSTRG.1902)	766.172	0.0257489	0.070897	-0.387291	0.698541	0.835889
MSTRG.1904 (MSTRG.1904)	255.227	-0.0217625	0.0981771	0.254971	0.798745	0.894388
MCOLN2 (MSTRG.1905)	299.471	0.0385655	0.0802762	-0.52426	0.600098	0.771275
SYDE2 (MSTRG.1909)	4935.97	0.249268	0.0542414	-4.77294	1.8155751691075963e-06	1.8937281328749317e-05
C1orf52 (MSTRG.1911)	827.21	0.208612	0.0669203	-3.31063	0.000930863	0.00534241
BCL10 (MSTRG.1912)	692.335	-0.0554379	0.068587	0.86129	0.389079	0.602421
DDAH1 (MSTRG.1913)	1231.72	0.0251131	0.0516568	-0.503662	0.614499	0.780863
MSTRG.1914 (MSTRG.1914)	582.737	0.293052	0.0739063	-4.22786	2.359254331673802e-05	0.000199941
CCN1 (MSTRG.1915)	56334.8	0.0406178	0.0283622	-1.45657	0.145235	0.313535
ZNHIT6 (MSTRG.1916)	677.287	0.0919189	0.0757305	-1.31343	0.189038	0.376227
COL24A1 (MSTRG.1917)	38.3204	-0.641916	0.235669	3.49257	0.000478401	0.00302641
ODF2L (MSTRG.1918)	204.898	-0.0986586	0.11732	1.02892	0.303519	0.512508
CLCA2 (MSTRG.1919)	39.2867	-0.179209	0.224945	1.53677	0.124351	0.28226
SH3GLB1 (MSTRG.1922)	12843.3	0.0110755	0.0601011	-0.191542	0.848101	0.921482
SELENOF (MSTRG.1923)	6440.25	-0.052534	0.0342212	1.51795	0.129027	0.289337
MSTRG.1924 (MSTRG.1924)	1882.85	-0.282277	0.0635728	4.66511	3.084480249636792e-06	3.0969381354618024e-05
MSTRG.1925 (MSTRG.1925)	51.9594	-0.0294936	0.149651	0.295983	0.767243	0.87588
MSTRG.1926 (MSTRG.1926)	3922.94	0.0609789	0.0375161	-1.65507	0.0979096	0.237245
MSTRG.1927 (MSTRG.1927)	22.4244	-0.0527744	0.17293	0.559922	0.575533	0.75214
PKN2 (MSTRG.1929)	2106.96	-0.041639	0.0622685	0.704769	0.480954	0.681478
GTF2B (MSTRG.1931)	1516.4	0.061239	0.0531708	-1.19526	0.231984	0.431382
KYAT3 (MSTRG.1932)	328.851	0.116407	0.121522	-1.18588	0.235668	0.435819
GBP1 (MSTRG.1933)	6523.69	0.0768406	0.0578494	-1.38808	0.165111	0.342733
GBP2 (MSTRG.1935)	26.897	-0.0518008	0.193264	0.719063	0.472102	0.674274
GBP4 (MSTRG.1936)	888.07	-0.165149	0.0830396	2.19065	0.0284771	0.0934432
GBP5 (MSTRG.1937)	31.8291	-0.0401968	0.18561	0.513965	0.607276	0.775416
GBP5 (MSTRG.1938)	240.407	-0.077914	0.109433	0.848685	0.396056	0.60908
LRRC8B (MSTRG.1940)	646.172	-0.264005	0.0618242	4.48144	7.41408247650575e-06	6.928607882547512e-05
LRRC8C (MSTRG.1941)	1260.6	0.0806126	0.0536832	-1.56018	0.118717	0.273214
MSTRG.1942 (MSTRG.1942)	56.9923	-0.392527	0.242353	2.49652	0.0125419	0.0483239
LRRC8D (MSTRG.1943)	1203.41	-0.329577	0.0636431	5.41643	6.08024623208704e-08	7.751303458645434e-07
ZNF326 (MSTRG.1948)	1907.28	-0.0268893	0.0540689	0.516469	0.605527	0.774362
MSTRG.1953 (MSTRG.1953)	17.3471	0.0640162	0.18514	-0.720596	0.471158	0.673283
MSTRG.1955 (MSTRG.1955)	1914.77	-0.130401	0.0819547	1.74908	0.0802775	0.205227
MSTRG.1958 (MSTRG.1958)	21.6111	-0.0105646	0.174622	0.124698	0.900763	0.950296
CDC7 (MSTRG.1960)	617.925	0.0744346	0.0741274	-1.08181	0.279336	0.487592
TGFBR3 (MSTRG.1961)	60.5707	-0.100363	0.159352	0.944715	0.344805	0.557267
MSTRG.1963 (MSTRG.1963)	1474.28	-1.04344	0.0656413	16.0624	4.683050315016232e-58	5.466544993806773e-56
MSTRG.1965 (MSTRG.1965)	177.073	-0.571708	0.169196	3.9752	7.031867658513606e-05	0.000544624
GLMN (MSTRG.1967)	428.179	-0.151843	0.0955745	1.80567	0.0709702	0.187799
RPAP2 (MSTRG.1968)	1212.21	-0.364235	0.0655072	5.81222	6.164921154018577e-09	8.879603172912595e-08
MSTRG.1970 (MSTRG.1970)	6301.04	-0.270066	0.0574175	4.88348	1.0423108719477993e-06	1.1321371106984458e-05
MSTRG.1972 (MSTRG.1972)	25934.4	0.0394866	0.0398645	-1.01124	0.311901	0.52161
DIPK1A (MSTRG.1973)	622.681	0.105731	0.0720243	-1.57682	0.114836	0.266572
MTF2 (MSTRG.1974)	443.383	-0.13491	0.0814611	1.81784	0.0690883	0.184236
TMED5 (MSTRG.1975)	1923.69	-0.0483966	0.0690557	0.748384	0.454229	0.659624
MSTRG.1976 (MSTRG.1976)	343.039	-0.0780254	0.0897796	0.974691	0.329714	0.541107
MSTRG.1977 (MSTRG.1977)	1655.69	-0.366299	0.0824118	4.75969	1.9388745399765564e-06	2.0145086551583044e-05
FNBP1L (MSTRG.1979)	5007.92	-0.155962	0.0574251	2.84484	0.00444343	0.0205049
BCAR3 (MSTRG.1980)	597.513	-0.634176	0.0656394	9.89306	4.4618154316206616e-23	1.7513277881308703e-21
DNTTIP2 (MSTRG.1982)	2188.87	0.0780659	0.06561	-1.26104	0.207293	0.400918
MSTRG.1983 (MSTRG.1983)	3810.42	-0.341031	0.0621717	5.72086	1.0598502397160383e-08	1.491344823684287e-07
MSTRG.1985 (MSTRG.1985)	4509.18	-0.219872	0.0450326	4.99225	5.967965318560138e-07	6.670605032169133e-06
ABCD3 (MSTRG.1986)	2202.99	0.00775509	0.0436447	-0.191296	0.848293	0.921542
F3 (MSTRG.1987)	196.35	0.381807	0.140922	-3.24293	0.00118309	0.00657812
CNN3 (MSTRG.1989)	20387	0.481966	0.0450812	-10.874	1.5336750143823507e-27	7.300728153570453e-26
ALG14 (MSTRG.1990)	156.246	-0.155566	0.133427	1.49464	0.135008	0.298084
TLCD4 (MSTRG.1991)	2099.72	-0.118964	0.0686825	1.85066	0.0642188	0.174438
RWDD3 (MSTRG.1992)	94.6717	-0.099596	0.130644	0.984519	0.324861	0.536133
MSTRG.1993 (MSTRG.1993)	453.404	-0.288853	0.104521	3.13393	0.00172481	0.00913365
MSTRG.1994 (MSTRG.1994)	130.592	-0.240551	0.145432	2.13268	0.0329509	0.10457
SNX7 (MSTRG.2009)	4251.69	0.183808	0.0384946	-4.87354	1.0961646724611492e-06	1.1886037611565807e-05
PALMD (MSTRG.2013)	99.6291	-0.515351	0.17629	3.55946	0.000371624	0.0024335
AGL (MSTRG.2015)	2359.9	-0.226496	0.0553865	4.26058	2.0389253821553376e-05	0.000174668
SLC35A3 (MSTRG.2016)	1786.76	-0.0208149	0.0719742	0.30707	0.75879	0.871262
MFSD14A (MSTRG.2017)	2136.53	-0.04089	0.0473164	0.890282	0.373315	0.588204
SASS6 (MSTRG.2018)	193.023	0.256276	0.115126	-2.61328	0.00896768	0.0366349
TRMT13 (MSTRG.2019)	218.214	-0.129028	0.105982	1.42863	0.153112	0.325165
DBT (MSTRG.2021)	814.421	-0.101226	0.0581183	1.82482	0.0680289	0.182025
RTCA (MSTRG.2022)	921.255	-0.0482572	0.0543457	0.923614	0.355687	0.569168
MSTRG.2024 (MSTRG.2024)	475.841	0.0964526	0.0944245	-1.15845	0.246682	0.448509
VCAM1 (MSTRG.2027)	135.594	0.935189	0.226045	-4.73088	2.235493765417948e-06	2.304859316971623e-05
EXTL2 (MSTRG.2028)	931.306	-0.076884	0.0579588	1.38847	0.164995	0.342651
SLC30A7 (MSTRG.2029)	2306.7	-0.0967502	0.043608	2.2885	0.0221083	0.075984
MSTRG.2030 (MSTRG.2030)	831.564	-0.39013	0.0833889	5.00081	5.708878975501461e-07	6.423804808644728e-06
MSTRG.2031 (MSTRG.2031)	394.471	-0.159077	0.0859457	2.05215	0.0401555	0.121727
COL11A1 (MSTRG.2035)	120503	0.0504315	0.0352131	-1.45272	0.1463	0.315094
AMY1C (MSTRG.2036)	290.082	-0.174615	0.121682	1.75533	0.0792022	0.20343
PRMT6 (MSTRG.2039)	78.7671	-0.0401528	0.137897	0.399224	0.689728	0.830694
SLC25A24 (MSTRG.2042)	2064.69	0.262866	0.0406578	-6.60362	4.012250935122492e-11	7.480618965706158e-10
MSTRG.2043 (MSTRG.2043)	173.017	-0.144598	0.131501	1.40381	0.160376	0.336022
SLC25A24 (MSTRG.2044)	565.259	0.249222	0.0837553	-3.25116	0.00114934	0.00642329
MSTRG.2046 (MSTRG.2046)	4890.58	-0.224388	0.044103	5.23168	1.67978624548896e-07	2.0097549518220857e-06
PRPF38B (MSTRG.2049)	1254.81	-0.0245539	0.0779368	0.341702	0.732575	0.856404
FNDC7 (MSTRG.2050)	45.0588	-0.0576021	0.159265	0.573449	0.566341	0.745702
MSTRG.2051 (MSTRG.2051)	2196.44	-0.231802	0.0515888	4.65538	3.23389814484423e-06	3.234862048911248e-05
AKNAD1 (MSTRG.2052)	32.4035	-0.163243	0.214227	1.44193	0.149322	0.319497
GPSM2 (MSTRG.2053)	1983.81	-0.317807	0.0545189	6.03168	1.6226706385740782e-09	2.541742199792115e-08
MSTRG.2054 (MSTRG.2054)	1717	-0.0311415	0.0422832	0.75426	0.450693	0.656621
WDR47 (MSTRG.2055)	1301.11	-0.10567	0.0512511	2.13841	0.0324832	0.103527
TAF13 (MSTRG.2057)	2864.11	0.00852874	0.0390183	-0.220604	0.825401	0.909286
MSTRG.2058 (MSTRG.2058)	3298.91	-0.110447	0.0427064	2.65338	0.007969	0.033243
ELAPOR1 (MSTRG.2060)	19.1154	-0.0340646	0.175291	0.386118	0.69941	0.836062
SARS1 (MSTRG.2061)	6563.34	-0.120806	0.0334156	3.67261	0.000240084	0.00165531
MSTRG.2062 (MSTRG.2062)	66.5056	-0.0965676	0.145678	0.923176	0.355916	0.569465
PSRC1 (MSTRG.2063)	35.8817	0.124628	0.182484	-1.14862	0.250711	0.453565
MSTRG.2065 (MSTRG.2065)	1841.24	1.07516	0.0596643	-18.1674	9.344232252059456e-74	1.3937441527960684e-71
PSMA5 (MSTRG.2066)	3331.07	0.0417771	0.0429857	-0.994911	0.31978	0.530752
ATXN7L2 (MSTRG.2069)	130.185	-0.0764896	0.119858	0.79258	0.428023	0.63739
CYB561D1 (MSTRG.2070)	876.294	-0.0102051	0.0615114	0.17421	0.8617	0.929786
AMIGO1 (MSTRG.2071)	378.939	-0.329076	0.0849522	4.19187	2.7667023819547383e-05	0.000231547
GNAI3 (MSTRG.2073)	13544	0.0657895	0.0537988	-1.26982	0.20415	0.396715
MSTRG.2075 (MSTRG.2075)	369.446	-0.0326315	0.0799933	0.445575	0.655904	0.809886
GSTM5 (MSTRG.2076)	42.4425	-0.117491	0.196444	1.14855	0.250742	0.453565
EPS8L3 (MSTRG.2077)	75.368	0.141	0.161546	-1.26846	0.204633	0.397252
GSTM3 (MSTRG.2078)	1605.17	-0.00669869	0.0472087	0.14819	0.882193	0.941005
GSTM2 (MSTRG.2081)	1722.71	0.0707256	0.0561681	-1.31418	0.188785	0.376141
CSF1 (MSTRG.2083)	16907.4	0.144754	0.0567608	-2.67488	0.00747557	0.0315672
MSTRG.2084 (MSTRG.2084)	7620.51	0.187821	0.0279639	-6.78965	1.1240606869352478e-11	2.1964178546461085e-10
MSTRG.2085 (MSTRG.2085)	2265.27	0.204693	0.0393389	-5.31521	1.0653527637623523e-07	1.3144573070538435e-06
RBM15 (MSTRG.2090)	1013.47	-0.107436	0.0649197	1.75525	0.0792166	0.20343
LAMTOR5 (MSTRG.2093)	4114.46	0.0570519	0.0379399	-1.53171	0.125595	0.284237
MSTRG.2097 (MSTRG.2097)	289.982	-0.0980863	0.107038	1.08153	0.279463	0.487628
KCNA2 (MSTRG.2098)	85.4433	-0.0394621	0.129351	0.399105	0.689816	0.830724
MSTRG.2101 (MSTRG.2101)	2384.4	-0.0726168	0.0677461	1.1417	0.25358	0.457228
DRAM2 (MSTRG.2102)	634.177	-0.0610502	0.0692588	0.941313	0.346544	0.558733
MSTRG.2103 (MSTRG.2103)	1038.54	-0.216041	0.0652796	3.50445	0.000457552	0.00291237
WDR77 (MSTRG.2111)	572.373	0.064239	0.0772801	-0.901953	0.367082	0.580549
ATP5PB (MSTRG.2112)	4306.89	0.0775632	0.0432438	-1.83828	0.0660217	0.178217
RAP1A (MSTRG.2115)	2533.48	0.161253	0.0549879	-3.05842	0.0022251	0.0113963
INKA2 (MSTRG.2116)	50.1038	-0.0536743	0.157451	0.534245	0.593172	0.765649
MSTRG.2117 (MSTRG.2117)	416.01	-0.0866638	0.0772042	1.21936	0.222709	0.419894
KCND3 (MSTRG.2118)	19.8421	-0.0692773	0.181543	0.744619	0.456502	0.661067
MSTRG.2119 (MSTRG.2119)	2055.51	-0.0554664	0.0459475	1.24112	0.214563	0.410006
WNT2B (MSTRG.2120)	150.521	-0.726938	0.141901	5.57869	2.4233084194232116e-08	3.269396203249969e-07
ST7L (MSTRG.2121)	34.0942	-0.0435118	0.155795	0.435501	0.663199	0.814293
MSTRG.2122 (MSTRG.2122)	7100.24	0.0781639	0.0545307	-1.4914	0.135856	0.299203
MSTRG.2123 (MSTRG.2123)	934.924	0.0379756	0.0717316	-0.566581	0.570999	0.749129
RHOC (MSTRG.2125)	5989.8	0.0531133	0.0427118	-1.27309	0.202985	0.395253
PPM1J (MSTRG.2126)	23.1893	0.0392461	0.172579	-0.425125	0.670746	0.819373
TAFA3 (MSTRG.2127)	248.878	-0.0422031	0.0977508	0.495587	0.620186	0.784525
MSTRG.2128 (MSTRG.2128)	254.235	0.233921	0.105816	-2.54707	0.0108633	0.0429412
SLC16A1 (MSTRG.2129)	6493.61	0.383746	0.0438622	-8.90624	5.27942126308267e-19	1.6954772975029133e-17
LRIG2 (MSTRG.2130)	495.34	-0.08509	0.0775986	1.19244	0.233088	0.432663
MSTRG.2131 (MSTRG.2131)	1006.08	-0.103636	0.0603749	1.80323	0.0713515	0.188597
MSTRG.2132 (MSTRG.2132)	32.3296	0.0230572	0.161004	-0.236937	0.812706	0.90248
MAGI3 (MSTRG.2133)	5002.28	-0.258827	0.0503903	5.30854	1.1050947715494973e-07	1.3572545483330696e-06
PHTF1 (MSTRG.2134)	1481.57	0.0132601	0.0497081	-0.274465	0.783727	0.884087
MSTRG.2135 (MSTRG.2135)	18.5503	-0.0119094	0.179735	0.150366	0.880476	0.939846
RSBN1 (MSTRG.2136)	603.372	-0.14141	0.0856755	1.82989	0.0672668	0.180706
AP4B1 (MSTRG.2140)	598.539	0.101872	0.070139	-1.55506	0.119931	0.275066
DCLRE1B (MSTRG.2141)	1245.97	0.0741986	0.0480293	-1.59301	0.111157	0.260005
OLFML3 (MSTRG.2142)	16668.8	-0.461048	0.0567525	8.34354	7.210054963614489e-17	2.0333566771336323e-15
TRIM33 (MSTRG.2144)	1364.22	-0.10008	0.0615238	1.71437	0.0864603	0.2167
BCAS2 (MSTRG.2147)	1059.47	0.0287795	0.0577964	-0.51956	0.60337	0.773088
DENND2C (MSTRG.2148)	349.518	-0.150961	0.0900015	1.87653	0.060583	0.166643
NRAS (MSTRG.2150)	1223.93	-0.0399833	0.0599989	0.703024	0.482041	0.682168
CSDE1 (MSTRG.2151)	37130.8	0.0244339	0.0566019	-0.475322	0.634557	0.795057
SIKE1 (MSTRG.2152)	780.433	0.00207734	0.066907	-0.0322345	0.974285	0.987602
TSPAN2 (MSTRG.2156)	1500.89	-0.0129404	0.0445543	0.298443	0.765365	0.874765
NGF (MSTRG.2157)	1950.36	-0.406914	0.0575329	7.2982	2.9164421114920615e-13	6.5468760710149554e-12
VANGL1 (MSTRG.2159)	2551.04	0.103386	0.0484307	-2.20376	0.0275413	0.0908837
CASQ2 (MSTRG.2160)	3334.07	0.486877	0.0472155	-10.4919	9.409488000182555e-26	4.1550318063964014e-24
SLC22A15 (MSTRG.2163)	786.522	-0.087762	0.0575109	1.59676	0.110318	0.2589
MSTRG.2164 (MSTRG.2164)	2848.65	0.129086	0.0428499	-3.09235	0.00198578	0.0103162
MAB21L3 (MSTRG.2165)	71.856	-0.225382	0.176055	1.8516	0.0640839	0.174213
ATP1A1 (MSTRG.2167)	14445	0.0934213	0.0342368	-2.77185	0.00557392	0.0247681
MSTRG.2168 (MSTRG.2168)	160.149	-0.0543498	0.112909	0.583379	0.559638	0.741032
MSTRG.2169 (MSTRG.2169)	564.842	-0.129937	0.0665893	2.07627	0.0378687	0.116434
CD58 (MSTRG.2170)	1354.08	0.0410832	0.0605184	-0.7103	0.477518	0.678511
IGSF3 (MSTRG.2171)	14159.2	0.156123	0.0470123	-3.41931	0.000627794	0.00384642
MSTRG.2173 (MSTRG.2173)	74.0838	0.438851	0.189954	-3.0114	0.0026005	0.0130404
PTGFRN (MSTRG.2174)	6210.51	0.484091	0.0427615	-11.4838	1.5911346630326446e-30	8.543756686620089e-29
MSTRG.2176 (MSTRG.2176)	375.131	0.204196	0.0866725	-2.60419	0.00920913	0.0373936
TRIM45 (MSTRG.2177)	1406.85	-0.377489	0.0673652	5.8652	4.4860023743726165e-09	6.595848397982257e-08
MAN1A2 (MSTRG.2180)	16962.4	-0.221059	0.0586589	3.95804	7.55687359581658e-05	0.000581671
TENT5C (MSTRG.2181)	1791.34	0.436616	0.0487321	-9.14281	6.08508879605982e-20	2.052417889404699e-18
GDAP2 (MSTRG.2182)	2692.85	0.0401278	0.0535392	-0.777556	0.436831	0.64461
WDR3 (MSTRG.2183)	1055.64	0.0604591	0.0599402	-1.05771	0.290188	0.498738
TBX15 (MSTRG.2185)	26.7925	0.125327	0.195054	-1.18353	0.2366	0.4367
WARS2 (MSTRG.2186)	224.058	0.0263519	0.0938395	-0.317002	0.751242	0.866902
MSTRG.2187 (MSTRG.2187)	17.3821	-0.0863228	0.201191	1.02708	0.304382	0.513062
ZNF696 (MSTRG.2191)	146.971	-0.0980887	0.111154	1.05605	0.290946	0.499253
MSTRG.2192 (MSTRG.2192)	4062.09	-0.198341	0.0605114	3.44727	0.000566286	0.00350476
MSTRG.2198 (MSTRG.2198)	1526.46	0.0728109	0.0594256	-1.28452	0.198959	0.389277
NOTCH2NLA (MSTRG.2201)	11391.8	-0.0204992	0.0695806	0.312213	0.754879	0.869193
SEC22B (MSTRG.2202)	11077	0.0311686	0.032194	-0.980457	0.326861	0.538356
MSTRG.2203 (MSTRG.2203)	57.4367	-0.0203087	0.146736	0.203556	0.8387	0.916908
PRKAB2 (MSTRG.2204)	891.68	0.243983	0.0584637	-4.36387	1.2778300079120873e-05	0.000113751
FMO5 (MSTRG.2205)	1039.34	-0.0950353	0.0772116	1.33802	0.180889	0.364931
CHD1L (MSTRG.2206)	2073.16	0.0268773	0.0457504	-0.607503	0.543517	0.729034
BCL9 (MSTRG.2208)	662.668	-0.372807	0.0743831	5.29645	1.1807273394435449e-07	1.4461755296250134e-06
ACP6 (MSTRG.2211)	87.8988	-0.0138509	0.130086	0.141021	0.887853	0.944118
GPR89A (MSTRG.2215)	2428.34	0.0100735	0.0526518	-0.19765	0.843319	0.91927
RNF115 (MSTRG.2219)	1756.9	-0.00640539	0.0448059	0.147299	0.882896	0.941606
POLR3C (MSTRG.2220)	500.793	0.0472943	0.0759157	-0.683138	0.49452	0.69136
NUDT17 (MSTRG.2221)	176.682	0.0340803	0.101925	-0.38717	0.69863	0.835889
PIAS3 (MSTRG.2222)	2049.35	-0.104236	0.052902	2.04835	0.0405261	0.122555
ITGA10 (MSTRG.2225)	16.7104	-0.06768	0.183366	0.7418	0.458209	0.662233
PEX11B (MSTRG.2226)	195.334	-0.0492572	0.109779	0.536838	0.59138	0.764143
MSTRG.2227 (MSTRG.2227)	464.77	-0.188537	0.0823712	2.51099	0.0120393	0.0467335
RBM8A (MSTRG.2228)	1528.75	0.111687	0.0446917	-2.56835	0.0102184	0.0408005
MSTRG.2230 (MSTRG.2230)	834.799	0.141127	0.0627043	-2.37882	0.0173681	0.0629792
LIX1L (MSTRG.2231)	1949.63	0.153493	0.0414362	-3.79366	0.000148444	0.00106906
ANKRD34A (MSTRG.2232)	146.616	0.301273	0.136029	-2.70527	0.00682496	0.029412
POLR3GL (MSTRG.2233)	300.787	-0.0341819	0.0934057	0.414642	0.678404	0.824005
TXNIP (MSTRG.2234)	75141	0.0364645	0.0201126	-1.81727	0.0691757	0.184359
MSTRG.2235 (MSTRG.2235)	57.0777	-0.119755	0.177361	1.109	0.267432	0.474054
MSTRG.2239 (MSTRG.2239)	42.8998	0.0499467	0.157458	-0.496499	0.619543	0.783989
MSTRG.2240 (MSTRG.2240)	65.2964	0.0102722	0.144922	-0.101464	0.919182	0.959793
MSTRG.2242 (MSTRG.2242)	33.1574	0.06544	0.169642	-0.660761	0.508766	0.702712
H3C14 (MSTRG.2243)	72.8029	-0.183025	0.166431	1.58357	0.11329	0.263834
MSTRG.2245 (MSTRG.2245)	1048.83	0.349675	0.0801721	-4.6669	3.057843023371818e-06	3.074792864849684e-05
H2BC21 (MSTRG.2248)	53.7333	0.0565503	0.147867	-0.553208	0.580121	0.755365
BOLA1 (MSTRG.2251)	571.877	-0.0513606	0.0756516	0.73502	0.462327	0.665769
SV2A (MSTRG.2252)	54.4736	-0.809994	0.291382	3.60823	0.000308289	0.00206202
SF3B4 (MSTRG.2253)	1530.95	0.170008	0.0518987	-3.40023	0.0006733	0.00408607
OTUD7B (MSTRG.2254)	9426.59	0.0485516	0.0358019	-1.38136	0.167167	0.345824
VPS45 (MSTRG.2256)	1218.34	0.0030249	0.0534888	-0.0585828	0.953284	0.976415
PLEKHO1 (MSTRG.2258)	722.012	-0.275633	0.0671263	4.33781	1.439116619271248e-05	0.000126299
ANP32E (MSTRG.2259)	2802.3	-0.00864649	0.0812847	0.11899	0.905283	0.953214
APH1A (MSTRG.2261)	1756.83	-0.0877083	0.041804	2.15372	0.0312619	0.100229
CIART (MSTRG.2262)	2170.82	0.176505	0.0551259	-3.33876	0.000841533	0.00490736
MRPS21 (MSTRG.2263)	1883.68	0.0741293	0.046052	-1.65447	0.0980316	0.237455
PRPF3 (MSTRG.2264)	1348.06	0.0457438	0.0717687	-0.677684	0.497972	0.694242
RPRD2 (MSTRG.2265)	1743.91	0.0286687	0.0494871	-0.596589	0.550782	0.734449
MSTRG.2269 (MSTRG.2269)	32.4576	-0.0140552	0.158416	0.146178	0.883781	0.941888
MSTRG.2272 (MSTRG.2272)	145.043	-0.0451796	0.107301	0.500012	0.617067	0.78208
ECM1 (MSTRG.2273)	22888.9	0.295284	0.0466324	-6.49226	8.455992130604429e-11	1.519588197606879e-09
MSTRG.2274 (MSTRG.2274)	619.956	0.947329	0.106388	-9.19017	3.922366094584957e-20	1.3466455870513675e-18
MCL1 (MSTRG.2275)	13658.1	0.00675085	0.0290075	-0.234349	0.814714	0.903861
ENSA (MSTRG.2276)	2014.86	-0.0309477	0.0435777	0.728936	0.466041	0.668533
GOLPH3L (MSTRG.2277)	2909.99	-0.14378	0.0687047	2.23671	0.0253056	0.0849679
CTSS (MSTRG.2279)	136.541	-0.304107	0.15996	2.47985	0.0131437	0.050225
CTSK (MSTRG.2280)	2325.03	-0.143449	0.0443846	3.32509	0.000883888	0.00511436
ARNT (MSTRG.2281)	5593.58	0.0912083	0.0359997	-2.5789	0.00991157	0.0397886
SETDB1 (MSTRG.2283)	928.426	-0.00275075	0.0570266	0.0495318	0.960495	0.980062
CERS2 (MSTRG.2284)	4859.5	-0.0787219	0.0356127	2.26695	0.023393	0.0797065
MINDY1 (MSTRG.2286)	1361.68	0.316877	0.0448838	-7.22562	4.988356135954232e-13	1.0995680257643614e-11
PRUNE1 (MSTRG.2287)	1525.65	-0.0886106	0.0459432	1.98523	0.0471188	0.138232
CDC42SE1 (MSTRG.2289)	3345.69	0.265471	0.0724903	-3.90826	9.296296196203921e-05	0.000699907
GABPB2 (MSTRG.2290)	3338.38	0.103557	0.0451683	-2.35705	0.0184208	0.0657313
TMSB15B (MSTRG.2291)	28.638	-0.136281	0.212191	1.31548	0.188348	0.375688
MSTRG.2292 (MSTRG.2292)	477.644	-0.116803	0.0922609	1.42811	0.153262	0.325432
LYSMD1 (MSTRG.2293)	453.881	-0.160462	0.0733574	2.35776	0.0183853	0.065657
SCNM1 (MSTRG.2295)	301.329	0.0850696	0.0847417	-1.10949	0.26722	0.473866
VPS72 (MSTRG.2297)	857.503	-0.00261216	0.0814388	0.0359533	0.97132	0.98601
MSTRG.2299 (MSTRG.2299)	2211.23	-0.00284677	0.0397814	0.0754121	0.939887	0.969909
PSMD4 (MSTRG.2300)	2951.36	0.0718057	0.0331987	-2.19451	0.0281991	0.0926216
ZNF687 (MSTRG.2303)	772.375	-0.00220765	0.0679868	0.0352708	0.971864	0.986264
PI4KB (MSTRG.2304)	1867.82	-0.0556166	0.053612	1.07844	0.280836	0.488874
MSTRG.2305 (MSTRG.2305)	38.887	-0.109454	0.178185	1.0349	0.300714	0.509502
RFX5 (MSTRG.2306)	462.021	-0.153778	0.0742828	2.23692	0.0252917	0.0849427
PSMB4 (MSTRG.2310)	3597.54	0.0881821	0.0532645	-1.71861	0.0856847	0.215399
MSTRG.2311 (MSTRG.2311)	1621.69	-0.0306148	0.044962	0.699456	0.484267	0.684079
TUFT1 (MSTRG.2313)	1724.6	0.0311737	0.0489227	-0.656482	0.511514	0.704687
MSTRG.2314 (MSTRG.2314)	34.3875	0.0176161	0.156739	-0.178318	0.858473	0.92807
MSTRG.2315 (MSTRG.2315)	3141.93	0.108167	0.0431591	-2.57081	0.0101461	0.0405483
MRPL9 (MSTRG.2318)	766.814	0.0920594	0.0712154	-1.38631	0.165653	0.343485
TDRKH (MSTRG.2320)	118.835	-0.0155108	0.116341	0.164725	0.869161	0.933101
THEM4 (MSTRG.2325)	699.814	0.0986638	0.0623094	-1.67079	0.094763	0.231766
S100A10 (MSTRG.2326)	23847.9	0.516128	0.0341119	-15.2567	1.4866433645373888e-52	1.5351308096576853e-50
S100A11 (MSTRG.2327)	13920.8	0.526589	0.0268447	-19.7198	1.4590977580007873e-86	2.6468822031625094e-84
TCHH (MSTRG.2329)	33.7621	0.0561455	0.166778	-0.56972	0.568868	0.74764
S100A6 (MSTRG.2417)	11657.5	0.331895	0.0432575	-7.83967	4.5174818895376556e-15	1.1595158104235849e-13
S100A4 (MSTRG.2419)	186.775	0.584725	0.153301	-4.35443	1.3341636275128393e-05	0.000117983
S100A16 (MSTRG.2422)	1692.03	0.0423608	0.120273	-0.437027	0.662092	0.813641
S100A13 (MSTRG.2424)	1059.87	0.0157265	0.0587908	-0.279322	0.779998	0.882199
CHTOP (MSTRG.2425)	2313.21	-0.0634576	0.038442	1.68358	0.0922625	0.227212
SNAPIN (MSTRG.2426)	399.01	-0.0511183	0.0689686	0.790997	0.428946	0.638154
ILF2 (MSTRG.2427)	3479.13	0.0664374	0.0417568	-1.62741	0.10365	0.247008
NPR1 (MSTRG.2428)	1710.79	0.984424	0.0447216	-22.1295	1.64274696052321e-108	4.3239676858948176e-106
MSTRG.2429 (MSTRG.2429)	2298.95	0.017019	0.0498145	-0.352149	0.724727	0.851682
SLC27A3 (MSTRG.2430)	309.376	1.29928	0.105516	-12.5357	4.764096658679686e-36	3.0453920736245763e-34
GATAD2B (MSTRG.2431)	3228.22	0.0280273	0.0488552	-0.59129	0.554326	0.737052
DENND4B (MSTRG.2433)	380.091	0.0572938	0.0788362	-0.79085	0.429032	0.638154
CRTC2 (MSTRG.2434)	630.79	0.0260325	0.0937555	-0.313191	0.754136	0.868822
SLC39A1 (MSTRG.2435)	4415.21	-0.0144664	0.0392315	0.376991	0.70618	0.840416
CREB3L4 (MSTRG.2436)	22.6403	0.00607472	0.170033	-0.0659171	0.947444	0.973403
JTB (MSTRG.2437)	2487.18	-0.0926437	0.0556711	1.73736	0.0823244	0.209032
RAB13 (MSTRG.2439)	2826.52	-0.056149	0.0405502	1.41527	0.15699	0.330734
RPS27 (MSTRG.2440)	2696.51	0.0294084	0.0633272	-0.48886	0.624941	0.788088
MSTRG.2442 (MSTRG.2442)	459.271	-0.285149	0.0782477	3.92044	8.83860844203244e-05	0.000670715
TPM3 (MSTRG.2444)	22938.8	0.269746	0.0263597	-10.3248	5.44423348552742e-25	2.3127655161303824e-23
C1orf43 (MSTRG.2447)	1513.03	0.00562472	0.0442061	-0.129968	0.896592	0.948751
MSTRG.2448 (MSTRG.2448)	6512.6	0.0539252	0.0318183	-1.71693	0.0859913	0.215806
HAX1 (MSTRG.2449)	2872.42	0.0118618	0.0433786	-0.28008	0.779416	0.882199
ATP8B2 (MSTRG.2451)	4051.07	-0.0125291	0.0502129	0.258445	0.796064	0.892836
IL6R (MSTRG.2452)	518.794	0.0267285	0.0983258	-0.311005	0.755797	0.869691
UBE2Q1 (MSTRG.2455)	3130.22	0.0595478	0.0365597	-1.65704	0.0975104	0.236662
ADAR (MSTRG.2458)	1930.15	0.020771	0.0556585	-0.387144	0.69865	0.835889
KCNN3 (MSTRG.2460)	5768.34	0.438492	0.0458203	-9.74462	1.9449580092313584e-22	7.438494676900785e-21
PMVK (MSTRG.2462)	378.506	0.27993	0.0928822	-3.34089	0.00083511	0.0048805
PBXIP1 (MSTRG.2463)	4741.56	0.0598307	0.0565286	-1.10383	0.269669	0.476651
PYGO2 (MSTRG.2464)	368.699	-0.00367633	0.0767035	0.0540061	0.95693	0.978432
SHC1 (MSTRG.2465)	4484.34	-0.0245353	0.0550195	0.454023	0.649812	0.805009
CKS1B (MSTRG.2466)	541.563	0.206121	0.110642	-2.1888	0.0286113	0.0937691
LENEP (MSTRG.2467)	164.086	-0.0970898	0.127267	0.972597	0.330754	0.541864
ZBTB7B (MSTRG.2468)	488.58	-0.122183	0.113203	1.29706	0.194609	0.383561
MSTRG.2469 (MSTRG.2469)	190.312	-0.0452694	0.0977674	0.532407	0.594444	0.766627
MSTRG.2471 (MSTRG.2471)	1261.8	0.134736	0.0752401	-1.93896	0.0525066	0.149618
EFNA4 (MSTRG.2472)	32.9022	-0.00512188	0.162306	0.0555751	0.95568	0.977452
SLC50A1 (MSTRG.2475)	585.89	0.0493029	0.0756709	-0.703808	0.481553	0.681679
DPM3 (MSTRG.2476)	1489.04	0.0895136	0.159878	-0.851286	0.394611	0.60759
KRTCAP2 (MSTRG.2477)	3171.22	0.0828228	0.0591436	-1.46923	0.141771	0.3085
TRIM46 (MSTRG.2478)	138.409	0.00924045	0.114118	-0.0974929	0.922335	0.960992
THBS3 (MSTRG.2480)	1586.96	-0.0731061	0.0573036	1.344	0.178948	0.362733
MTX1 (MSTRG.2481)	500.292	0.0221334	0.0841382	-0.28873	0.772788	0.878475
GBA (MSTRG.2482)	4344.44	0.0186858	0.0599247	-0.325926	0.744481	0.862903
MSTRG.2483 (MSTRG.2483)	17.0662	-0.178556	0.264066	1.69674	0.0897449	0.222728
FAM189B (MSTRG.2484)	816.719	0.0804707	0.074973	-1.15961	0.246208	0.448164
CLK2 (MSTRG.2485)	2146.15	0.0313303	0.0836937	-0.41186	0.680442	0.825285
MSTRG.2486 (MSTRG.2486)	78.4813	-0.0330591	0.130765	0.33344	0.738802	0.860104
FDPS (MSTRG.2488)	1282.99	0.263038	0.0533366	-5.11246	3.179856378603777e-07	3.6735277131133475e-06
MSTRG.2489 (MSTRG.2489)	77.7226	-0.121689	0.143894	1.1485	0.250761	0.453565
RUSC1 (MSTRG.2490)	1137.41	-0.000381009	0.0766722	0.00616799	0.995079	0.997382
YY1AP1 (MSTRG.2491)	5735.11	-0.0283196	0.0517536	0.567372	0.570461	0.748717
DAP3 (MSTRG.2492)	955.432	0.0244925	0.0583916	-0.439296	0.660447	0.812764
MSTO1 (MSTRG.2494)	453.752	0.109295	0.094157	-1.31467	0.188621	0.375897
MSTRG.2495 (MSTRG.2495)	1798.14	0.0351682	0.0714992	-0.523782	0.60043	0.771412
SYT11 (MSTRG.2497)	4207.49	-0.155578	0.041098	3.87701	0.000105748	0.00078777
RIT1 (MSTRG.2498)	4449.55	-0.105949	0.0573233	1.93494	0.052998	0.150539
KHDC4 (MSTRG.2499)	1123.17	-0.0019252	0.0626642	0.0332925	0.973441	0.987566
ARHGEF2 (MSTRG.2501)	4508.1	-0.449625	0.0387012	11.7681	5.698855899969087e-32	3.174333676397719e-30
SSR2 (MSTRG.2502)	11436.7	-0.0183318	0.0544062	0.351556	0.725171	0.852022
SSR2 (MSTRG.2503)	35.9666	0.00557672	0.195934	-0.132987
UBQLN4 (MSTRG.2504)	857.475	0.101231	0.0746632	-1.46462	0.143025	0.310298
LAMTOR2 (MSTRG.2505)	438.182	0.154347	0.0720739	-2.30241	0.0213121	0.0740023
MEX3A (MSTRG.2507)	561.044	-0.226162	0.0937496	2.70593	0.0068114	0.0293818
LMNA (MSTRG.2508)	14919.6	0.432154	0.0555038	-7.99717	1.2731189691567146e-15	3.364241937393649e-14
SLC25A44 (MSTRG.2511)	781.757	0.107773	0.0650131	-1.75688	0.0789375	0.203027
BGLAP (MSTRG.2512)	239.101	0.259578	0.115161	-2.64319	0.0082128	0.0340379
SMG5 (MSTRG.2515)	4657.93	0.284655	0.052784	-5.57941	2.413306656956949e-08	3.259177923842061e-07
GLMP (MSTRG.2517)	1166.38	0.278145	0.0691044	-4.26648	1.9858231741328345e-05	0.000170446
CCT3 (MSTRG.2518)	6695.5	0.22163	0.0389408	-5.81423	6.091411893815927e-09	8.802395304006992e-08
MSTRG.2525 (MSTRG.2525)	21.761	0.0701299	0.179655	-0.737588	0.460765	0.664515
MSTRG.2526 (MSTRG.2526)	972.921	-0.0229657	0.0515655	0.461621	0.644353	0.80113
MEF2D (MSTRG.2527)	838.666	0.0322125	0.0823796	-0.428062	0.668606	0.817354
IQGAP3 (MSTRG.2529)	264.2	0.324928	0.116983	-3.20688	0.00134184	0.00732827
NAXE (MSTRG.2531)	1560.11	0.0488908	0.0621319	-0.827701	0.40784	0.618277
GPATCH4 (MSTRG.2532)	664.881	0.117745	0.065204	-1.91537	0.0554456	0.155809
HAPLN2 (MSTRG.2533)	13.516	-0.0348427	0.181228	0.423685	0.671796	0.819666
BCAN (MSTRG.2535)	108.108	-0.203214	0.146321	1.82791	0.0675628	0.181211
NES (MSTRG.2536)	1883.12	0.422643	0.0653845	-6.72537	1.751501256963243e-11	3.3588789819249395e-10
CRABP2 (MSTRG.2537)	25.9796	-0.022783	0.172605	0.257518	0.796779	0.89334
ISG20L2 (MSTRG.2538)	484.785	-0.0410067	0.0734056	0.601465	0.547531	0.731712
RRNAD1 (MSTRG.2539)	294.702	-0.0256625	0.0951485	0.307401	0.758538	0.871123
MRPL24 (MSTRG.2540)	652.445	0.0797712	0.0654198	-1.29275	0.196097	0.385531
HDGF (MSTRG.2541)	2336.55	0.17263	0.0486926	-3.66452	0.0002478	0.00169966
PRCC (MSTRG.2542)	1291.11	-0.0321802	0.0658116	0.518873	0.603849	0.773185
PEAR1 (MSTRG.2546)	4509.85	-0.346531	0.0611668	5.89845	3.669396441012137e-09	5.473108647127436e-08
LRRC71 (MSTRG.2547)	20.7547	0.0119466	0.178402	-0.144403	0.885182	0.942564
MSTRG.2548 (MSTRG.2548)	1550.59	0.00585227	0.0564607	-0.107117	0.914696	0.957672
MSTRG.2549 (MSTRG.2549)	319.428	0.026849	0.0823117	-0.357067	0.721042	0.849183
ETV3 (MSTRG.2551)	342.013	0.082976	0.0738597	-1.21077	0.225984	0.423985
MSTRG.2552 (MSTRG.2552)	918.714	0.593499	0.0847698	-7.30365	2.800726042662676e-13	6.297645962596945e-12
MSTRG.2553 (MSTRG.2553)	14387.1	0.538925	0.0233208	-23.2062	3.9382167246538884e-119	1.2587290788512808e-116
KIRREL1 (MSTRG.2560)	2797.82	-0.0159193	0.0696197	0.244958	0.806489	0.899636
DUSP23 (MSTRG.2602)	112.557	-0.00763793	0.127739	0.0787708	0.937215	0.96808
MSTRG.2606 (MSTRG.2606)	30.1817	-0.159079	0.236353	1.51363	0.13012	0.291122
CFAP45 (MSTRG.2607)	98.2907	0.0826936	0.128972	-0.824504	0.409653	0.619696
TAGLN2 (MSTRG.2608)	25664.1	0.201203	0.0546163	-3.83905	0.000123513	0.000903561
IGSF9 (MSTRG.2609)	686.614	-0.173247	0.0860518	2.22998	0.025749	0.0861553
PIGM (MSTRG.2611)	214.89	0.102543	0.101244	-1.17103	0.241588	0.443165
IGSF8 (MSTRG.2614)	435.581	0.0891548	0.106616	-0.984441	0.324899	0.536133
PEA15 (MSTRG.2618)	9292.28	-0.0765678	0.0265854	2.88247	0.00394574	0.0184937
DCAF8 (MSTRG.2619)	3056.97	-0.13514	0.0416083	3.3186	0.000904705	0.00521682
PEX19 (MSTRG.2620)	1884.52	0.0541085	0.0422096	-1.31193	0.189542	0.376838
COPA (MSTRG.2621)	21378.1	0.0137183	0.0239278	-0.577314	0.563727	0.744108
NCSTN (MSTRG.2623)	9586.51	-0.146247	0.0354017	4.20508	2.609851469469911e-05	0.000220205
VANGL2 (MSTRG.2625)	733.766	-0.380047	0.0631258	6.26217	3.796673048123846e-10	6.418959571538352e-09
F11R (MSTRG.2640)	2093.79	-0.47969	0.0578898	8.50892	1.7556462469665486e-17	5.134595908339641e-16
USF1 (MSTRG.2641)	2156.95	-0.159729	0.061181	2.75197	0.00592373	0.0260551
NECTIN4 (MSTRG.2643)	1020.89	-0.306693	0.0617658	5.19211	2.0792732324121276e-07	2.448435427359684e-06
KLHDC9 (MSTRG.2644)	313.83	-0.174235	0.0923499	2.1222	0.0338209	0.106701
PFDN2 (MSTRG.2645)	619.584	0.062955	0.0686711	-0.977599	0.328273	0.539512
NIT1 (MSTRG.2646)	244.593	-0.00951941	0.111676	0.104069	0.917114	0.959073
DEDD (MSTRG.2647)	1306.38	0.121068	0.0652541	-1.96831	0.0490322	0.142469
USP21 (MSTRG.2648)	3366.24	0.0788693	0.0422345	-1.9122	0.055851	0.156588
PPOX (MSTRG.2649)	258.758	0.0457738	0.0844607	-0.597178	0.550389	0.734143
B4GALT3 (MSTRG.2650)	137.903	-0.0401469	0.12289	0.413784	0.679032	0.824245
ADAMTS4 (MSTRG.2651)	916.228	-0.236508	0.100406	2.67894	0.00738557	0.0312461
FCER1G (MSTRG.2652)	2257.34	-0.0327806	0.0514059	0.670332	0.502646	0.698235
TOMM40L (MSTRG.2654)	597.988	-0.0839215	0.0869405	1.07494	0.282401	0.490611
NR1I3 (MSTRG.2655)	239.979	0.00851922	0.0898605	-0.105175	0.916237	0.958582
PCP4L1 (MSTRG.2656)	125.359	-0.371733	0.133606	3.28501	0.00101979	0.00576405
MPZ (MSTRG.2657)	39.1301	-0.0386204	0.152114	0.38623	0.699326	0.836062
SDHC (MSTRG.2658)	2663.43	0.0797118	0.0450915	-1.81655	0.0692859	0.184611
CFAP126 (MSTRG.2660)	114.699	-0.1988	0.150425	1.77063	0.0766218	0.198796
FCRLB (MSTRG.2665)	159.774	0.406536	0.126574	-3.69124	0.000223159	0.00154497
DUSP12 (MSTRG.2666)	1167.03	-0.264866	0.0685644	4.09759	4.174698449534678e-05	0.000337394
ATF6 (MSTRG.2667)	11491.5	-0.12358	0.0531585	2.42141	0.0154602	0.0571258
OLFML2B (MSTRG.2668)	514.378	-1.08257	0.0837299	13.1373	2.012431383361521e-39	1.4369616430981413e-37
MSTRG.2669 (MSTRG.2669)	211.524	0.0945777	0.119351	-0.975571	0.329277	0.540816
UHMK1 (MSTRG.2672)	4665.84	-0.128044	0.0522468	2.54612	0.0108927	0.0430196
MSTRG.2673 (MSTRG.2673)	28.0224	-0.235673	0.254802	1.81153	0.0700591	0.186011
UAP1 (MSTRG.2674)	2550.78	-0.00712563	0.0503456	0.146823	0.883272	0.94168
DDR2 (MSTRG.2675)	32556.2	-0.324489	0.0415433	7.96705	1.6250179609397697e-15	4.27730217797166e-14
HSD17B7 (MSTRG.2676)	805.251	0.353186	0.123423	-3.32602	0.000880951	0.00509956
CCDC190 (MSTRG.2678)	571.707	-0.435447	0.0789994	5.81644	6.011384344902187e-09	8.71455976738304e-08
MSTRG.2680 (MSTRG.2680)	78.6203	2.15998	0.305503	-7.46286	8.466387321259822e-14	1.969718949750292e-12
NUF2 (MSTRG.2681)	304.751	0.101166	0.109263	-1.0994	0.271595	0.478966
PBX1 (MSTRG.2682)	14418.2	0.00147185	0.0392008	-0.0365375	0.970854	0.985761
MGST3 (MSTRG.2690)	168.731	0.00337718	0.140229	-0.0322721	0.974255	0.987602
ALDH9A1 (MSTRG.2691)	1609.99	0.242562	0.0475971	-5.25006	1.5205300199715884e-07	1.835011378860403e-06
TMCO1 (MSTRG.2692)	1366.08	-0.0301837	0.0514564	0.607605	0.54345	0.729017
UCK2 (MSTRG.2693)	551.616	0.284159	0.0654145	-4.57449	4.7737911894062e-06	4.64372267583977e-05
MSTRG.2694 (MSTRG.2694)	601.783	0.113928	0.0752004	-1.63925	0.101161	0.242453
POGK (MSTRG.2698)	836.984	-0.0109078	0.0837535	0.144334	0.885237	0.942564
TADA1 (MSTRG.2699)	350.477	-0.120586	0.0847846	1.57658	0.114891	0.266572
POU2F1 (MSTRG.2705)	159.926	-0.138772	0.118942	1.42624	0.153799	0.326314
MSTRG.2706 (MSTRG.2706)	600.167	-0.127088	0.0918711	1.55849	0.119117	0.273805
CREG1 (MSTRG.2707)	5231.88	-0.00901501	0.0404005	0.22839	0.819343	0.9063
MPC2 (MSTRG.2711)	1132.77	0.368717	0.0633786	-6.06125	1.3507077494139701e-09	2.1483294820062957e-08
MSTRG.2712 (MSTRG.2712)	3575.97	0.178121	0.0398233	-4.57232	4.823633487423295e-06	4.685416493138228e-05
GPR161 (MSTRG.2713)	8210.76	-0.0802405	0.0366778	2.22816	0.0258696	0.0863864
MSTRG.2714 (MSTRG.2714)	5382.26	-0.152549	0.0555811	2.86781	0.00413328	0.0192456
SFT2D2 (MSTRG.2715)	4044.77	-0.197247	0.0336171	5.9617	2.4962168006601084e-09	3.78635190192783e-08
MSTRG.2716 (MSTRG.2716)	702.313	-0.274838	0.0845357	3.54466	0.000393126	0.0025519
DPT (MSTRG.2722)	1493.84	0.115188	0.0500495	-2.38093	0.0172692	0.0626713
ATP1B1 (MSTRG.2724)	2140.96	-0.65008	0.0991315	6.89109	5.536799694182886e-12	1.116005992413079e-10
MSTRG.2725 (MSTRG.2725)	714.498	-0.219781	0.0855777	2.82855	0.00467597	0.0213795
BLZF1 (MSTRG.2727)	3706.84	-0.151191	0.041346	3.74547	0.000180055	0.00127482
SLC19A2 (MSTRG.2730)	543.599	-0.374563	0.0917769	4.43182	9.343990546301709e-06	8.562029289662398e-05
MSTRG.2731 (MSTRG.2731)	2679.87	0.130414	0.0373243	-3.56181	0.000368307	0.00241532
SELL (MSTRG.2733)	44.5604	0.0707189	0.155887	-0.686042	0.492687	0.690508
METTL18 (MSTRG.2735)	167.277	-0.110898	0.133439	1.08242	0.279067	0.487411
C1orf112 (MSTRG.2736)	422.136	0.0976694	0.0772683	-1.37247	0.169918	0.349824
MSTRG.2737 (MSTRG.2737)	814.384	-0.0537029	0.0665821	0.857445	0.391199	0.604101
MSTRG.2738 (MSTRG.2738)	3064.94	-0.0906392	0.0741993	1.31903	0.187159	0.373928
GORAB (MSTRG.2741)	540.364	-0.0653988	0.0934209	0.792948	0.427808	0.63727
PRRX1 (MSTRG.2743)	2906.86	0.0967944	0.0443489	-2.24116	0.0250159	0.0842336
MSTRG.2745 (MSTRG.2745)	2170.36	-0.0481583	0.0707798	0.728967	0.466022	0.668533
FMO1 (MSTRG.2750)	42.5591	0.050748	0.189229	-0.647514	0.517299	0.709528
PRRC2C (MSTRG.2753)	12081.9	0.14892	0.0481477	-3.19075	0.00141903	0.00768418
VAMP4 (MSTRG.2757)	1406.5	0.106379	0.0800608	-1.45205	0.146487	0.315336
EEF1AKNMT (MSTRG.2758)	423.005	0.171383	0.0958728	-2.02748	0.0426139	0.127746
MSTRG.2759 (MSTRG.2759)	100.521	-0.0087684	0.115534	0.0938885	0.925198	0.962183
MSTRG.2760 (MSTRG.2760)	134.105	-0.617248	0.152806	4.56137	5.082190922165176e-06	4.904624797925616e-05
PIGC (MSTRG.2762)	988.285	-0.131978	0.0587197	2.35751	0.0183978	0.0656839
MSTRG.2764 (MSTRG.2764)	2957.44	-0.218574	0.0740869	3.18472	0.00144893	0.00782713
TNFSF4 (MSTRG.2767)	150.725	-1.03279	0.154924	7.06103	1.6526950895698351e-12	3.4883300129536896e-11
MSTRG.2768 (MSTRG.2768)	7225.49	-0.105661	0.0454326	2.39237	0.0167399	0.0610174
MSTRG.2769 (MSTRG.2769)	85.7983	-0.155822	0.156448	1.40181	0.160973	0.336956
KLHL20 (MSTRG.2773)	1973.02	-0.0107196	0.0435753	0.25258	0.800593	0.895746
CENPL (MSTRG.2775)	2345.49	-0.101128	0.071809	1.51409	0.130003	0.291005
DARS2 (MSTRG.2776)	287.795	-0.0197206	0.0928096	0.240055	0.810287	0.90111
ZBTB37 (MSTRG.2777)	122.439	0.020819	0.128664	-0.209766	0.83385	0.914464
MSTRG.2780 (MSTRG.2780)	358.201	-0.288856	0.113829	2.94156	0.0032656	0.0158087
MSTRG.2781 (MSTRG.2781)	600.569	-0.209336	0.0917211	2.55325	0.0106721	0.0422729
RC3H1 (MSTRG.2782)	2077.99	-0.00999739	0.0447579	0.220401	0.825559	0.909354
MSTRG.2783 (MSTRG.2783)	1744.34	-0.0923773	0.0665637	1.47608	0.139923	0.305835
MSTRG.2786 (MSTRG.2786)	242.903	-0.0135943	0.0937995	0.164863	0.869052	0.933101
CACYBP (MSTRG.2787)	2234.47	0.0727789	0.0586277	-1.29078	0.196779	0.386476
MRPS14 (MSTRG.2788)	279.253	0.0224895	0.0849322	-0.291088	0.770984	0.877609
KIAA0040 (MSTRG.2790)	122.411	0.170499	0.18344	-1.46259	0.143578	0.31097
COP1 (MSTRG.2796)	1999.05	-0.0673451	0.0656232	1.08872	0.276279	0.484827
SEC16B (MSTRG.2802)	51.2776	-0.321061	0.242779	2.19439	0.0282072	0.0926257
MSTRG.2803 (MSTRG.2803)	108.177	0.240834	0.152979	-2.07775	0.037732	0.11612
MSTRG.2804 (MSTRG.2804)	7509.54	-0.044093	0.0416509	1.1043	0.269461	0.476417
MSTRG.2814 (MSTRG.2814)	7221.78	-0.023467	0.0777972	0.330258	0.741205	0.86087
RALGPS2 (MSTRG.2817)	1956.69	-0.488649	0.0487133	10.2166	1.671265702152516e-24	6.924404563486226e-23
ANGPTL1 (MSTRG.2818)	5324.73	-0.316758	0.0506669	6.4295	1.2802085185985336e-10	2.2702138908410457e-09
FAM20B (MSTRG.2819)	2080.22	0.148152	0.0447739	-3.40468	0.000662419	0.00402914
MSTRG.2820 (MSTRG.2820)	31.0792	-0.175267	0.208014	1.49493	0.134933	0.297967
TOR3A (MSTRG.2822)	295.946	-0.110376	0.0807942	1.49781	0.134183	0.2967
ABL2 (MSTRG.2823)	368.74	0.0911947	0.0903456	-1.13382	0.25687	0.460992
MSTRG.2825 (MSTRG.2825)	85.3299	-0.0331928	0.15383	0.334205	0.738225	0.859861
SOAT1 (MSTRG.2829)	3074.19	-0.248543	0.057821	4.48863	7.168201468746326e-06	6.724384103176148e-05
NPHS2 (MSTRG.2831)	273.98	0.0864976	0.093658	-1.04443	0.296286	0.504703
FAM163A (MSTRG.2833)	921.167	1.51956	0.0708841	-21.5631	3.9898215051058947e-103	9.564172122239559e-101
MSTRG.2834 (MSTRG.2834)	23.5822	0.255465	0.315012	-1.94169	0.0521751	0.148989
MSTRG.2835 (MSTRG.2835)	14085.2	0.1376	0.024717	-5.60973	2.0264354030392266e-08	2.753326806720504e-07
MSTRG.2836 (MSTRG.2836)	7533.1	0.0354389	0.0396101	-0.91132	0.362127	0.575561
CEP350 (MSTRG.2837)	7364.69	0.116994	0.0748181	-1.68586	0.091822	0.226418
QSOX1 (MSTRG.2839)	8007.35	-0.00355236	0.0577153	0.0651417	0.948061	0.973915
ACBD6 (MSTRG.2841)	799.097	-0.29252	0.0556864	5.45201	4.980488590815418e-08	6.427710198931855e-07
MSTRG.2842 (MSTRG.2842)	44.6914	-0.0591292	0.154307	0.581551	0.560869	0.74193
XPR1 (MSTRG.2843)	1118.04	-0.128927	0.0624091	2.18124	0.029166	0.095215
KIAA1614 (MSTRG.2844)	304.838	0.0716319	0.0975483	-0.841406	0.400121	0.612604
STX6 (MSTRG.2845)	1354.56	-0.192978	0.0507107	3.93499	8.32001338785519e-05	0.000635674
MR1 (MSTRG.2846)	1516.79	-0.181639	0.0431339	4.32204	1.5459416240944563e-05	0.000135197
IER5 (MSTRG.2847)	1582.23	-0.237526	0.0493636	4.96629	6.82466812506585e-07	7.57143346370942e-06
GLUL (MSTRG.2849)	3227.79	0.338755	0.0455359	-7.61182	2.7026855870796673e-14	6.537090328100443e-13
RNASEL (MSTRG.2852)	431.683	-0.173771	0.0850735	2.25989	0.0238281	0.0808157
RGS16 (MSTRG.2853)	92.3691	-0.324146	0.176469	2.48135	0.0130885	0.0500475
NPL (MSTRG.2856)	364.532	0.118439	0.0819362	-1.58709	0.112491	0.26235
MSTRG.2857 (MSTRG.2857)	4961.93	0.00943204	0.0389006	-0.243251	0.807811	0.899997
LAMC1 (MSTRG.2859)	35586.6	0.374364	0.0313339	-12.0729	1.4694918306450803e-33	8.690069750916104e-32
LAMC2 (MSTRG.2862)	113.741	1.88744	0.211143	-9.22979	2.7115927178794767e-20	9.381551712580952e-19
NMNAT2 (MSTRG.2863)	69.064	0.116204	0.189233	-1.10929	0.267306	0.473955
SMG7 (MSTRG.2865)	3150.52	0.00084121	0.0390178	-0.0156052	0.987549	0.993842
MSTRG.2866 (MSTRG.2866)	64.0583	-0.0156297	0.142407	0.157235	0.875059	0.936149
NCF2 (MSTRG.2867)	22.0761	-0.026282	0.172133	0.293531	0.769116	0.876751
ARPC5 (MSTRG.2868)	21160.8	0.253478	0.0442241	-5.87875	4.133844892962546e-09	6.111534564221279e-08
MSTRG.2870 (MSTRG.2870)	7440.97	0.0160339	0.0371714	-0.438424	0.661079	0.813087
TSEN15 (MSTRG.2872)	545.095	-0.23787	0.0760656	3.37033	0.000750784	0.00448133
C1orf21 (MSTRG.2875)	547.625	-0.135966	0.0732732	2.00069	0.0454262	0.134406
MSTRG.2876 (MSTRG.2876)	31.2157	-0.137553	0.211189	1.3161	0.188139	0.375495
EDEM3 (MSTRG.2878)	2302.92	-0.00939549	0.0517686	0.188489	0.850493	0.92296
MSTRG.2879 (MSTRG.2879)	50.8741	-0.065523	0.150838	0.638605	0.52308	0.713816
NIBAN1 (MSTRG.2880)	6750.45	0.514814	0.0313618	-16.534	2.0875090589267028e-61	2.5708918905534e-59
RNF2 (MSTRG.2881)	1059.96	-0.00498893	0.0651256	0.0812007	0.935282	0.967495
TRMT1L (MSTRG.2883)	650.994	-0.159473	0.0811796	2.15376	0.0312588	0.100229
MSTRG.2884 (MSTRG.2884)	221.843	-0.0852718	0.0994576	0.987566	0.323365	0.534796
IVNS1ABP (MSTRG.2885)	10618.2	-0.246397	0.0365762	6.85696	7.033923483620189e-12	1.40302212249803e-10
MSTRG.2886 (MSTRG.2886)	26.5118	0.0731672	0.187917	-0.812143	0.41671	0.627676
MSTRG.2888 (MSTRG.2888)	1003.01	0.261862	0.115818	-2.65451	0.00794238	0.0331643
TPR (MSTRG.2891)	10823.7	0.15705	0.0486445	-3.33369	0.000857029	0.00497396
ODR4 (MSTRG.2892)	891.217	-0.0912732	0.0828399	1.21364	0.224885	0.42269
PTGS2 (MSTRG.2895)	97.6212	0.311723	0.452786	-2.2012	0.0277222	0.0912978
PLA2G4A (MSTRG.2897)	261.728	1.47047	0.106936	-13.9425	3.4970646275358205e-44	2.8110536263497516e-42
MSTRG.2899 (MSTRG.2899)	764.856	0.0127548	0.062668	-0.214789	0.829932	0.91177
MSTRG.2903 (MSTRG.2903)	94.5864	-0.0106317	0.130185	0.107661	0.914265	0.957672
UCHL5 (MSTRG.2910)	1051.72	-0.013512	0.0688219	0.210161	0.833542	0.914321
RO60 (MSTRG.2911)	1743.77	-0.110782	0.0749195	1.60022	0.109551	0.257685
GLRX2 (MSTRG.2913)	116.215	-0.0772311	0.152457	0.745402	0.456029	0.660737
MSTRG.2914 (MSTRG.2914)	1907.72	-0.100894	0.0629468	1.69367	0.0903287	0.223763
B3GALT2 (MSTRG.2916)	43.4917	-0.816965	0.346696	3.30691	0.0009433	0.00540224
CFHR1 (MSTRG.2922)	449.267	1.10466	0.0958617	-11.753	6.813527255159105e-32	3.7795367716221416e-30
ASPM (MSTRG.2930)	304.604	0.36079	0.0959587	-4.12258	3.7465646006239294e-05	0.000305924
ZBTB41 (MSTRG.2931)	1249.11	-0.0958041	0.0701101	1.46641	0.142538	0.309716
DENND1B (MSTRG.2933)	566.76	-0.190538	0.12771	1.85341	0.0638238	0.173611
C1orf53 (MSTRG.2936)	118.212	-0.000171969	0.108391	0.00264497	0.99789	0.998782
NEK7 (MSTRG.2938)	5326.28	-0.16234	0.0601313	2.8401	0.00450999	0.020762
MSTRG.2941 (MSTRG.2941)	49.6978	-0.532816	0.265873	2.91141	0.003598	0.0171336
ZNF281 (MSTRG.2947)	1045.32	-0.0245147	0.0839087	0.322784	0.746859	0.86437
MSTRG.2948 (MSTRG.2948)	86.5618	0.562257	0.165089	-3.98805	6.661782364112141e-05	0.000518723
DDX59 (MSTRG.2949)	721.206	-0.0602767	0.0597147	1.05974	0.289265	0.497832
CAMSAP2 (MSTRG.2950)	6244.97	-0.0186409	0.0477786	0.402351	0.687425	0.829151
INAVA (MSTRG.2952)	252.002	1.13033	0.114224	-10.1557	3.1270702116467442e-24	1.2837244807689876e-22
KIF21B (MSTRG.2953)	141.534	-0.0573311	0.109026	0.626682	0.530867	0.719399
TMEM9 (MSTRG.2956)	967.365	-0.124502	0.0879178	1.58775	0.112342	0.262047
TNNT2 (MSTRG.2959)	1911.17	0.231938	0.0776748	-3.23012	0.00123739	0.00683007
LAD1 (MSTRG.2960)	164.841	-0.387913	0.121775	3.64686	0.000265468	0.00180255
TNNI1 (MSTRG.2961)	465.028	-0.0623552	0.0787213	0.864394	0.387371	0.601422
PHLDA3 (MSTRG.2962)	4236.39	-0.164906	0.0906331	2.04024	0.0413266	0.124527
CSRP1 (MSTRG.2963)	66336	0.330609	0.0405087	-8.29079	1.1250311632257847e-16	3.1267946863649964e-15
MSTRG.2965 (MSTRG.2965)	45.7891	0.286979	0.230649	-2.05878	0.0395157	0.120204
MSTRG.2966 (MSTRG.2966)	6295.67	0.977568	0.0546241	-18.038	9.810788695620988e-73	1.4010641218086822e-70
IPO9 (MSTRG.2967)	2726.44	0.073079	0.0346146	-2.14501	0.031952	0.102125
SHISA4 (MSTRG.2968)	1791.76	-0.177311	0.0582255	3.193	0.00140803	0.00764
LMOD1 (MSTRG.2969)	6268.35	0.546395	0.0492027	-11.2806	1.6358932392414414e-29	8.446242632145042e-28
TIMM17A (MSTRG.2970)	1381.41	0.0614556	0.0468477	-1.34984	0.177068	0.359988
RNPEP (MSTRG.2971)	2272.77	0.165299	0.0474143	-3.59771	0.000321036	0.00213876
ELF3 (MSTRG.2972)	45.4382	0.00610646	0.149172	-0.0600683	0.952101	0.976022
ARL8A (MSTRG.2974)	994.837	-0.0641814	0.0623999	1.0846	0.278099	0.486538
MSTRG.2976 (MSTRG.2976)	65.2654	-0.677614	0.249329	3.51389	0.000441601	0.00282288
UBE2T (MSTRG.2978)	89.9762	0.314075	0.161692	-2.52774	0.0114798	0.0448501
MSTRG.2979 (MSTRG.2979)	5371.49	0.0214148	0.0429665	-0.50796	0.611482	0.77902
KDM5D (MSTRG.2981)	3332.62	-0.0490341	0.0421711	1.19027	0.233942	0.433641
MSTRG.2983 (MSTRG.2983)	101.521	1.09264	0.18365	-6.38919	1.6676461489103543e-10	2.9153387161548345e-09
RABIF (MSTRG.2984)	119.238	0.0515166	0.124404	-0.524908	0.599647	0.770967
KLHL12 (MSTRG.2985)	1009.21	-0.0114265	0.0733805	0.168636	0.866083	0.932042
ADIPOR1 (MSTRG.2987)	4114.71	-0.0962768	0.0385399	2.54973	0.0107808	0.0426654
CYB5R1 (MSTRG.2988)	1228.27	0.112386	0.0559763	-2.09595	0.036087	0.112059
MSTRG.2990 (MSTRG.2990)	50.2705	-0.0635202	0.15288	0.621789	0.534081	0.722275
TMEM183A (MSTRG.2992)	484.328	-0.0484645	0.0816746	0.651239	0.514892	0.707535
MSTRG.2994 (MSTRG.2994)	87.1458	0.087837	0.144559	-0.843057	0.399197	0.611884
CHI3L1 (MSTRG.2998)	33.9226	0.177659	0.205601	-1.50443	0.13247	0.29462
BTG2 (MSTRG.3001)	2038.24	-0.145958	0.0490369	3.07927	0.00207508	0.0107056
FMOD (MSTRG.3002)	11025.1	-0.402025	0.0509945	8.08273	6.33335772121694e-16	1.7037874559041323e-14
PRELP (MSTRG.3003)	1391.74	0.0859248	0.0651554	-1.39686	0.162455	0.339107
ATP2B4 (MSTRG.3006)	10790.6	0.0187882	0.0304279	-0.642642	0.520456	0.71154
MSTRG.3008 (MSTRG.3008)	20.5949	0.0700261	0.1898	-0.805874	0.420316	0.630779
ZC3H11B (MSTRG.3009)	8113.12	0.0184482	0.051498	-0.367627	0.713151	0.843979
SNRPE (MSTRG.3011)	756.686	0.0953157	0.0707572	-1.4424	0.149191	0.319388
SOX13 (MSTRG.3012)	322.529	0.493208	0.120596	-4.5425	5.558973184423932e-06	5.315075215648637e-05
ETNK2 (MSTRG.3013)	38.9336	-0.0813816	0.160687	0.786148	0.431781	0.640184
MSTRG.3018 (MSTRG.3018)	51.1486	-0.721757	0.2641	3.54377	0.000394454	0.00255804
PPP1R15B (MSTRG.3020)	5208.59	-0.035501	0.0347636	1.03893	0.298837	0.507475
PIK3C2B (MSTRG.3021)	149.296	-0.179317	0.128253	1.74708	0.0806236	0.20572
MSTRG.3022 (MSTRG.3022)	299.756	0.0580964	0.101012	-0.66398	0.506703	0.700919
MSTRG.3023 (MSTRG.3023)	404.957	-0.0524658	0.0747767	0.757231	0.448912	0.654688
CNTN2 (MSTRG.3028)	93.549	0.377069	0.222102	-2.51131	0.0120284	0.0467214
RBBP5 (MSTRG.3030)	1130.27	-0.0149684	0.0510495	0.302262	0.762453	0.873382
MSTRG.3031 (MSTRG.3031)	43.1045	0.0976214	0.165722	-0.922889	0.356065	0.569493
DSTYK (MSTRG.3032)	735.745	0.139316	0.0593598	-2.46464	0.0137153	0.0519948
TMCC2 (MSTRG.3033)	167.495	-0.254049	0.15218	2.18506	0.0288847	0.0944804
NUAK2 (MSTRG.3034)	542.507	-0.300965	0.0853778	3.83575	0.000125182	0.000914777
BLACAT1 (MSTRG.3037)	19.6763	0.0244836	0.173719	-0.275161	0.783193	0.883717
CDK18 (MSTRG.3038)	135.803	-0.147591	0.13381	1.41873	0.155977	0.329064
ELK4 (MSTRG.3040)	3172.46	0.319786	0.0629957	-5.30947	1.0994482355178095e-07	1.3515561459332488e-06
SLC45A3 (MSTRG.3042)	34.7533	-0.583494	0.304297	2.91395	0.0035689	0.0170373
NUCKS1 (MSTRG.3043)	8635.02	0.0246751	0.0624936	-0.412009	0.680333	0.825265
RAB29 (MSTRG.3044)	710.86	-0.00448804	0.0632599	0.0746775	0.940471	0.969923
SLC41A1 (MSTRG.3045)	897.003	-0.0426787	0.0617647	0.727648	0.466829	0.669163
PM20D1 (MSTRG.3047)	201.209	-0.0209254	0.0988267	0.244379	0.806937	0.899844
RAB7B (MSTRG.3049)	878.044	-0.326536	0.0879839	4.04172	5.306079439431986e-05	0.000419981
SRGAP2B (MSTRG.3054)	1793.17	0.339802	0.0584334	-6.03479	1.5916506885420273e-09	2.4989846599986168e-08
IKBKE (MSTRG.3056)	372.847	0.140839	0.104847	-1.56756	0.116983	0.270243
MSTRG.3057 (MSTRG.3057)	893.253	-0.0935855	0.0670566	1.48599	0.137283	0.301469
EIF2D (MSTRG.3058)	1626.91	-0.00904562	0.042025	0.223693	0.822996	0.907947
DYRK3 (MSTRG.3059)	104.618	-0.115099	0.123638	1.16345	0.244649	0.446743
MAPKAPK2 (MSTRG.3060)	2240.03	0.0375493	0.0533381	-0.729935	0.46543	0.668014
MSTRG.3070 (MSTRG.3070)	466.016	-1.03894	0.0955947	11.1096	1.126992638543667e-28	5.521441306500068e-27
YOD1 (MSTRG.3072)	668.892	-0.0392271	0.0910168	0.484808	0.627813	0.790258
MSTRG.3073 (MSTRG.3073)	626.894	-0.129745	0.0951109	1.5503	0.121069	0.276777
MSTRG.3078 (MSTRG.3078)	76.2555	-0.0862863	0.158186	0.827167	0.408142	0.618317
CR1L (MSTRG.3080)	117.154	0.0801854	0.151916	-0.769197	0.441776	0.64925
CD46 (MSTRG.3082)	3704.82	-0.0502377	0.0463826	1.11467	0.264994	0.470844
MSTRG.3083 (MSTRG.3083)	20.3692	-0.102353	0.196177	1.05933	0.289448	0.497956
CD34 (MSTRG.3086)	201.265	-0.338345	0.143338	2.8951	0.00379035	0.0178909
PLXNA2 (MSTRG.3087)	9874.26	0.264264	0.0675181	-4.17666	2.9582404364044296e-05	0.000246043
CAMK1G (MSTRG.3089)	546.924	-0.00104424	0.0677539	0.0170549	0.986393	0.993513
LAMB3 (MSTRG.3090)	104.775	0.629547	0.168973	-4.29911	1.714865487918193e-05	0.000148518
G0S2 (MSTRG.3091)	194.159	0.279235	0.125967	-2.6604	0.00780488	0.0327108
HSD11B1 (MSTRG.3092)	103.547	-1.19711	0.237092	5.57147	2.5259550110632295e-08	3.390842006851279e-07
C1orf74 (MSTRG.3094)	89.069	-0.492015	0.207984	3.11918	0.00181355	0.00955082
MSTRG.3096 (MSTRG.3096)	890.752	0.0270573	0.0694436	-0.414344	0.678622	0.824105
MSTRG.3102 (MSTRG.3102)	22.6268	-0.280891	0.326947	2.01339	0.0440735	0.131181
SERTAD4 (MSTRG.3106)	4083.24	-0.0203023	0.0405122	0.512344	0.608411	0.776138
HHAT (MSTRG.3108)	1698.38	0.0679189	0.0475104	-1.47036	0.141463	0.30803
RCOR3 (MSTRG.3112)	1041.31	-0.181312	0.075506	2.59983	0.00932709	0.037747
TRAF5 (MSTRG.3113)	583.789	0.163597	0.0714673	-2.45802	0.0139707	0.0527128
MSTRG.3114 (MSTRG.3114)	102.431	-0.0479092	0.132869	0.478974	0.631957	0.793352
MSTRG.3115 (MSTRG.3115)	29.0103	-0.116081	0.20179	1.16539	0.243861	0.445871
SLC30A1 (MSTRG.3117)	1104.16	-0.520889	0.0672592	7.99562	1.2892860504821396e-15	3.400270322528928e-14
MSTRG.3118 (MSTRG.3118)	20.146	-0.85329	0.351464	3.35808	0.000784854	0.00464545
NEK2 (MSTRG.3119)	164.966	0.465123	0.146463	-3.72241	0.000197333	0.00138257
LPGAT1 (MSTRG.3122)	1533.08	-0.103757	0.0686722	1.61379	0.106572	0.252226
MSTRG.3123 (MSTRG.3123)	77.0291	0.0402434	0.13957	-0.397789	0.690786	0.83152
MSTRG.3124 (MSTRG.3124)	38.9547	0.0281938	0.16194	-0.29067	0.771304	0.877609
INTS7 (MSTRG.3127)	2050.27	-0.112299	0.0419637	2.74223	0.00610227	0.0267353
MSTRG.3128 (MSTRG.3128)	748.848	0.204374	0.0634236	-3.40259	0.000667495	0.00405313
PPP2R5A (MSTRG.3129)	1834.37	-0.162643	0.0614526	2.79096	0.00525514	0.0236174
PACC1 (MSTRG.3130)	602.75	-0.327884	0.0794232	4.42503	9.64284780022183e-06	8.799836089067153e-05
NENF (MSTRG.3131)	5841.25	-0.122535	0.0350915	3.55298	0.000380898	0.00248574
ATF3 (MSTRG.3132)	2969.91	-0.59074	0.0588428	10.2506	1.1756603872373806e-24	4.9012624342467694e-23
NSL1 (MSTRG.3134)	1110.49	0.00148827	0.0621308	-0.0243018	0.980612	0.990648
TATDN3 (MSTRG.3135)	836.842	-0.102463	0.0616338	1.75127	0.0798996	0.204803
FLVCR1 (MSTRG.3137)	283.545	0.0267663	0.0871537	-0.340368	0.733579	0.856846
VASH2 (MSTRG.3138)	67.3991	-0.999234	0.197717	5.55143	2.8333835676634827e-08	3.773347322650257e-07
ANGEL2 (MSTRG.3139)	1244.24	-0.10535	0.0715928	1.58303	0.113415	0.264
MSTRG.3140 (MSTRG.3140)	26.4324	0.0145711	0.170482	-0.160602	0.872407	0.934843
RPS6KC1 (MSTRG.3141)	2028.73	0.0420105	0.0506563	-0.856921	0.391488	0.60441
SMYD2 (MSTRG.3145)	403.159	0.0556379	0.0798307	-0.759783	0.447385	0.653931
PTPN14 (MSTRG.3146)	8192.8	0.0922044	0.0398072	-2.36505	0.0180277	0.0646897
MSTRG.3147 (MSTRG.3147)	1325.14	0.430756	0.0754484	-5.99818	1.995419529362796e-09	3.0753744847492744e-08
MSTRG.3150 (MSTRG.3150)	1449.27	-0.134509	0.0569826	2.47091	0.0134769	0.051323
MSTRG.3179 (MSTRG.3179)	707.178	0.056498	0.0694313	-0.867679	0.38557	0.600521
SPATA17 (MSTRG.3180)	39.7085	0.0392396	0.159356	-0.395512	0.692465	0.832635
MSTRG.3184 (MSTRG.3184)	124.851	-0.541352	0.149521	4.15802	3.210221066516642e-05	0.000265684
TGFB2 (MSTRG.3185)	3397.97	-0.541454	0.0577287	9.59301	8.555052865480894e-22	3.1463843744168636e-20
LYPLAL1 (MSTRG.3187)	351.967	-0.0759848	0.0805498	1.03021	0.302909	0.512058
EPRS1 (MSTRG.3189)	13889.2	0.00493893	0.051244	-0.096211	0.923353	0.961466
BPNT1 (MSTRG.3190)	1198.72	-0.0275619	0.0545251	0.526304	0.598677	0.770236
IARS2 (MSTRG.3191)	1398.56	0.137577	0.0561942	-2.55787	0.0105316	0.0418206
RAB3GAP2 (MSTRG.3192)	6967.79	-0.0100566	0.047161	0.220114	0.825782	0.909391
MARK1 (MSTRG.3194)	2123.77	-0.398131	0.0597923	6.89015	5.5733152967090555e-12	1.1216819271817446e-10
C1orf115 (MSTRG.3195)	4690.3	-0.832682	0.0466942	17.9737	3.13390632353891e-72	4.3822456757485766e-70
MTARC2 (MSTRG.3196)	1132.95	-0.143186	0.0563367	2.66012	0.00781123	0.0327272
MSTRG.3198 (MSTRG.3198)	27.6212	-0.111754	0.185522	1.06747	0.285758	0.494327
HLX (MSTRG.3199)	205.676	0.280271	0.129386	-2.62125	0.00876069	0.0358876
MSTRG.3200 (MSTRG.3200)	283.612	-0.284504	0.113257	2.91155	0.00359635	0.0171318
DUSP10 (MSTRG.3201)	209.433	-0.18935	0.117992	1.93442	0.0530619	0.150625
MSTRG.3202 (MSTRG.3202)	18.673	0.0134748	0.178707	-0.163568	0.870071	0.933344
TAF1A (MSTRG.3205)	774.225	-0.056048	0.0673159	0.885681	0.375789	0.590287
NPIPB13 (MSTRG.3207)	13230.6	0.00116159	0.111978	-0.0105829	0.991556	0.995933
AIDA (MSTRG.3209)	1785.31	0.0560385	0.0669617	-0.88804	0.374519	0.588913
BROX (MSTRG.3210)	2731.52	-0.171639	0.0645561	2.81789	0.00483404	0.0220197
MSTRG.3220 (MSTRG.3220)	17.6706	-0.000675997	0.173816	0.00904105	0.992786	0.996424
DISP1 (MSTRG.3222)	1454.65	-0.424125	0.0520286	8.35209	6.706766199249641e-17	1.895402725446888e-15
MSTRG.3223 (MSTRG.3223)	73.3996	-0.60885	0.176419	4.05115	5.0966688103590864e-05	0.000405078
MSTRG.3228 (MSTRG.3228)	21213.9	0.147222	0.0212998	-6.95518	3.5210285584582695e-12	7.205226733040216e-11
TP53BP2 (MSTRG.3229)	1229.54	0.760105	0.0686467	-11.293	1.4216408883017663e-29	7.396940807970121e-28
FBXO28 (MSTRG.3230)	4014.95	-0.129554	0.0500518	2.68182	0.00732219	0.0310759
DEGS1 (MSTRG.3232)	9743.42	0.0271398	0.0422971	-0.655872	0.511907	0.705093
NVL (MSTRG.3234)	887.932	-0.0795921	0.0566945	1.46645	0.142526	0.309716
MSTRG.3235 (MSTRG.3235)	2070.07	0.0327638	0.0799245	-0.446405	0.655305	0.809647
WDR26 (MSTRG.3236)	9189.89	0.0562708	0.035804	-1.59713	0.110236	0.258841
LBR (MSTRG.3242)	475.412	-0.0655336	0.0644178	1.07645	0.281725	0.489747
ENAH (MSTRG.3243)	11594	0.338656	0.0426221	-8.11331	4.925868827495455e-16	1.3385599825971453e-14
SRP9 (MSTRG.3245)	1165.75	0.123205	0.064129	-2.03346	0.0420057	0.12629
EPHX1 (MSTRG.3246)	4604.23	-0.0813576	0.0507829	1.6413	0.100735	0.241822
TMEM63A (MSTRG.3247)	1924.06	0.154001	0.0598351	-2.69704	0.00699593	0.0300043
PYCR2 (MSTRG.3250)	823.438	0.291416	0.0769074	-4.06394	4.825074321570536e-05	0.000385546
SDE2 (MSTRG.3252)	860.652	0.108669	0.0543823	-2.08108	0.0374267	0.115466
MSTRG.3253 (MSTRG.3253)	35.8981	0.0380962	0.160303	-0.385566	0.699818	0.836062
H3-3A (MSTRG.3254)	9613.68	0.510307	0.0539719	-9.65734	4.575996332704265e-22	1.7063381880617238e-20
ACBD3 (MSTRG.3255)	3480.95	-0.0506295	0.0505798	1.03603	0.300188	0.508857
LIN9 (MSTRG.3257)	468.231	0.182624	0.0743357	-2.64827	0.00809046	0.0336806
PARP1 (MSTRG.3258)	6568.27	0.0888416	0.031223	-2.88247	0.00394577	0.0184937
CEP170 (MSTRG.3266)	6336.32	-0.0722714	0.0646594	1.18427	0.236305	0.436515
MSTRG.3267 (MSTRG.3267)	353.239	0.133843	0.0914136	-1.64542	0.0998833	0.240275
AKT3 (MSTRG.3268)	13978.7	0.0551033	0.0614798	-0.948203	0.343026	0.555195
ZBTB18 (MSTRG.3270)	496.962	-0.017757	0.0681643	0.277855	0.781123	0.882739
ADSS2 (MSTRG.3272)	1416.93	-0.0920209	0.0672531	1.45696	0.145127	0.313458
MSTRG.3273 (MSTRG.3273)	44.9814	0.0145672	0.146654	-0.144222	0.885325	0.942564
DESI2 (MSTRG.3275)	1965.1	-0.564325	0.0776172	7.5541	4.21781616357073e-14	1.0056832003512164e-12
COX20 (MSTRG.3277)	534.758	-0.0402246	0.0771425	0.5663	0.57119	0.749307
HNRNPU (MSTRG.3278)	22555.6	0.0652298	0.0611732	-1.12039	0.262547	0.468052
EFCAB2 (MSTRG.3279)	167.882	0.121294	0.138147	-1.16064	0.24579	0.447751
MSTRG.3281 (MSTRG.3281)	24.3374	-0.109578	0.186325	1.05664	0.290676	0.498981
KIF26B (MSTRG.3283)	268.091	-1.09946	0.101373	11.0875	1.4433210226411298e-28	7.045505966521646e-27
MSTRG.3291 (MSTRG.3291)	226.984	-0.0586033	0.0946087	0.704142	0.481345	0.681672
TFB2M (MSTRG.3292)	271.251	-0.0692463	0.0833477	0.915992	0.359671	0.573015
CNST (MSTRG.3293)	480.622	-0.0732465	0.0799011	1.00197	0.316357	0.52683
SCCPDH (MSTRG.3294)	2378.2	-0.15625	0.0551171	2.95836	0.0030928	0.0150864
MSTRG.3295 (MSTRG.3295)	3212.29	-0.0785845	0.060382	1.36829	0.171223	0.351828
MSTRG.3297 (MSTRG.3297)	3994.63	-0.0381853	0.0534944	0.741519	0.458379	0.662284
COQ8A (MSTRG.3305)	487.076	-0.15428	0.0845842	2.01679	0.0437179	0.1303
PSEN2 (MSTRG.3307)	1793.12	-0.275329	0.069739	4.19405	2.7401503405264184e-05	0.000229612
ITPKB (MSTRG.3308)	2405	0.142172	0.04454	-3.27996	0.00103823	0.00585595
STUM (MSTRG.3311)	199.071	-0.0496662	0.0948518	0.59593	0.551222	0.734564
NQO2 (MSTRG.3312)	2017.78	0.544379	0.103505	-5.63878	1.7125456345658167e-08	2.3554521104929838e-07
SERPINB6 (MSTRG.3313)	5255.04	0.574548	0.0385153	-15.0588	3.021448819189479e-51	2.9605787553868298e-49
SERPINB9 (MSTRG.3314)	4331.91	0.682373	0.0612954	-11.3372	8.588160679131956e-30	4.521077213986956e-28
MSTRG.3315 (MSTRG.3315)	38.801	0.0286623	0.165989	-0.300902	0.763489	0.873824
SERPINB1 (MSTRG.3316)	38645.2	0.808738	0.0414585	-19.6327	8.121208972199276e-86	1.4535881232373746e-83
WRNIP1 (MSTRG.3317)	1360.93	0.0198486	0.0519995	-0.394833	0.692966	0.832933
MYLK4 (MSTRG.3318)	190.447	0.0729088	0.152696	-0.703917	0.481484	0.681672
GMDS (MSTRG.3323)	440.672	-0.474234	0.0787943	6.32088	2.6008566204039156e-10	4.4876477213756e-09
FOXC1 (MSTRG.3325)	367.225	-0.317591	0.0852264	4.03988	5.347752607827957e-05	0.00042303
FOXF2 (MSTRG.3327)	85.0441	-0.0381284	0.125905	0.38943	0.696958	0.834995
MSTRG.3330 (MSTRG.3330)	2061.99	-0.0241272	0.0544465	0.462446	0.643762	0.800914
DUSP22 (MSTRG.3333)	849.542	-0.116166	0.0586698	2.0763	0.0378659	0.116434
RAC3 (MSTRG.3334)	525.374	0.184909	0.0720718	-2.75469	0.0058748	0.0258823
RAB4A (MSTRG.3338)	1997.37	0.0192283	0.0619327	-0.325732	0.744627	0.862903
CCSAP (MSTRG.3339)	248.847	-0.308942	0.114032	3.12547	0.00177519	0.00936351
NUP133 (MSTRG.3341)	1115.15	0.0501051	0.0615147	-0.855714	0.392156	0.605161
ABCB10 (MSTRG.3342)	704.767	-0.258266	0.0785162	3.55342	0.000380262	0.00248401
TAF5L (MSTRG.3343)	415.85	0.0818191	0.0770246	-1.1528	0.248991	0.451274
URB2 (MSTRG.3344)	439.769	0.108143	0.0749642	-1.56067	0.118601	0.273089
FAM89A (MSTRG.3346)	947.784	-0.000616723	0.0653474	0.0105888	0.991552	0.995933
ARV1 (MSTRG.3347)	834.855	-0.117117	0.0527781	2.30663	0.0210752	0.0733127
MSTRG.3348 (MSTRG.3348)	505.712	0.0302341	0.0694208	-0.463816	0.642779	0.800359
MSTRG.3349 (MSTRG.3349)	15261.5	0.164182	0.0273967	-6.05575	1.3976585622178583e-09	2.2134931054751466e-08
AGT (MSTRG.3351)	4070.68	0.177604	0.0643302	-2.91918	0.00350954	0.0167838
COG2 (MSTRG.3352)	1154.17	-0.126697	0.0672697	2.00645	0.0448082	0.133018
MSTRG.3354 (MSTRG.3354)	119.589	0.00728557	0.114965	-0.0763327	0.939154	0.969412
MSTRG.3355 (MSTRG.3355)	40.2344	-0.0384468	0.155639	0.387393	0.698465	0.835889
GALNT2 (MSTRG.3356)	6876.75	-0.270424	0.0386195	7.14171	9.21743492800158e-13	1.986113105513535e-11
C1orf131 (MSTRG.3360)	389.631	0.123338	0.10215	-1.39767	0.162213	0.33876
GNPAT (MSTRG.3361)	984.592	-0.0817852	0.0702389	1.24651	0.212577	0.407254
EXOC8 (MSTRG.3362)	542.336	-0.0285767	0.0703683	0.434581	0.663867	0.814418
SPRTN (MSTRG.3363)	1586.52	-0.117873	0.0625435	1.991	0.0464807	0.136863
EGLN1 (MSTRG.3364)	1103.37	-0.0567732	0.0558358	1.05874	0.28972	0.498297
TSNAX (MSTRG.3366)	1300.81	-0.0958438	0.0720307	1.43055	0.152558	0.324503
SIPA1L2 (MSTRG.3370)	161.112	0.348275	0.152086	-2.85138	0.00435302	0.020143
MAP10 (MSTRG.3372)	53.1069	0.0123965	0.141048	-0.125617	0.900035	0.950222
NTPCR (MSTRG.3373)	446.401	0.125612	0.0739552	-1.83091	0.0671146	0.180442
PCNX2 (MSTRG.3374)	67.2771	0.0461223	0.148348	-0.452062	0.651225	0.805943
NID1 (MSTRG.3375)	20352.5	-0.182722	0.0270155	6.8379	8.03609375038053e-12	1.5981707037793812e-10
MSTRG.3378 (MSTRG.3378)	848.258	-0.107239	0.0780882	1.49652	0.134518	0.297198
GNG4 (MSTRG.3379)	32.7735	0.0194743	0.170265	-0.211845	0.832228	0.913104
MSTRG.3380 (MSTRG.3380)	1136.67	0.116983	0.0655198	-1.89211	0.0584764	0.16218
TBCE (MSTRG.3382)	797.819	-0.097827	0.0701224	1.49375	0.135241	0.298404
GGPS1 (MSTRG.3383)	785.278	-0.232607	0.0728547	3.42249	0.000620498	0.00380519
MSTRG.3384 (MSTRG.3384)	1696.09	-0.091322	0.0908157	1.12477	0.260687	0.465686
RBM34 (MSTRG.3385)	1300.45	-0.129852	0.0727606	1.92228	0.05457	0.153832
TOMM20 (MSTRG.3386)	1250.11	0.0289918	0.054212	-0.555221	0.578744	0.75453
MSTRG.3387 (MSTRG.3387)	30.1801	0.0129205	0.159984	-0.13254	0.894557	0.947712
IRF2BP2 (MSTRG.3390)	956.682	0.0535015	0.0637332	-0.889694	0.37363	0.588513
MSTRG.3391 (MSTRG.3391)	1206.88	-0.123134	0.0693406	1.90196	0.057177	0.159603
MSTRG.3392 (MSTRG.3392)	473.44	-0.0873073	0.0895809	1.09314	0.274331	0.482647
COA6 (MSTRG.3396)	279.443	-0.0271369	0.0870713	0.346999	0.728592	0.854054
HEATR1 (MSTRG.3399)	1983.86	0.00493315	0.0686081	-0.0757282	0.939635	0.96976
LGALS8 (MSTRG.3400)	2027.71	-0.0297722	0.0630612	0.498348	0.618239	0.783023
MSTRG.3403 (MSTRG.3403)	41.9334	1.28083	0.243945	-5.74027	9.452304543391923e-09	1.3398916176398436e-07
GCNT2 (MSTRG.3404)	4184.85	0.121506	0.0472805	-2.65369	0.00796172	0.0332229
MSTRG.3408 (MSTRG.3408)	951.202	0.0320795	0.0651197	-0.521889	0.601748	0.77182
TMEM14B (MSTRG.3409)	2806.34	0.00401591	0.0395905	-0.102057	0.918712	0.959641
MSTRG.3410 (MSTRG.3410)	143.213	-0.193147	0.139233	1.79198	0.0731361	0.191904
ELOVL2 (MSTRG.3414)	288.006	0.0907633	0.106687	-1.00146	0.316605	0.526926
SMIM13 (MSTRG.3415)	3076.6	-0.168936	0.0557483	3.16496	0.00155106	0.00828548
NEDD9 (MSTRG.3416)	8069.24	0.11781	0.0304069	-3.92367	8.720911551856773e-05	0.000662533
MSTRG.3419 (MSTRG.3419)	620.019	-0.294866	0.0691081	4.51596	6.303056879844266e-06	5.9712233983789294e-05
RBM24 (MSTRG.3420)	45.2056	-1.99972	0.37689	5.81738	5.977750282070681e-09	8.675169706650467e-08
ATXN1 (MSTRG.3427)	621.398	0.176266	0.0820735	-2.35683	0.0184317	0.0657322
MSTRG.3428 (MSTRG.3428)	2467.08	0.0441872	0.0540611	-0.848164	0.396346	0.609108
GMPR (MSTRG.3429)	194.904	0.127144	0.111417	-1.36037	0.173712	0.355433
MYLIP (MSTRG.3430)	494.968	-0.111185	0.0783471	1.54704	0.121854	0.277912
MSTRG.3432 (MSTRG.3432)	726.28	0.00179675	0.0653814	-0.0284291	0.97732	0.988736
JARID2 (MSTRG.3435)	1221.65	-0.224947	0.057177	4.11107	3.938249365697085e-05	0.000320019
CD83 (MSTRG.3439)	172.439	0.824552	0.130631	-6.69561	2.147792009418669e-11	4.089639707012229e-10
MSTRG.3443 (MSTRG.3443)	755.91	-0.0915684	0.0632834	1.52813	0.12648	0.285488
MSTRG.3444 (MSTRG.3444)	53.7291	-0.342247	0.216771	2.36694	0.017936	0.0644296
MSTRG.3446 (MSTRG.3446)	1617.83	-0.124285	0.0467264	2.73622	0.00621493	0.0271226
NOL7 (MSTRG.3447)	1021.72	0.115338	0.0749154	-1.66454	0.0960049	0.234109
SIRT5 (MSTRG.3448)	544.281	0.0188472	0.0721112	-0.279328	0.779993	0.882199
GFOD1 (MSTRG.3449)	184.47	-0.0980352	0.118119	1.01874	0.308325	0.517809
TBC1D7 (MSTRG.3450)	449.369	-0.0806455	0.0809733	1.0919	0.274876	0.483228
PHACTR1 (MSTRG.3451)	26.8416	-0.246488	0.279291	1.87074	0.0613812	0.168159
EDN1 (MSTRG.3454)	48.9762	1.33614	0.224436	-6.38917	1.6678934252137312e-10	2.9153387161548345e-09
HIVEP1 (MSTRG.3455)	534.848	-0.130404	0.0804384	1.77535	0.0758393	0.1973
MSTRG.3459 (MSTRG.3459)	450.154	-0.318671	0.0817461	4.20066	2.661375831244522e-05	0.00022413
TMEM170B (MSTRG.3460)	61.9195	0.0195084	0.141489	-0.193107	0.846875	0.921108
DDX6 (MSTRG.3461)	184.888	0.0822147	0.14193	-0.794785	0.426739	0.636512
MSTRG.3462 (MSTRG.3462)	18.6146	0.0085415	0.175639	-0.0996576	0.920616	0.960409
MSTRG.3463 (MSTRG.3463)	53.4161	-0.194111	0.184538	1.61717	0.105842	0.250808
MSTRG.3464 (MSTRG.3464)	229.239	-0.127129	0.132125	1.23763	0.215854	0.411294
RRP15 (MSTRG.3465)	613.734	0.0570988	0.0895668	-0.712546	0.476127	0.677212
ZNF165 (MSTRG.3469)	1953.05	-0.21505	0.0490535	4.52825	5.9473319693237945e-06	5.654177362337296e-05
ZSCAN12 (MSTRG.3470)	535.746	-0.328653	0.0724182	4.80849	1.5207207275659269e-06	1.6111500124547375e-05
ZKSCAN4 (MSTRG.3471)	591.192	0.0388159	0.186973	-0.506741	0.612336	0.779645
ZSCAN31 (MSTRG.3472)	3090.37	0.0455279	0.048559	-0.966281	0.333904	0.545389
ZKSCAN3 (MSTRG.3474)	545.029	-0.170754	0.075568	2.44711	0.0144005	0.0539679
ZSCAN23 (MSTRG.3476)	175.17	-0.11179	0.117795	1.16233	0.2451	0.446839
MSTRG.3481 (MSTRG.3481)	5612.65	0.0433166	0.035752	-1.23139	0.218176	0.413964
MSTRG.3482 (MSTRG.3482)	284.761	0.119059	0.1277	-1.18087	0.237654	0.438103
TRIM27 (MSTRG.3483)	1828.07	0.0249441	0.0430802	-0.592582	0.553461	0.736438
ZNF311 (MSTRG.3484)	327.591	-0.0945982	0.091982	1.15942	0.246283	0.448164
HLA-A (MSTRG.3490)	5398.8	0.154275	0.0476667	-3.33961	0.00083897	0.00489667
HLA-G (MSTRG.3491)	1916.92	-0.373989	0.044701	8.52953	1.469405620677973e-17	4.3257239149081375e-16
HLA-A (MSTRG.3492)	246.735	-0.23785	0.132478	2.22593	0.0260187	0.086755
ZNF696 (MSTRG.3510)	509.739	-0.318234	0.073778	4.587	4.496689946919629e-06	4.396472385101901e-05
GABBR1 (MSTRG.3516)	225.72	-0.095683	0.110669	1.03359	0.301326	0.510152
MSTRG.3519 (MSTRG.3519)	74.9374	0.0973	0.155122	-0.917631	0.358812	0.572092
POLR1H (MSTRG.3520)	363.324	0.0277023	0.0772991	-0.387941	0.698059	0.83563
MSTRG.3521 (MSTRG.3521)	1694.27	-0.0380684	0.0439531	0.888702	0.374163	0.588766
MSTRG.3527 (MSTRG.3527)	48.7919	-0.0479901	0.156321	0.478926	0.631991	0.793352
TRIM26 (MSTRG.3528)	354.284	0.175943	0.087284	-2.23721	0.0252727	0.0848999
TRIM39 (MSTRG.3530)	669.958	-0.0237444	0.0652236	0.385058	0.700194	0.836152
MSTRG.3553 (MSTRG.3553)	98.4649	-0.175696	0.140033	1.63469	0.102113	0.244213
ZNF184 (MSTRG.3554)	94.09	-0.417977	0.187003	2.93037	0.00338564	0.0162666
ZNF391 (MSTRG.3555)	354.9	-0.212456	0.134444	1.99155	0.0464201	0.136714
H2BC12 (MSTRG.3565)	23.7746	0.0428469	0.17353	-0.465846	0.641326	0.799454
ZNF322 (MSTRG.3569)	1382.04	-0.254433	0.0650212	4.1301	3.6259919347552445e-05	0.000297163
MSTRG.3570 (MSTRG.3570)	121.632	-0.0550023	0.122892	0.564639	0.572319	0.749616
ABT1 (MSTRG.3571)	1186.93	-0.0275901	0.0559333	0.515033	0.60653	0.77508
MSTRG.3572 (MSTRG.3572)	11754.2	-0.149301	0.059655	2.67391	0.00749717	0.0316087
HMGN4 (MSTRG.3573)	1580.78	-0.0148712	0.0803864	0.202864	0.839241	0.9172
BTN2A1 (MSTRG.3575)	39.1613	-0.372421	0.247473	2.39706	0.0165274	0.0603874
H1-3 (MSTRG.3585)	16.9412	0.0403338	0.184396	-0.500666	0.616606	0.782059
MSTRG.3591 (MSTRG.3591)	102.558	-0.0618477	0.133666	0.615222	0.538408	0.72537
MSTRG.3595 (MSTRG.3595)	34.9315	0.0288678	0.156168	-0.290915	0.771116	0.877609
H2BC4 (MSTRG.3599)	110.176	-0.139943	0.12981	1.37153	0.170209	0.350282
HFE (MSTRG.3602)	422.939	-0.0285224	0.0749527	0.411196	0.680928	0.825577
H1-2 (MSTRG.3603)	44.5264	-0.730735	0.269311	3.51907	0.000433057	0.00277752
MSTRG.3612 (MSTRG.3612)	26.5307	-0.062021	0.172991	0.644598	0.519188	0.710818
TRIM38 (MSTRG.3613)	1512.33	0.0699386	0.0690872	-1.07944	0.28039	0.488508
CARMIL1 (MSTRG.3624)	1636.7	-0.0430792	0.0530716	0.843	0.399228	0.611884
GMNN (MSTRG.3629)	188.404	-0.0172817	0.109725	0.188771	0.850273	0.922891
HLA-G (MSTRG.3631)	253.876	-0.069338	0.103103	0.785081	0.432406	0.640969
HLA-G (MSTRG.3632)	2272.06	-0.0223644	0.0762215	0.318381	0.750196	0.866452
HLA-G (MSTRG.3633)	631.369	-0.0808102	0.0646956	1.32354	0.185655	0.371752
MSTRG.3635 (MSTRG.3635)	108.119	0.1258	0.130276	-1.23353	0.217376	0.41303
HLA-G (MSTRG.3636)	8073.15	-0.0596931	0.0624438	1.01051	0.312251	0.522129
HLA-F (MSTRG.3638)	1051.89	-0.0960618	0.0668967	1.52956	0.126125	0.284987
HLA-A (MSTRG.3639)	2958.1	-0.0726007	0.0738498	1.06009	0.289104	0.497733
HLA-G (MSTRG.3640)	311.231	0.0546527	0.1286	-0.549158	0.582897	0.757411
TDP2 (MSTRG.3641)	732.709	0.0469458	0.0580997	-0.844108	0.398609	0.611325
ACOT13 (MSTRG.3642)	1523.5	0.0111778	0.0696435	-0.168418	0.866254	0.932152
C6orf62 (MSTRG.3643)	6766.89	-0.144822	0.0427833	3.47406	0.000512645	0.0032233
HLA-F (MSTRG.3644)	3157.66	-0.0290526	0.0566279	0.535835	0.592073	0.76467
HLA-G (MSTRG.3649)	2238.36	-0.030741	0.0450895	0.708905	0.478383	0.67927
ALDH5A1 (MSTRG.3652)	358.705	0.0522116	0.0806152	-0.707506	0.479252	0.679727
GPLD1 (MSTRG.3653)	216.905	-0.0798742	0.0995572	0.925358	0.354779	0.568039
MRS2 (MSTRG.3654)	781.036	0.00425139	0.055744	-0.0787775	0.93721	0.96808
MSTRG.3661 (MSTRG.3661)	35.9874	0.0295492	0.160341	-0.30188	0.762743	0.873508
MSTRG.3669 (MSTRG.3669)	76.711	-0.0655477	0.143295	0.640193	0.522047	0.71306
MSTRG.3680 (MSTRG.3680)	84.8877	-0.0006869	0.128399	0.00804069	0.993585	0.996852
SOX4 (MSTRG.3681)	3114.75	-0.291921	0.0512668	5.8759	4.205430205043817e-09	6.20370275522068e-08
CDKAL1 (MSTRG.3682)	473.983	0.0648149	0.0705892	-0.982045	0.326078	0.53755
E2F3 (MSTRG.3683)	1640.94	-0.00743262	0.0481707	0.159429	0.873331	0.935045
MBOAT1 (MSTRG.3684)	31.9438	-0.0386345	0.165985	0.402447	0.687355	0.829151
ID4 (MSTRG.3685)	547.474	-0.275659	0.0798238	3.73162	0.000190254	0.00133785
RNF144B (MSTRG.3687)	7418.48	0.326731	0.0342288	-9.67221	3.9573782866122605e-22	1.4880629165121285e-20
DEK (MSTRG.3688)	3123.54	0.103169	0.0556548	-1.93366	0.0531553	0.150762
KDM1B (MSTRG.3689)	974.932	-0.0975427	0.0521614	1.94139	0.0522111	0.149029
TPMT (MSTRG.3690)	282.689	0.117757	0.0874023	-1.50008	0.133594	0.296115
NHLRC1 (MSTRG.3691)	60.4839	-0.0290906	0.141813	0.290569	0.771381	0.877609
KIF13A (MSTRG.3693)	4281.38	-0.0200642	0.0428351	0.490035	0.624109	0.787602
MSTRG.3695 (MSTRG.3695)	4617.15	-0.117982	0.043293	2.79328	0.00521763	0.0234724
FAM8A1 (MSTRG.3696)	4281.84	-0.195829	0.0509944	3.98056	6.875244928495866e-05	0.000533796
MSTRG.13634 (MSTRG.13634)	586.172	0.0700964	0.0703547	-1.06503	0.286863	0.495796
MSTRG.13635 (MSTRG.13635)	18.522	0.0802674	0.189444	-0.876312	0.38086	0.595551
MSTRG.13636 (MSTRG.13636)	49.5716	0.549555	0.256062	-3.02037	0.00252464	0.0127073
FASTKD3 (MSTRG.13638)	123.117	0.0923314	0.123964	-0.93606	0.349243	0.561599
MTRR (MSTRG.13639)	205.38	0.0748813	0.0970091	-0.881565	0.378012	0.59267
SEMA5A (MSTRG.13640)	1144.07	0.418333	0.0692395	-6.30628	2.8582877883734867e-10	4.881635530677568e-09
MSTRG.13641 (MSTRG.13641)	227.231	0.220297	0.118231	-2.22799	0.0258809	0.0864028
ATPSCKMT (MSTRG.13643)	215.351	0.121372	0.116773	-1.2629	0.206626	0.400138
CCT5 (MSTRG.13644)	4499.13	0.205298	0.0502554	-4.21829	2.4616355201903937e-05	0.000208092
MSTRG.13646 (MSTRG.13646)	4510.98	-0.0850486	0.0498182	1.77925	0.075199	0.195976
MSTRG.13648 (MSTRG.13648)	383.772	-0.0735942	0.0828911	0.977267	0.328437	0.539716
NKD2 (MSTRG.13649)	695.179	0.0292066	0.0706763	-0.441225	0.65905	0.811935
TRIP13 (MSTRG.13650)	289.727	0.407968	0.111025	-4.09731	4.179738460728098e-05	0.000337598
BRD9 (MSTRG.13651)	900.7	0.0997508	0.0566659	-1.83988	0.0657864	0.177833
TPPP (MSTRG.13652)	32.3453	1.35468	0.345039	-4.58826	4.469494204262251e-06	4.373977355775923e-05
CEP72 (MSTRG.13653)	31.3429	0.047325	0.161173	-0.4762	0.633932	0.794723
EXOC3 (MSTRG.13655)	1804.86	0.0486978	0.0527851	-0.956563	0.338788	0.550725
AHRR (MSTRG.13656)	318.616	-0.0887735	0.200184	1.02912	0.303423	0.51241
PDCD6 (MSTRG.13657)	1892.52	0.0261009	0.053272	-0.507747	0.611631	0.779062
SDHA (MSTRG.13660)	2273.37	0.113945	0.0556514	-2.13609	0.0326724	0.104031
CCDC127 (MSTRG.13661)	877.958	0.271984	0.057201	-4.95362	7.284659376955496e-07	8.045458986421285e-06
TENT4A (MSTRG.13665)	538.616	-0.00625342	0.0961292	0.0750717	0.940158	0.969909
MSTRG.13667 (MSTRG.13667)	1376.92	0.0870138	0.0545307	-1.66178	0.0965579	0.23503
MED10 (MSTRG.13671)	464.547	0.0735366	0.0806527	-0.997137	0.318698	0.529284
ICE1 (MSTRG.13672)	887.481	0.0412319	0.0589243	-0.733514	0.463245	0.666128
NDUFS6 (MSTRG.13684)	698.482	-0.00243697	0.0619587	0.0414643	0.966926	0.983493
MRPL36 (MSTRG.13685)	88.0421	0.202152	0.195772	-1.65459	0.098007	0.237438
LPCAT1 (MSTRG.13686)	522.008	0.0317159	0.117108	-0.331624	0.740173	0.860301
CLPTM1L (MSTRG.13688)	6585.83	-0.0512248	0.0315812	1.64308	0.100367	0.24111
ANKRD33B (MSTRG.13694)	179.001	0.0676968	0.11153	-0.728186	0.4665	0.668762
DAP (MSTRG.13695)	5414.21	-0.0124882	0.0607956	0.215744	0.829187	0.911258
DNAH5 (MSTRG.13703)	127.784	-1.482	0.152516	10.007	1.4195732252038283e-23	5.654703553452875e-22
MSTRG.13704 (MSTRG.13704)	3239.56	-0.0882445	0.062223	1.49676	0.134457	0.297111
OTULINL (MSTRG.13709)	91.7002	-0.00968694	0.130996	0.0981424	0.921819	0.960698
MSTRG.13710 (MSTRG.13710)	70.6607	0.105344	0.150461	-0.991227	0.321575	0.532942
OTULIN (MSTRG.13711)	597.838	0.0278049	0.0688721	-0.430076	0.667141	0.816306
ANKH (MSTRG.13712)	729.387	-0.162216	0.0595642	2.86227	0.00420624	0.0195582
FBXL7 (MSTRG.13713)	1878.79	-0.368859	0.0565324	6.7427	1.554689253539943e-11	3.00289907043456e-10
MSTRG.13720 (MSTRG.13720)	15.7997	-0.212488	0.282303	1.79357	0.0728815	0.191385
MSTRG.13727 (MSTRG.13727)	83.8749	0.0888772	0.15714	-0.845406	0.397884	0.610492
ZNF622 (MSTRG.13731)	1464.94	0.0116128	0.0570239	-0.212464	0.831745	0.912873
RETREG1 (MSTRG.13732)	690.409	0.0148463	0.0682441	-0.230822	0.817453	0.905257
MYO10 (MSTRG.13736)	10432.2	-0.602285	0.0551451	11.1195	1.0089022051163447e-28	4.9976026573733625e-27
MSTRG.13737 (MSTRG.13737)	22.8425	-0.0814598	0.185694	0.861066	0.389201	0.602426
BASP1 (MSTRG.13740)	18264.9	-0.175499	0.0497892	3.6499	0.000262345	0.00178464
CDH9 (MSTRG.13759)	88.2627	-0.480421	0.216288	3.00295	0.00267381	0.0133184
CDH6 (MSTRG.13761)	1853.53	-0.897693	0.0609426	14.9	3.296337118370617e-50	3.094407655734767e-48
DROSHA (MSTRG.13762)	1355.06	0.122717	0.056239	-2.27868	0.0226861	0.07753
C5orf22 (MSTRG.13763)	1024.45	-0.0252192	0.0616102	0.430832	0.66659	0.815856
PDZD2 (MSTRG.13765)	76.999	0.287433	0.215415	-2.09548	0.0361283	0.11211
GOLPH3 (MSTRG.13769)	2833.68	-0.0225362	0.0464175	0.499727	0.617267	0.78208
MSTRG.13770 (MSTRG.13770)	520.812	-0.262094	0.0895361	3.23109	0.00123317	0.0068096
MTMR12 (MSTRG.13771)	1380.42	0.0367094	0.051807	-0.733242	0.463411	0.666128
MSTRG.13772 (MSTRG.13772)	87.2195	-0.0760214	0.143015	0.737998	0.460516	0.66437
ZFR (MSTRG.13773)	5899.27	-0.0181257	0.0547588	0.3449	0.73017	0.855081
SUB1 (MSTRG.13775)	3995.43	-0.0897705	0.0357683	2.55452	0.0106334	0.0421444
NPR3 (MSTRG.13777)	26576.6	0.391895	0.0688732	-5.94121	2.829264573279817e-09	4.267421082214412e-08
MSTRG.13778 (MSTRG.13778)	6430.47	0.00292992	0.0358733	-0.0825825	0.934184	0.967321
ADAMTS12 (MSTRG.13779)	11237.5	-0.0912108	0.0434132	2.15616	0.031071	0.0997123
AMACR (MSTRG.13782)	322.978	0.266765	0.0890374	-3.30056	0.000964917	0.00551194
MSTRG.13784 (MSTRG.13784)	28318.8	0.255213	0.0262463	-9.81076	1.0120784061803583e-22	3.915314272208971e-21
TTC23L (MSTRG.13785)	250.707	0.0674411	0.100346	-0.775474	0.43806	0.646068
RAD1 (MSTRG.13786)	958.5	-0.0937768	0.0725445	1.39006	0.164512	0.341858
MSTRG.13787 (MSTRG.13787)	629.536	0.195726	0.0692049	-3.01941	0.0025327	0.0127337
DNAJC21 (MSTRG.13788)	1835.25	0.221591	0.0450108	-5.05965	4.2002270836429786e-07	4.786404785299095e-06
PRLR (MSTRG.13791)	184.195	2.55062	0.237066	-11.0478	2.2460010350060437e-28	1.0924028222435193e-26
MSTRG.13795 (MSTRG.13795)	18.4038	0.357792	0.422736	-2.22071	0.0263705	0.0877754
MSTRG.13796 (MSTRG.13796)	203.444	-0.142189	0.113766	1.49912	0.133841	0.296336
UGT3A2 (MSTRG.13802)	33.3667	-0.0818884	0.172537	0.810397	0.417712	0.628558
LMBRD2 (MSTRG.13803)	4390.12	-0.398692	0.0478353	8.51995	1.5961537155330005e-17	4.688570563963894e-16
SKP2 (MSTRG.13804)	237.541	0.0292015	0.0925885	-0.355018	0.722576	0.850058
NADK2 (MSTRG.13805)	897.815	-0.272736	0.0721897	4.02967	5.585488665689928e-05	0.00043983
SLC1A3 (MSTRG.13807)	181.569	-1.01755	0.114302	9.1887	3.9761310797756537e-20	1.3616220309925606e-18
MSTRG.13808 (MSTRG.13808)	36.5233	-0.0728033	0.174932	0.742951	0.457511	0.661742
MSTRG.13809 (MSTRG.13809)	56.2772	0.07699	0.1563	-0.741139	0.458609	0.662545
MSTRG.13814 (MSTRG.13814)	4322.13	0.0306655	0.0674655	-0.474432	0.635192	0.795338
MSTRG.13817 (MSTRG.13817)	2683.75	-0.0355561	0.0552585	0.67043	0.502584	0.698235
NUP155 (MSTRG.13819)	1675.01	0.0219826	0.0620008	-0.372169	0.709767	0.842209
WDR70 (MSTRG.13820)	720.934	-0.00636024	0.0624563	0.107043	0.914755	0.957672
EGFLAM (MSTRG.13822)	159.112	-0.820123	0.13897	6.31401	2.718904073337717e-10	4.667336097248787e-09
MSTRG.13823 (MSTRG.13823)	902.584	-0.308412	0.0737484	4.45093	8.549868032790107e-06	7.882790417044945e-05
LIFR (MSTRG.13824)	820.765	-0.208565	0.0766899	2.94331	0.00324727	0.0157313
OSMR (MSTRG.13825)	2788.27	-0.21189	0.0450523	4.83569	1.3268366531637317e-06	1.4181094929991987e-05
RICTOR (MSTRG.13826)	1445.25	-0.086344	0.0635627	1.43845	0.150306	0.321036
MSTRG.13831 (MSTRG.13831)	12671.3	0.744969	0.031519	-23.722	2.1369839051543645e-124	7.549176827050575e-122
PTGER4 (MSTRG.13832)	458.347	1.72232	0.0841817	-20.5841	3.8092902302266265e-94	8.247727750090683e-92
TTC33 (MSTRG.13833)	295.454	-0.273457	0.107598	2.9161	0.00354433	0.0169381
PRKAA1 (MSTRG.13834)	3952.88	0.0783135	0.0453546	-1.77429	0.0760156	0.197682
RPL37 (MSTRG.13835)	1618.83	0.015633	0.159452	-0.159594	0.873201	0.935045
CARD6 (MSTRG.13836)	1569.61	-0.210973	0.0873465	2.67462	0.00748141	0.0315819
C7 (MSTRG.13837)	61.6761	-0.460243	0.236796	2.79282	0.00522513	0.0234982
OXCT1 (MSTRG.13841)	925.141	0.321906	0.0621287	-5.4131	6.194412008086724e-08	7.878316182529199e-07
MSTRG.13842 (MSTRG.13842)	35.7614	0.0416867	0.16618	-0.431725	0.665941	0.815359
C5orf51 (MSTRG.13843)	327.583	-0.129505	0.105824	1.43432	0.15148	0.322772
MSTRG.13844 (MSTRG.13844)	350.399	-0.142444	0.0799126	1.94887	0.0513114	0.147023
MSTRG.13845 (MSTRG.13845)	2219.61	-0.124317	0.0501096	2.56921	0.0101932	0.0407121
MSTRG.13846 (MSTRG.13846)	514.3	-0.0366435	0.0849378	0.47802	0.632636	0.793576
GHR (MSTRG.13850)	2229.65	-0.0982916	0.0589604	1.74962	0.0801842	0.205105
MSTRG.13855 (MSTRG.13855)	13025.1	0.670659	0.0432619	-15.6333	4.3155588934905426e-55	4.748529720181725e-53
ZNF131 (MSTRG.13857)	813.487	-0.0930205	0.065476	1.50699	0.131814	0.293493
NIM1K (MSTRG.13858)	409.672	-0.087761	0.0801333	1.19902	0.230521	0.429435
HMGCS1 (MSTRG.13859)	7311.67	0.311527	0.0505673	-6.35067	2.1437811122863455e-10	3.7277354470637185e-09
MSTRG.13860 (MSTRG.13860)	66.9121	-0.253986	0.191603	1.98072	0.0476229	0.139431
TMEM267 (MSTRG.13862)	89.3241	0.0121216	0.129176	-0.121731	0.903112	0.951951
C5orf34 (MSTRG.13863)	175.175	0.121682	0.127357	-1.2076	0.227203	0.425557
PAIP1 (MSTRG.13864)	6231.65	-0.089891	0.0529539	1.76426	0.077688	0.200709
MSTRG.13865 (MSTRG.13865)	4874.35	0.12771	0.0445259	-2.93722	0.00331172	0.0159596
FGF10 (MSTRG.13866)	2236.19	0.545058	0.0589306	-9.46539	2.92470953871645e-21	1.0469680226061233e-19
MRPS30 (MSTRG.13867)	636.38	0.0274702	0.0670413	-0.435055	0.663523	0.814293
MSTRG.13868 (MSTRG.13868)	58.1312	0.143074	0.177433	-1.27135	0.203605	0.395885
HCN1 (MSTRG.13869)	92.729	0.536469	0.172042	-3.73243	0.000189641	0.00133425
MSTRG.13871 (MSTRG.13871)	53.2784	1.49707	0.356863	-4.83116	1.357422628915637e-06	1.4484929547347783e-05
PARP8 (MSTRG.13873)	759.845	-0.134727	0.0629319	2.26303	0.0236336	0.080298
PELO (MSTRG.13877)	26996.6	0.0876994	0.0519972	-1.74856	0.0803669	0.205377
ITGA2 (MSTRG.13878)	877.531	1.49408	0.0655316	-22.911	3.6084885736513516e-116	1.0764522358376832e-113
MSTRG.13880 (MSTRG.13880)	713.043	1.40869	0.0712951	-19.8977	4.25736167501167e-88	8.164403303622379e-86
MOCS2 (MSTRG.13881)	779.11	0.016006	0.0663453	-0.254927	0.79878	0.894388
FST (MSTRG.13884)	2758.22	0.00965866	0.049921	-0.198936	0.842312	0.918489
NDUFS4 (MSTRG.13885)	1627.4	-0.0107653	0.062778	0.194953	0.84543	0.920218
ARL15 (MSTRG.13887)	295.193	-0.0170288	0.130402	0.173722	0.862084	0.930051
HSPB3 (MSTRG.13888)	868.977	1.44258	0.0936181	-15.5895	8.580960345733924e-55	9.215264934490576e-53
MSTRG.13889 (MSTRG.13889)	7427.77	0.122794	0.0558328	-2.29421	0.0217786	0.0751946
ESM1 (MSTRG.13890)	87.6884	1.87488	0.215727	-8.99686	2.322628709742752e-19	7.604626292582122e-18
MSTRG.13893 (MSTRG.13893)	1741.05	-0.0205009	0.0527692	0.403422	0.686638	0.829007
GPX8 (MSTRG.13895)	10955.3	-0.0120229	0.0314821	0.394723	0.693047	0.832933
MSTRG.13898 (MSTRG.13898)	2984.53	-0.0298062	0.0588527	0.528955	0.596836	0.768826
MTREX (MSTRG.13899)	4709.12	-0.0214291	0.0479161	0.466421	0.640914	0.799149
MSTRG.13901 (MSTRG.13901)	21673.2	0.104418	0.0397456	-2.68409	0.00727273	0.0309149
SLC38A9 (MSTRG.13903)	545.406	-0.258424	0.0819431	3.43095	0.00060147	0.00369864
MSTRG.13906 (MSTRG.13906)	270.387	0.0470291	0.10381	-0.529029	0.596785	0.768826
IL6ST (MSTRG.13908)	16672.7	-0.337917	0.0414702	8.31833	8.921222622373085e-17	2.505407792525864e-15
MSTRG.13911 (MSTRG.13911)	716.582	0.105016	0.0681594	-1.64056	0.10089	0.242094
MSTRG.13913 (MSTRG.13913)	23.9512	0.071937	0.18599	-0.790105	0.429467	0.638375
MSTRG.13914 (MSTRG.13914)	438.9	-0.131778	0.0892803	1.65265	0.0984019	0.237969
MIER3 (MSTRG.13915)	458.315	0.249382	0.0758868	-3.53404	0.000409262	0.00264386
MSTRG.13916 (MSTRG.13916)	197.66	0.332042	0.109	-3.4509	0.000558721	0.00346593
GPBP1 (MSTRG.13917)	2585.89	-0.0553252	0.0780744	0.771099	0.440648	0.648355
PLK2 (MSTRG.13921)	4506.86	0.422876	0.0479659	-9.00209	2.214561624378598e-19	7.268526954928679e-18
MSTRG.13923 (MSTRG.13923)	32.8716	0.0498166	0.167492	-0.512456	0.608332	0.776111
PDE4D (MSTRG.13924)	801.098	-0.0605845	0.0703112	0.922191	0.356429	0.569898
DEPDC1B (MSTRG.13936)	63.037	0.283991	0.182237	-2.20092	0.0277416	0.0912978
ELOVL7 (MSTRG.13937)	194.655	1.39555	0.180051	-8.10454	5.294740010965163e-16	1.432995764257991e-14
MSTRG.13939 (MSTRG.13939)	322.713	0.00459383	0.087277	-0.0576522	0.954026	0.976652
NDUFAF2 (MSTRG.13940)	117.675	0.130976	0.135235	-1.26	0.207668	0.401226
SMIM15 (MSTRG.13942)	2668.39	0.324915	0.0899697	-3.94609	7.943681994317015e-05	0.000608653
ZSWIM6 (MSTRG.13945)	637.505	0.0282321	0.0744019	-0.40794	0.683318	0.82734
KIF2A (MSTRG.13961)	5377.63	-0.106797	0.0497789	2.23526	0.0254002	0.0852004
DIMT1 (MSTRG.13963)	718.121	-0.0814741	0.0661309	1.30857	0.19068	0.378486
MSTRG.13964 (MSTRG.13964)	1552.08	-0.0212496	0.0615661	0.363675	0.7161	0.846083
RNF180 (MSTRG.13969)	183.353	-0.0884679	0.109416	0.962555	0.335771	0.547295
SREK1IP1 (MSTRG.13974)	475.493	-0.136363	0.0879812	1.7298	0.0836663	0.211473
CWC27 (MSTRG.13975)	679.119	0.0484358	0.0972374	-0.568566	0.569651	0.748343
ADAMTS6 (MSTRG.13978)	336.061	-0.0683702	0.0944102	0.822994	0.410511	0.620645
CENPK (MSTRG.13979)	174.64	0.0715647	0.124945	-0.724857	0.46854	0.670613
PPWD1 (MSTRG.13980)	430.716	0.0868475	0.0797292	-1.18938	0.23429	0.433988
TRIM23 (MSTRG.13981)	671.627	-0.20233	0.0712879	3.04057	0.00236133	0.0120025
SHLD3 (MSTRG.13982)	1166.39	-0.223586	0.0567859	4.1108	3.942851842710003e-05	0.000320199
SGTB (MSTRG.13983)	109.002	-0.0601934	0.154148	0.591329	0.5543	0.737052
NLN (MSTRG.13984)	338.384	-0.208058	0.0824501	2.764	0.00570977	0.0252464
MSTRG.13986 (MSTRG.13986)	10087.8	-0.00678332	0.0493443	0.143072	0.886233	0.942993
SREK1 (MSTRG.13988)	1396.96	-0.114479	0.0645978	1.87861	0.0602972	0.166105
MAST4 (MSTRG.13989)	2165.99	-0.175642	0.0627514	2.95818	0.00309464	0.0150899
MSTRG.14001 (MSTRG.14001)	2614.67	-0.471369	0.0503896	9.54834	1.317886434522637e-21	4.8074205154977935e-20
SLC30A5 (MSTRG.14003)	5024.73	-0.124833	0.0506396	2.54866	0.0108137	0.0427833
CCNB1 (MSTRG.14004)	328.872	0.308495	0.0959171	-3.56519	0.00036359	0.00238788
CENPH (MSTRG.14005)	589.179	0.118348	0.0991122	-1.37142	0.170244	0.3503
MRPS36 (MSTRG.14006)	986.561	0.119874	0.0494602	-2.506	0.0122106	0.047265
MSTRG.14007 (MSTRG.14007)	217.63	-0.0620103	0.109764	0.674883	0.49975	0.695773
CDK7 (MSTRG.14008)	9158.67	0.0678655	0.058483	-1.23392	0.217233	0.412816
CCDC125 (MSTRG.14009)	74.9517	-0.0644396	0.156551	0.633086	0.526678	0.715962
TAF9 (MSTRG.14010)	2171.61	0.032746	0.063843	-0.538035	0.590553	0.763515
RAD17 (MSTRG.14011)	424.649	-0.00940476	0.076264	0.134086	0.893335	0.947389
GTF2H2 (MSTRG.14014)	702.383	0.0332931	0.0629522	-0.557329	0.577303	0.75335
[truncated: 11,428 more rows]

## Sheet: DESeq2 Te ESF Base v cAMP+MPA
DESeq2 Output for in vitro decidualization of Tenrec endometrial stromal fibroblasts, Base media vs. cAMP+MPA comparison
gene_name_long	baseMean	log2FoldChange	lfcSE	stat	pvalue	padj
MSTRG.1 (MSTRG.1)	932482	0.561262	0.200306	-3.11272	0.00185369	0.00560954
MSTRG.2 (MSTRG.2)	149.412	-0.218459	0.339766	1.52941	0.126164	0.214573
MSTRG.3 (MSTRG.3)	507.494	0.175275	0.128492	-1.53025	0.125955	0.214325
MSTRG.4 (MSTRG.4)	183.703	-0.400466	0.611048	2.18921	0.0285817	0.0614873
MSTRG.5 (MSTRG.5)	154.282	0.649413	0.210998	-3.63445	0.00027858	0.0010042
MSTRG.6 (MSTRG.6)	3053.4	0.276681	0.20658	-1.76714	0.0772048	0.142265
ADAMTSL5 (MSTRG.8)	217.715	-0.212982	0.115034	2.0271	0.0426526	0.0863105
REEP6 (MSTRG.9)	31.2463	-0.219466	0.240069	1.36473	0.172337	0.275058
PCSK4 (MSTRG.10)	32.6402	-0.106519	0.215169	0.724464	0.468781	0.594063
C19orf25 (MSTRG.11)	456.844	-0.00940259	0.0887501	0.113047	0.909993	0.940903
MSTRG.12 (MSTRG.12)	476.952	0.453132	0.0820094	-5.73919	9.512848570751188e-09	6.241470147300291e-08
DAZAP1 (MSTRG.14)	1413.3	0.0345178	0.068702	-0.517218	0.605004	0.712982
GAMT (MSTRG.16)	74.5889	-0.156039	0.164043	1.15355	0.248683	0.367899
NDUFS7 (MSTRG.17)	488.297	-0.18209	0.100191	1.94981	0.051199	0.100732
PWWP3A (MSTRG.18)	557.574	0.22656	0.0791687	-2.98779	0.00281004	0.00809918
CIRBP (MSTRG.20)	1990.88	0.0510509	0.0691152	-0.760773	0.446793	0.573892
MIDN (MSTRG.21)	2429.39	0.565629	0.0715634	-8.098	5.586998999823752e-16	6.590498644431814e-15
ATP5F1D (MSTRG.22)	735.834	-0.218784	0.0763574	2.98408	0.00284434	0.00818311
CBARP (MSTRG.23)	83.9427	-0.00377759	0.145218	0.0314656	0.974898	0.983521
STK11 (MSTRG.24)	1549.12	-0.150736	0.0523068	2.93599	0.00332481	0.00941806
MSTRG.25 (MSTRG.25)	69.0045	-0.460605	0.20813	2.7529	0.00590695	0.0157328
SBNO2 (MSTRG.26)	1063.68	0.0879252	0.0646051	-1.3983	0.162023	0.261922
GPX4 (MSTRG.27)	3432.47	-0.0631905	0.0692952	0.939088	0.347686	0.475628
POLR2E (MSTRG.29)	1133.37	-0.0984498	0.0697363	1.4592	0.14451	0.238904
CNN2 (MSTRG.33)	6272.34	0.473028	0.0371125	-12.8414	9.60590063751855e-38	2.7090254234884248e-36
TMEM259 (MSTRG.34)	2802.17	-0.0854598	0.071504	1.23724	0.215998	0.32942
GRIN3B (MSTRG.35)	505.056	-0.340409	0.120293	3.10332	0.00191361	0.00576748
WDR18 (MSTRG.36)	229.314	-0.184673	0.122252	1.67821	0.0933064	0.166562
ARID3A (MSTRG.37)	57.2212	0.0322858	0.166655	-0.237598	0.812193	0.872649
MSTRG.39 (MSTRG.39)	1716.37	-0.15677	0.0652651	2.47382	0.0133678	0.0321675
MED16 (MSTRG.40)	522.303	-0.158767	0.0795385	2.08559	0.0370162	0.0765411
PTBP1 (MSTRG.46)	7412.58	0.133034	0.0451702	-2.98504	0.00283542	0.00816271
PALM (MSTRG.48)	1070.56	0.370383	0.085369	-4.54177	5.578430638782094e-06	2.6671218560925986e-05
FSTL3 (MSTRG.50)	337.434	1.16476	0.132354	-9.07808	1.1051199981772616e-19	1.6266590850363552e-18
MSTRG.51 (MSTRG.51)	424.933	-0.158533	0.0898378	1.86672	0.0619401	0.118513
POLRMT (MSTRG.53)	235.525	-0.4101	0.126771	3.55382	0.000379678	0.00133669
HCN2 (MSTRG.54)	232.471	-0.277686	0.119476	2.55845	0.0105138	0.0261366
BSG (MSTRG.55)	35678	0.0141475	0.0654432	-0.217605	0.827737	0.883692
CDC34 (MSTRG.57)	730.904	-0.028806	0.0671165	0.442329	0.658251	0.757316
TPGS1 (MSTRG.58)	244.003	-0.0797781	0.137396	0.664415	0.506424	0.629001
MIER2 (MSTRG.66)	1199.24	-0.0342949	0.0725577	0.490901	0.623496	0.727692
PLPP2 (MSTRG.67)	513.081	-0.115159	0.0771247	1.5546	0.120042	0.20591
ZNF443 (MSTRG.68)	382.621	-0.069793	0.279956	0.773617	0.439157	0.566578
ZNF442 (MSTRG.70)	182.055	-0.188911	0.15474	1.44595	0.14819	0.243907
ZNF791 (MSTRG.71)	178.743	0.070679	0.218592	-0.488928	0.624893	0.728849
ZNF726 (MSTRG.72)	338.156	0.0482486	0.102805	-0.502456	0.615347	0.720867
ZNF726 (MSTRG.73)	139.325	-0.0922897	0.169845	0.674624	0.499914	0.622759
ZNF726 (MSTRG.77)	272.322	0.189494	0.142077	-1.53446	0.124917	0.212776
ZNF669 (MSTRG.78)	723.36	0.0723597	0.111993	-0.702903	0.482116	0.605816
ZNF669 (MSTRG.80)	312.205	-0.210283	0.103252	2.19429	0.0282147	0.0608635
ZNF555 (MSTRG.83)	1351.26	-0.00211561	0.190601	0.017767	0.985825	0.99077
CFD (MSTRG.84)	21.5803	0.472845	0.370888	-2.19835	0.0279242	0.0603824
MKNK2 (MSTRG.85)	8660.16	-0.579823	0.0624951	9.44547	3.538226347388078e-21	5.510110265352385e-20
MSTRG.87 (MSTRG.87)	2801.25	-0.309981	0.0666745	4.79038	1.6646796187206168e-06	8.45183782212767e-06
MSTRG.88 (MSTRG.88)	24.2627	-0.39523	0.305566	2.04681	0.0406772	0.0829108
CSNK1G2 (MSTRG.89)	2486.66	-0.241404	0.0550324	4.47985	7.469650577408812e-06	3.508488080865497e-05
ADAT3 (MSTRG.90)	1046.89	-0.239234	0.0989518	2.58793	0.00965541	0.0242587
ABHD17A (MSTRG.91)	781.901	-0.341331	0.0740008	4.78051	1.7485401629414988e-06	8.85416942562304e-06
KLF16 (MSTRG.92)	893.353	-0.185325	0.0583846	3.25077	0.00115094	0.00364909
MSTRG.93 (MSTRG.93)	599.727	-0.242681	0.0777905	3.2535	0.00113992	0.00361841
ATP8B3 (MSTRG.94)	145.985	0.720402	0.159049	-4.94134	7.75883571777876e-07	4.107043007707495e-06
MSTRG.96 (MSTRG.96)	1566.46	-0.232854	0.0841352	2.9071	0.00364801	0.0102449
UQCR11 (MSTRG.97)	1094.61	-0.224046	0.119321	2.07162	0.0383009	0.0788093
MBD3 (MSTRG.98)	1979.69	-0.225224	0.075146	3.11736	0.00182482	0.00552965
MSTRG.99 (MSTRG.99)	39.1028	0.0836332	0.181596	-0.591668	0.554073	0.668513
MEX3D (MSTRG.100)	1152.74	0.0507565	0.0571374	-0.905404	0.365252	0.493472
MSTRG.101 (MSTRG.101)	480.211	-0.162526	0.086714	1.97142	0.0486762	0.096504
MSTRG.102 (MSTRG.102)	162.626	-0.0549328	0.120511	0.504104	0.614188	0.720013
MSTRG.103 (MSTRG.103)	377.721	-0.091032	0.0895384	1.07324	0.283162	0.406412
ZNF670 (MSTRG.104)	484.357	-0.118856	0.185331	0.832946	0.404875	0.532847
ZNF669 (MSTRG.106)	217.413	-0.0506309	0.164435	0.378341	0.705177	0.793221
ZNF670 (MSTRG.108)	264.931	0.010604	0.162566	-0.0776783	0.938084	0.960685
ZNF626 (MSTRG.112)	271.949	-0.153707	0.209714	1.02362	0.306015	0.431507
ZNF626 (MSTRG.114)	658.6	-0.0722179	0.113654	0.693804	0.487805	0.611717
AP3D1 (MSTRG.115)	4338.48	-0.0083749	0.0506638	0.168683	0.866046	0.909389
MOB3A (MSTRG.117)	3951.27	0.169632	0.0382372	-4.4801	7.4606604904146515e-06	3.5054919994163906e-05
DOT1L (MSTRG.119)	1800.75	-0.212764	0.0673855	3.26768	0.00108433	0.00345502
PLEKHJ1 (MSTRG.120)	238.715	0.368205	0.11902	-3.37452	0.00073944	0.00243739
AMH (MSTRG.121)	1033.84	0.0631428	0.0756675	-0.865318	0.386864	0.514899
OAZ1 (MSTRG.124)	17514.8	0.126963	0.0336842	-3.79607	0.00014701	0.000556847
LSM7 (MSTRG.128)	259.69	-0.109917	0.139418	0.905112	0.365406	0.493581
SPPL2B (MSTRG.129)	850.251	-0.165432	0.0706235	2.42593	0.0152691	0.0360422
TMPRSS9 (MSTRG.130)	48.5398	-0.495027	0.275238	2.50982	0.0120791	0.029455
TIMM13 (MSTRG.131)	230.074	0.0824527	0.0987662	-0.890162	0.373379	0.501675
LMNB2 (MSTRG.132)	1047.15	0.0600056	0.0830832	-0.754263	0.450692	0.576913
GADD45B (MSTRG.133)	3066.19	0.256051	0.0409895	-6.32849	2.47573335262219e-10	1.889382861034695e-09
GNG7 (MSTRG.134)	112.839	-0.0850138	0.205405	0.586751	0.557371	0.671466
SLC39A3 (MSTRG.136)	299.068	0.156817	0.0929641	-1.78831	0.0737253	0.136886
SGTA (MSTRG.137)	2598.21	-0.0735217	0.0523937	1.42888	0.153039	0.249987
THOP1 (MSTRG.138)	595.692	0.102773	0.0885453	-1.22258	0.221488	0.335657
ZNF101 (MSTRG.140)	219.056	-1.01492	0.314311	3.93015	8.489180590405155e-05	0.000334976
MSTRG.141 (MSTRG.141)	29.1472	-0.190915	0.231211	1.22065	0.222218	0.33646
ZNF443 (MSTRG.142)	157.074	-0.177513	0.133492	1.50674	0.131877	0.222151
ZNF670 (MSTRG.144)	334.518	-0.0750218	0.0745174	1.04505	0.295998	0.420785
ZNF625 (MSTRG.146)	72.7077	0.571698	0.228117	-3.10553	0.00189937	0.00573088
MSTRG.149 (MSTRG.149)	932.66	0.0811266	0.0709209	-1.18029	0.237885	0.354948
ZNF439 (MSTRG.150)	157.052	0.0335741	0.168157	-0.245557	0.806025	0.86842
ZNF440 (MSTRG.153)	201.496	0.0667401	0.12929	-0.578444	0.562964	0.676546
ZNF491 (MSTRG.155)	163.039	0.377946	0.144287	-2.96442	0.00303251	0.00867798
MSTRG.156 (MSTRG.156)	1217.35	-0.111934	0.0587642	1.95223	0.0509114	0.100289
TLE2 (MSTRG.158)	5115.69	-0.32412	0.0639489	5.20863	1.9023773102337204e-07	1.0830158190236413e-06
TLE5 (MSTRG.159)	7775.54	-0.0816438	0.0266016	3.07966	0.00207234	0.00619027
GNA11 (MSTRG.160)	1719.99	0.0741698	0.0594752	-1.27527	0.202214	0.312769
NCLN (MSTRG.163)	1656.88	-0.276512	0.0588775	4.80957	1.5125666859888935e-06	7.735121978177108e-06
NFIC (MSTRG.165)	11120.7	0.160531	0.0491957	-3.3138	0.00092037	0.00297784
DOHH (MSTRG.168)	138.377	-0.297002	0.131793	2.52762	0.0114839	0.028224
FZR1 (MSTRG.170)	1636.96	0.00154002	0.0711208	-0.0214996	0.982847	0.989173
MSTRG.171 (MSTRG.171)	41.1172	-0.00946277	0.234241	0.0730342	0.941779	0.962867
MFSD12 (MSTRG.172)	790.048	0.290804	0.0814388	-3.73369	0.000188694	0.000698572
HMG20B (MSTRG.173)	1252.76	0.0481346	0.0677257	-0.731395	0.464538	0.590135
GIPC3 (MSTRG.174)	36.6636	0.0100262	0.194671	-0.0689237	0.94505	0.965035
CACTIN (MSTRG.176)	398.732	0.123336	0.0799796	-1.60888	0.107642	0.188173
PIP5K1C (MSTRG.177)	755.36	-0.231989	0.0650835	3.67192	0.000240735	0.000877207
APBA3 (MSTRG.179)	828.747	0.0638775	0.0844701	-0.792585	0.42802	0.555977
MRPL54 (MSTRG.180)	297.693	-0.0726845	0.0848514	0.89922	0.368535	0.496759
ZFR2 (MSTRG.183)	88.9317	-0.389291	0.168694	2.72314	0.0064664	0.0170809
ATCAY (MSTRG.184)	4513.61	-1.14125	0.0515948	22.233	1.649222428279402e-109	1.9085484376916114e-107
DAPK3 (MSTRG.187)	2913.6	-0.0143883	0.0546153	0.269285	0.78771	0.855035
EEF2 (MSTRG.188)	82181	-0.575238	0.0324817	17.7976	7.373178628994256e-71	4.4786221681275513e-69
MSTRG.189 (MSTRG.189)	58.0287	0.0790023	0.198448	-0.545237	0.585591	0.696031
MSTRG.190 (MSTRG.190)	510.146	-0.0181866	0.096904	0.200584	0.841024	0.892843
MSTRG.192 (MSTRG.192)	1875.6	0.0789484	0.0500925	-1.60159	0.109247	0.190433
ZBTB7A (MSTRG.193)	587.217	-0.0595076	0.0922765	0.683336	0.494394	0.617487
MAP2K2 (MSTRG.195)	3495.48	-0.0583193	0.0530959	1.11905	0.263119	0.384635
SIRT6 (MSTRG.197)	104.829	-0.131743	0.132854	1.12251	0.261646	0.382813
EBI3 (MSTRG.199)	49.3753	-0.0860909	0.186471	0.607426	0.543568	0.66023
YJU2 (MSTRG.200)	232.31	-0.0819785	0.10388	0.849652	0.395519	0.523717
MSTRG.203 (MSTRG.203)	43.8824	-0.0530692	0.175504	0.384122	0.700888	0.789786
STAP2 (MSTRG.204)	173.481	-0.600072	0.122205	5.23671	1.63463904653124e-07	9.377519043006567e-07
MPND (MSTRG.205)	307.176	-0.402674	0.114716	3.79539	0.000147411	0.000557894
MSTRG.206 (MSTRG.206)	2104.39	0.114493	0.0718235	-1.64919	0.099109	0.175312
CHAF1A (MSTRG.207)	166.013	0.0696088	0.108672	-0.692623	0.488546	0.612176
UBXN6 (MSTRG.208)	683.839	-0.0488945	0.065488	0.767797	0.442608	0.570098
HDGFL2 (MSTRG.210)	1021	0.1001	0.072818	-1.4223	0.154941	0.252602
PLIN4 (MSTRG.211)	274.108	1.63393	0.118889	-13.9384	3.7021927896942387e-44	1.2518447357394324e-42
TNFAIP8L1 (MSTRG.215)	76.3945	0.199872	0.168452	-1.44615	0.148135	0.243846
MYDGF (MSTRG.216)	4111.56	-0.118884	0.0396371	3.03125	0.00243542	0.00712112
DPP9 (MSTRG.217)	1466.46	0.0385507	0.0686026	-0.578319	0.563049	0.676546
FEM1A (MSTRG.218)	1147.12	-0.0882135	0.07674	1.19592	0.231728	0.347843
TICAM1 (MSTRG.219)	263.408	0.097769	0.146184	-0.777222	0.437028	0.564373
PLIN3 (MSTRG.221)	441.607	0.174447	0.094651	-1.95965	0.0500365	0.0987924
MSTRG.224 (MSTRG.224)	539.002	0.0245931	0.0771969	-0.330394	0.741102	0.820474
KDM4B (MSTRG.226)	1525.38	-0.0130615	0.0813278	0.168562	0.866142	0.909389
PTPRS (MSTRG.228)	3173.9	-0.2729	0.0625575	4.48182	7.400895296147038e-06	3.4810658183419e-05
SAFB2 (MSTRG.231)	2332.15	0.229989	0.0435678	-5.35528	8.542539752976092e-08	5.051764477707095e-07
SAFB (MSTRG.232)	4832.68	0.346329	0.0310855	-11.2016	4.003324806151385e-29	8.612280800925673e-28
MICOS13 (MSTRG.233)	638.869	-0.10322	0.0668461	1.59126	0.111551	0.193721
LONP1 (MSTRG.236)	1592.73	-0.458364	0.067741	6.94553	3.770301370552066e-12	3.358495394710746e-11
DUS3L (MSTRG.238)	134.978	-0.104413	0.148396	0.825196	0.409261	0.537355
NDUFA11 (MSTRG.241)	706.709	-0.126273	0.0878679	1.51596	0.129531	0.219105
CAPS (MSTRG.242)	983.107	-0.140215	0.072708	1.99988	0.0455134	0.0912716
RANBP3 (MSTRG.243)	1279.99	0.0718807	0.0565402	-1.29589	0.195014	0.30405
RFX2 (MSTRG.245)	97.2181	-0.0337087	0.142356	0.27469	0.783555	0.851489
MLLT1 (MSTRG.248)	1069.19	-0.0125943	0.0662569	0.19664	0.844109	0.894837
CLPP (MSTRG.250)	392.713	-0.235596	0.0820288	3.01006	0.00261197	0.00757794
ALKBH7 (MSTRG.251)	115.303	-0.47271	0.144816	3.64556	0.000266809	0.000964363
GTF2F1 (MSTRG.253)	1672.76	-0.161908	0.0470909	3.47949	0.000502378	0.00172435
KHSRP (MSTRG.254)	2636.61	-0.0184337	0.0475784	0.393579	0.693892	0.78533
SLC25A23 (MSTRG.256)	74.5234	-0.236874	0.186008	1.61086	0.10721	0.187614
DENND1C (MSTRG.258)	73.4502	-0.0869022	0.161416	0.65288	0.513834	0.635247
C3 (MSTRG.263)	113.493	0.330743	0.167921	-2.34725	0.0189125	0.0431404
GPR108 (MSTRG.264)	2902.43	-0.271479	0.0513364	5.38507	7.241520080589829e-08	4.326220096209963e-07
TRIP10 (MSTRG.265)	1396.62	-0.121552	0.0567719	2.18803	0.0286675	0.0616422
SH2D3A (MSTRG.266)	17.8621	-0.24158	0.305166	1.47637	0.139845	0.232913
ZNF317 (MSTRG.272)	267.18	0.255712	0.1262	-2.25348	0.0242287	0.0534768
ZNF626 (MSTRG.296)	359.453	0.0646507	0.0916708	-0.744493	0.456578	0.582172
ZNF232 (MSTRG.298)	270.137	0.0829024	0.131103	-0.711852	0.476556	0.601136
MSTRG.299 (MSTRG.299)	589.632	0.256333	0.132568	-2.17537	0.0296026	0.0633385
ZNF558 (MSTRG.314)	312.564	0.100626	0.107989	-1.00777	0.313566	0.439661
INSR (MSTRG.315)	2258.94	0.33612	0.0656165	-5.25737	1.4613329516292693e-07	8.426517844790083e-07
ARHGEF18 (MSTRG.318)	755.162	0.0672889	0.065355	-1.05861	0.289777	0.413962
PEX11G (MSTRG.319)	57.5272	-0.08029	0.168919	0.588823	0.55598	0.670211
ZNF696 (MSTRG.321)	428.563	-0.243965	0.103038	2.54863	0.0108147	0.0268349
MSTRG.322 (MSTRG.322)	1339.3	-0.259163	0.0580553	4.56997	4.877847051882844e-06	2.3452800438565647e-05
XAB2 (MSTRG.324)	635.294	0.155188	0.0724564	-2.21966	0.0264416	0.0576315
STXBP2 (MSTRG.325)	1231.33	0.0815007	0.153644	-0.628206	0.529869	0.649052
TRAPPC5 (MSTRG.329)	528.441	-0.191991	0.0758457	2.63526	0.00840716	0.0214844
MSTRG.334 (MSTRG.334)	760.861	-0.122906	0.0860703	1.50321	0.132785	0.223344
MAP2K7 (MSTRG.339)	726.927	0.228146	0.0772662	-3.07694	0.00209141	0.00623752
SNAPC2 (MSTRG.341)	242.667	-0.205708	0.10145	2.17849	0.0293697	0.0629505
CTXN1 (MSTRG.342)	53.6976	-0.0496147	0.257437	0.424683	0.671068	0.767661
TIMM44 (MSTRG.343)	482.344	-0.0618731	0.0734663	0.87289	0.382723	0.510693
MSTRG.344 (MSTRG.344)	25.5441	-0.0100176	0.206047	0.0720362	0.942573	0.963411
ELAVL1 (MSTRG.345)	3616.95	0.0836389	0.0419326	-2.01684	0.0437121	0.0880408
MSTRG.346 (MSTRG.346)	33.5212	0.147283	0.231284	-0.970507	0.331794	0.458844
CERS4 (MSTRG.350)	776.909	0.0179861	0.0607195	-0.303141	0.761783	0.836149
MSTRG.351 (MSTRG.351)	17.0528	-0.546651	0.388371	2.37275	0.0176564	0.0407531
CD320 (MSTRG.352)	262.367	-0.283733	0.129734	2.44644	0.0144273	0.0343818
NDUFA7 (MSTRG.353)	318.387	-0.117547	0.118698	1.0904	0.275536	0.39819
RPS28 (MSTRG.354)	1584.41	-0.438093	0.11424	4.13106	3.610923217649567e-05	0.000153057
MSTRG.356 (MSTRG.356)	54.1783	1.64049	0.273747	-6.40536	1.500130572952925e-10	1.1613467595916993e-09
RAB11B (MSTRG.357)	2269.33	-0.0209354	0.0637716	0.337677	0.735607	0.816368
MARCHF2 (MSTRG.358)	343.841	-0.294016	0.134094	2.47159	0.0134515	0.0323491
HNRNPM (MSTRG.360)	4105.27	0.300469	0.0333	-9.0915	9.768272386123102e-20	1.4409811924320498e-18
ZNF414 (MSTRG.363)	476.059	0.0351801	0.0943839	-0.39426	0.693389	0.784894
ADAMTS10 (MSTRG.365)	357.322	-0.0155717	0.126119	0.138885	0.889541	0.926661
ZNF669 (MSTRG.383)	2326.15	0.106036	0.0771734	-1.42826	0.153216	0.250216
FBXL12 (MSTRG.384)	133.535	0.178097	0.133314	-1.51136	0.130696	0.220576
UBL5 (MSTRG.385)	2576.57	-0.0263424	0.0421929	0.632076	0.527337	0.647014
PIN1 (MSTRG.386)	1072.74	-0.111323	0.0846364	1.38063	0.167392	0.269206
OLFM2 (MSTRG.387)	1861.51	-0.127271	0.0628213	2.08151	0.0373873	0.0771778
COL5A3 (MSTRG.388)	32083.2	0.465746	0.053302	-8.87738	6.8451845708989365e-19	9.723783881454743e-18
MSTRG.390 (MSTRG.390)	27.938	0.0760643	0.213344	-0.523596	0.60056	0.709301
SHFL (MSTRG.392)	683.727	-0.261017	0.0858338	3.1994	0.00137716	0.00428932
P2RY11 (MSTRG.394)	298.529	0.0899495	0.0807783	-1.16193	0.245262	0.363717
EIF3G (MSTRG.395)	2320.19	0.117187	0.0580574	-2.06358	0.0390574	0.0801079
DNMT1 (MSTRG.396)	3920.38	0.325267	0.0371805	-8.8288	1.0580369018051594e-18	1.4872342795636082e-17
S1PR2 (MSTRG.397)	1795.02	0.160285	0.0761119	-2.19051	0.0284874	0.0613238
MSTRG.398 (MSTRG.398)	42.9185	-0.118906	0.194241	0.818003	0.413355	0.541307
MRPL4 (MSTRG.399)	253.808	-0.145213	0.134379	1.22804	0.219431	0.333557
ICAM4 (MSTRG.400)	3829.43	0.358805	0.0707339	-5.23641	1.637305225192424e-07	9.388801940616447e-07
FDX2 (MSTRG.403)	137.392	-0.151965	0.153702	1.17079	0.241684	0.359406
ICAM3 (MSTRG.404)	1724.12	0.095569	0.0714851	-1.38118	0.167223	0.269
TYK2 (MSTRG.405)	1374.72	0.0276124	0.0636577	-0.444028	0.657022	0.756097
CDC37 (MSTRG.407)	5051.98	0.13333	0.0472701	-2.86254	0.00420255	0.0116272
MSTRG.408 (MSTRG.408)	504.079	0.0742057	0.0722555	-1.06169	0.288374	0.412432
KEAP1 (MSTRG.409)	1692.74	-0.17355	0.0660958	2.70679	0.00679376	0.0178054
S1PR5 (MSTRG.410)	37.4702	0.250111	0.230688	-1.53993	0.123577	0.21103
MSTRG.412 (MSTRG.412)	199.021	0.0581964	0.0970961	-0.636978	0.524139	0.643914
KRI1 (MSTRG.413)	369.36	0.0539052	0.103839	-0.557194	0.577395	0.688483
CDKN2D (MSTRG.414)	177.867	-0.177478	0.134371	1.49997	0.133623	0.224443
SLC44A2 (MSTRG.416)	4979.66	-0.246924	0.0421554	5.93174	2.9973995377395615e-09	2.06238295205617e-08
ILF3 (MSTRG.419)	3282.44	0.0306903	0.044646	-0.695279	0.48688	0.610716
QTRT1 (MSTRG.421)	270.047	-0.33621	0.145383	2.64104	0.00826524	0.0211597
DNM2 (MSTRG.422)	3301.34	0.195413	0.0508353	-3.91303	9.11440389642371e-05	0.000357839
TMED1 (MSTRG.423)	624.781	-0.252258	0.108535	2.52002	0.0117347	0.0287406
MSTRG.424 (MSTRG.424)	128.108	0.100815	0.124221	-0.901426	0.367362	0.495774
C19orf38 (MSTRG.425)	110.081	0.105758	0.135585	-0.886032	0.3756	0.503904
MSTRG.426 (MSTRG.426)	2019.11	-0.0619737	0.0569213	1.11325	0.265602	0.38738
YIPF2 (MSTRG.427)	1195.16	-0.0441244	0.0962553	0.486852	0.626363	0.729887
TIMM29 (MSTRG.428)	440.187	0.0330875	0.0723224	-0.472506	0.636565	0.738761
MSTRG.429 (MSTRG.429)	23.4631	-0.14843	0.234456	0.979958	0.327107	0.453858
SMARCA4 (MSTRG.431)	3744.01	0.298042	0.0438123	-6.8912	5.532244072130695e-12	4.853911400279899e-11
LDLR (MSTRG.432)	6087.62	1.00894	0.0623266	-16.3323	5.816128883670606e-60	2.8704306667056696e-58
SPC24 (MSTRG.433)	365.86	-0.0609554	0.128842	0.531795	0.594868	0.704314
KANK2 (MSTRG.434)	2613.4	0.893618	0.0659362	-13.7158	8.161328732623952e-43	2.6399440218492513e-41
MSTRG.435 (MSTRG.435)	387.038	-0.03186	0.109719	0.315835	0.752128	0.829014
RAB3D (MSTRG.438)	765.735	-0.162472	0.0553979	2.99536	0.0027412	0.00792034
TMEM205 (MSTRG.439)	766.87	-0.321758	0.0870399	3.89205	9.939917258188036e-05	0.000387325
PLPPR2 (MSTRG.441)	373.148	0.0284062	0.0876501	-0.339855	0.733966	0.815356
SWSAP1 (MSTRG.442)	27.6704	0.148468	0.226368	-0.975962	0.329083	0.455847
PRKCSH (MSTRG.446)	11418.1	-0.260627	0.0492419	5.38274	7.335961033855087e-08	4.3748529950453436e-07
ZNF653 (MSTRG.448)	105.645	0.114285	0.167861	-0.836328	0.40297	0.530809
ECSIT (MSTRG.449)	243.338	-0.0558959	0.0982169	0.607761	0.543346	0.660139
CNN1 (MSTRG.450)	25168.7	0.430357	0.051147	-8.50616	1.7978600992587557e-17	2.3295824297731214e-16
ELOF1 (MSTRG.451)	965.29	-0.203642	0.0682409	3.08604	0.00202844	0.00607265
MSTRG.457 (MSTRG.457)	1193.7	0.355629	0.0453871	-7.93917	2.0354309437920148e-15	2.3038469636984828e-14
ZNF177 (MSTRG.458)	173.907	-0.149718	0.142671	1.21231	0.225395	0.340502
MSTRG.461 (MSTRG.461)	683.734	0.0396249	0.0620471	-0.653832	0.51322	0.634832
ZNF136 (MSTRG.463)	502.373	-0.023056	0.125948	0.2026	0.839448	0.891745
ZNF14 (MSTRG.464)	1183.88	-0.020864	0.193634	0.150425	0.880429	0.919901
ZNF429 (MSTRG.465)	661.739	0.099505	0.191712	-0.682944	0.494643	0.617682
ZNF670 (MSTRG.469)	198.495	-0.0933856	0.120486	0.856785	0.391564	0.519762
MSTRG.470 (MSTRG.470)	254.608	0.0938217	0.10038	-0.998835	0.317875	0.444144
ZNF124 (MSTRG.471)	1062.58	-0.102532	0.114082	0.990097	0.322127	0.448572
ZNF749 (MSTRG.477)	626.491	0.0434318	0.19978	-0.300695	0.763647	0.837175
ZNF626 (MSTRG.480)	538.31	0.287144	0.139844	-2.33402	0.0195947	0.044515
ZNF726 (MSTRG.485)	282.135	-0.0483749	0.118014	0.451318	0.65176	0.751265
ZNF670 (MSTRG.571)	134.394	-0.516742	0.139891	4.06899	4.721717920710222e-05	0.000195873
MAN2B1 (MSTRG.573)	16253.7	-0.0800276	0.0684481	1.20125	0.229654	0.345459
WDR83OS (MSTRG.574)	773.038	-0.0174103	0.0798689	0.227623	0.819939	0.878133
WDR83 (MSTRG.575)	136.581	0.0508969	0.125556	-0.450717	0.652193	0.7517
FBXW9 (MSTRG.576)	1069.95	-0.169852	0.0573308	3.03057	0.00244091	0.00713407
TNPO2 (MSTRG.578)	1828.32	-0.235275	0.0546224	4.39756	1.0947426918857142e-05	5.0310941101930256e-05
TRIR (MSTRG.579)	1364.22	-0.151096	0.0648372	2.40123	0.01634	0.0381078
GET3 (MSTRG.580)	1487.29	-0.245295	0.0576105	4.35726	1.3170239054394889e-05	5.9829877856581046e-05
MSTRG.582 (MSTRG.582)	114.73	0.035042	0.137472	-0.289748	0.772009	0.843519
JUNB (MSTRG.584)	833.863	0.206497	0.076955	-2.79513	0.00518796	0.0140466
PRDX2 (MSTRG.585)	878.358	-0.150429	0.0796741	1.97385	0.048399	0.0960681
RNASEH2A (MSTRG.586)	279.729	0.0868049	0.110085	-0.855016	0.392542	0.520803
MAST1 (MSTRG.588)	18.4804	-0.331106	0.319485	1.79928	0.0719744	0.134248
DNASE2 (MSTRG.589)	2561.35	-0.203624	0.0564647	3.6875	0.000226467	0.000829042
GCDH (MSTRG.591)	380.377	-0.183957	0.0746912	2.55995	0.0104687	0.0260341
SYCE2 (MSTRG.592)	29.7888	0.256159	0.252829	-1.53277	0.125333	0.213403
FARSA (MSTRG.593)	795.781	-0.123392	0.0714913	1.78729	0.0738913	0.137119
CALR (MSTRG.594)	75769.8	-0.161905	0.0318427	5.12572	2.96398846359154e-07	1.6441562452583817e-06
MSTRG.595 (MSTRG.595)	2796.94	-0.0728276	0.0438124	1.67386	0.0941589	0.16786
GADD45GIP1 (MSTRG.596)	297.72	-0.172707	0.112399	1.67833	0.0932824	0.166541
NFIX (MSTRG.598)	2556.14	0.149704	0.0671569	-2.30196	0.0213374	0.0479467
TRMT1 (MSTRG.601)	609.733	0.185883	0.0882076	-2.22316	0.026205	0.0571945
NACC1 (MSTRG.602)	1069.22	0.213558	0.0581494	-3.75984	0.000170025	0.000636659
STX10 (MSTRG.603)	179.422	0.0331594	0.106537	-0.335097	0.737552	0.817695
IER2 (MSTRG.604)	560.577	0.576155	0.0956794	-6.28071	3.370300343132792e-10	2.5445957146352416e-09
CACNA1A (MSTRG.605)	560.039	-0.451825	0.0651628	7.10272	1.223225743489721e-12	1.1332354990066262e-11
CCDC130 (MSTRG.606)	160.869	0.219698	0.116964	-2.06214	0.0391943	0.0803028
C19orf53 (MSTRG.607)	1067.69	-0.159412	0.0689936	2.38955	0.016869	0.0391917
MSTRG.608 (MSTRG.608)	158.534	0.16871	0.107242	-1.70182	0.0887894	0.159945
MSTRG.609 (MSTRG.609)	28.1243	-0.0697343	0.223718	0.490617	0.623697	0.727792
NANOS3 (MSTRG.610)	37.3409	-0.361952	0.249814	2.0479	0.0405696	0.0827669
MSTRG.612 (MSTRG.612)	733.99	0.0702232	0.0802118	-0.912396	0.36156	0.490311
PODNL1 (MSTRG.613)	118.513	0.0751962	0.155151	-0.578406	0.56299	0.676546
DCAF15 (MSTRG.614)	567.298	0.230007	0.0915682	-2.66059	0.00780032	0.0201097
RFX1 (MSTRG.615)	225.395	-0.016104	0.117266	0.151764	0.879373	0.919083
PALM3 (MSTRG.618)	31.4626	-0.0922132	0.209321	0.632756	0.526893	0.646674
SAMD1 (MSTRG.621)	529.48	0.178712	0.0703332	-2.62722	0.00860856	0.021949
PRKACA (MSTRG.622)	3816.54	-0.000115975	0.0327417	0.00486718	0.996117	0.996859
ASF1B (MSTRG.623)	60.8011	-0.0338569	0.167351	0.250699	0.802047	0.865565
ADGRL1 (MSTRG.624)	1867.22	-0.657964	0.0539983	12.3319	6.09560678555422e-35	1.582735502694001e-33
ADGRE2 (MSTRG.626)	3194.98	0.255735	0.0409569	-6.29508	3.0724244981071416e-10	2.32100317741082e-09
DDX39A (MSTRG.627)	497.959	0.216701	0.0738896	-3.04468	0.0023293	0.00685111
PKN1 (MSTRG.628)	3579.1	-0.222869	0.0639087	3.58064	0.000342757	0.00121531
PTGER1 (MSTRG.629)	24.3473	-0.0731224	0.205279	0.506596	0.612438	0.718902
GIPC1 (MSTRG.630)	2072.09	-0.0637615	0.0488227	1.32659	0.184644	0.290957
NDUFB7 (MSTRG.631)	2613.88	-0.018641	0.0507833	0.373852	0.708515	0.795413
TECR (MSTRG.632)	1519.63	-0.0943815	0.0643173	1.50862	0.131396	0.221536
ZNF559 (MSTRG.635)	288.731	0.0531667	0.226525	-0.376755	0.706356	0.794148
ZNF669 (MSTRG.663)	1467.91	-0.0128568	0.0743738	0.179983	0.857166	0.904207
MSTRG.664 (MSTRG.664)	231.787	-0.348024	0.0962339	3.83518	0.000125474	0.000479874
MSTRG.665 (MSTRG.665)	344.627	0.0266502	0.100261	-0.282948	0.777217	0.847138
MSTRG.666 (MSTRG.666)	131.463	0.0927679	0.141726	-0.753241	0.451305	0.577202
SYDE1 (MSTRG.672)	1269.57	0.131703	0.0579081	-2.32399	0.0201262	0.0455068
ILVBL (MSTRG.673)	835.267	-0.1021	0.091666	1.18472	0.236128	0.352983
NOTCH3 (MSTRG.674)	1784.57	-0.140607	0.088571	1.67583	0.0937716	0.167281
MSTRG.677 (MSTRG.677)	5216.06	0.369784	0.0412742	-9.0571	1.33963679925652e-19	1.9632406542816075e-18
MSTRG.678 (MSTRG.678)	77.5405	0.31588	0.165524	-2.26487	0.0235205	0.052128
MSTRG.679 (MSTRG.679)	2369.57	0.0396947	0.0387561	-1.03341	0.301414	0.426633
AKAP8 (MSTRG.680)	914.52	0.924872	0.0759334	-12.3637	4.110546082126115e-35	1.0819602079698228e-33
AKAP8L (MSTRG.681)	610.863	0.31388	0.0801214	-4.0868	4.373628931558971e-05	0.000182221
WIZ (MSTRG.682)	1394.22	0.100844	0.0591338	-1.74449	0.0810744	0.148155
CYP4F12 (MSTRG.687)	88.5751	-0.388856	0.200309	2.43249	0.0149954	0.035496
TPM4 (MSTRG.694)	143693	0.241424	0.0227819	-10.636	2.025530752229374e-26	3.9292954939201035e-25
RAB8A (MSTRG.695)	1820.78	-0.122893	0.0445386	2.79493	0.00519115	0.0140524
CIB3 (MSTRG.697)	22.6435	-0.503171	0.367278	2.29196	0.0219078	0.0490476
FAM32A (MSTRG.698)	2462.24	-0.019982	0.037785	0.532488	0.594388	0.703871
MSTRG.699 (MSTRG.699)	2987.99	0.0724994	0.0462151	-1.58969	0.111904	0.194208
KLF11 (MSTRG.700)	316.45	-0.225217	0.0886102	2.68397	0.00727528	0.0189123
EPS15L1 (MSTRG.701)	655.198	-0.0156677	0.0755113	0.21599	0.828995	0.884636
CALR3 (MSTRG.702)	35.2865	0.0464004	0.206591	-0.322054	0.747411	0.825782
C19orf44 (MSTRG.703)	145.752	-0.214922	0.141306	1.74684	0.0806643	0.147485
CHERP (MSTRG.704)	722.867	0.188343	0.0828258	-2.38341	0.017153	0.0397758
MSTRG.705 (MSTRG.705)	1445.78	-0.127557	0.0523891	2.48039	0.0131239	0.0316521
MSTRG.706 (MSTRG.706)	84.2124	-0.0291137	0.147964	0.231592	0.816855	0.876149
SLC35E1 (MSTRG.707)	622.345	-0.191045	0.0644633	3.05001	0.00228835	0.00674248
MED26 (MSTRG.708)	160.09	0.27313	0.126003	-2.40953	0.0159732	0.0373886
MSTRG.709 (MSTRG.709)	90.3539	-0.24474	0.163219	1.79632	0.0724435	0.134954
SMIM7 (MSTRG.710)	4076.16	-0.149087	0.0815832	1.92994	0.0536144	0.10461
MSTRG.714 (MSTRG.714)	858.611	0.0902748	0.0785331	-1.19661	0.231459	0.347551
HAUS8 (MSTRG.716)	311.824	0.0405391	0.0819478	-0.516139	0.605757	0.713566
MSTRG.717 (MSTRG.717)	3644.87	0.15351	0.0552553	-2.835	0.0045826	0.0125801
USE1 (MSTRG.719)	233.67	0.0399135	0.11218	-0.386239	0.69932	0.788813
OCEL1 (MSTRG.720)	654.492	0.278765	0.070148	-4.10896	3.9744373561227874e-05	0.000166832
NR2F6 (MSTRG.721)	62.5599	-0.0966376	0.196237	0.668562	0.503775	0.626405
BABAM1 (MSTRG.723)	900.443	0.0361002	0.0778447	-0.480617	0.630789	0.733516
ANKLE1 (MSTRG.724)	113.553	0.177575	0.142959	-1.43248	0.152007	0.248695
ABHD8 (MSTRG.725)	295.744	-0.305139	0.0954012	3.39751	0.00068001	0.00226344
DDA1 (MSTRG.726)	3131.28	-0.171834	0.0466501	3.73929	0.000184537	0.000685074
ANO8 (MSTRG.727)	242.775	-0.4085	0.120499	3.69336	0.000221307	0.000810817
GTPBP3 (MSTRG.728)	96.9489	-0.36101	0.173256	2.49238	0.0126891	0.0307249
BST2 (MSTRG.733)	666.945	-0.744748	0.106235	7.28248	3.277336828399259e-13	3.1673844193255332e-12
MVB12A (MSTRG.734)	1073.14	-0.162669	0.086934	1.97213	0.0485946	0.0963836
MSTRG.737 (MSTRG.737)	1351.48	-0.195579	0.0559399	3.57268	0.000353343	0.00124954
NIBAN3 (MSTRG.738)	42.5865	-0.0216993	0.168429	0.160224	0.872705	0.914107
COLGALT1 (MSTRG.739)	6190.75	-0.235326	0.0359161	6.61134	3.808540837335054e-11	3.11363289892727e-10
UNC13A (MSTRG.740)	140.743	0.0908609	0.114468	-0.867221	0.385821	0.513867
MAP1S (MSTRG.741)	651.801	0.0301322	0.0831599	-0.377714	0.705643	0.793479
JAK3 (MSTRG.744)	54.5146	-0.50631	0.245948	2.70282	0.00687539	0.0179948
RPL18A (MSTRG.745)	4010.5	-0.445983	0.074162	6.20684	5.406225817497533e-10	4.011784155560358e-09
CCDC124 (MSTRG.747)	608.037	0.0414784	0.0766495	-0.561202	0.57466	0.686137
ARRDC2 (MSTRG.749)	53.5261	1.08387	0.218849	-5.42244	5.8790802588656204e-08	3.537461828552761e-07
MSTRG.750 (MSTRG.750)	41.1703	0.0891091	0.188235	-0.621795	0.534076	0.651979
MSTRG.752 (MSTRG.752)	415.934	0.0193188	0.0840322	-0.239855	0.810443	0.871326
PIK3R2 (MSTRG.753)	619.266	-0.296875	0.0740246	4.1632	3.138176603556097e-05	0.000134419
IFI30 (MSTRG.755)	141.208	0.170027	0.154255	-1.30263	0.1927	0.301387
MPV17L2 (MSTRG.756)	392.135	-0.183647	0.0956168	2.04704	0.0406541	0.0828762
RAB3A (MSTRG.757)	84.3141	-0.37987	0.19781	2.40177	0.0163161	0.0380874
IQCN (MSTRG.759)	23.3847	-0.107646	0.239803	0.749036	0.453836	0.579611
JUND (MSTRG.761)	1095	-0.156153	0.0786382	2.07273	0.0381973	0.0786443
LSM4 (MSTRG.762)	481.481	-0.23883	0.0908539	2.78371	0.00537404	0.0144864
PGPEP1 (MSTRG.763)	697.476	-0.355674	0.0713434	5.15259	2.5691404914225957e-07	1.4364074117807967e-06
MSTRG.764 (MSTRG.764)	27.4093	-0.861121	0.365685	3.20431	0.00135387	0.0042233
MSTRG.767 (MSTRG.767)	98.2587	0.225097	0.138901	-1.84879	0.0644888	0.122516
MSTRG.768 (MSTRG.768)	420.133	-0.185594	0.100269	1.9861	0.0470227	0.0937381
ISYNA1 (MSTRG.769)	196.524	0.599912	0.150249	-4.39515	1.106976729616316e-05	5.0820983646954265e-05
ELL (MSTRG.770)	771.521	0.153524	0.0824569	-1.94959	0.0512252	0.10076
FKBP8 (MSTRG.771)	4697.04	-0.104443	0.0714859	1.51265	0.130369	0.220218
KXD1 (MSTRG.772)	612.053	-0.052516	0.0660511	0.818312	0.413179	0.541176
UBA52 (MSTRG.773)	7515.47	-0.0113599	0.0444301	0.260778	0.794264	0.860271
REX1BD (MSTRG.774)	611.686	0.157527	0.0894922	-1.85911	0.063011	0.120304
CRLF1 (MSTRG.775)	400.272	3.59775	0.121575	-29.6721	1.760226368723607e-193	5.027506122073553e-191
TMEM59L (MSTRG.776)	39.0789	1.24865	0.253191	-5.41978	5.967219242667539e-08	3.5888866986366057e-07
KLHL26 (MSTRG.777)	54.2063	0.734692	0.219541	-3.90005	9.617132559702501e-05	0.000375619
CRTC1 (MSTRG.778)	747.33	0.773025	0.0776385	-10.1601	2.987148668089941e-24	5.311189896746937e-23
MSTRG.781 (MSTRG.781)	2491.73	0.115942	0.0497144	-2.3699	0.0177927	0.0410042
CERS1 (MSTRG.782)	111.213	-0.0324711	0.13984	0.26764	0.788977	0.856063
COPE (MSTRG.783)	2208.04	-0.0561049	0.07936	0.737556	0.460784	0.586475
DDX49 (MSTRG.784)	1043.46	0.0663843	0.0525278	-1.28629	0.198341	0.308056
HOMER3 (MSTRG.785)	328.05	0.0988187	0.0940449	-1.11438	0.265117	0.386841
SUGP2 (MSTRG.787)	2932.69	0.221169	0.0389157	-5.74276	9.31467403489368e-09	6.120420178385354e-08
ARMC6 (MSTRG.788)	272.606	0.0112547	0.108362	-0.111259	0.911411	0.941803
SLC25A42 (MSTRG.789)	296.873	-0.163824	0.0921706	1.88492	0.0594405	0.114497
TMEM161A (MSTRG.790)	389.671	-0.202573	0.101542	2.14396	0.0320361	0.0677248
BORCS8 (MSTRG.792)	321.514	-0.0232729	0.115998	0.220743	0.825293	0.881924
RFXANK (MSTRG.793)	550.839	-0.184364	0.0715472	2.66902	0.00760725	0.0196611
NR2C2AP (MSTRG.794)	292.586	-0.0562316	0.089913	0.659852	0.509349	0.631498
SUGP1 (MSTRG.798)	715.843	0.0627781	0.0658689	-0.979776	0.327197	0.453904
MAU2 (MSTRG.799)	749.969	-0.0445789	0.0565519	0.804863	0.420899	0.548505
GATAD2A (MSTRG.800)	1535.82	0.000360845	0.0660733	-0.00528651	0.995782	0.996857
NDUFA13 (MSTRG.801)	1273.62	-0.270591	0.0706637	3.96311	7.397987246150058e-05	0.000295479
PBX4 (MSTRG.805)	27.4011	-0.208605	0.243291	1.30577	0.191631	0.300065
GMIP (MSTRG.807)	1344.1	0.109734	0.0776734	-1.46976	0.141627	0.235152
ATP13A1 (MSTRG.808)	2740.63	-0.522721	0.0696992	7.68892	1.483839415787292e-14	1.580877802978461e-13
MSTRG.809 (MSTRG.809)	22.1069	0.142971	0.243262	-0.950768	0.341722	0.469396
MSTRG.810 (MSTRG.810)	68.4431	-0.229105	0.171086	1.63684	0.101664	0.179128
MSTRG.811 (MSTRG.811)	92.6117	-0.24265	0.173202	1.71806	0.0857854	0.155326
MSTRG.813 (MSTRG.813)	928.572	-0.0469934	0.147185	0.37461	0.70795	0.795208
NOC2L (MSTRG.814)	447.605	0.0729976	0.075696	-1.00056	0.317038	0.443232
PLEKHN1 (MSTRG.815)	92.6816	0.0262031	0.15187	-0.202743	0.839336	0.891745
MSTRG.817 (MSTRG.817)	35.9956	0.165603	0.203276	-1.10214	0.2704	0.392671
ISG15 (MSTRG.819)	77.8865	-1.78701	0.556815	4.02878	5.606621697534561e-05	0.000229391
MSTRG.820 (MSTRG.820)	561.383	-0.94708	0.114216	8.56709	1.0613271347538578e-17	1.4009100744282976e-16
C1orf159 (MSTRG.822)	187.253	-0.113614	0.160037	0.856566	0.391685	0.519871
SDF4 (MSTRG.827)	8744.53	-0.00220154	0.044294	0.0534387	0.957382	0.972524
B3GALT6 (MSTRG.828)	142.001	0.0206075	0.134062	-0.173159	0.862526	0.907305
C1QTNF12 (MSTRG.829)	280.017	-0.136055	0.119255	1.2603	0.20756	0.318942
UBE2J2 (MSTRG.830)	1097.24	0.0678353	0.0584982	-1.18395	0.236432	0.353241
ACAP3 (MSTRG.832)	925.664	0.24206	0.0809448	-3.12796	0.00176021	0.00535321
PUSL1 (MSTRG.833)	351.011	-0.140963	0.189786	0.973305	0.330402	0.457296
INTS11 (MSTRG.834)	681.295	0.0394173	0.071855	-0.566498	0.571055	0.683233
CPTP (MSTRG.835)	368.827	0.385519	0.0858122	-4.69836	2.6226035484260096e-06	1.2991081193384042e-05
DVL1 (MSTRG.837)	357.298	-0.159954	0.0914969	1.85287	0.0639012	0.121692
MXRA8 (MSTRG.838)	3453.92	-0.172702	0.0517014	3.40295	0.000666623	0.0022244
AURKAIP1 (MSTRG.839)	402.224	0.117267	0.119032	-1.08657	0.277227	0.399817
CCNL2 (MSTRG.840)	564.347	0.0446322	0.0905331	-0.519063	0.603717	0.71209
MRPL20 (MSTRG.842)	1061.9	-0.0600651	0.0721504	0.862064	0.388652	0.516612
VWA1 (MSTRG.846)	131.474	1.29314	0.176411	-7.67077	1.7097145759162603e-14	1.812891664067921e-13
ATAD3A (MSTRG.847)	577.025	0.0888449	0.0982295	-0.959686	0.337213	0.464806
MSTRG.849 (MSTRG.849)	1296.89	-0.0854526	0.0549425	1.58923	0.112007	0.194362
FNDC10 (MSTRG.850)	19.7222	0.0121004	0.223904	-0.0858578	0.931579	0.955495
MIB2 (MSTRG.851)	741.014	-0.394633	0.0731924	5.57321	2.500845276630333e-08	1.5680218119330028e-07
MSTRG.852 (MSTRG.852)	46.1032	0.00899206	0.171012	-0.0643007	0.948731	0.966515
CDK11A (MSTRG.853)	1367.48	0.180371	0.050909	-3.60598	0.000310977	0.00111203
SLC35E2B (MSTRG.854)	772.28	-0.0348983	0.05869	0.608113	0.543113	0.659915
NADK (MSTRG.855)	5023.01	-0.189874	0.0494494	3.90575	9.393327643929219e-05	0.000367627
GNB1 (MSTRG.856)	21003.2	0.194741	0.0289057	-6.77136	1.275742788877574e-11	1.0859588584586273e-10
MSTRG.857 (MSTRG.857)	71.5314	0.0960825	0.14853	-0.756951	0.449079	0.575565
TMEM52 (MSTRG.859)	30.5389	-0.0275325	0.240226	0.212402	0.831793	0.886753
FAAP20 (MSTRG.863)	115.363	-0.0860368	0.119312	0.796103	0.425972	0.553933
SKI (MSTRG.864)	7369.3	0.101257	0.0326878	-3.11894	0.00181501	0.00550366
MORN1 (MSTRG.865)	119.064	-1.15069	0.180521	6.75742	1.4047133022250522e-11	1.1919640561990582e-10
RER1 (MSTRG.866)	4836.3	0.0275554	0.043688	-0.637201	0.523994	0.643794
PEX10 (MSTRG.867)	144.432	-0.14073	0.173611	1.01123	0.311908	0.437976
HES5 (MSTRG.869)	462.836	-0.0382067	0.0925992	0.43755	0.661712	0.760191
PRXL2B (MSTRG.871)	107.294	-0.615568	0.164645	4.17759	2.9461174769624392e-05	0.000126759
PRDM16 (MSTRG.877)	49.128	-0.0143841	0.187714	0.10377	0.917352	0.946471
MSTRG.879 (MSTRG.879)	24.3695	-0.11446	0.230163	0.778828	0.436081	0.563748
MEGF6 (MSTRG.880)	788.957	-1.00941	0.121213	8.59862	8.06810861971322e-18	1.077674528467963e-16
MSTRG.881 (MSTRG.881)	84.2502	-0.231021	0.151362	1.78629	0.0740518	0.13739
TPRG1L (MSTRG.882)	1116.58	-0.00556455	0.0456538	0.124309	0.901071	0.93398
WRAP73 (MSTRG.883)	377.474	-0.0830642	0.0852278	1.02339	0.306124	0.431615
MSTRG.887 (MSTRG.887)	70.1378	-0.147391	0.175771	1.05048	0.293497	0.417797
LRRC47 (MSTRG.888)	430.783	0.0497415	0.0804666	-0.643868	0.519661	0.640346
CEP104 (MSTRG.889)	1666.01	-0.280437	0.0674698	4.28816	1.801599541222004e-05	8.024111559842132e-05
DFFB (MSTRG.890)	85.9842	-0.102714	0.164645	0.761625	0.446284	0.573403
C1orf174 (MSTRG.892)	195.841	-0.37977	0.108906	3.7473	0.000178747	0.000665112
NPHP4 (MSTRG.895)	343.38	-0.274985	0.0850638	3.39663	0.000682209	0.0022702
KCNAB2 (MSTRG.896)	521.747	0.0123645	0.0929154	-0.139609	0.888969	0.926461
CHD5 (MSTRG.897)	220.58	0.333599	0.108732	-3.30952	0.000934558	0.0030172
RPL22 (MSTRG.898)	5698.32	-0.212732	0.0482619	4.47675	7.578735165299298e-06	3.551027604152802e-05
ICMT (MSTRG.900)	1222.67	-0.0419158	0.058892	0.731211	0.46465	0.590222
GPR153 (MSTRG.902)	198.512	0.463283	0.161109	-3.29313	0.000990802	0.00318499
ACOT7 (MSTRG.903)	631.156	-0.0597254	0.0677172	0.908449	0.363641	0.491989
PLEKHG5 (MSTRG.908)	1002.96	-0.0868494	0.0877235	1.04259	0.297137	0.422092
MSTRG.909 (MSTRG.909)	137.638	-0.469579	0.170045	3.20574	0.00134716	0.00420468
NOL9 (MSTRG.910)	343.455	0.156339	0.0848178	-1.93558	0.0529186	0.103418
ZBTB48 (MSTRG.912)	150.032	0.0945598	0.122457	-0.855703	0.392162	0.520402
KLHL21 (MSTRG.913)	686.42	0.0986023	0.0885593	-1.17401	0.24039	0.35787
PHF13 (MSTRG.914)	684.943	0.215583	0.0707207	-3.15446	0.00160793	0.00493593
DNAJC11 (MSTRG.917)	1141.26	0.0470262	0.0504184	-0.947768	0.343248	0.471189
MSTRG.918 (MSTRG.918)	239.806	-0.0158376	0.132928	0.13589	0.891909	0.928172
VAMP3 (MSTRG.922)	4679.46	0.130002	0.0377478	-3.47595	0.000509039	0.00174453
MSTRG.923 (MSTRG.923)	352.379	-1.36622	0.0855252	16.1351	1.446700134232391e-58	6.985792302854539e-57
TNFRSF9 (MSTRG.925)	36.6596	-0.440248	0.269127	2.31814	0.0204415	0.0461576
MSTRG.926 (MSTRG.926)	43.9682	0.172605	0.192987	-1.1702	0.241919	0.359717
PARK7 (MSTRG.927)	3667.69	-0.134749	0.0403848	3.37353	0.000742112	0.00244529
ERRFI1 (MSTRG.929)	1123.79	1.45503	0.0838008	-17.5173	1.0575042157298565e-68	6.281387872547608e-67
SLC45A1 (MSTRG.932)	1281.87	-0.739733	0.0718065	10.4928	9.321872564900206e-26	1.752616488952666e-24
MSTRG.933 (MSTRG.933)	2603.99	0.257702	0.0391596	-6.64748	2.9815350424141484e-11	2.4615083892599954e-10
MSTRG.944 (MSTRG.944)	58.7386	0.139466	0.181588	-0.977818	0.328164	0.454903
ENO1 (MSTRG.945)	28981.5	0.408173	0.0372054	-11.0497	2.1983908879589125e-28	4.5824843602423046e-27
ZNF101 (MSTRG.949)	200.57	-0.148738	0.121966	1.35247	0.176225	0.280287
H6PD (MSTRG.952)	934.662	-0.188591	0.0803651	2.45494	0.014091	0.0336938
SPSB1 (MSTRG.953)	4387.61	0.0634978	0.0461501	-1.39414	0.163277	0.263599
SLC25A33 (MSTRG.955)	157.858	-0.325146	0.115259	3.07371	0.00211413	0.00629967
MSTRG.956 (MSTRG.956)	831.359	0.00181892	0.0834498	-0.0226773	0.981908	0.988609
PIK3CD (MSTRG.957)	315.744	-0.401306	0.10032	4.24387	2.1969385055401212e-05	9.659909105263868e-05
CLSTN1 (MSTRG.958)	15352.8	-0.23293	0.0410096	5.7489	8.98248156366519e-09	5.913724007388009e-08
CTNNBIP1 (MSTRG.959)	445.917	-0.114646	0.203412	0.782312	0.434031	0.561855
LZIC (MSTRG.960)	802.071	0.208875	0.0723718	-2.99128	0.00277807	0.00801491
NMNAT1 (MSTRG.961)	419.451	0.0374769	0.0710728	-0.544433	0.586143	0.696441
UBE4B (MSTRG.965)	3809.76	-0.0203245	0.0356338	0.576024	0.564599	0.677741
KIF1B (MSTRG.966)	8765.57	0.314033	0.0476258	-6.69532	2.1520040505730876e-11	1.7987859511141425e-10
MSTRG.969 (MSTRG.969)	34.1608	-0.309028	0.253766	1.78842	0.0737079	0.136873
PGD (MSTRG.970)	28136.9	-0.502564	0.0345973	14.6195	2.108011649844922e-48	8.062093557697503e-47
CENPS (MSTRG.971)	658.813	-0.113347	0.0660649	1.76695	0.0772364	0.142301
DFFA (MSTRG.973)	621.823	-0.130625	0.0694473	1.94314	0.0519987	0.102021
MSTRG.974 (MSTRG.974)	570.547	0.0822636	0.0814741	-1.05414	0.291818	0.416176
MSTRG.978 (MSTRG.978)	2761.32	0.327576	0.0454363	-7.3085	2.7014481230344267e-13	2.622143138366894e-12
SRM (MSTRG.980)	2029.58	-0.240717	0.073964	3.38108	0.000722024	0.00238848
EXOSC10 (MSTRG.981)	1384.46	0.149131	0.051233	-2.94521	0.00322732	0.009169
MTOR (MSTRG.982)	4453.32	-0.0282175	0.0422554	0.675946	0.499075	0.621886
UBIAD1 (MSTRG.984)	377.392	-0.270705	0.101731	2.85508	0.00430267	0.0118723
FBXO6 (MSTRG.990)	2604.46	-0.0365857	0.0424477	0.872568	0.382899	0.510836
MAD2L2 (MSTRG.991)	310.183	-0.209937	0.0934665	2.38643	0.0170127	0.039471
AGTRAP (MSTRG.993)	1731.65	-0.285811	0.111422	2.79209	0.00523684	0.0141618
MTHFR (MSTRG.995)	430.435	-0.0523139	0.101096	0.554849	0.578998	0.690027
MSTRG.996 (MSTRG.996)	498.668	-0.504553	0.0826356	6.32787	2.4856805042208457e-10	1.8958963118557176e-09
KIAA2013 (MSTRG.1000)	1303.44	-0.0755898	0.0766715	1.0251	0.305315	0.430878
MSTRG.1001 (MSTRG.1001)	10817.8	-0.307648	0.0522363	6.0017	1.9526162694887953e-09	1.3737903984076303e-08
MSTRG.1002 (MSTRG.1002)	2654.72	-0.0281861	0.0751397	0.389853	0.696645	0.787051
MIIP (MSTRG.1004)	77.3708	-0.306421	0.174814	2.12937	0.0332235	0.0698172
TNFRSF1B (MSTRG.1007)	56.329	0.488232	0.248733	-2.60804	0.00910614	0.0230252
VPS13D (MSTRG.1008)	5191.98	0.354978	0.0774278	-4.77174	1.8264536197327949e-06	9.213947159448718e-06
DHRS3 (MSTRG.1010)	2074.58	0.379256	0.100755	-4.00375	6.23465469957555e-05	0.000252852
PDPN (MSTRG.1015)	941.761	0.351547	0.0996846	-3.75561	0.000172923	0.000646426
PRDM2 (MSTRG.1017)	3719.71	0.0397178	0.0438868	-0.914852	0.36027	0.489005
MSTRG.1020 (MSTRG.1020)	265.752	-0.473914	0.110005	4.59853	4.254858500566792e-06	2.0582782166345446e-05
MSTRG.1021 (MSTRG.1021)	20.4729	0.112223	0.220398	-0.758026	0.448435	0.575277
MSTRG.1024 (MSTRG.1024)	20.28	0.130197	0.237392	-0.875344	0.381387	0.509427
TMEM51 (MSTRG.1029)	737.588	-0.0972721	0.0747655	1.35132	0.176592	0.280707
EFHD2 (MSTRG.1031)	1167.75	-0.0211442	0.0599066	0.363933	0.715908	0.800996
CASP9 (MSTRG.1034)	207.435	0.10385	0.123814	-0.930851	0.351931	0.48026
DNAJC16 (MSTRG.1035)	875.206	-0.0956902	0.0650809	1.51309	0.130257	0.220056
RSC1A1 (MSTRG.1038)	2394.96	-0.309903	0.0587987	5.38835	7.110933445891121e-08	4.25388460684681e-07
MSTRG.1039 (MSTRG.1039)	926.404	-0.197736	0.0741707	2.76958	0.00561279	0.0150451
FBLIM1 (MSTRG.1042)	6401.31	0.358325	0.0439402	-8.26115	1.4427891564001436e-16	1.7639345751835636e-15
MSTRG.1047 (MSTRG.1047)	32.6286	-0.0753805	0.21506	0.522861	0.601071	0.709553
SPEN (MSTRG.1048)	3520.06	0.396313	0.061905	-6.55428	5.5911754205587517e-11	4.491677968017994e-10
ZBTB17 (MSTRG.1049)	391.739	-0.00891949	0.0965424	0.0988252	0.921277	0.949265
HSPB7 (MSTRG.1050)	409.861	0.951542	0.122824	-8.04135	8.885124005494273e-16	1.0304990986674794e-14
FAM131A (MSTRG.1052)	23.3138	-0.156258	0.250981	1.03638	0.300023	0.425022
EPHA2 (MSTRG.1053)	5025.24	-0.591957	0.0607551	9.91009	3.7629148854296204e-23	6.426637331044176e-22
CPLANE2 (MSTRG.1055)	25.6992	-0.28707	0.262488	1.66993	0.094933	0.169061
FBXO42 (MSTRG.1056)	2484.42	-0.181878	0.0493815	3.74561	0.000179956	0.000669364
SZRD1 (MSTRG.1057)	1791.08	-0.0383081	0.0533517	0.731599	0.464414	0.590088
NECAP2 (MSTRG.1060)	1670.22	-0.0711645	0.0444232	1.62291	0.104609	0.183565
MSTRG.1062 (MSTRG.1062)	107.148	0.0412526	0.146534	-0.327096	0.743595	0.822649
MFAP2 (MSTRG.1063)	2798.22	-0.293841	0.0593583	5.07435	3.88826421188873e-07	2.131321305855219e-06
ATP13A2 (MSTRG.1064)	1188.44	-0.258128	0.0858072	3.16109	0.0015718	0.00483497
SDHB (MSTRG.1065)	2159.17	0.0511543	0.0496535	-1.14722	0.251291	0.37105
RCC2 (MSTRG.1071)	3529.7	-0.230566	0.0423031	5.52162	3.358891474321744e-08	2.077869085313138e-07
ARHGEF10L (MSTRG.1073)	2772.52	0.117983	0.0647862	-1.87177	0.0612381	0.117387
KLHDC7A (MSTRG.1076)	46.9534	-1.06548	0.238649	4.98661	6.14492590340176e-07	3.2851248636903714e-06
MSTRG.1079 (MSTRG.1079)	1269.58	0.00723772	0.0663913	-0.111359	0.911332	0.941803
IFFO2 (MSTRG.1081)	551.429	0.694793	0.0814963	-8.74299	2.270160408143858e-18	3.1224009548077e-17
MSTRG.1082 (MSTRG.1082)	13736.1	0.0499451	0.0788407	-0.65447	0.512809	0.634466
MSTRG.1083 (MSTRG.1083)	552.42	-0.0564063	0.0732482	0.798041	0.424847	0.552737
EMC1 (MSTRG.1084)	7176.41	-0.390374	0.0387716	10.1636	2.8816028003186342e-24	5.1371362538482527e-23
MRTO4 (MSTRG.1085)	756.598	-0.187321	0.0689172	2.81016	0.00495176	0.0134942
AKR7A3 (MSTRG.1088)	344.828	-0.101241	0.106387	1.02998	0.303022	0.428366
SLC66A1 (MSTRG.1089)	210.063	-0.185946	0.128829	1.62166	0.104876	0.183962
CAPZB (MSTRG.1090)	8332.95	0.261012	0.0392892	-6.71126	1.9295227500102853e-11	1.6178584257425404e-10
MSTRG.1091 (MSTRG.1091)	1328.03	-0.175631	0.045532	3.91263	9.12954052979244e-05	0.000358243
NBL1 (MSTRG.1092)	2927.45	0.392921	0.0484253	-8.23204	1.8404975023536168e-16	2.2359129838547467e-15
MSTRG.1094 (MSTRG.1094)	26.9747	0.0431036	0.205467	-0.299492	0.764565	0.837838
TMCO4 (MSTRG.1095)	251.91	-0.0109452	0.119201	0.102233	0.918572	0.94723
OTUD3 (MSTRG.1099)	243.412	-0.0595865	0.098775	0.644528	0.519233	0.639936
CAMK2N2 (MSTRG.1110)	143.617	0.10996	0.127736	-0.962814	0.335641	0.463019
MUL1 (MSTRG.1111)	543.514	0.187572	0.079285	-2.47034	0.0134985	0.0324563
CDA (MSTRG.1114)	1109.19	0.396848	0.0464758	-8.65175	5.071519393940129e-18	6.876775388308312e-17
PINK1 (MSTRG.1115)	876.805	-0.664958	0.06342	10.658	1.59964594377501e-26	3.12316821480954e-25
KIF17 (MSTRG.1116)	11150.9	-0.231962	0.0469845	4.9931	5.941707757915724e-07	3.1815510547371633e-06
SH2D5 (MSTRG.1117)	556.689	1.41893	0.0755755	-18.9092	9.575243527399879e-80	6.985764625642173e-78
HP1BP3 (MSTRG.1118)	7648.34	0.357123	0.0609785	-5.99696	2.010469502506737e-09	1.4115346548980356e-08
MSTRG.1119 (MSTRG.1119)	7462.86	-0.0823704	0.0436335	1.91071	0.0560414	0.108667
ECE1 (MSTRG.1121)	18965.5	0.307122	0.0363912	-8.5148	1.6687844197117064e-17	2.172818821552856e-16
RAP1GAP (MSTRG.1124)	83.1029	-0.918076	0.18104	5.49866	3.8269164382652e-08	2.3543779224231003e-07
MSTRG.1125 (MSTRG.1125)	1362.52	0.109997	0.054174	-2.06757	0.0386805	0.0794321
MSTRG.1126 (MSTRG.1126)	586.434	-1.11212	0.0978748	11.5837	4.985900622599945e-31	1.1559711564383706e-29
HSPG2 (MSTRG.1127)	46868.2	-0.846676	0.0806892	10.6633	1.5111299727268013e-26	2.957056669662475e-25
MSTRG.1131 (MSTRG.1131)	96.3832	-0.190615	0.139548	1.56532	0.117509	0.202314
CDC42 (MSTRG.1132)	20169	0.195767	0.0574098	-3.48479	0.000492524	0.00169486
ZBTB40 (MSTRG.1136)	558.835	0.233527	0.0800797	-3.0472	0.00230981	0.00679826
MSTRG.1141 (MSTRG.1141)	35.8718	0.276452	0.254732	-1.62946	0.103215	0.181475
MSTRG.1142 (MSTRG.1142)	51.6796	0.324329	0.259591	-1.84209	0.065462	0.123979
MSTRG.1146 (MSTRG.1146)	4531.86	-0.0407851	0.0376719	1.09302	0.274383	0.396952
LUZP1 (MSTRG.1147)	5352.59	0.122959	0.0485379	-2.55142	0.0107286	0.0266311
HNRNPR (MSTRG.1151)	4944.59	0.115367	0.0487066	-2.40533	0.016158	0.037762
MSTRG.1152 (MSTRG.1152)	37.5788	-0.033202	0.186674	0.236576	0.812986	0.873152
MSTRG.1153 (MSTRG.1153)	106.036	-0.447868	0.157275	3.25404	0.00113776	0.00361242
ZNF436 (MSTRG.1154)	917.143	-0.168911	0.0603151	2.87248	0.00407265	0.0113168
TCEA3 (MSTRG.1155)	118.576	0.149026	0.16419	-1.10019	0.271249	0.393521
ASAP3 (MSTRG.1156)	581.07	-0.460022	0.089472	5.37608	7.612376140134711e-08	4.52963374579647e-07
ID3 (MSTRG.1158)	3918.12	-0.108622	0.0793643	1.42407	0.154425	0.251975
ELOA (MSTRG.1161)	4189.77	0.173825	0.0314323	-5.56665	2.5968208554971813e-08	1.626678635753344e-07
PITHD1 (MSTRG.1162)	772.657	-0.105068	0.0611244	1.76264	0.0779612	0.143461
LYPLA2 (MSTRG.1164)	647.512	-0.203104	0.0839745	2.54091	0.0110565	0.0273742
GALE (MSTRG.1165)	189.59	0.097868	0.111674	-0.953799	0.340186	0.467607
HMGCL (MSTRG.1166)	1148.07	-0.00589771	0.0486596	0.122908	0.90218	0.934841
MSTRG.1167 (MSTRG.1167)	31.6389	-0.193871	0.219027	1.24942	0.21151	0.323457
FUCA1 (MSTRG.1168)	5038.75	0.0672234	0.0423404	-1.58779	0.112334	0.194854
PNRC2 (MSTRG.1170)	1826.95	-0.065616	0.0547231	1.2226	0.221482	0.335657
SRSF10 (MSTRG.1171)	2115.49	0.04645	0.0601885	-0.788874	0.430186	0.558061
NIPAL3 (MSTRG.1177)	1979.4	-0.19842	0.0570387	3.55908	0.000372155	0.00131124
MSTRG.1178 (MSTRG.1178)	1320.25	-0.288781	0.0729528	4.10472	4.048125615344294e-05	0.000169554
MSTRG.1180 (MSTRG.1180)	3900.97	0.234564	0.0360921	-6.55675	5.499375076542883e-11	4.42057551062944e-10
MSTRG.1181 (MSTRG.1181)	31542.3	0.350268	0.0538458	-6.62751	3.413907648976919e-11	2.7995294001139986e-10
SYF2 (MSTRG.1183)	937.322	-0.039426	0.0763335	0.537178	0.591145	0.700833
RSRP1 (MSTRG.1184)	905.091	-0.125627	0.0983752	1.3652	0.172191	0.274883
TMEM50A (MSTRG.1186)	3432.96	-0.294452	0.039334	7.56518	3.873268136168976e-14	4.0026752471079547e-13
MACO1 (MSTRG.1188)	3666.8	0.360459	0.0377702	-9.63064	5.935693106128029e-22	9.646579207828411e-21
LDLRAP1 (MSTRG.1189)	728.688	-0.320898	0.0855338	3.93756	8.231488188476354e-05	0.000325573
MAN1C1 (MSTRG.1190)	4205.06	-0.135498	0.0501937	2.74672	0.00601945	0.0159978
MSTRG.1191 (MSTRG.1191)	5678.69	-0.228211	0.042216	5.47523	4.369490446432595e-08	2.662552871217029e-07
MTFR1L (MSTRG.1192)	1805.65	-0.325509	0.0469698	7.03191	2.037257789490574e-12	1.8503483468282453e-11
AUNIP (MSTRG.1193)	52.1925	-0.133091	0.21803	0.889176	0.373908	0.502135
STMN1 (MSTRG.1195)	511.464	-0.419864	0.0818209	5.33743	9.427189282223502e-08	5.54074382331735e-07
PAFAH2 (MSTRG.1198)	305.931	-0.748481	0.090541	8.50145	1.8724487426866235e-17	2.423891217148046e-16
MSTRG.1204 (MSTRG.1204)	36.0967	0.045813	0.188004	-0.321582	0.74777	0.825974
PDIK1L (MSTRG.1205)	229.511	-0.0852545	0.107207	0.86049	0.389519	0.51756
ZNF593 (MSTRG.1208)	230.75	-0.149546	0.0958899	1.66128	0.0966564	0.171674
CEP85 (MSTRG.1212)	500.812	-0.00234072	0.0772634	0.0247326	0.980268	0.987181
SH3BGRL3 (MSTRG.1213)	2255.87	0.364964	0.0940058	-4.10648	4.0173953836860946e-05	0.000168477
MSTRG.1214 (MSTRG.1214)	27.0516	-0.436508	0.279321	2.26626	0.0234355	0.0519569
DHDDS (MSTRG.1219)	1401.56	0.133201	0.0466596	-2.8963	0.00377595	0.0105667
MSTRG.1220 (MSTRG.1220)	7223.36	0.184932	0.041668	-4.48952	7.138233895184613e-06	3.36695895323114e-05
MSTRG.1221 (MSTRG.1221)	326.49	-0.285686	0.0803289	3.71532	0.00020295	0.000748052
MSTRG.1225 (MSTRG.1225)	3790.13	0.276978	0.0473403	-5.94056	2.84044921653976e-09	1.961429541297826e-08
PIGV (MSTRG.1230)	326.274	-0.143057	0.0849031	1.77043	0.0766551	0.141446
MSTRG.1231 (MSTRG.1231)	50.5712	0.0194148	0.188103	-0.13588	0.891916	0.928172
ZDHHC18 (MSTRG.1232)	400.693	0.255909	0.0800731	-3.33881	0.000841378	0.00273943
MSTRG.1234 (MSTRG.1234)	64.0601	0.0418344	0.155242	-0.320181	0.748831	0.826602
GPATCH3 (MSTRG.1235)	592.559	-0.0687988	0.104344	0.709349	0.478108	0.602244
NUDC (MSTRG.1237)	2598.06	-0.00728234	0.0356097	0.206345	0.836522	0.889956
TRNP1 (MSTRG.1239)	148.778	0.385754	0.199891	-2.41612	0.0156871	0.0367896
TENT5B (MSTRG.1240)	332.976	0.920035	0.133234	-7.22928	4.8556313872643e-13	4.637938276198517e-12
SLC9A1 (MSTRG.1241)	1500.98	-0.143655	0.0565679	2.59603	0.00943089	0.0237613
WDTC1 (MSTRG.1242)	1798.56	-0.184559	0.0620793	3.05517	0.0022493	0.00664786
TMEM222 (MSTRG.1243)	652.908	-0.129542	0.0835424	1.62709	0.103717	0.182215
MAP3K6 (MSTRG.1245)	53.4795	-0.121208	0.187414	0.843328	0.399045	0.526931
MSTRG.1246 (MSTRG.1246)	43.089	0.413844	0.220112	-2.42886	0.0151464	0.0357953
WASF2 (MSTRG.1250)	5398.91	0.453822	0.051174	-9.00132	2.230276154345468e-19	3.22273703939005e-18
AHDC1 (MSTRG.1251)	488.957	0.117559	0.10284	-1.22768	0.219566	0.333578
FAM76A (MSTRG.1254)	1942.98	-0.45769	0.0776936	6.09507	1.0938920084835969e-09	7.865241736413393e-09
STX12 (MSTRG.1255)	5125.9	0.14481	0.0475669	-3.09292	0.00198194	0.00595337
PPP1R8 (MSTRG.1256)	788.708	0.122343	0.0612765	-2.04714	0.0406441	0.0828759
RPA2 (MSTRG.1258)	644.555	-0.00579036	0.0778142	0.078162	0.937699	0.960378
XKR8 (MSTRG.1260)	257.655	0.218763	0.0945272	-2.46028	0.0138827	0.0332551
EYA3 (MSTRG.1261)	959.498	0.0328599	0.0519939	-0.642302	0.520677	0.641127
PTAFR (MSTRG.1263)	50.2062	-1.11871	0.252369	4.9569	7.162657148535834e-07	3.807980576710695e-06
DNAJC8 (MSTRG.1264)	3247.02	0.292056	0.0643637	-4.66258	3.1226215582632083e-06	1.5348982716267048e-05
ATP5IF1 (MSTRG.1265)	1881.32	-0.0497983	0.0504754	1.00318	0.315775	0.441835
SESN2 (MSTRG.1266)	1729.01	-1.12806	0.0561333	20.2216	6.326282123693117e-91	5.409172689710599e-89
MED18 (MSTRG.1268)	203.438	0.135867	0.117724	-1.26888	0.204484	0.315271
PHACTR4 (MSTRG.1270)	888.622	0.166002	0.0573013	-2.96302	0.00304641	0.00871405
MSTRG.1271 (MSTRG.1271)	754.182	0.0132702	0.0811345	-0.170223	0.864835	0.908699
MSTRG.1272 (MSTRG.1272)	1205.6	0.0637842	0.0711237	-0.922545	0.356244	0.484816
RCC1 (MSTRG.1273)	583.819	-0.122219	0.0792875	1.6088	0.10766	0.188181
MSTRG.1274 (MSTRG.1274)	450.662	0.313203	0.0805104	-4.06075	4.891633876236517e-05	0.000202421
MSTRG.1275 (MSTRG.1275)	739.299	-0.289476	0.0612975	4.84516	1.2651075103742955e-06	6.526826756058625e-06
RAB42 (MSTRG.1277)	20.4136	0.37558	0.31366	-1.95703	0.0503438	0.0993116
TAF12 (MSTRG.1278)	1178.62	0.457639	0.0754246	-6.26278	3.781749254179861e-10	2.8408618907728295e-09
GMEB2 (MSTRG.1279)	750.206	0.319862	0.0693963	-4.75846	1.950789680874643e-06	9.822730936257018e-06
YTHDF2 (MSTRG.1280)	2655.28	0.367802	0.0415434	-8.94914	3.5826474950325936e-19	5.149192716629287e-18
EPB41 (MSTRG.1284)	7066.53	0.0587783	0.0429071	-1.38602	0.16574	0.266966
SRSF6 (MSTRG.1287)	3192.72	0.145572	0.0435297	-3.38926	0.000700808	0.0023269
MECR (MSTRG.1288)	701.472	0.0442253	0.0710846	-0.642109	0.520802	0.641223
MSTRG.1296 (MSTRG.1296)	233.489	0.727914	0.147826	-5.31006	1.0958628752314263e-07	6.407005414508229e-07
SDC3 (MSTRG.1297)	2903.37	0.0703785	0.0753291	-0.9689	0.332595	0.459575
PUM1 (MSTRG.1298)	3216.42	0.200908	0.0337424	-6.0016	1.95381149936232e-09	1.3739112397820734e-08
NKAIN1 (MSTRG.1299)	32.74	-0.0413294	0.20267	0.290394	0.771514	0.843251
SNRNP40 (MSTRG.1300)	908.447	-0.0345026	0.0666447	0.531184	0.595292	0.70438
ZCCHC17 (MSTRG.1301)	1818.48	-0.196724	0.0505514	3.96313	7.397267896020154e-05	0.000295479
FABP3 (MSTRG.1303)	20875.7	0.242879	0.0317524	-7.70197	1.3398658509469594e-14	1.4331760305268513e-13
SERINC2 (MSTRG.1304)	36.9172	-0.103874	0.186836	0.727115	0.467156	0.592451
TINAGL1 (MSTRG.1305)	2493.96	1.80646	0.0692433	-26.198	2.7984268092435922e-151	6.158374014309177e-149
PEF1 (MSTRG.1307)	1600.68	0.0846514	0.052676	-1.63486	0.102078	0.17964
COL16A1 (MSTRG.1308)	35718.9	-0.39205	0.0639748	6.2988	2.9995718217120354e-10	2.267243926501259e-09
ADGRB2 (MSTRG.1309)	97.4567	-0.0878811	0.155181	0.675466	0.49938	0.622209
PTP4A2 (MSTRG.1311)	14452.1	0.100508	0.0495242	-2.06085	0.0393178	0.0805068
KHDRBS1 (MSTRG.1312)	4559.42	0.242622	0.0459286	-5.35937	8.351447818991738e-08	4.947477295769863e-07
MSTRG.1313 (MSTRG.1313)	98.3872	-0.236895	0.147511	1.86384	0.0623438	0.1192
TMEM39B (MSTRG.1314)	205.966	-0.0463446	0.122372	0.420483	0.674133	0.769979
MSTRG.1315 (MSTRG.1315)	5688.1	0.258656	0.0345533	-7.54785	4.4250203601502864e-14	4.555327708179252e-13
TXLNA (MSTRG.1316)	2040.39	-0.0519483	0.044161	1.19258	0.233032	0.349366
IQCC (MSTRG.1317)	326.004	-0.153878	0.100543	1.63863	0.10129	0.178539
DCDC2B (MSTRG.1318)	43.407	0.0199986	0.175919	-0.143054	0.886248	0.924397
TMEM234 (MSTRG.1319)	141.749	-0.228235	0.129344	1.98028	0.0476719	0.0948913
EIF3I (MSTRG.1320)	2357.07	-0.297524	0.0552637	5.49727	3.8570850691372776e-08	2.370765108429433e-07
HDAC1 (MSTRG.1323)	2285.54	-0.107887	0.0381661	2.85556	0.0042961	0.0118591
MARCKSL1 (MSTRG.1324)	3471.48	-0.0976218	0.0511732	1.94102	0.0522557	0.10237
BSDC1 (MSTRG.1325)	2203.22	0.0522292	0.0498251	-1.06444	0.287132	0.411186
ZBTB8B (MSTRG.1327)	425.355	0.0657911	0.0917424	-0.757551	0.44872	0.575376
ZBTB8A (MSTRG.1328)	94.5309	-0.080878	0.172383	0.587915	0.556589	0.670765
MSTRG.1329 (MSTRG.1329)	224.733	0.290077	0.112138	-2.8113	0.00493421	0.0134518
ZBTB8OS (MSTRG.1330)	775.048	0.283439	0.0757247	-3.89062	9.998942801412776e-05	0.000388948
RBBP4 (MSTRG.1331)	7701.45	0.215553	0.0478783	-4.56831	4.9167538719736925e-06	2.3631401352443557e-05
SYNC (MSTRG.1332)	1449.79	0.293097	0.0518164	-5.75978	8.422417192219673e-09	5.558629714275167e-08
MSTRG.1333 (MSTRG.1333)	1048.81	-0.137365	0.0686427	2.06962	0.0384879	0.0791091
YARS1 (MSTRG.1334)	3199.54	-0.51439	0.038533	13.4547	2.8881436406654436e-41	9.101042308049979e-40
S100PBP (MSTRG.1335)	1710.4	0.0586937	0.0496711	-1.18277	0.2369	0.353781
HPCA (MSTRG.1337)	90.588	0.304115	0.177593	-2.08888	0.0367186	0.0760313
TMEM54 (MSTRG.1338)	256.13	0.0605134	0.116066	-0.570451	0.568372	0.68093
RNF19B (MSTRG.1340)	966.111	0.107506	0.0540454	-2.02812	0.0425483	0.0861621
AK2 (MSTRG.1341)	1264.51	0.160379	0.0546906	-2.99237	0.00276817	0.00798967
AZIN2 (MSTRG.1342)	373.042	0.336726	0.082656	-4.25704	2.0715440298257283e-05	9.153524376688802e-05
TRIM62 (MSTRG.1343)	348.212	-0.912286	0.103406	9.07336	1.1540590984533222e-19	1.6968334433337784e-18
ZNF362 (MSTRG.1344)	1523.07	-0.623444	0.0513347	12.2808	1.1486483041076115e-34	2.9652797758347265e-33
PHC2 (MSTRG.1346)	1186.35	-0.270187	0.0639327	4.34573	1.3881516788316503e-05	6.274258631863998e-05
ZSCAN20 (MSTRG.1348)	557.769	-0.00906059	0.0696974	0.134734	0.892822	0.928729
MSTRG.1349 (MSTRG.1349)	142.227	1.3538	0.134297	-10.3256	5.396165037616903e-25	9.868953605581648e-24
CSMD2 (MSTRG.1350)	617.167	1.34385	0.103786	-13.1481	1.7458308162283693e-39	5.23125733862715e-38
GJB5 (MSTRG.1353)	73.1854	0.905525	0.188209	-5.25597	1.4724621523245946e-07	8.487046772350949e-07
GJB3 (MSTRG.1356)	117.63	1.28676	0.203197	-6.7297	1.7001626421856336e-11	1.4345055505153958e-10
SMIM12 (MSTRG.1358)	222.306	-0.200655	0.120236	1.84536	0.0649856	0.12332
TMEM35B (MSTRG.1360)	39.0973	-0.234006	0.199588	1.53558	0.124642	0.212361
ZMYM1 (MSTRG.1363)	769.33	0.189377	0.0756177	-2.60459	0.00919835	0.0232343
SFPQ (MSTRG.1364)	6845.53	0.172952	0.0378387	-4.586	4.518084688638636e-06	2.1769838069018325e-05
ZMYM4 (MSTRG.1365)	2867.16	-0.0277026	0.0469314	0.599242	0.549012	0.664677
MSTRG.1368 (MSTRG.1368)	1499.76	0.197196	0.0499817	-4.01424	5.963749015353988e-05	0.000242745
NCDN (MSTRG.1370)	719.89	0.037407	0.0876527	-0.44745	0.65455	0.753725
PSMB2 (MSTRG.1372)	2485.29	0.20795	0.0370537	-5.66524	1.4681889745959232e-08	9.466363494224627e-08
C1orf216 (MSTRG.1375)	483.473	0.366822	0.0754976	-5.03625	4.7472863332434007e-07	2.581108616341005e-06
CLSPN (MSTRG.1376)	391.307	0.229514	0.090015	-2.695	0.00703886	0.0183689
MSTRG.1377 (MSTRG.1377)	458.143	-0.0956574	0.0828498	1.2039	0.22863	0.344323
AGO1 (MSTRG.1378)	6569.89	-0.354085	0.0258716	13.7467	5.3301066381238825e-43	1.740908795868005e-41
AGO3 (MSTRG.1379)	1215.01	0.000925954	0.0766583	-0.0114042	0.990901	0.994145
ADPRS (MSTRG.1381)	556.497	0.069018	0.0726186	-0.983153	0.325532	0.452216
COL8A2 (MSTRG.1382)	11768.3	-1.54082	0.0465038	33.203	9.755618049142257e-242	4.092481771615177e-239
TRAPPC3 (MSTRG.1383)	1204.38	0.036234	0.0535182	-0.688711	0.491005	0.614626
MAP7D1 (MSTRG.1384)	7386.1	0.257917	0.0517499	-5.07626	3.8494641829260334e-07	2.1109153264542107e-06
MSTRG.1385 (MSTRG.1385)	8348.46	0.270227	0.0367606	-7.41935	1.176951079746033e-13	1.1773018848368663e-12
SH3D21 (MSTRG.1386)	158.965	-0.472334	0.131035	3.9489	7.85116118616073e-05	0.000311724
EVA1B (MSTRG.1387)	700.032	-0.561463	0.0906548	6.44133	1.1843492350133657e-10	9.243432634197338e-10
STK40 (MSTRG.1388)	1042.44	-0.411959	0.0830986	5.16897	2.3538998472773165e-07	1.3243399643692662e-06
LSM10 (MSTRG.1389)	352.664	0.193148	0.0984807	-2.09705	0.0359895	0.0747175
OSCP1 (MSTRG.1390)	384.128	-0.27253	0.082579	3.45858	0.000543032	0.00184782
MRPS15 (MSTRG.1391)	662.593	-0.276148	0.0682206	4.17934	2.923578172638127e-05	0.00012591
CSF3R (MSTRG.1392)	1645.63	-0.511911	0.0628882	8.30668	9.842056564183853e-17	1.2154532411923095e-15
MSTRG.1395 (MSTRG.1395)	42.9296	-0.033263	0.19742	0.234891	0.814293	0.874136
ZC3H12A (MSTRG.1396)	395.626	-0.223303	0.123481	2.00686	0.0447644	0.0898634
MEAF6 (MSTRG.1397)	798.946	-0.0408775	0.0825882	0.518519	0.604096	0.712287
SNIP1 (MSTRG.1398)	265.072	0.163665	0.0882216	-1.95585	0.050483	0.099557
DNALI1 (MSTRG.1399)	120.184	-0.199936	0.14781	1.5759	0.115048	0.198824
GNL2 (MSTRG.1400)	1191.71	-0.0598	0.0691081	0.891271	0.372784	0.501102
RSPO1 (MSTRG.1401)	29.5546	0.0951392	0.21176	-0.649492	0.51602	0.636971
C1orf109 (MSTRG.1404)	284.939	0.0748268	0.084461	-0.92766	0.353584	0.481977
CDCA8 (MSTRG.1405)	110.981	0.0135759	0.13417	-0.114968	0.908471	0.939908
MSTRG.1409 (MSTRG.1409)	245.38	-0.205775	0.102414	2.16047	0.0307364	0.0653477
YRDC (MSTRG.1410)	208.98	-0.318911	0.130876	2.7226	0.00647714	0.0170991
C1orf122 (MSTRG.1411)	110.741	-0.0924763	0.148038	0.731578	0.464426	0.590088
MSTRG.1412 (MSTRG.1412)	228.164	0.0169731	0.105122	-0.172765	0.862836	0.907381
MSTRG.1413 (MSTRG.1413)	363.347	0.189063	0.0919825	-2.17755	0.0294396	0.0630702
MTF1 (MSTRG.1414)	651.515	0.237772	0.0738404	-3.34332	0.000827818	0.00270117
MSTRG.1415 (MSTRG.1415)	3990.64	-0.368221	0.0347992	10.6688	1.4248753307916497e-26	2.7923396263572416e-25
SF3A3 (MSTRG.1416)	2172.15	0.36794	0.0480492	-7.77001	7.847993714151796e-15	8.530483207997872e-14
FHL3 (MSTRG.1418)	1728.85	0.0316635	0.0515129	-0.624058	0.532589	0.651136
UTP11 (MSTRG.1419)	1162.62	0.29432	0.0521536	-5.74818	9.021028252854815e-09	5.9356725192154594e-08
RRAGC (MSTRG.1425)	4988.82	0.0312619	0.0559266	-0.570529	0.568319	0.680928
MSTRG.1426 (MSTRG.1426)	158.381	-0.338353	0.131197	2.87576	0.00403054	0.0112098
MYCBP (MSTRG.1427)	460.552	0.0820206	0.109949	-0.808729	0.418671	0.546504
RHBDL2 (MSTRG.1429)	35.9752	0.217068	0.222975	-1.37354	0.169583	0.272014
AKIRIN1 (MSTRG.1430)	4759.81	0.381164	0.0456136	-8.46546	2.551501853382424e-17	3.277642189455087e-16
NDUFS5 (MSTRG.1431)	2071.92	0.0867406	0.0543969	-1.6248	0.104205	0.182976
MSTRG.1432 (MSTRG.1432)	36671.6	0.314535	0.0741145	-4.402	1.0725985751682622e-05	4.931014819540669e-05
PPIE (MSTRG.1436)	1217.68	-0.10156	0.0657655	1.59282	0.1112	0.193236
PABPC4 (MSTRG.1437)	5070.76	-0.267753	0.0384297	7.03876	1.939641300280936e-12	1.7664684406357723e-11
HEYL (MSTRG.1438)	60.4944	-0.315896	0.179196	2.15627	0.0310627	0.0659579
TRIT1 (MSTRG.1447)	1196.48	0.183854	0.0638336	-2.96125	0.0030639	0.00875474
MSTRG.1448 (MSTRG.1448)	92.219	0.493345	0.182024	-3.18668	0.00143916	0.00446894
CAP1 (MSTRG.1450)	31116.1	0.374188	0.0331861	-11.354	7.088442967175473e-30	1.5702187853360323e-28
PPT1 (MSTRG.1451)	741.215	-0.124534	0.0623095	2.05084	0.0402825	0.0822437
RLF (MSTRG.1452)	1299.2	0.262597	0.0654446	-4.1313	3.6071862369707925e-05	0.000152947
MSTRG.1454 (MSTRG.1454)	3255.59	-0.0975182	0.0533337	1.86341	0.0624051	0.119285
SMAP2 (MSTRG.1456)	4396.91	-0.0686797	0.033031	2.09908	0.0358099	0.0743676
ZFP69B (MSTRG.1458)	982.303	-0.223272	0.0608883	3.76243	0.000168269	0.000630434
EXO5 (MSTRG.1459)	274.851	0.0456129	0.0952313	-0.507313	0.611935	0.718563
ZNF684 (MSTRG.1460)	161.551	0.0884332	0.109669	-0.873973	0.382133	0.510119
NFYC (MSTRG.1463)	494.123	-0.0229267	0.0942213	0.258795	0.795794	0.861233
MSTRG.1467 (MSTRG.1467)	3866.28	-0.229915	0.0816085	2.9519	0.00315824	0.00900324
CTPS1 (MSTRG.1469)	815.466	-0.0488673	0.0633713	0.79117	0.428845	0.556797
MSTRG.1471 (MSTRG.1471)	3470.23	-0.0104609	0.0437796	0.242459	0.808425	0.869993
FOXO6 (MSTRG.1472)	81.5119	-0.0223582	0.148796	0.177257	0.859306	0.905451
HIVEP3 (MSTRG.1474)	29.9785	0.632702	0.298663	-2.8778	0.00400457	0.0111483
MSTRG.1481 (MSTRG.1481)	2468.91	0.228716	0.0405736	-5.70004	1.197799645504446e-08	7.782798858301878e-08
ZMYND12 (MSTRG.1484)	26.1641	0.264618	0.244475	-1.58704	0.112504	0.19505
CCDC30 (MSTRG.1485)	1220.94	-0.0245512	0.0517853	0.482509	0.629444	0.732397
YBX1 (MSTRG.1487)	38.0172	0.0328931	0.18107	-0.233929	0.81504	0.874588
PPIH (MSTRG.1488)	1031.73	-0.334195	0.0561545	6.07722	1.2228224220425928e-09	8.745427913425554e-09
YBX1 (MSTRG.1489)	12513.7	-0.109466	0.0314755	3.50139	0.000462832	0.0016013
P3H1 (MSTRG.1492)	11506.6	-0.419478	0.034108	12.396	2.747028093005333e-35	7.287767810376203e-34
C1orf50 (MSTRG.1493)	585.617	-0.181391	0.081652	2.3267	0.0199813	0.0452477
SVBP (MSTRG.1495)	461.889	-0.101303	0.118247	0.945865	0.344217	0.472182
ZNF691 (MSTRG.1497)	141.984	-0.475442	0.133605	3.91022	9.221400440659966e-05	0.000361531
SLC2A1 (MSTRG.1498)	4975.95	-0.239534	0.0567354	4.31823	1.5728744835188375e-05	7.066354440012341e-05
MSTRG.1501 (MSTRG.1501)	27.355	0.222573	0.252799	-1.36937	0.170884	0.273544
EBNA1BP2 (MSTRG.1503)	720.138	0.197601	0.0638375	-3.18419	0.00145161	0.00450291
TMEM125 (MSTRG.1506)	44.1949	0.0161292	0.183057	-0.113568	0.90958	0.940621
CDC20 (MSTRG.1511)	347.761	0.231339	0.0847341	-2.86797	0.00413111	0.0114626
ELOVL1 (MSTRG.1512)	1223.48	0.0314307	0.0669139	-0.482834	0.629214	0.732192
MED8 (MSTRG.1513)	621.909	0.0314547	0.0679707	-0.476263	0.633887	0.736417
SZT2 (MSTRG.1514)	863.89	-0.0705087	0.119116	0.655042	0.512441	0.634126
HYI (MSTRG.1515)	163.202	-0.307532	0.143944	2.44333	0.0145526	0.0346143
PTPRF (MSTRG.1516)	4675.17	0.0948085	0.0695045	-1.40601	0.159723	0.259011
KDM4A (MSTRG.1517)	2406.71	-0.156372	0.0446999	3.54884	0.000386926	0.001359
ST3GAL3 (MSTRG.1518)	290.253	-0.460729	0.0972057	4.99575	5.860631249131711e-07	3.143152772207115e-06
IPO13 (MSTRG.1520)	1998.42	-0.159146	0.0587514	2.77451	0.00552856	0.0148579
DPH2 (MSTRG.1521)	100.036	0.000976442	0.153946	-0.00579021	0.99538	0.996568
ATP6V0B (MSTRG.1522)	2013.95	-0.0967321	0.0467845	2.10653	0.0351585	0.0732755
CCDC24 (MSTRG.1523)	1176.59	-0.334651	0.0653883	5.26443	1.406287354013658e-07	8.112591938237793e-07
SLC6A9 (MSTRG.1524)	2024.23	-1.66924	0.0433808	38.5474	0	0
DMAP1 (MSTRG.1527)	256.298	-0.184512	0.107616	1.85853	0.0630934	0.12041
ERI3 (MSTRG.1528)	1091.99	-0.140661	0.0548274	2.6185	0.00883172	0.0224327
MSTRG.1529 (MSTRG.1529)	1305.14	-0.111054	0.052062	2.1725	0.0298182	0.0637462
TMEM53 (MSTRG.1530)	61.8825	-0.104568	0.159051	0.790558	0.429202	0.557054
ARMH1 (MSTRG.1531)	201.882	-0.0194105	0.102873	0.203407	0.838817	0.891339
KIF2C (MSTRG.1532)	97.6573	0.12905	0.162934	-0.957744	0.338192	0.465668
RPS8 (MSTRG.1534)	15754.5	-0.280455	0.0338861	8.34276	7.257662018592807e-17	9.037741645416497e-16
PLK3 (MSTRG.1536)	152.92	0.928541	0.12669	-7.63134	2.3232584416764384e-14	2.4346152475460193e-13
BTBD19 (MSTRG.1538)	1838.37	0.14809	0.0423782	-3.53696	0.000404767	0.0014161
PTCH2 (MSTRG.1539)	203.128	1.27594	0.130487	-10.0338	1.0832001478576058e-23	1.8908815064812093e-22
EIF2B3 (MSTRG.1540)	1030.18	0.439175	0.0697383	-6.47461	9.505493685821111e-11	7.479586590765685e-10
HECTD3 (MSTRG.1541)	1574.3	0.21546	0.0463872	-4.71401	2.42883228065215e-06	1.207579427239795e-05
UROD (MSTRG.1542)	539.271	0.325018	0.0777772	-4.34739	1.3776834259483866e-05	6.229040858851849e-05
ZSWIM5 (MSTRG.1543)	48.2091	-0.2134	0.200841	1.40653	0.159568	0.258857
MUTYH (MSTRG.1544)	81.5703	0.0559094	0.19231	-0.390249	0.696352	0.787051
MSTRG.1546 (MSTRG.1546)	268.403	-0.0546503	0.0898189	0.642545	0.520519	0.641041
TESK2 (MSTRG.1547)	100.882	-0.332714	0.168739	2.35402	0.0185717	0.0424623
CCDC163 (MSTRG.1548)	47.8976	-0.310195	0.206314	1.95668	0.050385	0.0993783
MSTRG.1549 (MSTRG.1549)	35.3657	0.00605822	0.189137	-0.0415759	0.966837	0.97896
PRDX1 (MSTRG.1550)	23471.1	-0.163551	0.0507923	3.27832	0.00104427	0.00333689
AKR1A1 (MSTRG.1551)	3461.25	0.0150837	0.0389895	-0.389697	0.696761	0.787051
MSTRG.1552 (MSTRG.1552)	1417.38	0.0650517	0.0833849	-0.81537	0.41486	0.542817
CCDC17 (MSTRG.1554)	225.384	-0.137494	0.21118	0.921859	0.356602	0.485198
GPBP1L1 (MSTRG.1555)	467.258	-0.0145836	0.0969488	0.160864	0.872201	0.913792
TMEM69 (MSTRG.1556)	562.793	0.2766	0.0897503	-3.25273	0.00114302	0.00362739
MSTRG.1557 (MSTRG.1557)	791.962	0.162714	0.0667758	-2.51193	0.0120072	0.0293222
MSTRG.1558 (MSTRG.1558)	2476.32	0.0535717	0.0545036	-1.0011	0.316778	0.442915
PIK3R3 (MSTRG.1565)	1533.21	-0.531485	0.0724306	7.53167	5.009683985122291e-14	5.125762028680003e-13
POMGNT1 (MSTRG.1569)	1622.13	-0.00555528	0.0588902	0.0966008	0.923043	0.950152
LURAP1 (MSTRG.1570)	228.101	-0.180258	0.0983768	1.95981	0.0500184	0.0987714
RAD54L (MSTRG.1571)	382.698	-0.784215	0.0853685	9.40523	5.1915051963464064e-21	8.028890064026977e-20
LRRC41 (MSTRG.1572)	4011.25	0.164051	0.0478953	-3.47863	0.000503981	0.00172852
UQCRH (MSTRG.1573)	1395.07	-0.156684	0.0501392	3.17943	0.00147563	0.00456848
NSUN4 (MSTRG.1574)	2778.94	0.116345	0.0468151	-2.52085	0.0117073	0.0286891
FAAH (MSTRG.1575)	307.22	-0.216009	0.0851183	2.66864	0.00761589	0.0196758
MKNK1 (MSTRG.1579)	663.778	0.322811	0.0583166	-5.66213	1.4950268146610108e-08	9.63015353167438e-08
MOB3C (MSTRG.1580)	171.061	-0.030616	0.119164	0.283538	0.776764	0.846785
ATPAF1 (MSTRG.1581)	1332.29	0.137262	0.0637953	-2.21088	0.0270444	0.0587831
EFCAB14 (MSTRG.1583)	2137.53	0.0425117	0.0472108	-0.913041	0.361221	0.490049
MSTRG.1587 (MSTRG.1587)	16.3878	-0.0199166	0.23118	0.148448	0.881989	0.921172
CYP4X1 (MSTRG.1591)	209.814	-0.524762	0.143783	4.03618	5.432833450046981e-05	0.000222892
STIL (MSTRG.1597)	247.077	0.139022	0.118477	-1.29127	0.19661	0.305969
CMPK1 (MSTRG.1598)	3913.17	0.150651	0.0679464	-2.28761	0.0221603	0.0495634
MSTRG.1599 (MSTRG.1599)	15.0919	-0.243938	0.28715	1.46753	0.142232	0.235923
MSTRG.1602 (MSTRG.1602)	102.116	0.0821017	0.127436	-0.721156	0.470814	0.595964
TRABD2B (MSTRG.1605)	215.49	-0.082411	0.0955082	0.918151	0.35854	0.487002
MSTRG.1606 (MSTRG.1606)	343.271	-0.259687	0.0892938	3.06728	0.00216019	0.00642409
MSTRG.1610 (MSTRG.1610)	24.8465	-0.777723	0.313428	3.23856	0.00120135	0.00379545
SPATA6 (MSTRG.1611)	238.754	-0.590023	0.114678	5.45566	4.87907997544703e-08	2.951634501595355e-07
FAF1 (MSTRG.1620)	2485.39	0.112538	0.0545944	-2.1016	0.0355882	0.0739796
CDKN2C (MSTRG.1621)	534.491	0.367919	0.0926232	-4.19094	2.7779813262973525e-05	0.000120141
RNF11 (MSTRG.1624)	10971.2	-0.0610707	0.0737245	0.859213	0.390223	0.518444
MSTRG.1626 (MSTRG.1626)	1515.88	-0.206437	0.0767869	2.80117	0.00509175	0.0138224
MSTRG.1627 (MSTRG.1627)	6481.9	-0.204335	0.0407973	5.06626	4.0570283371993877e-07	2.2192970007565027e-06
MSTRG.1628 (MSTRG.1628)	3248.5	0.152038	0.0513586	-3.01303	0.00258652	0.00751222
NRDC (MSTRG.1629)	6339.27	0.0838576	0.0598197	-1.43428	0.151492	0.248245
KTI12 (MSTRG.1631)	4751.69	0.0334903	0.0442407	-0.766776	0.443215	0.57053
BTF3L4 (MSTRG.1632)	2114.59	0.0886589	0.0859357	-1.08256	0.279004	0.401862
ZFYVE9 (MSTRG.1635)	1980.71	0.0496226	0.0479288	-1.04987	0.293778	0.418117
CC2D1B (MSTRG.1636)	1142.29	0.00646652	0.0618165	-0.103956	0.917204	0.946391
ORC1 (MSTRG.1637)	111.458	0.0970592	0.148043	-0.765858	0.443761	0.570995
PRPF38A (MSTRG.1638)	1469.26	0.243395	0.0504675	-4.90757	9.22131763313522e-07	4.827884863775631e-06
TUT4 (MSTRG.1639)	1846.92	-0.203665	0.0684463	3.07436	0.00210957	0.00628748
GPX7 (MSTRG.1640)	8931.72	-0.0622807	0.0267576	2.33856	0.019358	0.0440295
COA7 (MSTRG.1643)	849.958	-0.0210514	0.0638729	0.339079	0.734551	0.815668
ZYG11B (MSTRG.1644)	1177.59	0.254054	0.0587079	-4.42957	9.442253637381602e-06	4.3813623514763436e-05
ECHDC2 (MSTRG.1646)	111.375	-0.0439219	0.153952	0.340293	0.733636	0.815326
SCP2 (MSTRG.1647)	6314.09	0.185415	0.0405236	-4.62692	3.711454104562036e-06	1.8084413756675418e-05
MSTRG.1649 (MSTRG.1649)	950.265	0.152122	0.0639109	-2.44569	0.0144576	0.0344296
PODN (MSTRG.1650)	3302.34	1.07354	0.0487294	-22.1391	1.3283223332021877e-108	1.498436890832451e-106
MSTRG.1652 (MSTRG.1652)	46.9972	1.00381	0.218664	-5.08246	3.725770564068342e-07	2.0464297893638883e-06
CPT2 (MSTRG.1653)	813.717	0.00323064	0.0682707	-0.0473855	0.962206	0.975652
CZIB (MSTRG.1654)	490.04	-0.121995	0.0685406	1.83686	0.0662303	0.125204
MSTRG.1655 (MSTRG.1655)	21.2775	0.092044	0.22537	-0.632647	0.526964	0.646674
MAGOH (MSTRG.1656)	338.406	0.185422	0.0886639	-2.20644	0.0273533	0.0593391
LRP8 (MSTRG.1657)	112.14	0.358999	0.152651	-2.71024	0.0067235	0.0176385
NDC1 (MSTRG.1661)	534.984	-0.112489	0.0739443	1.57862	0.114423	0.197914
YIPF1 (MSTRG.1663)	1684.28	-0.00711502	0.040675	0.181072	0.856311	0.903776
HSPB11 (MSTRG.1665)	202.784	0.120506	0.0985875	-1.30512	0.191852	0.300375
LRRC42 (MSTRG.1667)	1077.02	-0.0184334	0.0509236	0.367789	0.71303	0.799242
TMEM59 (MSTRG.1669)	8710.47	-0.277931	0.0275278	10.1495	3.329834538103158e-24	5.90484793124132e-23
TCEANC2 (MSTRG.1670)	713.043	-0.283202	0.106492	2.87115	0.0040898	0.011355
CYB5RL (MSTRG.1672)	173.404	-0.272863	0.154517	2.06976	0.0384753	0.0791036
MRPL37 (MSTRG.1673)	647.147	-0.0880652	0.0826244	1.1163	0.264294	0.385933
SSBP3 (MSTRG.1674)	1651.81	0.348477	0.0482179	-7.33576	2.204643443670527e-13	2.155239305942502e-12
ACOT11 (MSTRG.1676)	1260.38	0.263961	0.0547709	-4.91832	8.729158887592126e-07	4.5917017596801214e-06
TTC4 (MSTRG.1680)	648.745	0.0430114	0.069488	-0.638244	0.523315	0.643137
PARS2 (MSTRG.1681)	49.1692	-0.0535714	0.175809	0.387604	0.698309	0.788181
DHCR24 (MSTRG.1685)	1399.3	0.223369	0.0676997	-3.40512	0.000661346	0.00220898
MSTRG.1690 (MSTRG.1690)	22.1129	-0.215045	0.262222	1.33517	0.181819	0.287247
USP24 (MSTRG.1691)	3653.29	0.0863333	0.0475497	-1.8419	0.06549	0.124014
MSTRG.1692 (MSTRG.1692)	1777.74	1.65712	0.0508621	-32.6651	4.8986250175499656e-234	1.8788326353025924e-231
PRKAA2 (MSTRG.1694)	53.3774	0.168004	0.184545	-1.16197	0.245247	0.363717
FYB2 (MSTRG.1695)	65.9846	0.868939	0.217212	-4.52629	6.002777846486547e-06	2.8595205752745e-05
OMA1 (MSTRG.1708)	180.678	0.0528884	0.110725	-0.518066	0.604413	0.712472
MSTRG.1710 (MSTRG.1710)	656.552	0.280437	0.101959	-2.94901	0.00318789	0.00907619
JUN (MSTRG.1711)	1474.92	0.413193	0.0629406	-6.72255	1.7857019436844352e-11	1.5047873755191372e-10
FGGY (MSTRG.1712)	355.86	0.0133113	0.0810026	-0.170709	0.864453	0.908465
HOOK1 (MSTRG.1715)	36.4846	-0.212889	0.202823	1.39809	0.162087	0.261993
CYP2J2 (MSTRG.1716)	1149.36	-0.226176	0.058163	3.98282	6.81020344373841e-05	0.000274206
MSTRG.1717 (MSTRG.1717)	66.3838	-1.05496	0.200951	5.68655	1.2963215286749155e-08	8.402617190213454e-08
MSTRG.1721 (MSTRG.1721)	650.534	-1.3943	0.119778	11.8605	1.898616532893921e-32	4.543142306161853e-31
TM2D1 (MSTRG.1731)	696.066	-0.0369655	0.0753907	0.509496	0.610405	0.717498
MSTRG.1732 (MSTRG.1732)	1352.65	-0.0925524	0.0499117	1.88505	0.0594226	0.114479
KANK4 (MSTRG.1733)	31.9447	-0.439302	0.288065	2.25143	0.024358	0.0537358
USP1 (MSTRG.1736)	484.713	0.364495	0.103033	-3.77844	0.000157814	0.000594413
MSTRG.1737 (MSTRG.1737)	8141.59	-0.0125667	0.042804	0.297826	0.765836	0.838886
ATG4C (MSTRG.1740)	1548.68	-0.031661	0.0660705	0.498007	0.618479	0.723148
ALG6 (MSTRG.1742)	1264.49	0.158156	0.0591192	-2.73873	0.00616765	0.016369
ITGB3BP (MSTRG.1743)	653.548	0.139797	0.0677178	-2.12912	0.0332446	0.0698398
EFCAB7 (MSTRG.1744)	250.426	0.0288544	0.0905873	-0.335084	0.737562	0.817695
PGM1 (MSTRG.1746)	3015.37	-0.0401456	0.041361	0.981824	0.326187	0.452956
MSTRG.1747 (MSTRG.1747)	61.5307	-0.398302	0.220936	2.35246	0.0186495	0.0425984
ROR1 (MSTRG.1748)	379.487	0.189292	0.0733681	-2.67712	0.00742572	0.0192475
MSTRG.1765 (MSTRG.1765)	276.513	0.313161	0.106512	-3.16441	0.00155396	0.00478777
MSTRG.1773 (MSTRG.1773)	3967.27	-0.362577	0.034351	10.6353	2.0422648129496808e-26	3.956040815156784e-25
MSTRG.1783 (MSTRG.1783)	84.577	-0.957977	0.231234	4.68457	2.8055200916154044e-06	1.3871566007309462e-05
JAK1 (MSTRG.1784)	14930.2	0.373252	0.0343273	-10.9484	6.765121401309334e-28	1.3907349110440507e-26
MSTRG.1788 (MSTRG.1788)	469.48	0.0683305	0.086128	-0.832184	0.405305	0.533204
MSTRG.1790 (MSTRG.1790)	1259.89	-0.344424	0.0525076	6.68149	2.3652585360594702e-11	1.9733518078348244e-10
LEPROT (MSTRG.1791)	7181.7	0.138314	0.0333646	-4.17734	2.949426006987392e-05	0.00012686
MSTRG.1794 (MSTRG.1794)	600.505	2.77973	0.0782739	-35.5872	2.207498319955675e-277	1.288411193351521e-274
MSTRG.1795 (MSTRG.1795)	168.635	-0.615744	0.109027	5.94007	2.8489825406367086e-09	1.9653001863056102e-08
DNAI4 (MSTRG.1798)	104.642	-0.230205	0.147783	1.81049	0.0702201	0.131579
MIER1 (MSTRG.1799)	2711.51	0.190561	0.0702973	-2.80377	0.00505094	0.013731
SLC35D1 (MSTRG.1801)	1009.29	-0.212997	0.0558628	3.89612	9.774597512968903e-05	0.000381326
SERBP1 (MSTRG.1806)	8721.02	0.0806204	0.0583611	-1.41175	0.158022	0.256784
GADD45A (MSTRG.1807)	3324.97	-0.36128	0.0493853	7.43176	1.0716589676536786e-13	1.0759872836038131e-12
GNG12 (MSTRG.1808)	29011.1	-0.175426	0.0509309	3.50749	0.000452347	0.0015711
DIRAS3 (MSTRG.1809)	107.66	-0.0982188	0.163085	0.733422	0.463301	0.589065
WLS (MSTRG.1810)	17576.6	-0.768956	0.0298066	25.874	1.3065725967039022e-147	2.6574894754777553e-145
DEPDC1 (MSTRG.1812)	336.896	-0.911478	0.145126	6.62889	3.382163506732156e-11	2.7768906981267564e-10
MSTRG.1820 (MSTRG.1820)	61.069	0.22014	0.175429	-1.54958	0.121243	0.207651
MSTRG.1821 (MSTRG.1821)	1275.48	0.272824	0.0732921	-3.85947	0.000113631	0.000437826
SRSF11 (MSTRG.1822)	3057.17	0.377094	0.0632776	-6.11014	9.954520612958305e-10	7.176664055228372e-09
MSTRG.1824 (MSTRG.1824)	2797.11	0.254367	0.0674322	-3.89068	9.996347477985529e-05	0.000388948
MSTRG.1827 (MSTRG.1827)	251.715	-1.37012	0.136401	10.3031	6.823176266231515e-25	1.2444880189930959e-23
MSTRG.1828 (MSTRG.1828)	9005.71	-0.28763	0.0567629	5.18047	2.2132686109988348e-07	1.2494078147202842e-06
EIF1 (MSTRG.1829)	30.9431	-0.269144	0.233164	1.63757	0.101512	0.178903
MSTRG.1832 (MSTRG.1832)	128.656	-0.0790921	0.136965	0.660139	0.509165	0.63147
ZRANB2 (MSTRG.1834)	2035.74	0.218334	0.059697	-3.74728	0.000178764	0.000665112
LRRIQ3 (MSTRG.1836)	47.2915	0.0504987	0.202564	-0.350128	0.726242	0.808798
FPGT (MSTRG.1837)	447.077	-0.0687124	0.0855656	0.843704	0.398835	0.526806
CRYZ (MSTRG.1841)	459.091	-0.168217	0.0764628	2.28241	0.0224651	0.0501367
TYW3 (MSTRG.1842)	257.817	-0.0040843	0.100872	0.0453946	0.963793	0.976966
ACADM (MSTRG.1854)	2509.46	-0.359462	0.0663987	5.57673	2.4507532796757032e-08	1.539490501935734e-07
RABGGTB (MSTRG.1855)	3468.75	-0.270468	0.0550268	5.0176	5.232113968723904e-07	2.8241213476537877e-06
ST6GALNAC3 (MSTRG.1858)	1003.3	-1.77142	0.0717601	24.791	1.1217133104283449e-135	1.9060606935683673e-133
PIGK (MSTRG.1865)	3585.89	0.00789563	0.0499702	-0.159768	0.873064	0.914302
MSTRG.1867 (MSTRG.1867)	1547.14	0.302198	0.0603607	-5.1304	2.891230663053675e-07	1.6057873570886443e-06
ZZZ3 (MSTRG.1868)	2674.78	0.0752185	0.0629867	-1.22452	0.220754	0.334886
MSTRG.1869 (MSTRG.1869)	1208.18	0.422958	0.0666388	-6.51483	7.277268531775594e-11	5.801072017253894e-10
MIGA1 (MSTRG.1870)	1117.74	-0.0813983	0.0987428	0.878239	0.379814	0.508026
NEXN (MSTRG.1872)	11485.2	0.685356	0.0864259	-8.12608	4.4338565138071626e-16	5.276603709339304e-15
MSTRG.1873 (MSTRG.1873)	5171.49	0.183221	0.0399201	-4.63778	3.5216644252412897e-06	1.7190844816159662e-05
DNAJB4 (MSTRG.1874)	2989.08	1.08103	0.0756993	-14.4483	2.569395816504969e-47	9.607679509961756e-46
MSTRG.1875 (MSTRG.1875)	110.443	0.297381	0.170082	-2.10371	0.0354034	0.0736716
PTGFR (MSTRG.1876)	120.541	-0.0065924	0.122688	0.0604363	0.951808	0.968767
MSTRG.1877 (MSTRG.1877)	169.576	0.00736769	0.117312	-0.0678881	0.945875	0.96507
MSTRG.1884 (MSTRG.1884)	6335.3	0.465378	0.051555	-9.16084	5.149460562711723e-20	7.67078304062447e-19
MSTRG.1886 (MSTRG.1886)	79.2872	0.564392	0.196739	-3.3902	0.000698425	0.00231978
MSTRG.1887 (MSTRG.1887)	4822.81	0.635664	0.0597059	-10.8085	3.136968432799899e-27	6.332430713068548e-26
PRKACB (MSTRG.1888)	4248.03	0.267117	0.0529423	-5.14244	2.711859501766256e-07	1.5117941009846437e-06
MSTRG.1889 (MSTRG.1889)	27.2892	0.147617	0.237781	-0.97143	0.331334	0.458303
MSTRG.1895 (MSTRG.1895)	161.914	0.0191848	0.12057	-0.17466	0.861347	0.906636
MSTRG.1896 (MSTRG.1896)	846.826	0.161891	0.062204	-2.67227	0.0075341	0.0195021
GNG5 (MSTRG.1897)	1872.87	0.147039	0.0775032	-1.9756	0.0481995	0.0957288
SPATA1 (MSTRG.1898)	117.9	-0.0387349	0.139798	0.319032	0.749702	0.827088
CTBS (MSTRG.1901)	2788.46	0.401148	0.0617541	-6.64788	2.9734928250922116e-11	2.456379549786945e-10
SSX2IP (MSTRG.1902)	766.172	0.197175	0.0736934	-2.77566	0.00550895	0.0148141
MSTRG.1904 (MSTRG.1904)	255.227	0.00160607	0.104104	-0.0161666	0.987101	0.991459
MCOLN2 (MSTRG.1905)	299.471	-0.109292	0.0847469	1.35471	0.175511	0.279287
SYDE2 (MSTRG.1909)	4935.97	0.210723	0.053935	-3.98534	6.738258197526969e-05	0.000271553
C1orf52 (MSTRG.1911)	827.21	0.046809	0.0662167	-0.725821	0.467948	0.593345
BCL10 (MSTRG.1912)	692.335	-0.0626	0.0702438	0.920966	0.357068	0.485543
DDAH1 (MSTRG.1913)	1231.72	0.12856	0.0523115	-2.50271	0.0123247	0.0299615
MSTRG.1914 (MSTRG.1914)	582.737	0.258225	0.0730711	-3.66544	0.000246918	0.000897543
CCN1 (MSTRG.1915)	56334.8	-0.00316855	0.0284962	0.159869	0.872984	0.914302
ZNHIT6 (MSTRG.1916)	677.287	0.177993	0.0778981	-2.3816	0.0172376	0.0399444
COL24A1 (MSTRG.1917)	38.3204	-1.60282	0.249776	6.80776	9.91294005559689e-12	8.524747425133417e-11
ODF2L (MSTRG.1918)	204.898	0.525525	0.130953	-4.36408	1.2765879443845076e-05	5.817743493087675e-05
CLCA2 (MSTRG.1919)	39.2867	0.66879	0.27988	-3.10288	0.0019165	0.00577489
SH3GLB1 (MSTRG.1922)	12843.3	0.213958	0.0622735	-3.52767	0.000419234	0.00146176
SELENOF (MSTRG.1923)	6440.25	-0.0890102	0.0344529	2.60372	0.00922169	0.0232823
MSTRG.1924 (MSTRG.1924)	1882.85	-0.0739385	0.0617776	1.22789	0.219487	0.333567
MSTRG.1925 (MSTRG.1925)	51.9594	-0.121485	0.183267	0.853844	0.393191	0.521407
MSTRG.1926 (MSTRG.1926)	3922.94	-0.0757659	0.0379019	2.01789	0.0436028	0.0878602
MSTRG.1927 (MSTRG.1927)	22.4244	0.0322606	0.205624	-0.224278	0.822541	0.879748
PKN2 (MSTRG.1929)	2106.96	0.0959732	0.0636461	-1.54771	0.121693	0.208235
GTF2B (MSTRG.1931)	1516.4	0.196251	0.0539785	-3.70866	0.000208357	0.000766086
KYAT3 (MSTRG.1932)	328.851	-0.326803	0.137908	2.67873	0.00739028	0.019163
GBP1 (MSTRG.1933)	6523.69	0.183162	0.0591096	-3.17304	0.00150852	0.00466167
GBP2 (MSTRG.1935)	26.897	-0.88968	0.628324	2.71371	0.00665341	0.0174785
GBP4 (MSTRG.1936)	888.07	-0.194435	0.0837796	2.43753	0.014788	0.0350918
GBP5 (MSTRG.1937)	31.8291	-0.225898	0.312095	1.44093	0.149605	0.245927
GBP5 (MSTRG.1938)	240.407	0.184501	0.117359	-1.72855	0.0838894	0.152262
LRRC8B (MSTRG.1940)	646.172	0.296316	0.0586883	-5.16676	2.3818924043066724e-07	1.3384061797996138e-06
LRRC8C (MSTRG.1941)	1260.6	-0.00203793	0.0543396	0.0397394	0.968301	0.97976
MSTRG.1942 (MSTRG.1942)	56.9923	-0.223461	0.198044	1.4786	0.139246	0.232089
LRRC8D (MSTRG.1943)	1203.41	0.119887	0.0610325	-2.01548	0.0438544	0.0882877
ZNF326 (MSTRG.1948)	1907.28	0.349906	0.0552833	-6.45536	1.0795847299419064e-10	8.455277371493671e-10
MSTRG.1953 (MSTRG.1953)	17.3471	0.0849488	0.232118	-0.594097	0.552447	0.667479
MSTRG.1955 (MSTRG.1955)	1914.77	0.317995	0.0847765	-3.91996	8.85621558114531e-05	0.000348434
MSTRG.1958 (MSTRG.1958)	21.6111	-0.104336	0.236696	0.726405	0.467591	0.592947
CDC7 (MSTRG.1960)	617.925	0.353889	0.0772142	-4.76024	1.9336262945891714e-06	9.739962243363992e-06
TGFBR3 (MSTRG.1961)	60.5707	1.10402	0.195054	-6.07552	1.2358792379677744e-09	8.829400154592552e-09
MSTRG.1963 (MSTRG.1963)	1474.28	-0.375574	0.0636627	6.05406	1.41242944109401e-09	1.0042612720998936e-08
MSTRG.1965 (MSTRG.1965)	177.073	-0.0713695	0.139699	0.587316	0.556991	0.671189
GLMN (MSTRG.1967)	428.179	0.0919776	0.0943929	-1.03343	0.301402	0.426633
RPAP2 (MSTRG.1968)	1212.21	-0.00713857	0.0625783	0.116454	0.907292	0.939196
MSTRG.1970 (MSTRG.1970)	6301.04	-0.31109	0.0572922	5.55247	2.8166407000985685e-08	1.7586318492150318e-07
MSTRG.1972 (MSTRG.1972)	25934.4	-0.204869	0.040473	5.12134	3.0336990822211775e-07	1.680741910018039e-06
DIPK1A (MSTRG.1973)	622.681	0.733888	0.0731072	-10.228	1.4855171705313372e-24	2.6803202281199826e-23
MTF2 (MSTRG.1974)	443.383	0.0194588	0.0806412	-0.250783	0.801982	0.865565
TMED5 (MSTRG.1975)	1923.69	0.184706	0.071524	-2.67377	0.00750046	0.0194225
MSTRG.1976 (MSTRG.1976)	343.039	0.251354	0.0940843	-2.8386	0.00453117	0.0124721
MSTRG.1977 (MSTRG.1977)	1655.69	-0.180827	0.0796156	2.37277	0.017655	0.0407531
FNBP1L (MSTRG.1979)	5007.92	-0.00341666	0.0570985	0.0618517	0.950681	0.967987
BCAR3 (MSTRG.1980)	597.513	-1.24177	0.0686994	18.2165	3.8154314318061764e-74	2.4624207471426016e-72
DNTTIP2 (MSTRG.1982)	2188.87	0.430439	0.0682026	-6.4846	8.89653912143978e-11	7.025125950953388e-10
MSTRG.1983 (MSTRG.1983)	3810.42	-0.323595	0.0616899	5.37998	7.44927301103912e-08	4.436514680576271e-07
MSTRG.1985 (MSTRG.1985)	4509.18	-0.166666	0.0447715	3.76783	0.00016467	0.000618158
ABCD3 (MSTRG.1986)	2202.99	0.0978122	0.0439996	-2.24624	0.0246887	0.054358
F3 (MSTRG.1987)	196.35	0.312484	0.135226	-2.60156	0.00928006	0.0234151
CNN3 (MSTRG.1989)	20387	0.530877	0.0449886	-11.8949	1.2586695007300953e-32	3.0334612886536445e-31
ALG14 (MSTRG.1990)	156.246	-0.237192	0.140941	1.92718	0.0539569	0.105172
TLCD4 (MSTRG.1991)	2099.72	0.0514357	0.068916	-0.768539	0.442167	0.569695
RWDD3 (MSTRG.1992)	94.6717	0.179757	0.139808	-1.47211	0.14099	0.234442
MSTRG.1993 (MSTRG.1993)	453.404	0.0369894	0.0967732	-0.405407	0.685179	0.778752
MSTRG.1994 (MSTRG.1994)	130.592	0.0290987	0.129583	-0.251155	0.801694	0.865525
SNX7 (MSTRG.2009)	4251.69	0.363721	0.0384341	-9.55282	1.2620887318155647e-21	2.0121471657829146e-20
PALMD (MSTRG.2013)	99.6291	0.300031	0.152133	-2.2905	0.0219926	0.0492294
AGL (MSTRG.2015)	2359.9	-0.123493	0.0546571	2.30552	0.0211377	0.0475456
SLC35A3 (MSTRG.2016)	1786.76	0.0999102	0.0745581	-1.38894	0.164851	0.265725
MFSD14A (MSTRG.2017)	2136.53	0.0351082	0.0477064	-0.74591	0.455722	0.58119
SASS6 (MSTRG.2018)	193.023	0.151926	0.110767	-1.49205	0.135687	0.227313
TRMT13 (MSTRG.2019)	218.214	-0.187642	0.110389	1.85119	0.0641422	0.122065
DBT (MSTRG.2021)	814.421	0.120632	0.0578664	-2.13116	0.0330764	0.0695515
RTCA (MSTRG.2022)	921.255	-0.0990668	0.0553681	1.82586	0.0678709	0.127874
MSTRG.2024 (MSTRG.2024)	475.841	0.0103108	0.0969745	-0.112125	0.910724	0.941587
VCAM1 (MSTRG.2027)	135.594	2.45465	0.209686	-11.932	8.065463923803794e-33	1.9614273136438792e-31
EXTL2 (MSTRG.2028)	931.306	-0.136368	0.0591044	2.36298	0.0181284	0.0416491
SLC30A7 (MSTRG.2029)	2306.7	-0.0420587	0.0436448	0.989399	0.322468	0.449
MSTRG.2030 (MSTRG.2030)	831.564	-0.5543	0.0833265	6.88014	5.979182872244619e-12	5.228960969186434e-11
MSTRG.2031 (MSTRG.2031)	394.471	-0.197726	0.087031	2.39397	0.0166669	0.0387892
COL11A1 (MSTRG.2035)	120503	-0.595171	0.0357798	16.736	7.166750905915553e-63	3.758065006289468e-61
AMY1C (MSTRG.2036)	290.082	0.16921	0.120445	-1.5544	0.120089	0.205964
PRMT6 (MSTRG.2039)	78.7671	-0.189019	0.169012	1.36792	0.171337	0.274139
SLC25A24 (MSTRG.2042)	2064.69	0.304397	0.0404231	-7.61364	2.66482337035555e-14	2.777374916432679e-13
MSTRG.2043 (MSTRG.2043)	173.017	0.0615393	0.129895	-0.531257	0.59524	0.70438
SLC25A24 (MSTRG.2044)	565.259	0.310739	0.0833173	-3.90446	9.443678317306865e-05	0.000369382
MSTRG.2046 (MSTRG.2046)	4890.58	-0.027099	0.0435113	0.607629	0.543434	0.660186
PRPF38B (MSTRG.2049)	1254.81	0.189512	0.0821175	-2.41522	0.0157255	0.0368668
FNDC7 (MSTRG.2050)	45.0588	-0.140289	0.196487	0.956573	0.338783	0.4663
MSTRG.2051 (MSTRG.2051)	2196.44	-0.268824	0.0515306	5.31302	1.0782384546282048e-07	6.309622064049267e-07
AKNAD1 (MSTRG.2052)	32.4035	-0.62605	0.312033	2.80031	0.00510529	0.0138535
GPSM2 (MSTRG.2053)	1983.81	-0.354429	0.0543026	6.6527	2.877628556190583e-11	2.3845238110063204e-10
MSTRG.2054 (MSTRG.2054)	1717	-0.178697	0.0431725	4.19313	2.7513354973378097e-05	0.000119142
WDR47 (MSTRG.2055)	1301.11	0.0647641	0.0509982	-1.29055	0.196861	0.306218
TAF13 (MSTRG.2057)	2864.11	0.0483164	0.0392657	-1.24125	0.214515	0.327456
MSTRG.2058 (MSTRG.2058)	3298.91	-0.0508427	0.0427194	1.20824	0.226953	0.342317
ELAPOR1 (MSTRG.2060)	19.1154	-0.172864	0.253432	1.12156	0.262048	0.383278
SARS1 (MSTRG.2061)	6563.34	-0.537749	0.0340346	15.893	7.088693158104048e-57	3.292685707764316e-55
MSTRG.2062 (MSTRG.2062)	66.5056	-0.537777	0.195029	3.27428	0.0010593	0.00337929
PSRC1 (MSTRG.2063)	35.8817	-0.0155929	0.19054	0.111518	0.911206	0.941803
MSTRG.2065 (MSTRG.2065)	1841.24	0.759994	0.0600426	-12.8149	1.3530683050021734e-37	3.8078802780606236e-36
PSMA5 (MSTRG.2066)	3331.07	0.0395382	0.0433802	-0.921708	0.356681	0.485198
ATXN7L2 (MSTRG.2069)	130.185	-0.166691	0.132684	1.42196	0.155039	0.252731
CYB561D1 (MSTRG.2070)	876.294	0.029382	0.06277	-0.479446	0.631621	0.734285
AMIGO1 (MSTRG.2071)	378.939	-0.505244	0.0855115	6.13906	8.30120278153064e-10	6.007296287831122e-09
GNAI3 (MSTRG.2073)	13544	0.21334	0.0550296	-3.95102	7.781862739645692e-05	0.000309339
MSTRG.2075 (MSTRG.2075)	369.446	-0.279231	0.0871564	3.37449	0.000739532	0.00243739
GSTM5 (MSTRG.2076)	42.4425	-0.13	0.222872	0.870702	0.383917	0.511889
EPS8L3 (MSTRG.2077)	75.368	-0.309337	0.194819	2.0148	0.0439254	0.0884039
GSTM3 (MSTRG.2078)	1605.17	-0.175424	0.0484433	3.68035	0.000232914	0.00085095
GSTM2 (MSTRG.2081)	1722.71	-0.00609144	0.0569602	0.109788	0.912578	0.942777
CSF1 (MSTRG.2083)	16907.4	0.0818667	0.0568271	-1.47488	0.140245	0.233451
MSTRG.2084 (MSTRG.2084)	7620.51	0.0688676	0.0279671	-2.4744	0.013346	0.0321301
MSTRG.2085 (MSTRG.2085)	2265.27	0.233093	0.0391976	-6.01047	1.8498546475501336e-09	1.3042252515080354e-08
RBM15 (MSTRG.2090)	1013.47	0.193143	0.065353	-3.04235	0.00234738	0.00689128
LAMTOR5 (MSTRG.2093)	4114.46	0.0991041	0.0381597	-2.62123	0.00876137	0.0222836
MSTRG.2097 (MSTRG.2097)	289.982	0.0223659	0.109615	-0.22063	0.82538	0.881947
KCNA2 (MSTRG.2098)	85.4433	0.182932	0.148978	-1.4335	0.151714	0.248428
MSTRG.2101 (MSTRG.2101)	2384.4	0.269895	0.0701687	-3.97718	6.97384454723953e-05	0.000280206
DRAM2 (MSTRG.2102)	634.177	-0.102946	0.0712148	1.49571	0.134728	0.226046
MSTRG.2103 (MSTRG.2103)	1038.54	-0.126738	0.0642037	2.0309	0.0422656	0.085693
WDR77 (MSTRG.2111)	572.373	-0.218853	0.0822169	2.78982	0.00527376	0.0142559
ATP5PB (MSTRG.2112)	4306.89	0.151028	0.0436099	-3.50663	0.000453816	0.00157512
RAP1A (MSTRG.2115)	2533.48	0.334278	0.0554093	-6.15494	7.510438066119425e-10	5.464505181549439e-09
INKA2 (MSTRG.2116)	50.1038	-0.455587	0.247672	2.47529	0.0133129	0.032056
MSTRG.2117 (MSTRG.2117)	416.01	0.119983	0.0781008	-1.59938	0.109735	0.191161
KCND3 (MSTRG.2118)	19.8421	-0.470957	0.354655	2.21744	0.0265932	0.0579286
MSTRG.2119 (MSTRG.2119)	2055.51	0.15168	0.0461579	-3.33338	0.000857962	0.00278869
WNT2B (MSTRG.2120)	150.521	-0.949668	0.142174	7.01844	2.2435959208473295e-12	2.0336280649192812e-11
ST7L (MSTRG.2121)	34.0942	-0.350758	0.237124	2.03671	0.0416791	0.0847727
MSTRG.2122 (MSTRG.2122)	7100.24	0.371434	0.0560181	-6.76317	1.3500519622411151e-11	1.1470314899446032e-10
MSTRG.2123 (MSTRG.2123)	934.924	-0.222079	0.0759756	3.04233	0.00234757	0.00689128
[truncated: 12,329 more rows]
