# Supplementary material for: Cell type and cell signalling innovations underlying mammalian pregnancy
Source: Nat Ecol Evol. 2025 Jul 1;9(8):1469–86. doi: 10.1038/s41559-025-02748-x (PMC12328210; doi:10.1038/s41559-025-02748-x)
Supplement: Supplementary file 4 — Character states for ancestral state reconstruction of ligand–receptor signalling. [file 41559_2025_2748_MOESM4_ESM.xlsx]

## Sheet: Fetal Ls (Binary, MP 1-1)
Ancestral state reconstruction of fetal-maternal signaling. Binary ancestral state reconstruction of ligand production by fetal cell types
Ligand	1 (Monodelphis domestica)	2 (Mus musculus)	3 (Cavia porcellus)	4 (Homo sapiens)	5 (Macaca fascicularis)	6 (Tenrec ecaudatus)	7 (Theria)	8 (Placentalia)	9 (Euarchontoglires)	10 (Rodentia)	11 (Catarrhini)
Fetal|ADCYAP1	0	0	0	0	0	0	0	0	0	0	0
Fetal|ADIPOQ	0	0	0	0	0	0	0	0	0	0	0
Fetal|ADM	0	1	1	1	1	1	0	1	1	1	1
Fetal|ADM2	0	0	0	0	0	0	0	0	0	0	0
Fetal|AGRN	1	1	1	1	0	1	1	1	1	1	1
Fetal|AGT	0	1	0	0	0	1	0	0	0	0	0
Fetal|AKR1B1	1	1	1	1	1	1	1	1	1	1	1
Fetal|AKR1C3	0	0	0	0	1	1	0	0	0	0	0
Fetal|AKR1D1	0	0	0	0	0	1	0	0	0	0	0
Fetal|ALB	0	1	0	0	0	0	0	0	0	0	0
Fetal|ALCAM	1	1	1	1	0	1	1	1	1	1	1
Fetal|ALDH1A1	1	0	1	0	0	0	0	0	0	0	0
Fetal|ALDH1A2	0	0	1	1	0	1	0	1	1	1	1
Fetal|ALDH1A3	0	1	0	0	1	0	0	0	0	0	0
Fetal|ALOX12	0	0	1	0	0	0	0	0	0	0	0
Fetal|ALOX5	0	1	1	1	1	0	0	0	1	1	1
Fetal|ALOX5AP	0	1	1	1	1	0	0	0	1	1	1
Fetal|AMH	0	0	0	0	0	1	0	0	0	0	0
Fetal|ANGPT1	1	1	1	1	1	1	1	1	1	1	1
Fetal|ANGPT2	1	1	1	1	1	0	1	1	1	1	1
Fetal|ANGPT4	0	0	1	1	0	1	0	1	1	1	1
Fetal|ANXA1	1	1	1	1	1	1	1	1	1	1	1
Fetal|APELA	0	1	0	1	1	0	0	0	0	0	1
Fetal|APLN	0	0	0	1	0	1	0	0	0	0	0
Fetal|APLP2	1	1	1	1	1	1	1	1	1	1	1
Fetal|APOA1	1	1	1	0	0	1	1	1	1	1	0
Fetal|APOA2	1	1	0	0	1	1	1	1	1	1	1
Fetal|APOB	1	1	0	0	0	1	1	1	0	0	0
Fetal|APOE	1	1	1	1	1	1	1	1	1	1	1
Fetal|APP	1	1	1	1	1	1	1	1	1	1	1
Fetal|AREG	1	1	1	1	1	0	1	1	1	1	1
Fetal|ARTN	0	0	0	0	0	0	0	0	0	0	0
Fetal|ASIP	0	1	0	0	0	0	0	0	0	0	0
Fetal|ASMT	0	0	0	0	0	0	0	0	0	0	0
Fetal|AVP	0	0	0	0	0	0	0	0	0	0	0
Fetal|B2M	1	1	1	1	1	1	1	1	1	1	1
Fetal|BAG6	1	1	1	1	1	1	1	1	1	1	1
Fetal|BDNF	0	0	0	1	1	0	0	0	0	0	1
Fetal|BMP10	0	0	0	0	0	0	0	0	0	0	0
Fetal|BMP15	0	0	0	0	0	0	0	0	0	0	0
Fetal|BMP2	1	1	1	1	1	0	1	1	1	1	1
Fetal|BMP4	1	1	1	1	1	1	1	1	1	1	1
Fetal|BMP5	0	0	0	1	0	1	0	0	0	0	0
Fetal|BMP6	1	1	0	1	1	0	1	1	1	1	1
Fetal|BMP7	0	1	0	1	1	0	0	0	0	0	1
Fetal|BMP8A	0	1	0	0	0	0	0	0	0	0	0
Fetal|BMPR1B	1	1	0	1	0	0	0	0	0	0	0
Fetal|BMPR2	1	1	1	1	1	1	1	1	1	1	1
Fetal|BST2	0	1	0	1	1	1	0	1	1	1	1
Fetal|BTC	0	0	1	0	0	0	0	0	0	0	0
Fetal|BTLA	0	0	0	0	1	0	0	0	0	0	0
Fetal|C10orf99	0	0	0	0	0	0	0	0	0	0	0
Fetal|C1QL1	0	0	0	0	1	0	0	0	0	0	0
Fetal|C1QL2	0	1	0	0	0	0	0	0	0	0	0
Fetal|C1QL3	0	0	0	0	0	0	0	0	0	0	0
Fetal|C1QL4	0	0	0	0	0	0	0	0	0	0	0
Fetal|C3	0	0	0	0	1	1	0	0	0	0	0
Fetal|C4A	1	0	0	0	0	1	1	1	0	0	0
Fetal|C5	0	0	0	0	0	0	0	0	0	0	0
Fetal|CADM1	1	1	1	1	1	1	1	1	1	1	1
Fetal|CADM3	1	0	0	1	1	0	0	0	0	0	1
Fetal|CALCA	0	0	0	0	0	0	0	0	0	0	0
Fetal|CALCB	0	0	0	0	0	0	0	0	0	0	0
Fetal|CBLN1	0	0	0	0	0	0	0	0	0	0	0
Fetal|CBR1	1	1	0	1	1	1	1	1	1	1	1
Fetal|CCK	0	1	0	1	0	0	0	0	0	0	0
Fetal|CCL1	0	0	0	0	0	0	0	0	0	0	0
Fetal|CCL11	0	0	0	0	0	0	0	0	0	0	0
Fetal|CCL13	0	1	0	0	0	0	0	0	0	0	0
Fetal|CCL14	1	0	1	0	0	1	1	1	0	0	0
Fetal|CCL15	0	0	1	0	0	0	0	0	0	0	0
Fetal|CCL16	0	0	0	0	0	0	0	0	0	0	0
Fetal|CCL17	0	0	0	0	0	0	0	0	0	0	0
Fetal|CCL18	0	0	0	0	0	1	0	0	0	0	0
Fetal|CCL19	0	0	0	0	0	0	0	0	0	0	0
Fetal|CCL2	0	0	1	1	1	0	0	0	0	0	1
Fetal|CCL20	0	0	0	0	0	0	0	0	0	0	0
Fetal|CCL21	0	0	0	0	0	0	0	0	0	0	0
Fetal|CCL22	0	0	0	0	0	0	0	0	0	0	0
Fetal|CCL23	0	1	0	0	1	0	0	0	0	0	0
Fetal|CCL24	0	0	0	0	1	0	0	0	0	0	0
Fetal|CCL25	0	1	0	0	1	0	0	0	0	0	0
Fetal|CCL26	0	0	0	0	0	0	0	0	0	0	0
Fetal|CCL27	0	0	0	0	0	0	0	0	0	0	0
Fetal|CCL28	0	0	0	0	0	0	0	0	0	0	0
Fetal|CCL3	0	0	0	1	1	1	0	1	1	0	1
Fetal|CCL3L1	0	1	0	0	1	0	0	0	0	0	0
Fetal|CCL4	0	1	1	1	1	0	0	0	1	1	1
Fetal|CCL5	0	0	0	0	0	1	0	0	0	0	0
Fetal|CCL7	0	0	0	0	0	0	0	0	0	0	0
Fetal|CCL8	0	0	0	0	1	0	0	0	0	0	0
Fetal|CD160	0	0	0	0	0	0	0	0	0	0	0
Fetal|CD177	0	0	0	0	0	0	0	0	0	0	0
Fetal|CD1B	0	0	0	0	0	0	0	0	0	0	0
Fetal|CD1D	0	1	0	0	1	0	0	0	0	0	0
Fetal|CD200	1	1	1	1	1	1	1	1	1	1	1
Fetal|CD226	0	0	0	0	0	1	0	0	0	0	0
Fetal|CD24	1	1	0	1	1	1	1	1	1	1	1
Fetal|CD248	0	1	0	1	0	1	0	1	1	1	1
Fetal|CD274	0	1	1	1	1	0	0	0	1	1	1
Fetal|CD276	1	0	1	1	1	1	1	1	1	1	1
Fetal|CD320	0	1	1	1	1	0	0	0	1	1	1
Fetal|CD34	1	1	1	1	1	1	1	1	1	1	1
Fetal|CD40LG	0	0	0	0	0	0	0	0	0	0	0
Fetal|CD44	1	1	1	1	1	1	1	1	1	1	1
Fetal|CD47	1	1	1	1	1	1	1	1	1	1	1
Fetal|CD48	0	1	1	0	1	1	0	1	1	1	1
Fetal|CD52	0	0	0	0	1	1	0	0	0	0	0
Fetal|CD55	0	1	1	1	1	0	0	0	1	1	1
Fetal|CD58	0	0	0	1	1	1	0	1	1	0	1
Fetal|CD70	0	0	0	0	0	0	0	0	0	0	0
Fetal|CD80	0	1	0	0	1	0	0	0	0	0	0
Fetal|CD86	0	1	1	1	1	1	0	1	1	1	1
Fetal|CD93	1	1	0	1	1	1	1	1	1	1	1
Fetal|CD96	0	0	0	1	0	0	0	0	0	0	0
Fetal|CD99	1	0	0	1	1	0	0	0	0	0	1
Fetal|CDH1	1	1	1	1	1	1	1	1	1	1	1
Fetal|CDH2	1	1	1	0	0	1	1	1	1	1	0
Fetal|CDH3	1	1	1	1	1	0	1	1	1	1	1
Fetal|CDH5	1	1	1	1	1	1	1	1	1	1	1
Fetal|CDH6	1	1	0	0	1	0	0	0	0	0	0
Fetal|CDH7	0	0	0	0	0	0	0	0	0	0	0
Fetal|CDHR2	0	1	0	0	0	0	0	0	0	0	0
Fetal|CEACAM1	1	1	1	1	1	1	1	1	1	1	1
Fetal|CEACAM5	0	0	0	0	0	0	0	0	0	0	0
Fetal|CEACAM6	0	0	0	0	1	0	0	0	0	0	0
Fetal|CEACAM8	0	1	0	0	0	0	0	0	0	0	0
Fetal|CEL	0	0	0	0	0	0	0	0	0	0	0
Fetal|CGA	0	0	0	1	1	0	0	0	0	0	1
Fetal|CGB1	0	0	0	0	0	0	0	0	0	0	0
Fetal|CGB2	0	0	0	0	0	0	0	0	0	0	0
Fetal|CGB3	0	0	0	1	0	0	0	0	0	0	0
Fetal|CGB7	0	0	0	0	0	0	0	0	0	0	0
Fetal|CHAT	0	0	0	0	1	0	0	0	0	0	0
Fetal|CHL1	0	0	0	0	0	0	0	0	0	0	0
Fetal|CLCF1	0	0	0	0	0	1	0	0	0	0	0
Fetal|CLEC2A	0	0	0	0	0	0	0	0	0	0	0
Fetal|CLEC2B	0	0	0	1	1	0	0	0	0	0	1
Fetal|CLSTN1	1	1	1	1	1	1	1	1	1	1	1
Fetal|CLSTN2	0	1	0	0	1	1	0	1	1	1	1
Fetal|CLSTN3	0	0	0	1	0	1	0	0	0	0	0
Fetal|CLU	1	1	1	1	1	1	1	1	1	1	1
Fetal|CNTF	0	0	0	0	0	0	0	0	0	0	0
Fetal|CNTN1	0	0	0	0	0	0	0	0	0	0	0
Fetal|COL10A1	0	0	0	0	0	0	0	0	0	0	0
Fetal|COL11A1	0	1	0	1	1	1	0	1	1	1	1
Fetal|COL11A2	0	0	0	0	1	0	0	0	0	0	0
Fetal|COL12A1	1	1	1	0	1	1	1	1	1	1	1
Fetal|COL13A1	0	1	1	0	0	1	0	1	1	1	0
Fetal|COL14A1	1	1	0	1	1	1	1	1	1	1	1
Fetal|COL15A1	0	0	1	1	1	1	0	1	1	1	1
Fetal|COL16A1	0	1	0	1	1	1	0	1	1	1	1
Fetal|COL17A1	0	0	0	1	1	0	0	0	0	0	1
Fetal|COL18A1	0	1	1	1	0	1	0	1	1	1	1
Fetal|COL19A1	0	1	0	1	1	0	0	0	0	0	1
Fetal|COL1A1	1	1	1	1	1	1	1	1	1	1	1
Fetal|COL1A2	0	1	1	1	1	1	0	1	1	1	1
Fetal|COL20A1	0	0	0	0	1	0	0	0	0	0	0
Fetal|COL21A1	0	0	0	1	0	1	0	0	0	0	0
Fetal|COL22A1	0	0	0	0	0	0	0	0	0	0	0
Fetal|COL24A1	0	0	0	0	0	0	0	0	0	0	0
Fetal|COL26A1	1	1	0	1	0	1	1	1	1	1	1
Fetal|COL27A1	0	1	0	1	1	0	0	0	0	0	1
Fetal|COL28A1	0	0	0	1	0	0	0	0	0	0	0
Fetal|COL2A1	0	1	0	0	0	1	0	0	0	0	0
Fetal|COL3A1	1	1	1	1	1	1	1	1	1	1	1
Fetal|COL4A1	1	1	1	1	1	1	1	1	1	1	1
Fetal|COL4A2	1	1	1	1	1	1	1	1	1	1	1
Fetal|COL4A3	0	0	0	0	0	0	0	0	0	0	0
Fetal|COL4A4	0	0	0	0	1	0	0	0	0	0	0
Fetal|COL4A5	0	1	0	1	1	1	0	1	1	1	1
Fetal|COL4A6	0	1	0	1	1	1	0	1	1	1	1
Fetal|COL5A1	1	1	0	1	1	1	1	1	1	1	1
Fetal|COL5A2	1	1	1	1	1	1	1	1	1	1	1
Fetal|COL5A3	0	0	0	1	1	0	0	0	0	0	1
Fetal|COL6A1	1	1	0	1	1	1	1	1	1	1	1
Fetal|COL6A2	0	1	1	1	0	1	0	1	1	1	1
Fetal|COL6A3	1	1	0	1	1	1	1	1	1	1	1
Fetal|COL6A5	0	0	0	0	0	0	0	0	0	0	0
Fetal|COL6A6	0	0	1	1	1	1	0	1	1	1	1
Fetal|COL7A1	0	0	0	1	0	0	0	0	0	0	0
Fetal|COL8A1	1	0	0	0	1	1	1	1	0	0	0
Fetal|COL8A2	0	1	0	1	1	1	0	1	1	1	1
Fetal|COL9A1	0	0	0	0	0	0	0	0	0	0	0
Fetal|COL9A2	0	1	0	0	0	0	0	0	0	0	0
Fetal|COL9A3	0	0	0	1	1	0	0	0	0	0	1
Fetal|CORT	0	0	0	0	0	0	0	0	0	0	0
Fetal|CRH	0	0	0	1	1	1	0	1	1	0	1
Fetal|CRLF2	0	1	0	0	1	0	0	0	0	0	0
Fetal|CRTAM	0	0	0	0	0	0	0	0	0	0	0
Fetal|CSF1	0	1	0	1	1	1	0	1	1	1	1
Fetal|CSF2	0	0	0	0	0	0	0	0	0	0	0
Fetal|CSF3	0	0	0	0	0	0	0	0	0	0	0
Fetal|CSH1	0	0	0	1	0	0	0	0	0	0	0
Fetal|CSH2	0	0	0	1	0	0	0	0	0	0	0
Fetal|CSPG4	1	1	1	1	0	1	1	1	1	1	1
Fetal|CTSG	0	0	0	0	0	0	0	0	0	0	0
Fetal|CX3CL1	0	1	1	0	1	0	0	0	0	1	0
Fetal|CXCL1	0	0	0	0	0	0	0	0	0	0	0
Fetal|CXCL10	0	1	0	0	0	1	0	0	0	0	0
Fetal|CXCL11	0	0	0	0	0	0	0	0	0	0	0
Fetal|CXCL12	0	1	1	1	1	1	0	1	1	1	1
Fetal|CXCL13	0	0	0	0	0	0	0	0	0	0	0
Fetal|CXCL14	0	0	1	1	0	0	0	0	0	0	0
Fetal|CXCL16	1	1	1	1	1	1	1	1	1	1	1
Fetal|CXCL2	1	1	1	0	1	1	1	1	1	1	1
Fetal|CXCL3	0	1	0	0	0	0	0	0	0	0	0
Fetal|CXCL5	0	0	1	0	0	0	0	0	0	0	0
Fetal|CXCL6	0	0	0	0	0	0	0	0	0	0	0
Fetal|CXCL8	0	0	1	1	1	0	0	0	0	0	1
Fetal|CXCL9	1	0	0	0	0	0	0	0	0	0	0
Fetal|CYP11A1	0	1	0	1	0	1	0	1	1	1	1
Fetal|CYP11B1	0	0	0	0	0	0	0	0	0	0	0
Fetal|CYP11B2	0	0	0	0	0	0	0	0	0	0	0
Fetal|CYP17A1	0	1	0	0	0	0	0	0	0	0	0
Fetal|CYP19A1	0	0	0	1	0	1	0	0	0	0	0
Fetal|CYP21A2	0	0	0	0	0	0	0	0	0	0	0
Fetal|CYP27B1	0	0	0	0	0	0	0	0	0	0	0
Fetal|CYP3A4	0	0	0	0	0	0	0	0	0	0	0
Fetal|DAG1	1	1	1	1	1	1	1	1	1	1	1
Fetal|DAGLA	0	0	0	0	0	0	0	0	0	0	0
Fetal|DAGLB	1	1	1	1	1	1	1	1	1	1	1
Fetal|DBH	0	0	0	0	0	0	0	0	0	0	0
Fetal|DDC	0	1	0	0	1	0	0	0	0	0	0
Fetal|DHCR24	0	1	1	1	1	1	0	1	1	1	1
Fetal|DHCR7	0	1	1	1	1	1	0	1	1	1	1
Fetal|DHH	0	1	0	0	0	1	0	0	0	0	0
Fetal|DHRS9	0	1	1	1	1	0	0	0	1	1	1
Fetal|DIO3	0	1	0	1	0	0	0	0	0	0	0
Fetal|DKK1	0	1	0	1	1	0	0	0	0	0	1
Fetal|DKK2	1	1	1	0	0	0	0	0	0	1	0
Fetal|DLK1	0	1	0	1	1	1	0	1	1	1	1
Fetal|DLL1	1	1	0	0	0	1	1	1	0	0	0
Fetal|DLL3	0	0	0	0	1	0	0	0	0	0	0
Fetal|DLL4	1	1	0	1	1	1	1	1	1	1	1
Fetal|DPEP1	1	0	1	0	0	0	0	0	0	0	0
Fetal|DPEP2	0	0	0	1	1	1	0	1	1	0	1
Fetal|DPEP3	0	0	0	0	1	0	0	0	0	0	0
Fetal|DSC1	0	0	0	0	0	0	0	0	0	0	0
Fetal|DSC2	1	1	1	1	1	1	1	1	1	1	1
Fetal|DSG1	0	0	0	0	0	0	0	0	0	0	0
Fetal|DSG2	1	1	1	1	1	1	1	1	1	1	1
Fetal|EBI3	0	1	0	1	0	0	0	0	0	0	0
Fetal|EDN1	1	1	0	1	0	1	1	1	1	1	1
Fetal|EDN2	0	0	1	0	0	0	0	0	0	0	0
Fetal|EDN3	0	0	0	0	0	0	0	0	0	0	0
Fetal|EFNA1	1	1	1	1	1	1	1	1	1	1	1
Fetal|EFNA2	0	0	0	0	0	0	0	0	0	0	0
Fetal|EFNA3	0	0	0	1	0	0	0	0	0	0	0
Fetal|EFNA4	0	0	1	1	0	0	0	0	0	0	0
Fetal|EFNA5	1	1	0	1	1	1	1	1	1	1	1
Fetal|EFNB1	1	1	1	1	1	1	1	1	1	1	1
Fetal|EFNB2	1	1	1	1	1	1	1	1	1	1	1
Fetal|EFNB3	0	0	0	0	0	1	0	0	0	0	0
Fetal|EGF	0	0	0	0	1	0	0	0	0	0	0
Fetal|ENTPD1	1	1	1	1	0	1	1	1	1	1	1
Fetal|EPGN	0	0	0	0	1	0	0	0	0	0	0
Fetal|EPO	0	0	0	0	0	0	0	0	0	0	0
Fetal|EREG	0	0	1	0	0	0	0	0	0	0	0
Fetal|ERVH48-1	0	0	0	1	0	0	0	0	0	0	0
Fetal|ESAM	1	1	0	1	1	1	1	1	1	1	1
Fetal|F10	0	0	0	1	0	1	0	0	0	0	0
Fetal|F11R	1	1	1	1	1	1	1	1	1	1	1
Fetal|F2	0	1	1	0	0	1	0	1	1	1	0
Fetal|FASLG	0	0	0	0	0	0	0	0	0	0	0
Fetal|FBN1	1	1	1	1	1	1	1	1	1	1	1
Fetal|FCER2	0	0	0	0	0	0	0	0	0	0	0
Fetal|FDX1	1	1	1	1	1	1	1	1	1	1	1
Fetal|FDX2	0	1	1	0	1	1	0	1	1	1	1
Fetal|FDXR	0	1	1	1	1	1	0	1	1	1	1
Fetal|FGA	1	1	0	0	0	1	1	1	0	0	0
Fetal|FGB	1	1	0	1	0	1	1	1	1	1	1
Fetal|FGF1	1	0	0	1	1	0	0	0	0	0	1
Fetal|FGF10	0	0	1	0	0	0	0	0	0	0	0
Fetal|FGF17	0	0	0	0	0	0	0	0	0	0	0
Fetal|FGF19	0	0	0	0	0	1	0	0	0	0	0
Fetal|FGF2	0	0	0	0	0	0	0	0	0	0	0
Fetal|FGF20	0	0	0	0	0	0	0	0	0	0	0
Fetal|FGF21	0	0	0	0	0	0	0	0	0	0	0
Fetal|FGF22	0	0	0	0	0	0	0	0	0	0	0
Fetal|FGF23	0	0	0	0	0	0	0	0	0	0	0
Fetal|FGF3	0	0	0	0	0	0	0	0	0	0	0
Fetal|FGF4	0	0	0	0	0	0	0	0	0	0	0
Fetal|FGF5	0	0	0	0	0	0	0	0	0	0	0
Fetal|FGF6	0	0	0	0	0	0	0	0	0	0	0
Fetal|FGF7	0	1	1	0	1	0	0	0	0	1	0
Fetal|FGF8	0	0	0	0	0	0	0	0	0	0	0
Fetal|FGF9	0	0	0	0	0	0	0	0	0	0	0
Fetal|FGFR4	0	1	0	0	0	1	0	0	0	0	0
Fetal|FGG	1	1	0	0	0	1	1	1	0	0	0
Fetal|FGL1	0	0	0	1	1	0	0	0	0	0	1
Fetal|FLRT1	0	1	0	0	0	0	0	0	0	0	0
Fetal|FLRT2	0	1	1	1	1	1	0	1	1	1	1
Fetal|FLRT3	1	1	0	0	0	1	1	1	0	0	0
Fetal|FLT3LG	0	0	0	0	0	0	0	0	0	0	0
Fetal|FN1	1	1	1	1	1	1	1	1	1	1	1
Fetal|FTH1	1	1	1	1	1	1	1	1	1	1	1
Fetal|FTL	1	1	1	1	0	1	1	1	1	1	1
Fetal|GAD1	0	0	0	0	1	0	0	0	0	0	0
Fetal|GAD2	0	0	0	0	0	0	0	0	0	0	0
Fetal|GAL	0	0	0	0	1	1	0	0	0	0	0
Fetal|GALP	0	0	0	0	0	1	0	0	0	0	0
Fetal|GAS6	1	1	1	1	1	1	1	1	1	1	1
Fetal|GAST	0	0	0	0	0	0	0	0	0	0	0
Fetal|GCG	0	0	0	0	0	0	0	0	0	0	0
Fetal|GDF1	0	0	0	0	0	0	0	0	0	0	0
Fetal|GDF10	0	0	0	0	0	0	0	0	0	0	0
Fetal|GDF11	0	1	0	0	0	0	0	0	0	0	0
Fetal|GDF15	0	0	1	1	1	0	0	0	0	0	1
Fetal|GDF2	0	0	0	0	0	0	0	0	0	0	0
Fetal|GDF3	0	0	1	0	0	0	0	0	0	0	0
Fetal|GDF5	0	0	0	0	0	0	0	0	0	0	0
Fetal|GDF6	0	0	0	0	0	0	0	0	0	0	0
Fetal|GDF7	0	0	0	0	0	0	0	0	0	0	0
Fetal|GDF9	0	1	0	0	0	0	0	0	0	0	0
Fetal|GDNF	0	0	0	0	0	0	0	0	0	0	0
Fetal|GGT1	0	1	1	1	1	0	0	0	1	1	1
Fetal|GGT5	1	0	0	0	1	0	0	0	0	0	0
Fetal|GH1	0	0	0	0	1	0	0	0	0	0	0
Fetal|GH2	0	0	0	1	1	0	0	0	0	0	1
Fetal|GHRH	0	1	0	0	0	0	0	0	0	0	0
Fetal|GHRL	0	0	0	0	0	0	0	0	0	0	0
Fetal|GIP	0	0	0	0	0	0	0	0	0	0	0
Fetal|GJA1	1	1	1	1	1	1	1	1	1	1	1
Fetal|GJA3	0	0	0	0	0	0	0	0	0	0	0
Fetal|GJA5	0	1	0	1	0	1	0	1	1	1	1
Fetal|GJC1	0	1	0	1	0	1	0	1	1	1	1
Fetal|GLS	1	1	1	1	1	1	1	1	1	1	1
Fetal|GLS2	0	1	0	0	0	0	0	0	0	0	0
Fetal|GNRH1	0	0	0	0	0	0	0	0	0	0	0
Fetal|GNRH2	0	0	0	0	0	0	0	0	0	0	0
Fetal|GP1BA	0	0	0	0	0	1	0	0	0	0	0
Fetal|GPHA2	0	0	0	0	0	0	0	0	0	0	0
Fetal|GPHB5	0	0	0	0	0	0	0	0	0	0	0
Fetal|GPI	1	1	1	1	1	1	1	1	1	1	1
Fetal|GRP	0	0	0	0	0	0	0	0	0	0	0
Fetal|HBEGF	1	1	1	1	1	0	1	1	1	1	1
Fetal|HCRT	0	0	0	0	0	0	0	0	0	0	0
Fetal|HDC	0	1	0	0	0	0	0	0	0	0	0
Fetal|HDGF	1	1	1	1	1	1	1	1	1	1	1
Fetal|HEBP1	0	1	1	1	1	1	0	1	1	1	1
Fetal|HFE	1	1	0	0	1	1	1	1	1	1	1
Fetal|HGF	0	1	0	1	1	1	0	1	1	1	1
Fetal|HLA-A	1	1	1	1	1	1	1	1	1	1	1
Fetal|HLA-B	0	1	1	1	0	1	0	1	1	1	1
Fetal|HLA-C	1	1	1	1	1	1	1	1	1	1	1
Fetal|HLA-E	0	0	0	1	1	0	0	0	0	0	1
Fetal|HLA-F	0	0	0	1	0	0	0	0	0	0	0
Fetal|HLA-G	0	0	0	1	0	1	0	0	0	0	0
Fetal|HSD17B1	0	0	1	1	1	1	0	1	1	1	1
Fetal|HSD17B12	1	1	1	1	1	1	1	1	1	1	1
Fetal|HSD17B3	0	0	1	0	0	0	0	0	0	0	0
Fetal|HSD17B6	0	0	0	0	1	0	0	0	0	0	0
Fetal|HSD3B1	0	0	0	1	1	1	0	1	1	0	1
Fetal|IAPP	0	0	0	0	0	0	0	0	0	0	0
Fetal|ICAM1	0	1	0	1	1	0	0	0	0	0	1
Fetal|ICAM2	0	1	0	1	1	1	0	1	1	1	1
Fetal|ICAM3	1	0	0	1	0	1	1	1	0	0	0
Fetal|ICAM4	0	0	0	0	1	1	0	0	0	0	0
Fetal|ICOSLG	0	0	0	0	0	1	0	0	0	0	0
Fetal|IFNA1	0	0	0	0	0	0	0	0	0	0	0
Fetal|IFNA14	0	0	0	0	0	0	0	0	0	0	0
Fetal|IFNA16	0	0	0	0	0	0	0	0	0	0	0
Fetal|IFNA17	0	0	0	0	0	0	0	0	0	0	0
Fetal|IFNA4	0	0	0	0	0	0	0	0	0	0	0
Fetal|IFNA5	0	0	0	0	0	0	0	0	0	0	0
Fetal|IFNA6	0	0	0	0	0	0	0	0	0	0	0
Fetal|IFNB1	0	0	0	0	0	0	0	0	0	0	0
Fetal|IFNE	0	0	0	0	0	0	0	0	0	0	0
Fetal|IFNG	0	0	0	0	0	0	0	0	0	0	0
Fetal|IFNK	0	0	0	0	0	1	0	0	0	0	0
Fetal|IFNL1	0	0	0	0	0	0	0	0	0	0	0
Fetal|IFNL2	0	0	0	0	0	0	0	0	0	0	0
Fetal|IFNL3	0	0	0	0	0	0	0	0	0	0	0
Fetal|IFNW1	0	0	0	0	0	0	0	0	0	0	0
Fetal|IGF1	1	1	1	1	1	1	1	1	1	1	1
Fetal|IGF2	0	1	1	1	1	1	0	1	1	1	1
Fetal|IGFBP1	0	0	0	1	1	0	0	0	0	0	1
Fetal|IGFBP3	1	1	1	1	1	1	1	1	1	1	1
Fetal|IGFL1	0	0	0	0	0	0	0	0	0	0	0
Fetal|IGFL2	0	0	0	0	0	0	0	0	0	0	0
Fetal|IGFL3	0	0	0	0	0	0	0	0	0	0	0
Fetal|IHH	0	1	0	0	0	1	0	0	0	0	0
Fetal|IL10	0	0	0	0	0	0	0	0	0	0	0
Fetal|IL11	0	0	0	0	0	0	0	0	0	0	0
Fetal|IL12A	0	1	0	0	0	0	0	0	0	0	0
Fetal|IL12B	0	0	0	0	0	0	0	0	0	0	0
Fetal|IL13	0	0	0	0	0	0	0	0	0	0	0
Fetal|IL15	0	1	0	0	0	1	0	0	0	0	0
Fetal|IL15RA	0	0	0	0	1	0	0	0	0	0	0
Fetal|IL16	1	1	1	0	0	1	1	1	1	1	0
Fetal|IL17A	0	0	0	0	0	0	0	0	0	0	0
Fetal|IL17C	0	0	0	0	0	0	0	0	0	0	0
Fetal|IL17F	0	0	0	0	0	0	0	0	0	0	0
Fetal|IL18	0	1	1	0	1	1	0	1	1	1	1
Fetal|IL19	0	0	0	0	0	0	0	0	0	0	0
Fetal|IL1A	1	0	0	0	0	1	1	1	0	0	0
Fetal|IL1B	0	1	1	0	1	1	0	1	1	1	1
Fetal|IL1F10	0	0	0	0	0	0	0	0	0	0	0
Fetal|IL1RAP	0	1	1	1	1	1	0	1	1	1	1
Fetal|IL2	0	0	0	0	0	0	0	0	0	0	0
Fetal|IL20	0	0	0	0	0	0	0	0	0	0	0
Fetal|IL21	0	0	0	0	0	0	0	0	0	0	0
Fetal|IL22	0	0	0	0	0	0	0	0	0	0	0
Fetal|IL23A	0	0	0	0	0	0	0	0	0	0	0
Fetal|IL24	0	0	0	0	0	0	0	0	0	0	0
Fetal|IL25	0	0	0	0	0	0	0	0	0	0	0
Fetal|IL26	0	0	0	0	0	0	0	0	0	0	0
Fetal|IL27	0	0	0	0	0	1	0	0	0	0	0
Fetal|IL3	0	0	0	0	0	0	0	0	0	0	0
Fetal|IL33	0	0	0	1	0	0	0	0	0	0	0
Fetal|IL34	0	0	1	0	1	0	0	0	0	0	0
Fetal|IL36A	0	0	0	0	0	0	0	0	0	0	0
Fetal|IL36B	0	0	1	0	0	0	0	0	0	0	0
Fetal|IL36G	0	0	0	0	0	0	0	0	0	0	0
Fetal|IL36RN	0	0	0	0	0	0	0	0	0	0	0
Fetal|IL37	0	0	0	0	0	0	0	0	0	0	0
Fetal|IL4	0	0	0	0	0	0	0	0	0	0	0
Fetal|IL5	0	0	0	0	0	0	0	0	0	0	0
Fetal|IL6	1	0	0	0	1	0	0	0	0	0	0
Fetal|IL7	0	0	0	1	0	1	0	0	0	0	0
Fetal|IL9	0	0	0	0	0	0	0	0	0	0	0
Fetal|INHA	0	0	1	1	1	0	0	0	0	0	1
Fetal|INHBA	0	0	0	1	1	1	0	1	1	0	1
Fetal|INHBB	0	1	1	0	0	0	0	0	0	1	0
Fetal|INHBC	0	0	0	0	0	0	0	0	0	0	0
Fetal|INHBE	0	0	0	0	0	0	0	0	0	0	0
Fetal|INS	0	0	0	0	0	0	0	0	0	0	0
Fetal|INSL3	0	0	0	0	0	0	0	0	0	0	0
Fetal|INSL5	0	0	0	0	0	0	0	0	0	0	0
Fetal|ITGAV	1	1	1	1	1	1	1	1	1	1	1
Fetal|ITGB1	1	1	1	1	1	1	1	1	1	1	1
Fetal|ITGB3	1	1	1	0	0	1	1	1	1	1	0
Fetal|ITGB5	1	1	1	1	1	1	1	1	1	1	1
Fetal|JAG1	1	1	1	1	1	1	1	1	1	1	1
Fetal|JAG2	1	1	0	1	0	1	1	1	1	1	1
Fetal|JAM2	0	1	0	1	1	1	0	1	1	1	1
Fetal|JAM3	1	1	1	1	1	1	1	1	1	1	1
Fetal|KISS1	0	0	0	1	1	0	0	0	0	0	1
Fetal|KITLG	0	1	1	1	1	1	0	1	1	1	1
Fetal|KLRB1	0	0	0	0	0	0	0	0	0	0	0
Fetal|KNG1	0	1	0	0	0	1	0	0	0	0	0
Fetal|L1CAM	0	0	0	0	0	0	0	0	0	0	0
Fetal|LAIR1	0	1	0	1	0	1	0	1	1	1	1
Fetal|LAMA2	0	1	0	1	1	1	0	1	1	1	1
Fetal|LAMA3	0	1	1	1	1	1	0	1	1	1	1
Fetal|LAMC1	1	1	1	1	1	1	1	1	1	1	1
Fetal|LCK	0	1	0	0	0	0	0	0	0	0	0
Fetal|LCN2	0	0	1	0	0	1	0	0	0	0	0
Fetal|LEP	0	0	1	1	1	1	0	1	1	1	1
Fetal|LGALS3	1	1	1	1	1	1	1	1	1	1	1
Fetal|LGALS9	0	0	0	1	1	1	0	1	1	0	1
Fetal|LHB	0	0	0	1	0	0	0	0	0	0	0
Fetal|LIF	0	1	0	0	0	0	0	0	0	0	0
Fetal|LIPA	0	1	1	1	1	1	0	1	1	1	1
Fetal|LPAR1	1	1	1	1	1	1	1	1	1	1	1
Fetal|LPAR2	0	1	0	1	0	1	0	1	1	1	1
Fetal|LPAR3	0	1	0	0	0	0	0	0	0	0	0
Fetal|LRFN4	0	0	0	0	1	0	0	0	0	0	0
Fetal|LRFN5	0	0	0	0	1	0	0	0	0	0	0
Fetal|LRPAP1	1	1	1	1	1	1	1	1	1	1	1
Fetal|LRRC4B	0	0	0	0	0	0	0	0	0	0	0
Fetal|LRRC4C	0	0	0	0	0	0	0	0	0	0	0
Fetal|LRRTM1	0	0	0	0	0	0	0	0	0	0	0
Fetal|LRRTM2	0	0	0	0	0	0	0	0	0	0	0
Fetal|LRRTM3	0	0	0	0	0	0	0	0	0	0	0
Fetal|LRRTM4	0	0	0	0	0	0	0	0	0	0	0
Fetal|LTA	0	0	0	0	0	0	0	0	0	0	0
Fetal|LTA4H	1	1	1	1	0	1	1	1	1	1	1
Fetal|LTB	0	1	1	0	0	1	0	1	1	1	0
Fetal|LTC4S	0	1	0	1	1	1	0	1	1	1	1
Fetal|MADCAM1	0	0	0	0	0	0	0	0	0	0	0
Fetal|MDK	0	1	1	1	1	1	0	1	1	1	1
Fetal|MICA	0	0	0	0	0	0	0	0	0	0	0
Fetal|MICB	0	0	0	0	1	0	0	0	0	0	0
Fetal|MLN	0	0	0	0	0	0	0	0	0	0	0
Fetal|MMP2	1	1	1	1	1	1	1	1	1	1	1
Fetal|MPZL1	0	1	1	1	1	0	0	0	1	1	1
Fetal|MST1	0	0	0	1	0	0	0	0	0	0	0
Fetal|MSTN	0	1	0	0	0	0	0	0	0	0	0
Fetal|NCAM1	0	1	0	1	1	1	0	1	1	1	1
Fetal|NCR3LG1	1	0	0	0	0	0	0	0	0	0	0
Fetal|NDP	0	0	0	0	0	0	0	0	0	0	0
Fetal|NECTIN1	0	1	0	0	0	1	0	0	0	0	0
Fetal|NECTIN2	0	1	1	1	1	1	0	1	1	1	1
Fetal|NECTIN3	1	1	1	1	1	1	1	1	1	1	1
Fetal|NELL2	0	0	0	0	0	1	0	0	0	0	0
Fetal|NGF	0	0	0	0	1	0	0	0	0	0	0
Fetal|NLGN1	0	0	1	1	1	0	0	0	0	0	1
Fetal|NLGN2	0	1	0	0	0	0	0	0	0	0	0
Fetal|NLGN3	0	0	1	0	1	0	0	0	0	0	0
Fetal|NLGN4X	0	0	0	0	0	0	0	0	0	0	0
Fetal|NLGN4Y	0	0	0	0	0	0	0	0	0	0	0
Fetal|NMB	0	1	1	0	0	1	0	1	1	1	0
Fetal|NMS	0	0	0	0	0	0	0	0	0	0	0
Fetal|NMU	0	0	0	0	0	0	0	0	0	0	0
Fetal|NODAL	0	0	0	0	0	0	0	0	0	0	0
Fetal|NPB	0	0	0	0	0	1	0	0	0	0	0
Fetal|NPFF	0	0	0	0	0	1	0	0	0	0	0
Fetal|NPPA	0	0	0	0	0	0	0	0	0	0	0
Fetal|NPS	0	0	0	0	0	0	0	0	0	0	0
Fetal|NPW	0	0	0	1	0	0	0	0	0	0	0
Fetal|NPY	0	0	1	0	1	0	0	0	0	0	0
Fetal|NRG1	0	1	0	0	0	1	0	0	0	0	0
Fetal|NRG2	0	1	0	0	0	0	0	0	0	0	0
Fetal|NRG3	0	0	0	0	1	0	0	0	0	0	0
Fetal|NRG4	0	0	0	0	1	0	0	0	0	0	0
Fetal|NRTN	0	1	0	0	1	0	0	0	0	0	0
Fetal|NRXN1	1	0	1	0	0	0	0	0	0	0	0
Fetal|NRXN2	0	1	0	0	0	0	0	0	0	0	0
Fetal|NRXN3	1	1	0	1	0	0	0	0	0	0	0
Fetal|NSMF	0	1	0	0	0	0	0	0	0	0	0
Fetal|NT5E	1	1	0	1	0	1	1	1	1	1	1
Fetal|NTF3	1	0	0	0	0	0	0	0	0	0	0
Fetal|NTF4	0	0	0	0	0	0	0	0	0	0	0
Fetal|NTN1	0	1	0	0	0	0	0	0	0	0	0
Fetal|NTN4	1	1	1	1	0	1	1	1	1	1	1
Fetal|NTS	0	0	0	0	0	0	0	0	0	0	0
Fetal|NXNL1	0	0	0	0	0	0	0	0	0	0	0
Fetal|OMD	0	0	0	0	0	0	0	0	0	0	0
Fetal|OSM	0	1	1	0	0	0	0	0	0	1	0
Fetal|OXT	0	0	1	0	0	0	0	0	0	0	0
Fetal|PAEP	0	0	0	1	0	1	0	0	0	0	0
Fetal|PDCD1LG2	0	0	0	1	0	1	0	0	0	0	0
Fetal|PDGFA	1	1	0	1	1	1	1	1	1	1	1
Fetal|PDGFB	0	1	0	1	1	1	0	1	1	1	1
Fetal|PDGFC	1	1	1	1	1	1	1	1	1	1	1
Fetal|PDGFD	1	1	1	0	0	1	1	1	1	1	0
Fetal|PDYN	0	0	0	0	0	0	0	0	0	0	0
Fetal|PECAM1	1	1	1	1	1	1	1	1	1	1	1
Fetal|PENK	0	0	1	0	0	1	0	0	0	0	0
Fetal|PF4	0	1	0	0	0	0	0	0	0	0	0
Fetal|PGF	0	1	1	1	1	1	0	1	1	1	1
Fetal|PI16	0	1	0	0	1	0	0	0	0	0	0
Fetal|PLA2G2A	0	0	1	1	1	0	0	0	0	0	1
Fetal|PLAU	0	0	0	1	1	1	0	1	1	0	1
Fetal|PLAUR	0	1	1	1	1	1	0	1	1	1	1
Fetal|PLG	0	0	0	0	0	0	0	0	0	0	0
Fetal|PMCH	0	0	0	0	0	0	0	0	0	0	0
Fetal|PNMT	0	0	0	0	0	1	0	0	0	0	0
Fetal|PNOC	0	1	0	0	0	0	0	0	0	0	0
Fetal|PODXL	1	1	0	1	1	1	1	1	1	1	1
Fetal|PODXL2	0	1	0	0	1	0	0	0	0	0	0
Fetal|POMC	0	1	1	0	0	1	0	1	1	1	0
Fetal|PPBP	0	0	0	0	0	0	0	0	0	0	0
Fetal|PPIA	1	1	1	1	1	1	1	1	1	1	1
Fetal|PPY	0	0	0	0	0	0	0	0	0	0	0
Fetal|PRL	0	1	1	0	0	0	0	0	0	1	0
Fetal|PRLH	0	0	0	0	0	0	0	0	0	0	0
Fetal|PRNP	1	1	1	1	1	1	1	1	1	1	1
Fetal|PROC	0	1	0	0	0	1	0	0	0	0	0
Fetal|PROK1	0	0	0	0	0	0	0	0	0	0	0
Fetal|PROK2	0	0	1	0	0	0	0	0	0	0	0
Fetal|PRXL2B	1	1	1	0	0	1	1	1	1	1	0
Fetal|PSAP	0	1	1	1	1	1	0	1	1	1	1
Fetal|PSPN	0	0	0	0	0	0	0	0	0	0	0
Fetal|PTGDS	0	0	0	1	0	0	0	0	0	0	0
Fetal|PTGES	1	0	0	1	1	0	0	0	0	0	1
Fetal|PTGES2	0	1	1	1	0	1	0	1	1	1	1
Fetal|PTGES3	1	1	1	1	1	1	1	1	1	1	1
Fetal|PTGIS	1	1	0	0	0	1	1	1	0	0	0
Fetal|PTGR1	0	1	0	1	1	1	0	1	1	1	1
Fetal|PTH	0	0	0	0	0	0	0	0	0	0	0
Fetal|PTH2	0	0	1	0	0	0	0	0	0	0	0
Fetal|PTHLH	0	0	0	0	0	1	0	0	0	0	0
Fetal|PTN	0	1	1	1	1	1	0	1	1	1	1
Fetal|PTPRC	0	1	1	1	1	1	0	1	1	1	1
Fetal|PTPRD	1	1	0	1	1	1	1	1	1	1	1
Fetal|PTPRS	1	1	0	1	0	1	1	1	1	1	1
Fetal|PVR	0	0	0	1	1	0	0	0	0	0	1
Fetal|PYY	0	0	0	0	1	0	0	0	0	0	0
Fetal|QRFP	0	0	0	0	0	0	0	0	0	0	0
Fetal|RAET1E	0	0	0	0	0	0	0	0	0	0	0
Fetal|RAET1G	0	0	0	0	0	0	0	0	0	0	0
Fetal|RAET1L	0	0	0	0	0	0	0	0	0	0	0
Fetal|RARRES2	1	1	0	1	1	1	1	1	1	1	1
Fetal|RBP4	1	1	0	0	1	1	1	1	1	1	1
Fetal|RELN	0	1	0	0	1	0	0	0	0	0	0
Fetal|REN	0	0	1	1	1	0	0	0	0	0	1
Fetal|RLN1	0	0	0	0	0	0	0	0	0	0	0
Fetal|RLN2	1	0	0	0	0	1	1	1	0	0	0
Fetal|RLN3	0	0	0	0	0	0	0	0	0	0	0
Fetal|RNASET2	1	1	1	1	1	1	1	1	1	1	1
Fetal|RNLS	1	0	0	0	0	1	1	1	0	0	0
Fetal|RSPO1	0	0	0	0	0	0	0	0	0	0	0
Fetal|RSPO2	0	0	0	1	1	0	0	0	0	0	1
Fetal|RSPO3	0	1	0	1	1	0	0	0	0	0	1
Fetal|RSPO4	0	0	0	0	0	0	0	0	0	0	0
Fetal|RTN4R	0	0	0	1	1	1	0	1	1	0	1
Fetal|SAA1	0	0	0	1	0	1	0	0	0	0	0
Fetal|SCT	0	1	0	0	1	0	0	0	0	0	0
Fetal|SDC1	0	1	0	1	0	1	0	1	1	1	1
Fetal|SDC2	1	1	1	1	1	1	1	1	1	1	1
Fetal|SELE	0	0	0	0	0	0	0	0	0	0	0
Fetal|SELPLG	0	1	0	0	1	1	0	1	1	1	1
Fetal|SEMA3A	0	1	1	1	1	1	0	1	1	1	1
Fetal|SEMA3C	1	1	1	0	1	0	1	1	1	1	1
Fetal|SEMA3E	0	1	1	0	0	0	0	0	0	1	0
Fetal|SEMA3F	0	1	0	1	0	0	0	0	0	0	0
Fetal|SEMA4A	1	0	0	0	1	1	1	1	0	0	0
Fetal|SEMA4C	1	1	1	1	0	1	1	1	1	1	1
Fetal|SEMA4D	0	1	1	1	0	1	0	1	1	1	1
Fetal|SEMA4G	0	1	0	0	0	1	0	0	0	0	0
Fetal|SEMA5A	1	1	0	1	1	1	1	1	1	1	1
Fetal|SEMA6A	1	1	1	1	1	1	1	1	1	1	1
Fetal|SEMA6D	1	1	1	1	1	1	1	1	1	1	1
Fetal|SEMA7A	0	0	1	1	1	1	0	1	1	1	1
Fetal|SFTPD	0	0	0	0	0	0	0	0	0	0	0
Fetal|SHH	0	0	0	0	0	0	0	0	0	0	0
Fetal|SHMT1	1	1	0	1	1	1	1	1	1	1	1
Fetal|SHMT2	0	1	1	1	1	1	0	1	1	1	1
Fetal|SIGLEC15	0	0	0	0	0	0	0	0	0	0	0
Fetal|SLC10A4	0	0	0	0	0	0	0	0	0	0	0
Fetal|SLC17A6	0	0	0	0	0	0	0	0	0	0	0
Fetal|SLC17A7	0	0	0	0	0	0	0	0	0	0	0
Fetal|SLC17A8	0	0	0	0	0	0	0	0	0	0	0
Fetal|SLC18A1	0	0	1	0	0	0	0	0	0	0	0
Fetal|SLC18A2	0	1	0	0	0	0	0	0	0	0	0
Fetal|SLC18A3	0	0	0	1	0	0	0	0	0	0	0
Fetal|SLC1A1	0	0	1	0	0	0	0	0	0	0	0
Fetal|SLC1A2	1	1	0	1	0	0	0	0	0	0	0
Fetal|SLC1A3	1	1	1	1	1	1	1	1	1	1	1
Fetal|SLC1A6	0	0	0	0	0	0	0	0	0	0	0
Fetal|SLC1A7	0	0	0	0	0	0	0	0	0	0	0
Fetal|SLC29A1	1	1	0	1	1	1	1	1	1	1	1
Fetal|SLC29A2	0	1	0	1	0	0	0	0	0	0	0
Fetal|SLC29A3	0	1	1	1	1	1	0	1	1	1	1
Fetal|SLC29A4	0	0	0	0	0	0	0	0	0	0	0
Fetal|SLC32A1	0	0	0	0	0	0	0	0	0	0	0
Fetal|SLC5A7	0	0	0	0	0	0	0	0	0	0	0
Fetal|SLC6A1	0	0	0	0	0	0	0	0	0	0	0
Fetal|SLC6A11	0	0	0	1	0	0	0	0	0	0	0
Fetal|SLC6A12	0	0	0	0	1	0	0	0	0	0	0
Fetal|SLC6A13	0	1	0	0	1	0	0	0	0	0	0
Fetal|SLC6A2	0	1	0	1	1	0	0	0	0	0	1
Fetal|SLC6A3	0	0	0	0	0	0	0	0	0	0	0
Fetal|SLC6A4	0	0	0	1	1	0	0	0	0	0	1
Fetal|SLC6A5	0	0	0	0	0	0	0	0	0	0	0
Fetal|SLC6A6	1	1	1	1	1	1	1	1	1	1	1
Fetal|SLC6A8	0	1	0	1	1	1	0	1	1	1	1
Fetal|SLC6A9	1	0	0	0	1	1	1	1	0	0	0
Fetal|SLIT1	0	1	0	0	1	0	0	0	0	0	0
Fetal|SLIT2	1	1	1	1	1	1	1	1	1	1	1
Fetal|SLITRK1	0	0	0	0	0	0	0	0	0	0	0
Fetal|SLITRK2	0	0	0	0	0	0	0	0	0	0	0
Fetal|SLITRK3	0	0	0	0	0	0	0	0	0	0	0
Fetal|SLITRK4	1	0	0	0	0	0	0	0	0	0	0
Fetal|SLITRK5	0	0	0	0	0	0	0	0	0	0	0
Fetal|SLITRK6	0	0	0	0	0	0	0	0	0	0	0
Fetal|SOSTDC1	0	0	0	0	0	1	0	0	0	0	0
Fetal|SPN	0	1	0	0	1	0	0	0	0	0	0
Fetal|SPP1	0	1	1	1	1	1	0	1	1	1	1
Fetal|SPX	0	0	0	0	0	0	0	0	0	0	0
Fetal|SRD5A1	0	1	0	0	0	0	0	0	0	0	0
Fetal|SRD5A2	0	0	1	0	0	0	0	0	0	0	0
Fetal|SRD5A3	1	1	0	1	0	1	1	1	1	1	1
Fetal|SST	0	0	0	0	1	0	0	0	0	0	0
Fetal|SULT1A1	0	0	1	1	0	1	0	1	1	1	1
Fetal|SULT1E1	0	0	1	0	0	1	0	0	0	0	0
Fetal|SULT2A1	0	0	0	0	0	0	0	0	0	0	0
Fetal|TAC1	0	0	0	0	0	0	0	0	0	0	0
Fetal|TAC3	0	1	0	0	0	1	0	0	0	0	0
Fetal|TAFA1	0	0	0	0	0	0	0	0	0	0	0
Fetal|TAFA4	0	0	0	0	0	1	0	0	0	0	0
Fetal|TAFA5	0	0	0	0	0	0	0	0	0	0	0
Fetal|TAX1BP3	0	1	1	1	1	0	0	0	1	1	1
Fetal|TBXAS1	0	1	1	1	0	1	0	1	1	1	1
Fetal|TENM1	1	0	0	0	0	0	0	0	0	0	0
Fetal|TENM2	0	0	0	0	1	0	0	0	0	0	0
Fetal|TENM3	1	1	0	1	1	1	1	1	1	1	1
Fetal|TENM4	0	1	1	0	0	1	0	1	1	1	0
Fetal|TF	0	1	1	0	0	1	0	1	1	1	0
Fetal|TG	1	0	0	0	1	0	0	0	0	0	0
Fetal|TGFA	1	1	0	0	0	0	0	0	0	0	0
Fetal|TGFB1	1	1	1	1	1	1	1	1	1	1	1
Fetal|TGFB2	1	1	1	1	1	1	1	1	1	1	1
Fetal|TGFB3	1	1	0	1	1	1	1	1	1	1	1
Fetal|TGM2	1	1	1	1	1	1	1	1	1	1	1
Fetal|THBS1	1	1	0	1	1	1	1	1	1	1	1
Fetal|THBS2	1	1	0	0	0	0	0	0	0	0	0
Fetal|THPO	0	0	0	0	0	0	0	0	0	0	0
Fetal|THY1	1	0	0	1	1	1	1	1	1	0	1
Fetal|TNC	1	1	1	0	0	1	1	1	1	1	0
Fetal|TNF	0	1	0	0	1	1	0	1	1	1	1
Fetal|TNFSF10	0	0	1	1	1	1	0	1	1	1	1
Fetal|TNFSF11	0	0	0	0	0	0	0	0	0	0	0
Fetal|TNFSF12	0	1	0	0	1	1	0	1	1	1	1
Fetal|TNFSF13	0	0	0	0	1	0	0	0	0	0	0
Fetal|TNFSF13B	0	0	0	0	1	1	0	0	0	0	0
Fetal|TNFSF14	0	0	0	0	0	1	0	0	0	0	0
Fetal|TNFSF15	0	0	0	0	0	0	0	0	0	0	0
Fetal|TNFSF18	0	0	0	0	0	0	0	0	0	0	0
Fetal|TNFSF4	0	0	0	0	1	0	0	0	0	0	0
Fetal|TNFSF8	0	0	0	0	1	1	0	0	0	0	0
Fetal|TNFSF9	0	0	0	0	0	0	0	0	0	0	0
Fetal|TPH1	0	0	0	0	0	0	0	0	0	0	0
Fetal|TPH2	0	0	0	0	0	0	0	0	0	0	0
Fetal|TPO	0	0	0	0	0	0	0	0	0	0	0
Fetal|TRH	0	0	0	0	1	0	0	0	0	0	0
Fetal|TRO	0	1	0	0	1	0	0	0	0	0	0
Fetal|TROAP	0	1	0	1	1	0	0	0	0	0	1
Fetal|TSHB	0	0	0	0	0	0	0	0	0	0	0
Fetal|TSLP	0	0	0	0	0	0	0	0	0	0	0
Fetal|TULP1	0	1	0	0	0	0	0	0	0	0	0
Fetal|TYR	0	0	0	0	0	0	0	0	0	0	0
Fetal|UBASH3B	1	1	1	1	1	1	1	1	1	1	1
Fetal|UCN	0	0	0	0	0	1	0	0	0	0	0
Fetal|UCN2	0	0	0	0	0	0	0	0	0	0	0
Fetal|UCN3	0	0	0	0	0	0	0	0	0	0	0
Fetal|ULBP1	0	1	0	0	0	0	0	0	0	0	0
Fetal|ULBP2	0	0	0	0	0	0	0	0	0	0	0
Fetal|ULBP3	0	0	0	0	0	0	0	0	0	0	0
Fetal|UNC5A	0	1	0	0	0	0	0	0	0	0	0
Fetal|UTS2	0	0	0	0	0	0	0	0	0	0	0
Fetal|UTS2B	0	0	0	0	0	0	0	0	0	0	0
Fetal|VCAM1	0	1	0	1	1	1	0	1	1	1	1
Fetal|VEGFA	1	1	1	1	1	0	1	1	1	1	1
Fetal|VEGFB	0	1	1	1	1	1	0	1	1	1	1
Fetal|VEGFC	0	1	1	1	1	1	0	1	1	1	1
Fetal|VEGFD	0	0	0	0	0	0	0	0	0	0	0
Fetal|VIP	0	0	1	0	0	0	0	0	0	0	0
Fetal|VTN	1	0	0	1	1	1	1	1	1	0	1
Fetal|VWF	0	1	1	1	1	1	0	1	1	1	1
Fetal|WNT1	0	0	0	0	0	0	0	0	0	0	0
Fetal|WNT10A	0	0	0	0	0	0	0	0	0	0	0
Fetal|WNT11	0	0	0	0	0	1	0	0	0	0	0
Fetal|WNT16	0	0	0	0	0	0	0	0	0	0	0
Fetal|WNT2	0	1	0	1	1	0	0	0	0	0	1
Fetal|WNT2B	0	0	0	1	1	0	0	0	0	0	1
Fetal|WNT3	0	0	0	0	0	0	0	0	0	0	0
Fetal|WNT3A	0	0	0	1	1	0	0	0	0	0	1
Fetal|WNT4	1	1	0	0	1	1	1	1	1	1	1
Fetal|WNT5A	0	0	1	1	0	0	0	0	0	0	0
Fetal|WNT5B	1	1	0	0	1	0	0	0	0	0	0
Fetal|WNT6	1	0	0	1	0	0	0	0	0	0	0
Fetal|WNT7A	0	0	0	1	1	1	0	1	1	0	1
Fetal|WNT7B	0	1	1	0	0	0	0	0	0	1	0
Fetal|WNT8A	0	0	0	0	0	0	0	0	0	0	0
Fetal|WNT8B	0	0	0	0	0	0	0	0	0	0	0
Fetal|WNT9A	0	0	0	0	0	0	0	0	0	0	0
Fetal|WNT9B	0	0	0	0	0	0	0	0	0	0	0
Fetal|XCL1	0	0	0	0	0	1	0	0	0	0	0
Fetal|XCL2	0	0	0	0	0	0	0	0	0	0	0

## Sheet: Fetal Ls (zTPM REML)
Ancestral state reconstruction of fetal-maternal signaling. Continuous ancestral state reconstruction of ligand production by fetal cell types
Ligand	1 (Monodelphis domestica)	2 (Mus musculus)	3 (Cavia porcellus)	4 (Homo sapiens)	5 (Macaca fascicularis)	6 (Tenrec ecaudatus)	7 (Theria)	8 (Placentalia)	9 (Euarchontoglires)	10 (Rodentia)	11 (Catarrhini)
Fetal|ADCYAP1	-0.481791	-3	-3	-3	-3	-1.79754	-1.86013	-2.384	-2.55816	-2.70438	-2.91253
Fetal|ADIPOQ	-3	-3	-3	-3	-3	-2.51211	-2.90669	-2.87122	-2.90764	-2.9382	-2.98172
Fetal|ADM	-0.118392	-0.598054	1.67342	1.16985	0.692281	0.54748	0.376045	0.563964	0.603005	0.581387	0.866119
Fetal|ADM2	0.205789	-3	-3	-0.956881	-3	-3	-1.65073	-2.35632	-2.41763	-2.61035	-2.06539
Fetal|AGRN	1.16009	-0.346031	0.285999	-0.446794	-3	0.384947	0.162779	-0.216261	-0.363654	-0.253246	-1.45421
Fetal|AGT	0.0162489	0.549861	-3	-1.90325	-2.88772	1.01347	-0.567222	-0.788962	-1.05053	-1.10829	-2.12923
Fetal|AKR1B1	0.923857	0.127779	1.52676	1.52434	0.453541	0.505558	0.830855	0.795509	0.823586	0.824805	0.956205
Fetal|AKR1C3	-3	-2.31917	-0.686757	-0.885607	-0.570899	-0.135169	-1.63743	-1.11955	-1.13643	-1.25773	-0.809059
Fetal|AKR1D1	-0.118392	-2.02837	-0.974081	-1.88243	-2.58886	-0.54568	-0.95612	-1.27451	-1.42537	-1.45048	-2.07524
Fetal|ALB	-3	2.59442	-3	0.0404743	-3	-3	-1.98722	-1.6023	-1.35747	-0.975365	-1.45555
Fetal|ALCAM	1.13573	0.288762	0.628395	0.247047	-0.838543	1.11602	0.687968	0.517793	0.411937	0.427372	-0.15565
Fetal|ALDH1A1	0.995991	-1.02096	1.21716	0.159616	-1.31306	-1.27514	0.0336996	-0.332028	-0.290139	-0.161662	-0.519989
Fetal|ALDH1A2	-0.307933	-1.72129	1.26763	0.0293665	-1.59738	0.192569	-0.280093	-0.269501	-0.32326	-0.291352	-0.692794
Fetal|ALDH1A3	0.0469265	0.128264	0.077098	-0.99838	-0.403375	-1.69186	-0.410934	-0.584946	-0.485462	-0.290833	-0.658232
Fetal|ALOX12	1.29431	-0.845602	0.676376	-1.8563	-1.80681	-2.51328	-0.377506	-1.01291	-0.956831	-0.668197	-1.65839
Fetal|ALOX5	0.540136	-1.37898	0.538003	-0.0439553	-0.448863	-1.064	-0.163945	-0.431542	-0.407853	-0.412035	-0.278371
Fetal|ALOX5AP	0.263508	0.851327	0.861619	0.571331	0.729061	-0.983377	0.251751	0.247283	0.39515	0.547811	0.599705
Fetal|AMH	-3	-2.61319	-0.627548	-1.24235	-3	-0.205225	-1.94181	-1.53962	-1.62162	-1.62121	-2.02228
Fetal|ANGPT1	0.7991	0.386033	0.102078	-0.148083	-0.557176	-0.197473	0.2486	0.0393725	0.0267515	0.0986615	-0.277525
Fetal|ANGPT2	0.909237	-0.704715	0.578913	1.68783	0.157885	-0.253703	0.436136	0.256326	0.282524	0.168215	0.796094
Fetal|ANGPT4	-3	-2.08832	0.561529	0.146312	-2.24395	-0.439304	-1.56289	-1.01669	-0.978797	-0.907516	-1.03496
Fetal|ANXA1	1.83782	0.534827	1.74666	2.27937	1.65987	1.20188	1.55925	1.45338	1.46291	1.3563	1.86931
Fetal|APELA	-0.118392	-0.14928	-3	-0.472179	-1.41018	-2.89449	-1.1825	-1.58694	-1.50863	-1.53047	-1.05352
Fetal|APLN	-0.316658	-1.15185	0.024342	0.224088	-3	0.550674	-0.415406	-0.452933	-0.581634	-0.575717	-1.22833
Fetal|APLP2	1.86512	0.755144	0.702314	1.18203	1.14137	1.23206	1.31654	1.10804	1.05194	0.944985	1.13997
Fetal|APOA1	1.54805	3.16146	2.78748	-0.569091	-3	2.93645	1.56211	1.56747	1.40306	1.92307	-1.15351
Fetal|APOA2	1.72205	3.16327	-0.406345	-0.291585	-0.537052	2.34866	1.35302	1.21276	1.04782	1.15723	-0.124865
Fetal|APOB	1.9243	2.58335	-3	-3	-3	1.96281	0.455594	-0.102604	-0.46229	-0.378248	-2.49762
Fetal|APOE	1.92995	2.24124	2.00074	1.30728	2.12936	2.85444	2.11697	2.18805	2.12152	2.12134	1.79814
Fetal|APP	1.09109	1.04439	1.40857	1.2065	1.08203	1.33741	1.1834	1.21849	1.21104	1.21615	1.15748
Fetal|AREG	0.773121	-1.24411	0.501485	2.26014	1.66459	-1.62814	0.238071	0.0347152	0.19561	0.0080036	1.61261
Fetal|ARTN	-0.180559	-2.43015	-0.627548	-1.2495	-3	-3	-1.43449	-1.91106	-1.8734	-1.75938	-2.07499
Fetal|ASIP	-0.118392	-1.55175	-1.69405	-1.0377	-3	-1.98793	-1.22314	-1.64302	-1.68411	-1.66385	-1.95258
Fetal|ASMT	-0.118392	-3	-3	-0.597038	-2.54231	-2.29606	-1.5568	-2.10349	-2.18799	-2.4567	-1.69208
Fetal|AVP	0.356525	-3	-1.29113	-2.91661	-2.45686	-2.56361	-1.42265	-2.09886	-2.176	-2.16593	-2.58562
Fetal|B2M	1.60994	2.15308	2.02752	2.38852	2.11312	2.40292	2.00653	2.15727	2.1573	2.13512	2.23231
Fetal|BAG6	0.780592	-0.0841816	0.742855	0.0259527	0.0650202	0.101492	0.395735	0.249463	0.238512	0.268567	0.0836986
Fetal|BDNF	0.240984	-1.37372	-0.501259	-0.226059	-0.423423	-1.13575	-0.435059	-0.692003	-0.689023	-0.771246	-0.396857
Fetal|BMP10	-0.307933	-3	-3	-3	-3	-1.94999	-1.82647	-2.40363	-2.57224	-2.71379	-2.91532
Fetal|BMP15	-3	-3	-3	-3	-3	-3	-3	-3	-3	-3	-3
Fetal|BMP2	0.749342	-0.456485	1.46673	0.298597	0.617965	-0.893924	0.317005	0.152693	0.246802	0.332285	0.416414
Fetal|BMP4	0.641501	-0.176069	0.0745265	0.126989	0.0827377	1.46222	0.517837	0.470839	0.341749	0.211856	0.151758
Fetal|BMP5	0.0861436	-1.40834	-1.69405	0.82882	-3	-0.16515	-0.607448	-0.871059	-1.00835	-1.18799	-1.0703
Fetal|BMP6	0.821243	0.0546306	-0.186383	0.10036	0.31528	-0.35569	0.250387	0.0334217	0.0376796	0.00341029	0.174137
Fetal|BMP7	0.699751	-1.35051	-1.98005	0.377879	-0.338759	-0.977288	-0.364191	-0.768559	-0.82305	-1.10176	-0.147249
Fetal|BMP8A	0.410325	-0.429266	-3	-1.91902	-3	-0.852134	-0.92114	-1.42718	-1.59645	-1.63556	-2.28865
Fetal|BMPR1B	1.28492	0.353248	-1.30709	0.319047	-2.59748	-1.13515	-0.0900587	-0.612637	-0.652507	-0.594401	-1.04286
Fetal|BMPR2	1.54567	0.364891	0.759529	0.986271	1.69687	0.947206	1.13689	0.98152	0.955038	0.825043	1.26505
Fetal|BST2	-3	1.34704	-3	1.26667	0.700145	1.13701	-0.897891	-0.0989611	-0.0908413	-0.334283	0.770741
Fetal|BTC	-3	-1.72854	0.340326	-2.55776	-2.11829	-2.36914	-2.15498	-1.83381	-1.70579	-1.371	-2.21286
Fetal|BTLA	-3	-1.45737	-3	-0.944333	-1.27948	-3	-2.44613	-2.23562	-2.10173	-2.14374	-1.30786
Fetal|C10orf99	-3	-1.09352	-3	-3	-3	-2.05968	-2.57187	-2.40914	-2.4193	-2.29602	-2.88504
Fetal|C1QL1	-3	-2.38618	-1.98005	-1.09862	-0.554928	-3	-2.38096	-2.14568	-1.99603	-2.05794	-1.05825
Fetal|C1QL2	-3	-0.46961	-3	-3	-3	-3	-2.67047	-2.54522	-2.46556	-2.22374	-2.8942
Fetal|C1QL3	-3	-2.69656	-3	-2.20607	-1.80681	-2.89449	-2.75457	-2.66128	-2.6147	-2.692	-2.12686
Fetal|C1QL4	-3	-3	-3	-3	-1.88552	-1.01167	-2.51553	-2.33139	-2.4546	-2.63509	-2.44511
Fetal|C3	0.63848	0.442524	0.218871	-0.514421	0.482657	0.409265	0.392136	0.29851	0.266666	0.287855	0.0400526
Fetal|C4A	0.614861	-1.23273	-0.129608	-3	-1.40657	-0.127758	-0.391603	-0.774123	-0.92766	-0.84609	-1.95076
Fetal|C5	0.220785	-0.457358	-3	-1.12384	-1.14847	-2.0448	-0.974003	-1.42811	-1.44309	-1.5376	-1.19692
Fetal|CADM1	1.68825	-0.783247	1.4101	0.630071	0.534342	0.247902	0.847886	0.52849	0.499437	0.437882	0.56582
Fetal|CADM3	0.711244	-2.50626	-3	0.097955	-0.0510131	-0.652123	-0.580461	-1.0714	-1.21886	-1.72658	-0.222469
Fetal|CALCA	-3	-2.58053	-3	-3	-3	-3	-2.94537	-2.92461	-2.9114	-2.87131	-2.98246
Fetal|CALCB	-3	-3	-3	-1.3877	-0.248982	-2.89449	-2.57197	-2.40929	-2.31857	-2.54407	-1.11534
Fetal|CBLN1	-3	-1.61889	-3	-1.73616	-3	-3	-2.70201	-2.58875	-2.51671	-2.44812	-2.39751
Fetal|CBR1	0.590453	-0.573735	-0.311707	-0.0110167	-0.0326787	-0.885413	-0.0754124	-0.328488	-0.311066	-0.354634	-0.0791037
Fetal|CCK	-3	0.534828	-0.660557	-0.241958	-2.82307	-1.66359	-1.70502	-1.21284	-1.06133	-0.730915	-1.43923
Fetal|CCL1	-3	-2.90353	-3	-3	-1.75887	-1.61588	-2.60669	-2.4572	-2.52942	-2.66918	-2.40913
Fetal|CCL11	-3	-2.49156	-3	-3	-3	-3	-2.93378	-2.90862	-2.89261	-2.84402	-2.97874
Fetal|CCL13	0.101139	0.606941	-3	-0.0643353	-1.20757	-3	-0.967829	-1.37409	-1.25767	-1.23743	-0.759029
Fetal|CCL14	1.08177	-3	0.452325	-0.994919	-3	-0.134392	-0.340062	-0.88045	-1.07716	-1.14224	-1.81527
Fetal|CCL15	-3	-3	0.475037	-3	-3	-3	-2.54744	-2.37544	-2.26604	-1.93394	-2.8547
Fetal|CCL16	-3	-3	-3	-2.93865	-3	-2.17943	-2.83732	-2.77548	-2.83534	-2.88983	-2.9428
Fetal|CCL17	-0.307933	-2.11145	-0.660557	-2.9883	-3	-1.61588	-1.34109	-1.73376	-1.82542	-1.68001	-2.76278
Fetal|CCL18	-3	-3	-3	-0.764202	-1.12529	0.171087	-2.00925	-1.63269	-1.77647	-2.18136	-1.1094
Fetal|CCL19	-0.277255	-3	-3	-2.83676	-3	-1.82181	-1.77562	-2.3451	-2.52062	-2.67926	-2.83964
Fetal|CCL2	-3	-0.231966	0.811086	0.77706	1.27312	-0.748023	-0.959965	-0.184618	0.036338	0.120132	0.829351
Fetal|CCL20	0.220785	-3	0.162005	-1.95629	-3	-3	-1.32693	-1.91516	-1.9	-1.74083	-2.36369
Fetal|CCL21	0.312349	-2.61319	-3	1.43355	-1.18057	-1.53364	-0.887869	-1.34402	-1.41104	-1.87286	-0.177887
Fetal|CCL22	-0.890862	-1.6845	-1.10378	-3	-3	-3	-1.81967	-2.17268	-2.14227	-1.8947	-2.8302
Fetal|CCL23	-3	0.945398	-3	-1.25896	-0.235435	-3	-2.06503	-1.70967	-1.48366	-1.33264	-0.892991
Fetal|CCL24	-0.307933	-1.03949	-3	-3	0.211049	-2.0448	-1.28914	-1.66207	-1.68933	-1.79867	-1.45285
Fetal|CCL25	-3	-0.902219	-0.434631	-0.984395	-0.938668	-3	-2.01162	-1.63597	-1.39704	-1.15593	-1.04775
Fetal|CCL26	-3	-3	-3	-1.6585	-2.12415	-3	-2.79274	-2.71397	-2.66387	-2.7751	-2.04426
Fetal|CCL27	-0.385094	-2.30303	-0.152133	-2.16171	-3	-3	-1.51519	-1.9447	-1.90182	-1.6787	-2.44643
Fetal|CCL28	0.220785	-3	-3	-0.683237	-3	-1.36965	-1.3079	-1.88889	-2.06619	-2.37521	-1.88608
Fetal|CCL3	-3	-3	-3	1.65851	1.92476	-0.232001	-1.57479	-1.0331	-1.02314	-1.67733	1.2344
Fetal|CCL3L1	0.34043	1.18342	-3	-3	1.51805	-3	-0.825911	-1.2692	-1.14739	-1.06827	-0.821436
Fetal|CCL4	-0.118392	1.51145	0.768545	1.51034	2.09741	-3	0.0175786	0.0692515	0.450411	0.678608	1.53593
Fetal|CCL5	-3	0.795452	-0.434631	-0.174039	-0.555537	0.0842487	-1.08905	-0.362751	-0.273591	-0.123353	-0.346735
Fetal|CCL7	-3	0.170028	-0.0702956	-3	-1.57746	-0.232186	-1.54324	-0.989582	-0.971973	-0.633826	-2.02806
Fetal|CCL8	-0.686327	-2.646	-3	-1.05735	-0.0804206	-3	-1.66345	-2.03482	-1.99137	-2.26658	-0.850492
Fetal|CD160	-3	-2.80387	-3	-2.1926	-2.87932	-3	-2.8877	-2.84503	-2.81789	-2.8457	-2.59177
Fetal|CD177	-3	-2.30303	-3	-3	-2.94339	-3	-2.90394	-2.86743	-2.84421	-2.78044	-2.94646
Fetal|CD1B	-3	-3	-0.627548	-3	-1.59738	-2.84158	-2.52962	-2.35085	-2.25629	-2.10985	-2.2903
Fetal|CD1D	-3	-1.79893	-0.627548	-2.14815	-0.938668	-2.68336	-2.20175	-1.89835	-1.74366	-1.56813	-1.58305
Fetal|CD200	1.09109	-0.286657	0.65045	0.392945	0.278006	0.379623	0.576931	0.381515	0.343219	0.289834	0.337008
Fetal|CD226	-0.483957	-2.02892	0.78144	-1.34038	-1.44643	1.0535	-0.396318	-0.363008	-0.527652	-0.55945	-1.22201
Fetal|CD24	1.35988	0.0749657	-3	1.14872	0.285686	0.452871	0.331108	-0.0598956	-0.198957	-0.617096	0.535833
Fetal|CD248	-0.307933	0.0017983	-0.311707	0.637369	-3	0.0309401	-0.366552	-0.388829	-0.443957	-0.34832	-1.03534
Fetal|CD274	0.102769	-0.598058	0.739244	0.103054	0.127795	-1.52281	-0.214172	-0.334631	-0.214767	-0.120336	0.0500573
Fetal|CD276	0.535632	-1.36417	0.366883	0.630856	0.212159	-0.311668	0.0828369	-0.0892547	-0.0962985	-0.229443	0.318999
Fetal|CD320	-0.118392	0.596999	0.178284	-0.0170994	1.14545	-0.147407	0.135464	0.231948	0.296821	0.326875	0.511249
Fetal|CD34	0.946481	1.0605	1.47287	1.037	0.852303	1.02722	1.04498	1.08242	1.09647	1.1528	0.974705
Fetal|CD40LG	-0.890862	-3	-1.72584	-3	-3	-2.42602	-1.96222	-2.3694	-2.44283	-2.41639	-2.8897
Fetal|CD44	0.707347	0.545316	1.86806	0.681449	1.23627	0.839869	0.909774	0.986709	1.01963	1.08153	0.97089
Fetal|CD47	1.18225	0.850348	1.38102	0.433048	0.704521	0.92773	1.00154	0.93286	0.919941	0.984716	0.638301
Fetal|CD48	-3	0.0774114	0.743242	-0.984395	0.630806	0.200178	-0.971844	-0.201001	-0.0975215	0.0705354	-0.161101
Fetal|CD52	-3	-3	-3	-0.792119	0.302858	1.09326	-1.70198	-1.20864	-1.38961	-1.92252	-0.471298
Fetal|CD55	-0.233934	0.478798	1.42762	0.993155	1.48181	-0.660932	0.268681	0.459707	0.632816	0.73884	1.11778
Fetal|CD58	-0.333221	-3	-3	-0.422741	-0.0577163	-0.12299	-0.970235	-1.21234	-1.39174	-1.92395	-0.46819
Fetal|CD70	-0.686327	-1.56142	-0.627548	-1.8674	-3	-0.800936	-1.14123	-1.31412	-1.41024	-1.30575	-2.23109
Fetal|CD80	-0.0917634	-0.625615	-3	-1.87502	-0.547293	-1.47495	-1.01387	-1.36434	-1.42006	-1.55003	-1.25251
Fetal|CD86	-3	0.535315	0.275683	0.376552	1.31386	0.830859	-0.661404	0.227416	0.329709	0.354788	0.743153
Fetal|CD93	1.66626	1.10841	-0.627548	1.07453	1.14137	1.41814	1.14304	0.944185	0.847697	0.646739	1.05643
Fetal|CD96	-0.890862	-2.93493	-0.627548	-0.109082	-2.57996	-1.54087	-1.33192	-1.49955	-1.5276	-1.61154	-1.38076
Fetal|CD99	1.29403	-3	-3	1.11409	1.44221	-3	-0.648711	-1.38709	-1.3377	-1.88779	0.760299
Fetal|CDH1	0.991006	0.631018	1.23153	0.404907	0.386464	0.5481	0.779436	0.699025	0.701415	0.777479	0.456209
Fetal|CDH2	1.16936	0.231156	0.839733	-0.823897	-0.967841	1.41071	0.664315	0.472366	0.32111	0.392037	-0.654948
Fetal|CDH3	1.02569	0.633783	0.175861	-0.497548	-0.208775	-0.777021	0.261393	-0.02909	0.00404378	0.136669	-0.282447
Fetal|CDH5	1.03456	1.154	1.07202	1.00932	1.23067	1.16106	1.09516	1.11819	1.11755	1.11605	1.11951
Fetal|CDH6	1.3279	0.00530025	-0.645965	-0.422492	-1.27948	-0.778446	0.0883723	-0.382733	-0.42778	-0.392224	-0.767204
Fetal|CDH7	0.322483	-3	-0.373336	-1.91454	-3	-0.844656	-0.943747	-1.425	-1.59002	-1.622	-2.28559
Fetal|CDHR2	0.266272	-0.0551111	-0.660557	-1.46894	-3	-1.61588	-0.723796	-1.10009	-1.11193	-0.862384	-2.01224
Fetal|CEACAM1	0.783237	3.27805	0.703816	-0.508256	-0.699632	0.14435	0.716283	0.690823	0.751856	1.16189	-0.335541
Fetal|CEACAM5	-0.0220092	-3	-3	-3	-3	-3	-1.92401	-2.6469	-2.74673	-2.83055	-2.94986
Fetal|CEACAM6	-3	-3	-3	-1.8563	-0.65435	-3	-2.67385	-2.54988	-2.47104	-2.64608	-1.496
Fetal|CEACAM8	-3	3.37334	-3	-3	-3	-3	-2.16999	-1.85452	-1.65388	-1.0448	-2.73351
Fetal|CEL	0.0075237	-3	-3	-1.71127	-1.80681	-3	-1.68134	-2.32323	-2.36797	-2.57713	-1.87959
Fetal|CGA	-3	-3	-0.660557	3.65153	2.85274	-3	-1.52651	-0.966483	-0.61029	-1.01401	2.4875
Fetal|CGB1	-3	-3	-3	-1.80342	-3	-3	-2.88815	-2.84564	-2.8186	-2.87863	-2.48424
Fetal|CGB2	-3	-3	-3	-0.865765	-3	-3	-2.80051	-2.72469	-2.67647	-2.78353	-2.08009
Fetal|CGB3	-3	-3	-3	1.41905	-3	-3	-2.58694	-2.42995	-2.3301	-2.55178	-1.09527
Fetal|CGB7	-3	-3	-3	-0.481431	-3	-3	-2.76459	-2.67511	-2.61821	-2.74455	-1.91443
Fetal|CHAT	-3	-3	-3	-0.772057	-0.730892	-3	-2.57965	-2.41989	-2.31827	-2.54387	-1.06165
Fetal|CHL1	0.629856	-2.01986	-3	-2.36326	-3	-1.29428	-1.17506	-1.86105	-2.0648	-2.2121	-2.55952
Fetal|CLCF1	-3	-2.00861	-0.300515	-0.984395	-1.96529	0.340585	-1.59525	-1.06135	-1.12554	-1.13515	-1.40569
Fetal|CLEC2A	-3	-3	-3	-3	-3	-3	-3	-3	-3	-3	-3
Fetal|CLEC2B	-3	-3	-3	0.370857	0.0842066	-1.66359	-2.14101	-1.81454	-1.76842	-2.17598	-0.1676
Fetal|CLSTN1	1.27658	-0.666504	0.743597	0.035509	0.33719	0.0647705	0.518513	0.230396	0.193614	0.142299	0.187787
Fetal|CLSTN2	0.195496	0.305665	0.10495	-0.984395	0.13956	-0.45518	-0.0419235	-0.132158	-0.110904	-0.00626376	-0.360749
Fetal|CLSTN3	-0.686327	-2.08209	-3	0.016909	-1.77205	-0.959896	-1.2575	-1.47459	-1.57959	-1.89776	-1.01655
Fetal|CLU	0.680707	1.68972	1.76063	0.518796	1.36506	1.04829	1.07189	1.22057	1.27071	1.4211	1.00702
Fetal|CNTF	-3	-3	-0.119124	-3	-3	-2.51328	-2.53173	-2.35375	-2.29938	-2.05456	-2.8613
Fetal|CNTN1	0.308511	-1.99304	-1.98005	-1.76278	-1.83674	-2.94483	-1.30568	-1.91918	-1.91616	-1.93945	-1.8228
Fetal|COL10A1	-3	-1.09556	-0.224632	-1.46894	-3	-3	-2.24742	-1.96139	-1.77947	-1.40905	-2.1444
Fetal|COL11A1	0.141696	-0.0828788	-1.98005	0.224088	-0.394548	0.101492	-0.213989	-0.349173	-0.430294	-0.629234	-0.153541
Fetal|COL11A2	-3	-1.7341	-3	-2.55129	-0.259458	-0.751613	-2.10698	-1.76758	-1.82346	-2.00335	-1.48814
Fetal|COL12A1	1.41503	0.57553	0.283791	-0.266015	0.797754	0.435162	0.756119	0.50569	0.464844	0.453201	0.305259
Fetal|COL13A1	-0.686327	-0.636915	0.169268	-1.05945	-1.07886	-0.335386	-0.572909	-0.529804	-0.544805	-0.441895	-0.965351
Fetal|COL14A1	0.895278	0.609531	-0.119124	1.28844	0.673558	-0.0172355	0.567442	0.442842	0.473887	0.39821	0.880608
Fetal|COL15A1	-0.0548299	-0.796951	0.175861	1.1276	0.710928	1.19675	0.300056	0.434935	0.369449	0.144424	0.810419
Fetal|COL16A1	-0.100561	0.0791708	-0.0372866	6.73989e-05	0.562588	0.304315	0.0799169	0.148511	0.143204	0.102744	0.253983
Fetal|COL17A1	-3	-2.27502	-0.37979	-0.116916	0.494397	-2.37559	-1.84879	-1.41126	-1.20844	-1.24781	-0.0878547
Fetal|COL18A1	-3	1.03593	0.500562	0.767275	-3	0.764267	-0.946374	-0.165852	-0.124396	0.170997	-0.919987
Fetal|COL19A1	-0.890862	0.204697	-1.05288	-0.209681	-0.797813	-1.52787	-0.818755	-0.79135	-0.696926	-0.60664	-0.54199
Fetal|COL1A1	2.07157	2.87921	1.27277	2.58519	3.09012	2.37386	2.27376	2.3506	2.36294	2.26798	2.74367
Fetal|COL1A2	-3	2.79378	0.970274	2.43511	2.84967	1.84487	0.253099	1.48951	1.69031	1.75375	2.45391
Fetal|COL20A1	0.42695	-1.3432	-0.820131	-3	-1.27948	-2.51328	-1.00822	-1.55367	-1.54522	-1.39182	-2.02204
Fetal|COL21A1	0.0162489	-3	-1.30709	1.52716	-3	-0.20521	-0.731981	-1.01636	-1.17046	-1.49579	-0.822348
Fetal|COL22A1	-3	-2.71869	-0.382352	-2.85441	-3	-1.60174	-2.34141	-2.0911	-2.1009	-1.91877	-2.76363
Fetal|COL24A1	0.240984	-1.08185	-0.247048	-0.570949	-0.691071	-0.572304	-0.313428	-0.524142	-0.559861	-0.594471	-0.616926
Fetal|COL26A1	0.964824	0.416828	-1.30709	-0.0574648	-1.59738	-0.493366	-0.0163907	-0.389315	-0.450259	-0.448561	-0.752756
Fetal|COL27A1	0.357806	-0.515026	-0.233648	1.29845	-0.0380692	-0.901169	-0.0227779	-0.167425	-0.107255	-0.195639	0.4842
Fetal|COL28A1	-3	-2.61319	-1.69405	0.121314	-2.86381	-1.27514	-2.14514	-1.82024	-1.82208	-1.93179	-1.4605
Fetal|COL2A1	-0.808138	-0.401181	-0.233648	-0.814702	-3	-0.389646	-0.805776	-0.804876	-0.854886	-0.677026	-1.699
Fetal|COL3A1	2.1487	2.63199	1.48683	2.72221	3.06908	2.18956	2.27289	2.32009	2.34518	2.25061	2.78667
Fetal|COL4A1	1.87597	2.99714	1.07375	2.18222	1.38176	1.81951	1.88913	1.89414	1.90415	1.9476	1.80617
Fetal|COL4A2	1.61521	2.55848	1.0117	1.86732	1.96282	1.56189	1.70531	1.73956	1.76779	1.77351	1.88591
Fetal|COL4A3	-3	-2.61319	-0.820131	-1.46894	-2.88772	-1.34111	-2.19484	-1.88882	-1.89469	-1.83577	-2.12218
Fetal|COL4A4	-3	-2.61319	0.145275	-1.24235	-1.27948	-2.94483	-2.20434	-1.90194	-1.71626	-1.55666	-1.35106
Fetal|COL4A5	0.470808	0.408854	0.242133	0.62193	-0.0537374	0.82842	0.46645	0.464795	0.420518	0.389072	0.311103
Fetal|COL4A6	-3	0.184298	-0.168249	-0.0804028	-0.923918	0.409265	-1.09746	-0.374366	-0.326525	-0.215816	-0.467391
Fetal|COL5A1	1.84257	1.15323	-0.0983433	1.21766	1.39298	1.00943	1.24023	1.0113	0.966392	0.821134	1.23822
Fetal|COL5A2	1.3561	1.50196	1.02401	1.27257	1.48037	0.810536	1.2313	1.18387	1.21964	1.23399	1.34542
Fetal|COL5A3	-3	-1.08986	-3	0.468159	0.848741	-1.10724	-1.70528	-1.21319	-1.12898	-1.43209	0.304597
Fetal|COL6A1	0.997856	0.905566	0.120564	1.76183	1.85918	1.39539	1.09954	1.13819	1.11472	0.915618	1.67276
Fetal|COL6A2	-3	0.924279	0.743242	1.97978	-3	1.66277	-0.644097	0.251289	0.257212	0.448006	-0.358206
Fetal|COL6A3	0.993777	0.959638	-0.48786	1.65796	0.697509	1.4223	0.912722	0.881917	0.81053	0.620369	1.10504
Fetal|COL6A5	0.0902477	-3	-3	-2.52925	-1.67578	-2.51328	-1.62257	-2.27356	-2.37292	-2.58044	-2.15605
Fetal|COL6A6	-3	-1.52513	0.681469	-0.165095	0.224217	0.958428	-1.00498	-0.246739	-0.242918	-0.302127	-0.02438
Fetal|COL7A1	-3	-2.14529	-0.60926	-0.854992	-3	-1.82181	-2.15148	-1.82899	-1.76628	-1.63755	-1.89558
Fetal|COL8A1	0.570733	-1.78289	-0.627548	-0.60929	-0.202369	-0.10296	-0.203267	-0.49744	-0.603114	-0.802363	-0.444885
Fetal|COL8A2	-0.890862	-0.609973	-0.627548	-0.116512	-0.639314	0.274898	-0.501124	-0.352995	-0.399683	-0.472181	-0.382223
Fetal|COL9A1	0.400032	-1.49068	-1.05288	-1.94682	-0.739921	-0.616185	-0.555723	-0.918969	-1.02718	-1.10812	-1.28078
Fetal|COL9A2	0.166985	-0.553964	-3	-1.03842	-1.53205	-1.67847	-0.963829	-1.39361	-1.44391	-1.55413	-1.31665
Fetal|COL9A3	-0.118392	-1.58869	-0.406345	0.164554	-0.144899	-1.61588	-0.609833	-0.796609	-0.734408	-0.821476	-0.137507
Fetal|CORT	-0.566681	-3	-3	-2.75061	-1.58576	-1.53364	-1.68483	-2.10981	-2.26323	-2.50704	-2.187
Fetal|CRH	-3	-3	-3	0.538438	1.347	1.79096	-1.34656	-0.718133	-0.89751	-1.59327	0.578414
Fetal|CRLF2	-0.103397	0.350376	-3	-0.984395	1.1582	-3	-0.940001	-1.25796	-1.11009	-1.18114	-0.150063
Fetal|CRTAM	-0.566681	-2.61319	-3	-1.8563	-2.56853	-3	-1.92319	-2.43876	-2.47257	-2.58311	-2.26392
Fetal|CSF1	0.219003	-0.747858	-0.177114	-0.300721	-0.111714	-0.106314	-0.100222	-0.221549	-0.259396	-0.326603	-0.216746
Fetal|CSF2	-3	-2.428	0.902007	-3	-3	-2.89449	-2.39716	-2.16804	-2.03507	-1.61411	-2.80898
Fetal|CSF3	-0.481791	-1.83513	-3	-1.74931	-3	-3	-1.82152	-2.33071	-2.3502	-2.3725	-2.36982
Fetal|CSH1	-3	-3	-3	3.00685	-3	-3	-2.43852	-2.22512	-2.08939	-2.39073	-0.410884
Fetal|CSH2	-3	-3	-3	1.95847	-0.0264326	-3	-2.25857	-1.97677	-1.79754	-2.19546	0.418923
Fetal|CSPG4	0.960712	-1.05885	-0.0062071	-0.125862	-1.63252	-0.0663825	0.0313513	-0.321866	-0.42238	-0.458831	-0.788757
Fetal|CTSG	-3	-2.01129	-3	-1.01601	-3	-3	-2.68579	-2.56637	-2.49042	-2.49546	-2.10351
Fetal|CX3CL1	0.266272	-0.757642	0.734225	-1.52272	0.524744	-1.28238	-0.245414	-0.439883	-0.376391	-0.255709	-0.474719
Fetal|CXCL1	-3	-3	-3	-0.730508	-0.880322	-1.31673	-2.26778	-1.98948	-2.01593	-2.34158	-1.04506
Fetal|CXCL10	-0.808138	0.0150554	-0.636564	-0.64501	-0.640104	0.824359	-0.335388	-0.155709	-0.238744	-0.262574	-0.562616
Fetal|CXCL11	-3	-3	-1.29113	-1.60887	-1.59601	-2.46037	-2.41297	-2.18986	-2.11317	-2.12389	-1.70355
Fetal|CXCL12	-0.603603	0.283909	1.78505	0.632964	-0.419304	0.494606	0.165932	0.458402	0.511687	0.684689	0.186977
Fetal|CXCL13	-0.890862	-2.78982	-3	-1.8512	-2.98413	-0.838881	-1.68834	-1.99144	-2.1905	-2.42361	-2.37269
Fetal|CXCL14	0.37152	-1.61904	2.20057	2.3896	-2.01372	-1.23466	0.00894921	-0.128851	-0.0223592	0.0812608	0.146309
Fetal|CXCL16	0.93609	-0.09082	1.08439	-0.0108058	-0.389677	0.726743	0.569185	0.429738	0.366349	0.409512	-0.0880759
Fetal|CXCL2	2.02675	0.0774114	1.26242	0.0420199	0.249319	1.08343	1.14125	0.804695	0.704655	0.693159	0.25633
Fetal|CXCL3	-3	1.5802	-3	-0.503176	-3	-3	-2.17013	-1.85471	-1.6541	-1.34165	-1.73229
Fetal|CXCL5	0.0758506	-3	-0.0333862	-3	-2.64249	-3	-1.46888	-2.05598	-2.05763	-1.87862	-2.67008
Fetal|CXCL6	-3	-3	-3	-3	-1.02553	-1.01536	-2.43584	-2.22143	-2.32493	-2.54832	-2.07456
Fetal|CXCL8	0.614861	-3	0.759205	0.868447	1.31386	-1.53973	-0.160207	-0.454773	-0.381705	-0.626157	0.799573
Fetal|CXCL9	0.540888	-2.33453	-0.211446	-1.07648	-3	-1.23196	-0.752827	-1.24452	-1.34297	-1.31981	-1.9006
Fetal|CYP11A1	-0.118392	0.216943	-3	1.3775	-3	1.26109	-0.315681	-0.390662	-0.605087	-0.865337	-0.770437
Fetal|CYP11B1	-3	-3	-3	-3	-3	-3	-3	-3	-3	-3	-3
Fetal|CYP11B2	-3	-3	-3	-3	-3	-3	-3	-3	-3	-3	-3
Fetal|CYP17A1	-0.242499	0.270224	-3	-2.93888	-3	-0.660932	-1.12468	-1.45996	-1.62264	-1.53734	-2.70282
Fetal|CYP19A1	0.529971	-3	-3	2.68476	-3	0.101492	-0.59997	-1.02942	-1.25078	-1.82963	-0.374029
Fetal|CYP21A2	-0.890862	-0.731889	-3	-3	-3	-3	-1.94256	-2.34227	-2.34157	-2.18418	-2.86966
Fetal|CYP27B1	-3	-2.77094	-1.98005	-1.8563	-3	-1.82181	-2.50509	-2.31698	-2.33975	-2.35158	-2.41065
Fetal|CYP3A4	-0.103397	-1.48096	-0.406345	-3	-1.09855	-2.94483	-1.22952	-1.65752	-1.5863	-1.37364	-1.95762
Fetal|DAG1	1.1179	0.24501	1.16968	0.814437	0.0291896	1.15371	0.88768	0.80018	0.7402	0.729328	0.484843
Fetal|DAGLA	-3	-2.21786	-0.406345	-1.69445	-1.55915	-1.33631	-1.98543	-1.59983	-1.55566	-1.47506	-1.61271
Fetal|DAGLB	0.843016	-0.684351	0.701401	0.333813	-0.54981	-0.390006	0.212027	-0.0277915	-0.0312901	-0.0181149	-0.0928131
Fetal|DBH	-0.483957	-3	-0.890776	-1.9153	-2.31303	-2.42602	-1.54084	-1.94252	-1.96327	-1.95735	-2.0843
Fetal|DDC	0.0239771	0.116039	-0.233648	-3	-0.146951	-1.08615	-0.508562	-0.710963	-0.705516	-0.491506	-1.40165
Fetal|DHCR24	0.590453	0.439042	0.801819	-0.263076	-0.326298	-0.660932	0.193431	0.042536	0.0978149	0.270759	-0.216986
Fetal|DHCR7	-3	-0.356601	0.63238	-0.338748	-0.732506	-0.0567256	-1.15902	-0.459324	-0.370041	-0.201957	-0.502847
Fetal|DHH	-3	-0.554547	-3	-1.66317	-3	0.278252	-1.92954	-1.52269	-1.66015	-1.69891	-2.19866
Fetal|DHRS9	-0.808138	-1.15974	1.69037	0.716396	-0.350579	-1.69186	-0.512296	-0.399858	-0.221529	-0.0604232	0.102843
Fetal|DIO3	-3	1.42477	-3	0.577824	-3	-0.844656	-1.67707	-1.17426	-1.11497	-1.00665	-1.19206
Fetal|DKK1	0.228513	-1.00125	-3	0.85436	0.854661	-2.0448	-0.669894	-1.01135	-0.953754	-1.30019	0.496533
Fetal|DKK2	0.629785	0.148258	2.15869	-0.342223	-1.04092	0.183739	0.433837	0.359368	0.365917	0.626534	-0.482226
Fetal|DLK1	-0.890862	2.36738	-0.660557	2.58745	2.06791	2.24144	0.764279	1.39333	1.41484	1.22905	2.14697
Fetal|DLL1	0.549968	-1.20948	-0.627548	-0.280235	-1.3097	-0.403543	-0.266335	-0.576585	-0.658664	-0.744654	-0.767985
Fetal|DLL3	-3	-2.70656	-0.636564	-2.36526	-1.14811	-0.614793	-1.96534	-1.57209	-1.61027	-1.63056	-1.7277
Fetal|DLL4	0.504108	-0.216734	-0.719869	-0.191626	0.123169	0.0635691	0.0659234	-0.100617	-0.153294	-0.257537	-0.0578001
Fetal|DPEP1	0.773887	-1.63159	0.283791	-0.865447	-0.982215	-1.09291	-0.277661	-0.67732	-0.70588	-0.695297	-0.880684
Fetal|DPEP2	-0.481791	-2.30303	-3	-0.374469	0.0983534	-0.422637	-0.971361	-1.15743	-1.28292	-1.73582	-0.364704
Fetal|DPEP3	-3	-3	0.102078	-2.6108	-1.27948	-1.72232	-2.15443	-1.83305	-1.78307	-1.67251	-1.91305
Fetal|DSC1	-0.399067	-3	-0.660557	-0.984395	-2.94223	-3	-1.56177	-2.00367	-1.97037	-1.92401	-1.96471
Fetal|DSC2	1.50253	0.182141	0.694164	0.541377	0.492341	-0.231003	0.709451	0.408028	0.425842	0.429916	0.49884
Fetal|DSG1	0.390028	-2.89504	-3	-3	-3	-1.80119	-1.53217	-2.26273	-2.46255	-2.62304	-2.8936
Fetal|DSG2	1.24419	0.00326678	0.420983	0.548981	0.135314	-0.528001	0.467768	0.172675	0.199188	0.203469	0.313845
Fetal|EBI3	-0.103397	-0.994607	-1.69405	1.57344	-0.643981	-1.6755	-0.621118	-0.817879	-0.753009	-0.948691	0.223656
Fetal|EDN1	1.13698	0.197482	0.148305	0.514056	-1.39122	-0.513907	0.275551	-0.051846	-0.0605432	0.0167065	-0.363742
Fetal|EDN2	-0.0748852	-0.0645757	0.657488	-3	-3	-3	-1.0845	-1.46822	-1.35872	-0.81099	-2.67508
Fetal|EDN3	0.294359	-1.67739	-3	-3	-3	-1.94999	-1.43661	-2.0945	-2.24167	-2.27378	-2.84988
Fetal|EFNA1	0.413061	0.458022	0.568658	1.17047	-0.0115798	0.529456	0.492545	0.522755	0.527901	0.523082	0.56924
Fetal|EFNA2	0.290679	-1.10206	-1.30709	-1.46894	-1.34713	-2.56361	-0.962296	-1.43851	-1.39641	-1.33293	-1.40573
Fetal|EFNA3	0.205789	-2.21267	-0.627548	-0.820801	-1.18178	-3	-1.05653	-1.53631	-1.45398	-1.44277	-1.09091
Fetal|EFNA4	-0.0917634	-1.21762	0.148305	-0.160448	-1.5231	-2.29606	-0.768954	-1.02633	-0.923604	-0.794894	-0.857974
Fetal|EFNA5	1.34683	1.19202	-0.753351	0.419009	0.382332	0.721614	0.756688	0.532392	0.465303	0.383908	0.413465
Fetal|EFNB1	0.473644	0.317082	-0.0372866	0.598913	0.05398	0.210344	0.308831	0.246192	0.238176	0.205653	0.308972
Fetal|EFNB2	1.32982	0.271505	0.307317	0.48577	0.550642	0.904819	0.825809	0.634248	0.56378	0.472985	0.527227
Fetal|EFNB3	-0.385094	-1.96225	-3	-0.984395	-2.79239	-0.745664	-1.28105	-1.62157	-1.79457	-2.02177	-1.86982
Fetal|EGF	-0.399067	-2.30303	-0.627548	-1.65394	-1.14811	-1.69186	-1.11137	-1.38209	-1.39803	-1.42029	-1.40043
Fetal|ENTPD1	0.676973	0.42093	0.102078	1.12796	-3	0.737514	0.278779	0.127448	0.0238771	0.102512	-0.745992
Fetal|EPGN	-0.316658	-3	-3	-1.46894	-1.27948	-2.94483	-1.71598	-2.24782	-2.26842	-2.51052	-1.55123
Fetal|EPO	-0.566681	-2.61319	-3	-1.03874	-1.93348	-2.29606	-1.65277	-2.06556	-2.11908	-2.34659	-1.61142
Fetal|EREG	0.491166	-2.1184	1.0117	-0.496425	-0.677294	-2.94483	-0.639632	-1.06941	-0.927467	-0.803664	-0.65429
Fetal|ERVFRD-1	-3	-1.10151	-3	1.10931	0.684289	-3	-2.02426	-1.65342	-1.41754	-1.62709	0.438637
Fetal|ERVW-1	0.751132	-1.67017	-3	1.27271	-1.93414	-3	-0.972456	-1.62753	-1.59079	-1.83709	-0.58017
Fetal|ESAM	1.12672	0.9867	0.518125	0.841916	0.987268	1.01666	0.968514	0.908387	0.883447	0.840084	0.908426
Fetal|F10	0.220785	0.0733859	-0.890776	-0.0687055	-2.0424	0.26882	-0.172597	-0.322108	-0.423007	-0.418271	-0.930332
Fetal|F11R	0.793721	0.52321	1.17051	0.661071	0.0429893	1.28685	0.819305	0.829029	0.775612	0.799188	0.435885
Fetal|F2	0.266272	0.682861	1.59919	-2.83133	-3	1.01347	0.0421673	-0.043	-0.187482	0.252149	-2.37558
Fetal|FASLG	-3	-2.49997	-0.890776	-2.75061	-2.98413	-3	-2.6354	-2.49683	-2.40869	-2.17264	-2.77657
Fetal|FBN1	1.40696	0.4677	0.567359	1.44309	0.908307	0.356212	0.93108	0.750214	0.762179	0.681219	1.09384
Fetal|FCER2	-0.566681	-3	-3	-1.97232	-2.13667	-3	-1.94405	-2.46754	-2.50639	-2.66974	-2.14396
Fetal|FDX1	0.923857	1.17088	1.11689	1.49826	1.75664	0.780192	1.08522	1.14655	1.20292	1.18338	1.54341
Fetal|FDX2	0.0607148	-0.0474758	-0.0113481	-0.896752	-0.620767	-0.407464	-0.205511	-0.306694	-0.314461	-0.220133	-0.670804
Fetal|FDXR	0.0861436	-0.0987916	0.216925	-0.318251	0.696142	-0.249247	0.0341597	0.0144021	0.0423735	0.0478976	0.159929
Fetal|FGA	1.49611	1.34883	-0.627548	-1.8563	-3	1.46812	0.461371	0.0681019	-0.178646	-0.000184494	-1.98282
Fetal|FGB	1.57623	1.65435	-0.565919	-0.628403	-2.93547	1.10936	0.59032	0.215612	0.0337154	0.202651	-1.4225
Fetal|FGF1	0.867983	-0.844657	-0.084944	-0.854992	0.396889	-2.20595	-0.272201	-0.705551	-0.609634	-0.561706	-0.304395
Fetal|FGF10	0.205789	-1.87158	1.0055	-1.54999	-3	-1.39698	-0.730951	-1.08697	-1.11968	-0.89246	-2.04628
Fetal|FGF17	-0.890862	-3	-3	-3	-1.80681	-2.83513	-2.09487	-2.55248	-2.60853	-2.73808	-2.44402
Fetal|FGF19	-3	-3	-3	-3	-3	0.248516	-2.37867	-2.14251	-2.38495	-2.58849	-2.87824
Fetal|FGF2	-0.128685	-2.43015	-0.697706	-0.350758	-1.71285	-0.816869	-0.80299	-1.05927	-1.13909	-1.27968	-1.05305
Fetal|FGF20	-3	-3	-3	-3	-3	-3	-3	-3	-3	-3	-3
Fetal|FGF21	-3	-2.14529	-0.890776	-3	-3	-1.6649	-2.35864	-2.11488	-2.12121	-1.92161	-2.82603
Fetal|FGF22	-3	-3	-3	-1.64265	-3	-2.1824	-2.71674	-2.60908	-2.63943	-2.75875	-2.3843
Fetal|FGF23	-3	-2.58795	-3	-2.11067	-3	-2.29606	-2.72858	-2.62541	-2.64488	-2.69422	-2.57306
Fetal|FGF3	-0.808138	-1.11894	-0.571165	-3	-3	-3	-1.64676	-1.96549	-1.90329	-1.5531	-2.78289
Fetal|FGF4	-3	-3	-3	-3	-3	-3	-3	-3	-3	-3	-3
Fetal|FGF5	-0.333221	-3	-3	-3	-3	-2.23093	-1.88935	-2.48078	-2.62758	-2.75082	-2.92627
Fetal|FGF6	-0.118392	-3	-3	-1.8563	-3	-3	-1.85193	-2.51079	-2.58155	-2.72003	-2.45852
Fetal|FGF7	0.0607148	-0.881743	0.365629	-0.307592	0.350731	-1.44353	-0.317352	-0.461042	-0.370618	-0.33337	-0.0560712
Fetal|FGF8	0.205789	-2.61319	-3	-3	-3	-0.801788	-1.37088	-1.97011	-2.22946	-2.42045	-2.84746
Fetal|FGF9	-0.118392	-3	-0.282004	-2.33721	-2.73704	-0.893924	-1.1155	-1.49446	-1.64176	-1.64151	-2.35987
Fetal|FGFR4	-0.103397	-0.0901065	-0.382352	-1.11868	-2.19835	0.101492	-0.389537	-0.498286	-0.592218	-0.474415	-1.44742
Fetal|FGG	1.26423	1.52731	-3	-2.24245	-1.97177	1.24513	0.109228	-0.329751	-0.606645	-0.649565	-1.81007
Fetal|FGL1	0.021251	-2.49719	-0.820131	0.817083	-0.523069	-0.660932	-0.523286	-0.730243	-0.779421	-1.07038	-0.0363946
Fetal|FLRT1	-3	-1.12997	-0.863471	-1.46894	-3	-1.06484	-1.96497	-1.57158	-1.55528	-1.37044	-2.10001
Fetal|FLRT2	0.140897	0.134138	0.835411	-0.168041	0.223561	1.68884	0.505386	0.643919	0.544933	0.525025	0.130142
Fetal|FLRT3	0.561061	0.405898	-0.13591	-1.08424	-1.57407	-0.213272	-0.0513967	-0.28417	-0.338629	-0.181898	-1.13306
Fetal|FLT3LG	-3	-1.90031	-3	-1.70729	-3	-1.44522	-2.43857	-2.22518	-2.27739	-2.33456	-2.33855
Fetal|FN1	1.75549	1.75367	1.6302	3.27626	2.77992	1.34479	1.89829	1.95257	2.03673	1.92263	2.83184
Fetal|FTH1	2.52771	3.08809	2.98738	2.41966	2.79694	0.35496	2.26003	2.1583	2.35621	2.58174	2.55839
Fetal|FTL	1.43579	2.93432	2.25531	3.36108	-3	3.48887	1.8957	2.07049	1.93352	2.15236	0.527568
Fetal|GAD1	-0.808138	-3	-3	-1.20624	-0.448278	-1.39698	-1.49525	-1.7564	-1.85133	-2.23145	-1.02999
Fetal|GAD2	-0.307933	-2.83871	-0.820131	-1.8563	-3	-1.48384	-1.32552	-1.71227	-1.81612	-1.82052	-2.30699
Fetal|GAL	-0.385094	-1.94059	-0.904175	-0.599148	-0.246406	-0.266476	-0.639632	-0.736373	-0.81224	-1.01415	-0.499878
Fetal|GALP	-3	-3	-3	-3	-3	-0.340722	-2.49137	-2.29805	-2.49652	-2.66313	-2.90033
Fetal|GAS6	0.630448	-0.5687	0.313147	0.384035	0.698884	0.231124	0.339937	0.229525	0.207565	0.0965935	0.475359
Fetal|GAST	-0.890862	-3	-1.26639	-1.40415	-1.12592	-2.94483	-1.67727	-1.97615	-1.91799	-1.98921	-1.3943
Fetal|GCG	-0.808138	-3	-3	-2.86155	-2.98413	-3	-2.19362	-2.7202	-2.79019	-2.85962	-2.89658
Fetal|GDF1	0.131817	-3	-0.0946533	-3	-1.65173	-3	-1.36403	-1.93255	-1.91561	-1.79374	-2.24465
Fetal|GDF10	-0.566681	-1.96225	-0.38382	-2.67599	-3	-3	-1.61466	-2.01296	-1.97218	-1.70773	-2.6666
Fetal|GDF11	-3	-1.85218	-0.0702956	-0.876477	-3	-0.678174	-1.82639	-1.38033	-1.37726	-1.23959	-1.82719
Fetal|GDF15	0.302172	-0.601844	0.905933	1.84592	0.39441	-3	-0.215613	-0.412412	-0.138454	-0.0423228	0.870998
Fetal|GDF2	-3	-3	-3	-3	-3	-3	-3	-3	-3	-3	-3
Fetal|GDF3	-3	-1.36723	0.189097	-3	-3	-1.73641	-2.13035	-1.79983	-1.74233	-1.36069	-2.75102
Fetal|GDF5	-3	-3	-3	-2.9725	-3	-3	-2.99743	-2.99645	-2.99583	-2.99721	-2.98815
Fetal|GDF6	-0.128685	-3	-3	-0.466434	-1.35395	-1.4685	-1.27894	-1.71611	-1.83223	-2.21867	-1.09273
Fetal|GDF7	-0.686327	-3	-3	-1.38492	-3	-2.89449	-1.99289	-2.48947	-2.53842	-2.69117	-2.26095
Fetal|GDF9	-0.385094	-0.973734	-0.627548	-2.80765	-3	-2.84158	-1.43406	-1.83273	-1.78939	-1.4622	-2.6832
Fetal|GDNF	0.166985	-2.6342	-1.30709	-0.887697	-2.07875	-1.54087	-1.02496	-1.47799	-1.5597	-1.69569	-1.49836
Fetal|GGT1	0.604181	-0.862423	0.607194	-0.104062	-1.02956	-0.16515	0.0475058	-0.164066	-0.205645	-0.179824	-0.495311
Fetal|GGT5	0.498894	-1.93352	-0.465658	-0.428971	-1.14811	-0.593396	-0.393111	-0.732132	-0.815737	-0.942761	-0.793923
Fetal|GH1	-3	-3	-3	-1.8563	3.58596	-3	-2.27748	-2.00288	-1.82822	-2.21599	0.331696
Fetal|GH2	-3	-3	-3	0.454673	2.13992	-3	-2.19664	-1.8913	-1.6971	-2.12826	0.704503
Fetal|GHRH	-0.603603	2.53103	-3	-3	-3	-1.67847	-1.16105	-1.37292	-1.37776	-0.999428	-2.67885
Fetal|GHRL	-0.566681	-3	-0.636564	-1.08158	-1.64867	-3	-1.50737	-1.8649	-1.79819	-1.80484	-1.45086
Fetal|GIP	-0.307933	-2.40654	-3	-0.984395	-1.20118	-1.49695	-1.30599	-1.68532	-1.78287	-2.08745	-1.2294
Fetal|GJA1	1.14561	0.0048972	0.390406	1.09119	0.37775	0.740586	0.744364	0.591865	0.543825	0.429269	0.696727
Fetal|GJA3	-0.603603	-2.93455	-3	-1.55173	-3	-3	-1.99025	-2.51727	-2.56282	-2.69666	-2.33267
Fetal|GJA5	0.383154	0.72881	-0.406345	0.689735	-2.02898	0.804869	0.209191	0.143078	0.0500566	0.086847	-0.527149
Fetal|GJC1	0.410325	-0.366244	-0.119124	0.628845	-3	-0.113552	-0.158319	-0.374439	-0.448578	-0.380443	-1.03968
Fetal|GLS	1.01659	-0.119661	0.720888	0.70596	0.498536	0.169645	0.590642	0.428755	0.428159	0.38595	0.567784
Fetal|GLS2	-3	-1.04405	-1.30709	-1.8563	-1.59738	-1.14665	-1.9323	-1.5265	-1.49241	-1.38756	-1.68043
Fetal|GNRH1	-3	-2.71986	-3	-1.46894	-2.1506	-2.94483	-2.73046	-2.62802	-2.56953	-2.66563	-1.96018
Fetal|GNRH2	-3	-3	-3	-3	-3	-1.67847	-2.74724	-2.65117	-2.7498	-2.8326	-2.95047
Fetal|GP1BA	-0.686327	-2.54878	-3	-2.55129	-3	-0.132695	-1.5149	-1.82982	-2.09703	-2.32118	-2.6413
Fetal|GPHA2	-0.890862	-2.71986	-3	-3	-3	-2.58716	-2.12249	-2.5906	-2.6833	-2.74175	-2.9373
Fetal|GPHB5	-3	-3	-3	-3	-3	-3	-3	-3	-3	-3	-3
Fetal|GPI	0.769276	0.630479	0.976149	-0.0102286	0.400556	0.331516	0.587079	0.517833	0.526702	0.618238	0.260797
Fetal|GRP	-3	-3	-3	-3	-3	-3	-3	-3	-3	-3	-3
Fetal|HBEGF	1.0731	0.996439	0.69752	-0.18039	0.236669	-0.653902	0.488524	0.266346	0.333773	0.503603	0.0886445
Fetal|HCRT	-0.603603	-3	-0.627548	-2.54977	-3	-1.94999	-1.58225	-1.95421	-2.02805	-1.95714	-2.62704
Fetal|HDC	-0.118392	0.104061	-3	-1.8563	-3	-1.62696	-1.18506	-1.59046	-1.66597	-1.59383	-2.27726
Fetal|HDGF	0.664452	0.963048	0.783198	0.0776309	0.158261	0.429564	0.571706	0.536456	0.542428	0.651861	0.201979
Fetal|HEBP1	0.44894	0.39533	0.632735	-0.209681	0.482657	1.51737	0.611835	0.673749	0.58399	0.560839	0.225078
Fetal|HFE	0.400032	-0.508181	-0.152133	-0.693838	-0.726351	-0.760382	-0.219647	-0.455168	-0.464709	-0.420184	-0.661517
Fetal|HGF	0.0861436	-0.899705	-0.373336	1.65252	1.14909	-0.69746	-0.00619521	-0.0412916	0.0310995	-0.18983	1.12965
Fetal|HLA-A	1.19332	1.19489	1.22916	1.31193	1.3695	0.828315	1.15593	1.14172	1.1768	1.18846	1.30827
Fetal|HLA-B	-0.118392	0.364226	0.506092	1.41208	-3	2.00904	0.306409	0.467859	0.313411	0.353699	-0.574736
Fetal|HLA-C	0.793721	1.41193	1.43901	1.17097	0.801287	1.38635	1.10759	1.22688	1.23112	1.29544	1.03463
Fetal|HLA-E	-3	-3	-3	1.2159	1.04005	-3	-2.22829	-1.93499	-1.74844	-2.16261	0.558542
Fetal|HLA-F	-3	-3	-3	-0.362871	-2.1872	-3	-2.67753	-2.55497	-2.47701	-2.65008	-1.51299
Fetal|HLA-G	-0.362145	-3	-3	1.9984	-1.6817	0.721418	-0.744668	-0.890048	-1.11348	-1.73777	-0.0934317
Fetal|HSD17B1	-3	-3	0.950967	1.42007	0.827019	-0.123134	-1.1643	-0.466628	-0.370598	-0.586996	0.827753
Fetal|HSD17B12	0.905115	0.213739	1.06078	0.431781	0.191119	0.20054	0.589596	0.469678	0.478568	0.531082	0.344533
Fetal|HSD17B3	-3	-1.15221	1.2576	-3	-3	-3	-2.20488	-1.90268	-1.71047	-1.12701	-2.74472
Fetal|HSD17B6	-3	-2.70656	-1.30709	-0.590281	-0.863878	-3	-2.3164	-2.05659	-1.89133	-1.92955	-0.957564
Fetal|HSD3B1	-0.603603	-0.830202	-0.974081	1.61327	-0.481032	0.193746	-0.310171	-0.198651	-0.224094	-0.448474	0.409684
Fetal|IAPP	-3	-3	-3	-1.46894	-3	-3	-2.85689	-2.8025	-2.76791	-2.84471	-2.34007
Fetal|ICAM1	-3	0.413061	-3	0.365743	0.396612	-3	-1.92341	-1.51423	-1.25398	-1.26705	0.0574701
Fetal|ICAM2	0.212059	1.14901	0.378524	0.92568	-0.00942203	0.308025	0.420116	0.499192	0.537888	0.612636	0.473918
Fetal|ICAM3	0.900495	-3	-3	-0.817901	-3	0.271614	-0.760959	-1.39243	-1.71805	-2.14227	-1.87116
Fetal|ICAM4	-3	-1.30754	-3	-0.596447	-0.402059	0.958224	-1.55499	-1.00579	-1.1349	-1.47207	-0.625091
Fetal|ICOSLG	-3	-3	-3	-1.5405	-1.26579	-0.608451	-2.24405	-1.95673	-2.06305	-2.37311	-1.53378
Fetal|IFNA1	-3	-3	-3	-3	-3	-3	-3	-3	-3	-3	-3
Fetal|IFNA14	-3	-3	-3	-3	-3	-3	-3	-3	-3	-3	-3
Fetal|IFNA16	-3	-3	-3	-3	-3	-3	-3	-3	-3	-3	-3
Fetal|IFNA17	-3	-3	-0.820131	-3	-3	-3	-2.71612	-2.60822	-2.53959	-2.33127	-2.90886
Fetal|IFNA4	-3	-3	-3	-3	-3	-3	-3	-3	-3	-3	-3
Fetal|IFNA5	-3	-3	-3	-3	-3	-3	-3	-3	-3	-3	-3
Fetal|IFNA6	-3	-3	-3	-3	-3	-3	-3	-3	-3	-3	-3
Fetal|IFNB1	-3	-3	-3	-2.77157	-2.83826	-2.03514	-2.77898	-2.69498	-2.75817	-2.8382	-2.79566
Fetal|IFNE	-3	-3	-3	-3	-3	-3	-3	-3	-3	-3	-3
Fetal|IFNG	-3	-2.2635	-1.98005	-2.93865	-3	-2.67692	-2.70373	-2.59112	-2.55855	-2.41401	-2.88801
Fetal|IFNK	-3	-1.89946	-3	-3	-3	0.175986	-2.24921	-1.96386	-2.16624	-2.26005	-2.83494
Fetal|IFNL1	-3	-3	-3	-3	-2.65743	-3	-2.96798	-2.95581	-2.94807	-2.96525	-2.85234
Fetal|IFNL2	-3	-3	-3	-3	-3	-3	-3	-3	-3	-3	-3
Fetal|IFNL3	-0.686327	-3	-3	-3	-3	-3	-2.16404	-2.72567	-2.80323	-2.86835	-2.96105
Fetal|IFNW1	-3	-3	0.356613	-3	-3	-3	-2.56287	-2.39672	-2.29105	-1.97027	-2.85965
Fetal|IGF1	0.604884	0.416686	0.974946	0.906949	0.0329708	-0.0567256	0.476796	0.428114	0.477119	0.54949	0.471377
Fetal|IGF2	-3	0.119695	1.81087	0.647787	2.63219	2.65535	-0.0180456	1.11529	1.15259	1.0906	1.5435
Fetal|IGFBP1	-0.277255	-0.172764	-0.660557	1.0664	1.77205	0.101492	0.0760258	0.210298	0.249921	0.0293347	1.18774
Fetal|IGFBP3	1.13236	0.276991	1.45465	2.09802	1.77047	1.97647	1.3743	1.46625	1.42271	1.23842	1.83298
Fetal|IGFL1	-3	-3	-3	-3	-3	-3	-3	-3	-3	-3	-3
Fetal|IGFL2	-3	-3	-3	-1.76749	-3	-3	-2.88479	-2.84101	-2.81316	-2.87499	-2.46875
Fetal|IGFL3	-3	-3	-3	-3	-3	-3	-3	-3	-3	-3	-3
Fetal|IHH	-3	-0.822232	-3	-3	-3	0.409265	-2.0643	-1.70867	-1.89455	-1.90003	-2.78116
Fetal|IL10	0.765597	-2.02933	-0.38382	-1.00215	-0.543434	-3	-0.755932	-1.33422	-1.24689	-1.23355	-0.866649
Fetal|IL11	-3	-2.95947	-0.224357	-1.08812	-1.16828	-3	-2.28332	-2.01093	-1.83768	-1.75635	-1.26866
Fetal|IL12A	-0.277255	-0.941413	-3	-2.93865	-3	-2.29606	-1.60776	-2.11344	-2.19106	-2.11814	-2.81526
Fetal|IL12B	-3	-0.858397	-3	-3	-3	-2.68336	-2.66054	-2.53152	-2.48773	-2.3029	-2.89859
Fetal|IL13	-3	-2.24335	-3	-3	-3	-3	-2.90146	-2.86401	-2.84019	-2.76788	-2.96836
Fetal|IL15	0.0162489	-1.12424	-0.406345	-0.282159	-1.40727	1.43263	-0.0773691	-0.112946	-0.306768	-0.458504	-0.738222
Fetal|IL15RA	0.266272	-2.26422	-0.257641	-0.626865	0.482657	-0.660932	-0.372121	-0.614752	-0.657004	-0.856856	-0.187895
Fetal|IL16	0.567331	-1.07038	0.0861145	-0.820195	-1.15062	-0.308866	-0.166496	-0.445401	-0.516889	-0.508697	-0.892656
Fetal|IL17A	0.864884	-3	-3	-3	-3	-3	-1.60356	-2.54174	-2.6713	-2.78008	-2.93493
Fetal|IL17C	-3	-3	-0.820131	-3	-3	-3	-2.71612	-2.60822	-2.53959	-2.33127	-2.90886
Fetal|IL17F	-0.808138	-2.42023	-3	-3	-1.18178	-2.94483	-1.95204	-2.3868	-2.40506	-2.50601	-2.15309
Fetal|IL18	0.182527	-0.942888	0.515086	-0.610284	-0.0424643	-0.690078	-0.182774	-0.321611	-0.304446	-0.274483	-0.322034
Fetal|IL19	-0.333221	-3	-3	-3	-3	-3	-2.03645	-2.68379	-2.77319	-2.84825	-2.9551
Fetal|IL1A	0.998257	-1.09352	-0.571165	-2.01772	-0.464929	0.47292	0.00227862	-0.376259	-0.553524	-0.645791	-1.10517
Fetal|IL1B	0.101139	0.9	0.521355	-0.390629	0.80457	-0.131729	0.235145	0.286076	0.346616	0.467091	0.234615
Fetal|IL1F10	-3	-3	-3	-3	-3	-3	-3	-3	-3	-3	-3
Fetal|IL1RAP	0.308511	-1.01013	0.178284	1.58915	0.0465224	0.168785	0.188308	0.142625	0.130457	-0.0503515	0.681758
Fetal|IL2	-3	-2.09385	-3	-3	-1.80681	-3	-2.77047	-2.68323	-2.62774	-2.601	-2.44782
Fetal|IL20	-0.483957	-3	-3	-2.91661	-3	-3	-2.08312	-2.69092	-2.77338	-2.84837	-2.9217
Fetal|IL21	-3	-3	-3	-3	-3	-3	-3	-3	-3	-3	-3
Fetal|IL22	-3	-3	-3	-3	-3	-3	-3	-3	-3	-3	-3
Fetal|IL23A	-3	-2.02933	-3	-1.8563	-2.97801	-1.02275	-2.38645	-2.15325	-2.24392	-2.33351	-2.38286
Fetal|IL24	-3	-3	-3	-2.35574	-3	-3	-2.93978	-2.91689	-2.90233	-2.93465	-2.7223
Fetal|IL25	-3	-3	-3	-3	-3	-3	-3	-3	-3	-3	-3
Fetal|IL26	-0.686327	-3	-3	-3	-2.39206	-2.94483	-2.09665	-2.63267	-2.70062	-2.79969	-2.69694
Fetal|IL27	-0.686327	-2.30303	-0.660557	-0.984395	-3	0.327205	-0.943798	-1.04165	-1.22639	-1.31091	-1.84059
Fetal|IL3	-3	-3	-3	-3	-3	-3	-3	-3	-3	-3	-3
Fetal|IL33	-3	-1.7084	-0.677199	0.5253	-0.806696	-0.27972	-1.47445	-0.894626	-0.854638	-0.966543	-0.282035
Fetal|IL34	-0.603603	-1.85401	1.28139	-0.984395	-1.27948	-0.0229411	-0.508672	-0.472589	-0.519822	-0.442548	-1.01076
Fetal|IL36A	-0.118392	-2.07195	-3	-3	-3	-3	-1.83797	-2.49153	-2.55891	-2.55132	-2.91268
Fetal|IL36B	0.0239771	-3	0.317972	-3	-3	-3	-1.47528	-2.0451	-2.04202	-1.81005	-2.81035
Fetal|IL36G	0.34043	-2.77094	-3	-2.76402	-3	-1.8243	-1.51628	-2.22197	-2.40915	-2.56678	-2.7884
Fetal|IL36RN	-3	-3	-3	-1.30634	-1.88597	-3	-2.73756	-2.63782	-2.57438	-2.71523	-1.78981
Fetal|IL37	-3	-3	-3	-1.96446	-3	-3	-2.9032	-2.86642	-2.84302	-2.89497	-2.55366
Fetal|IL4	-3	-1.60997	-3	-3	-3	-3	-2.81897	-2.75018	-2.70642	-2.57358	-2.94188
Fetal|IL5	-0.890862	-3	-0.660557	-1.46894	-3	-3	-1.79016	-2.13194	-2.09441	-2.007	-2.20674
Fetal|IL6	1.29676	-1.10206	-3	-0.599004	-0.650659	-0.73073	-0.322267	-0.937602	-1.08392	-1.40396	-0.715716
Fetal|IL7	-0.483957	-3	-1.05288	-0.0355467	-1.18178	-0.578684	-0.927157	-1.0956	-1.19129	-1.46766	-0.724003
Fetal|IL9	-3	-3	-3	-3	-3	-3	-3	-3	-3	-3	-3
Fetal|INHA	-3	-1.68137	0.344179	-0.0606932	0.482657	-0.660932	-1.34508	-0.716089	-0.598753	-0.621866	0.0506808
Fetal|INHBA	-0.103397	-1.03949	-0.373336	1.34667	0.196297	-0.0455452	-0.0858425	-0.0791703	-0.0819185	-0.288577	0.602539
Fetal|INHBB	-0.686327	-0.0142017	0.90278	-0.920728	-2.31028	-2.29606	-0.873443	-0.94456	-0.795228	-0.385046	-1.45312
Fetal|INHBC	-3	-2.26914	-0.820131	-1.46894	-3	-3	-2.47782	-2.27935	-2.15312	-1.95176	-2.21837
Fetal|INHBE	-3	-3	-3	-3	-3	-2.51328	-2.90692	-2.87154	-2.90786	-2.93835	-2.98176
Fetal|INS	-3	-2.0413	-3	-3	-3	-3	-2.87515	-2.82769	-2.79751	-2.70589	-2.95991
Fetal|INSL3	-3	-3	-3	-2.5068	-3	-1.18756	-2.60724	-2.45797	-2.58209	-2.72038	-2.71949
Fetal|INSL5	-0.808138	-3	-3	-3	-1.23649	-3	-2.04321	-2.51262	-2.54625	-2.69641	-2.20298
Fetal|ITGAV	1.29322	0.0214455	0.921571	0.694385	0.925719	1.20603	0.972183	0.85017	0.783104	0.67999	0.804716
Fetal|ITGB1	1.58484	1.08286	1.3057	1.60992	1.23991	1.19435	1.37852	1.30011	1.29743	1.26329	1.39968
Fetal|ITGB3	0.910557	-0.272246	0.626069	-1.35421	-3	-0.199643	-0.0701192	-0.442835	-0.545709	-0.306578	-1.85414
Fetal|ITGB5	0.597365	0.525743	0.970645	0.46448	0.482657	0.154095	0.528724	0.502635	0.539619	0.608641	0.486644
Fetal|JAG1	0.889397	-0.549458	0.915873	1.38784	0.312287	0.810714	0.683047	0.604626	0.564257	0.43816	0.793481
Fetal|JAG2	1.3792	-0.607657	-0.614173	-0.306867	-3	0.354957	0.0979879	-0.388957	-0.574871	-0.586798	-1.43991
Fetal|JAM2	-3	-0.53931	-0.974081	0.750677	0.653704	0.816493	-0.993607	-0.231036	-0.20731	-0.389114	0.522139
Fetal|JAM3	1.20301	1.04888	0.457777	0.96942	1.14398	0.178336	0.86254	0.733137	0.774684	0.767617	1.00087
Fetal|KISS1	-0.385094	-3	-3	2.43059	1.03524	-0.660932	-0.722997	-0.851421	-0.899762	-1.59477	1.21173
Fetal|KITLG	0.678423	0.495528	1.54878	0.235269	1.25815	-0.0223319	0.646683	0.63462	0.711646	0.814399	0.739767
Fetal|KLRB1	-3	-1.83513	-3	-1.86362	-1.07585	-1.41092	-2.25828	-1.97637	-1.98914	-2.13092	-1.57256
Fetal|KNG1	-0.279421	1.48028	-0.627548	-0.984395	-3	0.324486	-0.300283	-0.308209	-0.386243	-0.117334	-1.67427
Fetal|L1CAM	0.228513	-1.6845	-0.798668	-2.25081	-2.10921	-0.700665	-0.78239	-1.1666	-1.29867	-1.27978	-2.00553
Fetal|LAIR1	-3	-0.654345	-1.05288	0.353267	-3	0.747272	-1.41076	-0.806739	-0.875488	-0.868249	-1.2347
Fetal|LAMA2	0.220785	0.589839	-0.48786	1.67282	2.24703	1.54939	0.755807	0.959151	0.9279	0.637711	1.75562
Fetal|LAMA3	0.483759	-0.258239	0.552181	0.57949	0.0376503	1.04887	0.471371	0.466664	0.395367	0.313167	0.325753
Fetal|LAMC1	1.40865	1.91968	1.13568	0.928992	0.308797	1.28766	1.26886	1.21574	1.19657	1.30614	0.733255
Fetal|LCK	-0.362145	-1.3972	0.145275	-1.79072	-2.18062	-2.56361	-1.15545	-1.45696	-1.38265	-1.13224	-1.86629
Fetal|LCN2	1.15166	-1.45737	2.42768	-1.73554	-3	0.571471	0.209133	-0.149088	-0.306801	-0.0447247	-1.95977
Fetal|LEP	-3	-3	2.4056	1.05233	1.90825	1.01932	-0.689663	0.188423	0.261106	0.0763494	1.23893
Fetal|LGALS3	1.08482	1.77006	2.24064	1.29753	1.2683	1.67234	1.47399	1.6219	1.64497	1.76423	1.35459
Fetal|LGALS9	-0.385094	-3	-3	0.354014	0.482657	0.998466	-0.651364	-0.75256	-0.984152	-1.65124	0.14069
Fetal|LHB	0.290679	-3	-3	-0.105977	-3	-3	-1.54052	-2.23649	-2.28142	-2.51921	-1.69719
Fetal|LIF	0.0758506	-1.65798	-0.0519828	-0.997725	-0.772339	-2.42602	-0.824767	-1.16706	-1.08238	-1.00713	-0.9241
Fetal|LIPA	0.51021	-0.117818	0.886176	0.487808	0.482657	0.679599	0.505109	0.503171	0.481466	0.449271	0.484486
Fetal|LPAR1	1.29322	0.353248	0.808313	0.292806	0.066036	0.324486	0.71414	0.49405	0.471155	0.507432	0.237174
Fetal|LPAR2	-3	-1.42021	0.054861	-0.231732	-1.42592	-0.58659	-1.52891	-0.969795	-0.905884	-0.83202	-0.84408
Fetal|LPAR3	0.854152	-0.066466	-0.660557	-1.70638	-2.42018	-1.54087	-0.46651	-0.968454	-0.998224	-0.788185	-1.85244
Fetal|LRFN4	0.0898229	-1.57615	-0.798668	-0.956881	-0.759951	-1.13575	-0.654541	-0.937451	-0.969257	-1.04145	-0.880359
Fetal|LRFN5	0.112772	-1.32063	-3	-0.49542	-0.175474	-3	-1.15847	-1.64162	-1.57269	-1.76715	-0.580381
Fetal|LRPAP1	1.1423	1.48046	1.20544	0.888569	1.20124	0.988367	1.14691	1.14866	1.16838	1.22615	1.06935
Fetal|LRRC4B	-3	-2.97417	-3	-1.20206	-3	-2.23117	-2.68152	-2.56048	-2.57642	-2.71232	-2.19514
Fetal|LRRC4C	-3	-1.43806	-0.152313	-1.23195	-2.71921	-2.42602	-2.12442	-1.79165	-1.64937	-1.3667	-1.91101
Fetal|LRRTM1	-3	-3	-3	-2.26599	-3	-2.83513	-2.89986	-2.86179	-2.85751	-2.90466	-2.67744
Fetal|LRRTM2	-3	-2.61319	-1.30709	-1.19622	-3	-1.68608	-2.30924	-2.0467	-2.03853	-2.01259	-2.08631
Fetal|LRRTM3	-0.307933	-0.881743	-0.660557	-1.11777	-1.12178	0.0426093	-0.513312	-0.591369	-0.683385	-0.712429	-1.03338
Fetal|LRRTM4	-0.233934	-1.04128	-0.627548	-0.450689	-1.66821	-0.801788	-0.653282	-0.812662	-0.845397	-0.841762	-1.01707
Fetal|LTA	-0.890862	-2.88836	-3	-3	-2.70824	-3	-2.19612	-2.69221	-2.75281	-2.81614	-2.83407
Fetal|LTA4H	0.660348	3.29232e-05	0.654796	-0.550237	-1.18178	0.215933	0.203273	0.0295575	-0.0272163	0.0901385	-0.699955
Fetal|LTB	-0.180559	-0.406128	0.411533	-0.533371	-1.80681	-0.704943	-0.418118	-0.508406	-0.502451	-0.335285	-1.03792
Fetal|LTC4S	0.182527	-0.819768	-1.43983	0.0482787	-0.240024	0.910836	-0.0720368	-0.168786	-0.318351	-0.586876	-0.139917
Fetal|MADCAM1	0.29695	-2.49944	-3	-1.49672	-1.59738	-1.72232	-1.22756	-1.80699	-1.93145	-2.20223	-1.62315
Fetal|MDK	-3	1.30814	1.18611	1.62915	0.0443868	1.66385	-0.284446	0.747654	0.840392	0.974989	0.837488
Fetal|MICA	-3	-3	-3	-0.60584	-3	-3	-2.77622	-2.69116	-2.63707	-2.75717	-1.96805
Fetal|MICB	-3	-3	-3	-1.22573	-0.331012	-0.660932	-2.13729	-1.80939	-1.88356	-2.25302	-0.997163
Fetal|MLN	-0.0727192	-3	-3	-3	-3	-3	-1.94233	-2.65291	-2.75105	-2.83343	-2.95072
Fetal|MMP2	0.949383	0.196696	0.950264	1.94784	-0.550014	0.477765	0.714438	0.625145	0.625355	0.608188	0.684352
Fetal|MPZL1	-3	0.781819	0.981506	0.841951	0.365204	-3	-1.31528	-0.674974	-0.267719	0.112634	0.43109
Fetal|MST1	-0.051266	-1.53562	-0.697706	0.682671	-1.54521	-1.23466	-0.626159	-0.844655	-0.840591	-0.931948	-0.512302
Fetal|MSTN	-3	-0.526608	0.941937	-3	-3	-3	-2.16452	-1.84698	-1.64501	-1.03192	-2.73176
Fetal|NCAM1	0.0589724	0.9681	-0.700868	2.34781	0.917296	0.359184	0.430011	0.571029	0.624437	0.462013	1.43298
Fetal|NCR3LG1	0.641902	-3	-3	-1.70708	-2.65825	-0.54568	-1.06189	-1.70945	-1.97777	-2.31605	-2.1421
Fetal|NDP	-0.808138	-3	-1.98005	-1.69847	-2.44821	-2.36914	-1.78132	-2.15119	-2.19777	-2.29448	-2.09797
Fetal|NECTIN1	0.257547	-0.838669	-0.974081	-0.864992	-1.80681	-0.458108	-0.480395	-0.76086	-0.852745	-0.870492	-1.24026
Fetal|NECTIN2	-0.180559	0.625005	0.755431	0.591223	0.391492	0.270553	0.258143	0.42488	0.476405	0.54716	0.488397
Fetal|NECTIN3	1.08964	-0.232749	0.473082	1.4593	-0.0527654	0.281244	0.610269	0.428076	0.409905	0.314024	0.645192
Fetal|NELL2	-0.566681	-1.82946	-1.69405	-1.8563	-2.77598	0.601111	-0.98166	-1.13937	-1.38083	-1.50689	-2.13098
Fetal|NGF	0.0861436	-0.383966	-0.233648	-1.01125	0.465639	-1.82181	-0.448768	-0.652071	-0.550768	-0.470698	-0.327832
Fetal|NLGN1	0.205789	-0.182344	1.25657	0.302378	-0.766386	-1.16953	-0.0528105	-0.151101	-0.047383	0.14604	-0.195454
Fetal|NLGN2	-0.307933	-1.03567	-0.820131	-0.689377	-3	-1.17847	-0.923221	-1.15707	-1.20058	-1.11035	-1.71718
Fetal|NLGN3	0.0816823	-2.3605	0.077098	-1.83996	-1.27948	-1.45343	-0.837451	-1.18678	-1.22342	-1.19638	-1.49314
Fetal|NLGN4X	0.290679	-3	-3	-0.0849793	-2.30361	-3	-1.47345	-2.14395	-2.17266	-2.44645	-1.38798
Fetal|NLGN4Y	-3	-3	-3	-1.3234	-3	-3	-2.84328	-2.78372	-2.74583	-2.82994	-2.27734
Fetal|NMB	-0.279421	-0.989883	0.401955	-1.08259	-3	-0.282968	-0.613269	-0.740152	-0.820425	-0.646208	-1.7996
Fetal|NMS	-3	-3	-3	-3	-3	-1.53973	-2.7207	-2.61455	-2.72353	-2.81502	-2.94527
Fetal|NMU	-3	-2.05295	-0.660557	-1.27854	-1.39122	-3	-2.26071	-1.97972	-1.80101	-1.654	-1.42716
Fetal|NODAL	-3	-1.86971	-0.974081	-2.35128	-3	-2.83513	-2.49679	-2.30554	-2.20382	-1.94507	-2.58224
Fetal|NPB	0.266272	-1.34824	-3	-0.00491316	-3	0.101172	-0.731624	-1.11088	-1.33214	-1.61077	-1.46874
Fetal|NPFF	-3	-2.30303	-3	-3	-1.80681	0.0221751	-2.21966	-1.92307	-2.09972	-2.28232	-2.34329
Fetal|NPPA	-3	-3	-0.719869	-2.28863	-0.762793	-3	-2.42744	-2.20983	-2.07142	-2.00144	-1.63375
Fetal|NPS	-3	-3	-3	-3	-3	-3	-3	-3	-3	-3	-3
Fetal|NPW	-0.603603	-2.90534	-3	0.46519	-3	-1.34111	-1.48062	-1.81394	-1.93681	-2.27298	-1.39992
Fetal|NPY	-3	-1.52006	0.890185	-1.90278	0.759805	-3	-1.84663	-1.40827	-1.12946	-0.85992	-0.68195
Fetal|NRG1	0.450938	-0.450125	-0.0721357	-1.46894	-1.95973	1.22506	0.00873889	-0.159327	-0.359787	-0.32714	-1.44618
Fetal|NRG2	0.714746	-0.576953	-0.974081	-1.13536	-1.5235	-0.212184	-0.232866	-0.593024	-0.710059	-0.731721	-1.20682
Fetal|NRG3	-0.808138	-0.882486	-0.373336	-0.15515	-1.27948	-0.427437	-0.671401	-0.619432	-0.632392	-0.63091	-0.700503
Fetal|NRG4	0.455812	-1.36787	-0.224632	-0.370448	-0.999148	-3	-0.744534	-1.20075	-1.07322	-0.981563	-0.761694
Fetal|NRTN	0.34043	-0.296317	-0.152133	-1.83992	-0.504097	-1.19333	-0.382756	-0.657614	-0.64705	-0.507129	-1.06809
Fetal|NRXN1	1.11979	-1.11437	0.445681	-1.24235	-1.98044	-0.455961	-0.070954	-0.523509	-0.620893	-0.526067	-1.41531
Fetal|NRXN2	-0.051266	-0.795524	0.809132	-1.61931	-2.60831	-1.07867	-0.618244	-0.833733	-0.84661	-0.564198	-1.86295
Fetal|NRXN3	0.880946	0.286873	0.148305	0.787911	-1.37394	-1.0091	0.127178	-0.159298	-0.113062	-0.00364219	-0.257393
Fetal|NSMF	-0.100561	-1.37066	-3	-0.880118	-3	-1.80119	-1.31275	-1.77346	-1.86093	-1.96828	-1.9244
Fetal|NT5E	1.27131	-0.919355	0.548191	0.202653	-1.32403	0.46693	0.395493	0.0626262	-0.0518642	-0.0961141	-0.459959
Fetal|NTF3	0.78647	-2.00186	-1.43983	-0.654747	-1.09266	-0.989572	-0.516671	-1.01196	-1.1123	-1.31368	-0.92094
Fetal|NTF4	-3	-2.1703	-0.257641	-1.21952	-3	-1.80119	-2.13908	-1.81187	-1.74865	-1.57172	-2.03827
Fetal|NTN1	-3	-0.544021	-3	-0.87716	-1.4632	-0.766578	-1.91089	-1.49695	-1.50362	-1.59244	-1.23619
Fetal|NTN4	0.660534	0.646399	1.18356	0.688585	-1.28627	1.36694	0.68256	0.690938	0.610884	0.711515	-0.118746
Fetal|NTS	-3	-2.3809	-0.904175	0.664177	-3	-1.61588	-2.03919	-1.67401	-1.60904	-1.62013	-1.25524
Fetal|NXNL1	-0.112122	-3	-3	-3	-3	-3	-1.95657	-2.65758	-2.7544	-2.83567	-2.95138
Fetal|OMD	-3	-2.84177	-0.406345	-1.2991	-2.73746	-2.89449	-2.43791	-2.22428	-2.10115	-1.94327	-2.03469
Fetal|OSM	0.0861436	-0.231966	0.216925	-0.803012	-0.835094	-0.611621	-0.240941	-0.365256	-0.359985	-0.243348	-0.728173
Fetal|OXT	-3	-3	1.0387	-2.01416	-3	-3	-2.38188	-2.14695	-1.99753	-1.66102	-2.40621
Fetal|PAEP	-3	-3	-3	1.41894	-1.29127	0.254688	-1.80471	-1.35041	-1.45485	-1.96617	-0.236815
Fetal|PDCD1LG2	-0.242499	-1.45737	-3	0.490412	-1.2152	-0.213197	-0.776645	-0.979657	-1.11232	-1.48175	-0.510853
Fetal|PDGFA	0.63848	-0.146538	-0.211257	0.145604	0.184197	0.326015	0.277279	0.139997	0.0904502	0.00131702	0.150161
Fetal|PDGFB	0.452908	0.088037	-0.417215	0.319776	0.150351	0.917722	0.340246	0.297429	0.214015	0.0887266	0.230896
Fetal|PDGFC	1.4373	-0.467871	1.02254	0.512456	1.31386	0.498846	0.857679	0.637385	0.6107	0.500382	0.853279
Fetal|PDGFD	1.6654	0.0573165	0.019096	-0.754699	-1.12681	0.928692	0.613441	0.21363	0.0483817	0.0450142	-0.744939
Fetal|PDYN	-3	-3	-0.980383	-3	-3	-1.15243	-2.3836	-2.14933	-2.22363	-2.14638	-2.84631
Fetal|PECAM1	1.60485	1.38636	1.90858	1.46431	1.51616	1.33443	1.5428	1.51922	1.5369	1.57349	1.49947
Fetal|PENK	-3	-1.73407	2.13914	-2.38143	-2.03655	0.978592	-1.25698	-0.594527	-0.654063	-0.370599	-1.90117
Fetal|PF4	-3	1.0518	-3	-1.80955	-1.72099	-3	-2.24149	-1.95321	-1.76985	-1.50652	-1.76617
Fetal|PGF	0.358549	-0.920306	0.313147	1.61986	0.656438	-0.242466	0.216872	0.163026	0.201422	0.0343061	0.952709
Fetal|PI16	-0.277255	0.273881	-0.636564	-1.68795	0.361383	-1.72232	-0.60084	-0.723824	-0.627383	-0.479779	-0.656179
Fetal|PLA2G2A	-0.808138	-3	0.508149	2.4275	3.40735	-3	-0.644921	-0.58289	-0.278509	-0.598647	2.28473
Fetal|PLAU	0.0589724	-1.56142	-0.71683	-0.182293	0.549745	1.09398	-0.0318086	-0.0663104	-0.213352	-0.519711	0.105117
Fetal|PLAUR	0.450938	0.13273	0.816063	0.0437417	-0.0736212	0.758622	0.4288	0.420387	0.377848	0.409798	0.0628187
Fetal|PLG	0.399645	0.322135	-3	-1.8563	-2.11655	-0.660932	-0.702127	-1.12087	-1.25902	-1.28546	-1.84242
Fetal|PMCH	-3	-3	-0.798668	-2.55129	-3	-3	-2.67137	-2.54647	-2.46703	-2.27917	-2.71455
Fetal|PNMT	-0.180559	-3	-0.974081	-1.83932	-2.91097	1.86136	-0.670811	-0.857133	-1.22244	-1.47546	-2.14695
Fetal|PNOC	-0.385094	1.1143	-0.627548	-3	-3	-0.0649287	-0.649032	-0.749326	-0.85182	-0.489396	-2.57473
Fetal|PODXL	1.26022	0.567719	-3	0.42232	0.898256	0.538547	0.365019	0.0247815	-0.104392	-0.472293	0.508907
Fetal|PODXL2	-0.103397	-0.700654	-0.565919	-1.6901	-0.570394	-0.797261	-0.5661	-0.741959	-0.769944	-0.724721	-1.05892
Fetal|POMC	-0.890862	-1.67739	0.0861145	-0.535282	-2.17833	-0.678174	-0.912489	-0.920708	-0.951641	-0.900016	-1.2766
Fetal|PPBP	-3	-3	-0.0062071	-2.25476	-2.01353	-3	-2.44824	-2.23854	-2.10516	-1.90593	-2.12841
Fetal|PPIA	1.73678	2.52721	2.05015	1.52604	2.03588	0.867791	1.72258	1.71718	1.81877	1.97427	1.78845
Fetal|PPY	-3	-2.0108	-3	-2.63204	-2.30301	-3	-2.77163	-2.68483	-2.62963	-2.58852	-2.49961
Fetal|PRL	-3	4.39426	1.72708	-0.914719	-3	-3	-1.22649	-0.552428	-0.123708	0.930068	-1.59436
Fetal|PRLH	-3	-3	-3	-3	-3	-3	-3	-3	-3	-3	-3
Fetal|PRNP	0.746574	0.133943	1.0055	0.151853	-0.467408	0.548927	0.493635	0.397504	0.36025	0.429568	-0.0552257
Fetal|PROC	-0.385094	0.114839	-0.627548	-2.35128	-3	0.605426	-0.590325	-0.668321	-0.837652	-0.645288	-2.31178
Fetal|PROK1	-0.808138	-3	-3	-0.672574	-2.88548	-3	-1.97979	-2.4251	-2.4434	-2.62759	-1.91055
Fetal|PROK2	-3	-3	1.59039	-3	-3	-3	-2.40219	-2.17497	-2.03046	-1.59177	-2.80806
Fetal|PRXL2B	1.07652	-0.656052	0.977314	-0.826443	-1.39122	0.398981	0.299818	0.00462235	-0.101239	-0.0145805	-0.90936
Fetal|PSAP	0.410325	1.38242	1.44936	1.60022	1.31746	1.48506	1.07382	1.32599	1.35648	1.37614	1.43857
Fetal|PSPN	-3	-3	-1.72584	-1.8563	-3	-3	-2.72716	-2.62347	-2.55751	-2.49312	-2.45376
Fetal|PTGDS	-3	-3	-3	1.21063	-3	-3	-2.60642	-2.45683	-2.36169	-2.57292	-1.18511
Fetal|PTGES	0.991473	-1.6845	0.439435	0.77527	0.114407	-1.02184	0.0837943	-0.26118	-0.237251	-0.364748	0.309808
Fetal|PTGES2	-0.808138	-0.384518	0.439283	-0.0936806	-3	0.021519	-0.569924	-0.479388	-0.522083	-0.340254	-1.34397
Fetal|PTGES3	1.20239	0.890984	1.31871	1.07085	1.10104	0.936105	1.10428	1.06699	1.07546	1.08518	1.08387
Fetal|PTGIS	0.540888	-0.146231	-0.382352	-0.634052	-3	-0.2154	-0.254302	-0.556522	-0.657335	-0.527268	-1.58745
Fetal|PTGR1	0.336352	-0.338864	-0.0850055	-0.245659	0.112986	1.05689	0.256071	0.225561	0.119067	0.00953197	-0.0296338
Fetal|PTH	-0.890862	-3	-3	-3	-3	-3	-2.23794	-2.74992	-2.82063	-2.87999	-2.96449
Fetal|PTH2	-3	-3	0.380282	-3	-3	-3	-2.55978	-2.39247	-2.28605	-1.96301	-2.85866
Fetal|PTHLH	0.305675	-1.97991	-0.726171	-1.31111	-2.12508	-0.652123	-0.687903	-1.06553	-1.18995	-1.24392	-1.61354
Fetal|PTN	0.321628	1.42745	0.248004	1.06151	-0.114185	0.851434	0.585812	0.686217	0.686043	0.736237	0.515707
Fetal|PTPRC	0.266272	0.317189	0.552974	0.594984	1.14137	0.96946	0.557261	0.667857	0.653207	0.581025	0.825618
Fetal|PTPRD	1.22087	1.0548	-0.406345	1.21658	1.05626	0.608804	0.854463	0.715207	0.700614	0.57606	1.05015
Fetal|PTPRS	0.681987	-0.0168527	-0.257641	0.742998	-2.17908	0.164095	0.107811	-0.110412	-0.186613	-0.170276	-0.612836
Fetal|PVR	-3	-3	-0.654965	0.337145	0.110945	-1.69186	-1.84167	-1.40142	-1.27952	-1.46086	-0.0736125
Fetal|PYY	-0.385094	-0.317098	-0.890776	-1.76503	-0.620767	-3	-1.09327	-1.36242	-1.21755	-1.0145	-1.19778
Fetal|QRFP	-3	-3	-3	-2.91819	-3	-3	-2.99235	-2.98945	-2.9876	-2.9917	-2.96474
Fetal|RAET1E	-3	-1.99523	-3	-2.28863	-3	-3	-2.80265	-2.72765	-2.67994	-2.61961	-2.65137
Fetal|RAET1G	-3	-1.3382	-3	-2.67599	-1.80681	-3	-2.64177	-2.50562	-2.41902	-2.33632	-2.27657
Fetal|RAET1L	-3	-3	-3	-3	-2.38723	-3	-2.94272	-2.92095	-2.90711	-2.93785	-2.73588
Fetal|RARRES2	1.05327	1.81327	-0.212212	1.08976	0.786955	0.482703	0.856821	0.782159	0.803635	0.802606	0.911688
Fetal|RBP4	1.36413	2.58205	0.0861145	-0.767368	-0.471931	2.78166	1.25657	1.21569	1.01835	1.12284	-0.29538
Fetal|RELN	0.280702	-0.284061	-1.29113	-0.376392	-0.111701	-0.27972	-0.20285	-0.38663	-0.435784	-0.552206	-0.282005
Fetal|REN	0.266272	-2.565	0.835411	1.37833	0.583275	-2.83513	-0.48796	-0.77462	-0.582084	-0.675639	0.671404
Fetal|RLN1	-3	-3	-3	-2.51303	-3	-3	-2.95448	-2.93718	-2.92618	-2.95061	-2.7901
Fetal|RLN2	1.00489	-2.14529	-0.634002	-1.12101	-3	1.71047	-0.0569195	-0.46048	-0.802437	-0.996757	-1.81145
Fetal|RLN3	-3	-2.80179	-3	-3	-3	-3	-2.97419	-2.96437	-2.95813	-2.93919	-2.99171
Fetal|RNASET2	1.26864	0.932266	0.791533	0.552761	1.39543	0.984055	1.0532	0.971315	0.953634	0.923276	0.970044
Fetal|RNLS	0.61854	-1.87158	-0.417215	-0.584892	-0.887369	0.208441	-0.17234	-0.472929	-0.614543	-0.789884	-0.71206
Fetal|RSPO1	-0.483957	-2.47568	-3	-1.81551	-3	-2.83513	-1.88038	-2.41112	-2.4645	-2.55495	-2.41899
Fetal|RSPO2	0.214541	-2.61319	-3	0.315497	0.350303	0.0139047	-0.588616	-0.893869	-1.06377	-1.64051	0.0564062
Fetal|RSPO3	-0.103397	0.556122	-3	0.750385	0.437052	-0.319169	-0.305691	-0.382574	-0.405394	-0.675606	0.395927
Fetal|RSPO4	-3	-3	-3	-1.18921	-1.32152	-3	-2.67385	-2.54989	-2.47105	-2.64609	-1.49603
Fetal|RTN4R	-3	-2.24238	-0.0702956	-0.210831	-1.14811	-0.655724	-1.63759	-1.11977	-1.07378	-1.1011	-0.757529
Fetal|SAA1	0.604181	-0.280786	0.21895	-0.568573	-0.108103	2.2772	0.58255	0.574332	0.366892	0.235248	-0.198726
Fetal|SCT	-3	3.11736	-3	-0.852937	-0.00313218	-3	-1.7225	-1.23696	-0.928145	-0.601585	-0.527041
Fetal|SDC1	-0.307933	1.0221	-3	1.00935	-1.98509	1.10013	-0.249667	-0.227492	-0.383586	-0.583914	-0.467228
Fetal|SDC2	1.4007	-0.0475513	1.58609	0.84578	0.870376	0.925278	1.04386	0.90823	0.879432	0.842977	0.862305
Fetal|SELE	0.633177	-2.01796	-3	-0.298784	-1.17017	-2.94483	-1.12529	-1.79364	-1.78625	-2.02542	-0.942692
Fetal|SELPLG	-3	0.220054	-0.0702956	-0.399189	-0.863878	-0.27972	-1.23602	-0.565581	-0.467957	-0.288322	-0.599151
Fetal|SEMA3A	0.23243	0.0658459	0.672684	0.513091	0.0560676	0.00211532	0.233768	0.234276	0.262437	0.297789	0.280196
Fetal|SEMA3C	0.598182	-0.232749	1.47944	-0.619768	0.270972	-0.234974	0.300943	0.187973	0.216822	0.351348	-0.09695
Fetal|SEMA3E	0.467804	0.449309	0.874092	-0.597038	-1.45833	-0.124311	0.125473	-0.00463575	-0.0158206	0.208385	-0.827371
Fetal|SEMA3F	0.34987	-0.253837	-0.119124	-0.441644	-2.28114	-0.844656	-0.338232	-0.59975	-0.621707	-0.477681	-1.21496
Fetal|SEMA4A	0.78647	-0.433103	-0.257641	-0.691126	-0.660316	-0.0345658	0.0612695	-0.214357	-0.290426	-0.308609	-0.599446
Fetal|SEMA4C	0.819397	-0.267608	0.0295798	0.76784	-1.76788	0.928259	0.34913	0.170397	0.0435598	-0.0102396	-0.392411
Fetal|SEMA4D	0.529971	0.00407889	-0.0816976	0.0884798	-3	0.262547	-0.0405593	-0.257397	-0.362989	-0.255711	-1.23943
Fetal|SEMA4G	-0.307933	-0.712391	-0.100955	-1.12215	-1.35094	0.101492	-0.428949	-0.47494	-0.553678	-0.505031	-1.10136
Fetal|SEMA5A	1.61554	0.451668	0.196572	0.848105	1.1466	-0.252942	0.806215	0.498614	0.528811	0.461074	0.904595
Fetal|SEMA6A	1.11682	1.0459	1.38548	1.16132	0.482657	0.731715	1.01379	0.974636	0.996278	1.06889	0.856491
Fetal|SEMA6D	0.51184	-0.390452	0.473082	2.05931	-0.285065	0.952982	0.543814	0.555969	0.510381	0.355156	0.812541
Fetal|SEMA7A	0.266272	-1.19956	0.35629	0.302378	0.124789	0.0857186	0.0427077	-0.0422608	-0.07448	-0.189361	0.156556
Fetal|SFTPD	0.51021	-3	-3	-1.55796	-2.98413	-1.61588	-1.33069	-2.03036	-2.21839	-2.47704	-2.26062
Fetal|SHH	-3	-3	-3	-3	-3	-1.07426	-2.63167	-2.49168	-2.6354	-2.75606	-2.92782
Fetal|SHMT1	0.51021	-0.372811	-0.636564	-0.250312	-0.216786	-0.349518	-0.0576226	-0.273438	-0.306789	-0.372278	-0.248049
Fetal|SHMT2	-3	0.0833865	0.365629	-0.174882	-0.0326787	0.271749	-0.992901	-0.230066	-0.140328	-0.0195976	-0.111016
Fetal|SIGLEC15	-3	-3	-3	-1.39254	-3	-2.20595	-2.69787	-2.58304	-2.60597	-2.73637	-2.27738
Fetal|SLC10A4	-0.890862	-2.92153	-1.72584	-2.7876	-3	-2.83513	-2.01039	-2.43588	-2.47151	-2.42259	-2.8102
Fetal|SLC17A6	-0.307933	-3	-1.30709	-3	-3	-3	-1.80684	-2.37653	-2.41349	-2.32747	-2.88389
Fetal|SLC17A7	-0.0548299	-3	-0.300515	-3	-3	-2.07271	-1.40694	-1.92084	-2.00379	-1.8868	-2.80279
Fetal|SLC17A8	0.0162489	-3	-0.382352	-0.984395	-2.05638	-2.56361	-1.2092	-1.67496	-1.65937	-1.6699	-1.5479
Fetal|SLC18A1	-3	-0.622552	0.229936	-1.10515	-3	-2.29029	-1.95687	-1.56041	-1.39403	-0.997681	-1.92221
Fetal|SLC18A2	0.869148	-1.32359	-3	-0.597038	-2.13092	-2.13207	-0.91184	-1.58873	-1.65651	-1.82372	-1.42189
Fetal|SLC18A3	-3	-3	-3	0.0508979	-2.99001	-3	-2.7139	-2.60516	-2.53599	-2.68954	-1.68068
Fetal|SLC1A1	0.5281	-1.05963	1.42729	-0.899973	-1.34605	-1.48384	-0.255069	-0.552727	-0.498866	-0.272949	-0.999453
Fetal|SLC1A2	1.13065	0.0822177	-0.406345	0.917628	-0.943394	-1.57522	0.0626035	-0.343324	-0.274453	-0.237259	-0.0646655
Fetal|SLC1A3	0.817587	-0.337588	0.926773	0.302378	0.352889	0.224214	0.476272	0.346549	0.335762	0.322138	0.329242
Fetal|SLC1A6	0.0469265	-1.42139	-3	-1.03054	-3	-2.67692	-1.44762	-2.01565	-2.04771	-2.10165	-2.02169
Fetal|SLC1A7	-0.808138	-3	-1.30709	-1.8563	-3	-1.91485	-1.67312	-2.00186	-2.07719	-2.10246	-2.35867
Fetal|SLC29A1	1.27973	0.422683	-0.224632	0.486585	0.539313	0.156375	0.613983	0.360953	0.335796	0.257443	0.477878
Fetal|SLC29A2	-0.686327	-1.13718	-0.0796313	-0.27183	-2.14981	-0.756679	-0.777544	-0.812212	-0.825758	-0.753832	-1.13459
Fetal|SLC29A3	0.37152	-1.15226	-0.00528699	-0.209681	-0.874989	-0.486994	-0.211052	-0.432469	-0.469529	-0.50568	-0.527922
Fetal|SLC29A4	-0.808138	-2.286	-3	-1.57478	-2.96212	-1.8243	-1.75343	-2.1127	-2.21839	-2.3589	-2.25854
Fetal|SLC32A1	-3	-2.30303	-3	-3	-3	-3	-2.90923	-2.87473	-2.85279	-2.78619	-2.97086
Fetal|SLC5A7	-3	-3	-3	-3	-3	-3	-3	-3	-3	-3	-3
Fetal|SLC6A1	-0.307933	-3	-3	-1.76278	-3	-3	-1.91167	-2.5212	-2.58349	-2.72133	-2.4214
Fetal|SLC6A11	-0.118392	-1.79013	-0.0627418	-0.209681	-0.938668	-3	-0.965244	-1.28709	-1.14351	-1.07168	-0.686883
Fetal|SLC6A12	-0.060913	-1.02258	-0.282004	-0.984395	0.122116	-2.56361	-0.762853	-1.02964	-0.896826	-0.815905	-0.523331
Fetal|SLC6A13	0.166985	-0.512214	-0.544456	-2.61846	-0.484423	-0.947102	-0.548477	-0.820394	-0.858687	-0.749366	-1.4143
Fetal|SLC6A2	-3	0.84479	-3	1.01821	-0.251556	-0.463444	-1.38161	-0.766516	-0.681883	-0.812838	0.172452
Fetal|SLC6A3	0.175138	-3	-3	-3	-3	-1.72232	-1.60839	-2.28626	-2.48806	-2.65747	-2.89865
Fetal|SLC6A4	0.205789	-1.4735	0.102078	0.293963	-0.359434	-1.06188	-0.313478	-0.510832	-0.483136	-0.550172	-0.121901
Fetal|SLC6A5	-0.180559	-3	-1.30709	-3	-3	-2.51328	-1.66773	-2.23295	-2.3105	-2.25856	-2.8635
Fetal|SLC6A6	0.787878	0.196084	1.18655	0.548215	-0.106373	0.482703	0.59836	0.526333	0.517407	0.574957	0.279615
Fetal|SLC6A8	0.15327	0.175491	0.339116	0.177677	-0.419841	0.323524	0.161639	0.16482	0.146266	0.18301	-0.0681567
Fetal|SLC6A9	0.705606	-2.1987	-0.300515	-1.8563	-0.319875	-1.0091	-0.466961	-0.912616	-0.988813	-1.07512	-1.06843
Fetal|SLIT1	-0.060913	-0.405966	-0.119124	-1.46894	-1.18178	-1.62672	-0.649311	-0.872942	-0.825922	-0.639489	-1.22649
Fetal|SLIT2	1.37221	0.675301	0.124603	1.18656	0.902851	0.940533	0.975175	0.824274	0.780473	0.65455	0.992396
Fetal|SLITRK1	-3	-3	-3	-3	-3	-3	-3	-3	-3	-3	-3
Fetal|SLITRK2	-3	-2.62934	-3	-3	-3	-1.82181	-2.72638	-2.62239	-2.69865	-2.73704	-2.94034
Fetal|SLITRK3	-3	-3	-0.974081	-3	-3	-2.45392	-2.63172	-2.49174	-2.46872	-2.30932	-2.89483
Fetal|SLITRK4	0.703375	-2.18871	-3	-1.2659	-2.47212	-0.660932	-0.897427	-1.50584	-1.72791	-2.01464	-1.84108
Fetal|SLITRK5	-3	-3	-3	-3	-3	-1.94999	-2.79917	-2.72284	-2.80121	-2.86699	-2.96065
Fetal|SLITRK6	-0.307933	-2.3875	-3	-3	-3	-1.69186	-1.69733	-2.2254	-2.394	-2.49319	-2.88003
Fetal|SOSTDC1	-0.060913	-1.78854	-3	-3	-1.05682	-0.60836	-1.14121	-1.55179	-1.74676	-1.96104	-1.97265
Fetal|SPN	0.0861436	-0.844702	-0.719869	-1.62035	0.101114	-2.89449	-0.868276	-1.23102	-1.10147	-0.995845	-0.827292
Fetal|SPP1	0.9328	0.687958	1.43482	3.53584	2.78086	2.71346	1.72293	2.02324	1.99902	1.68874	2.92884
Fetal|SPX	-0.890862	-3	-3	-1.57323	-3	-3	-2.10458	-2.56587	-2.60434	-2.73527	-2.34951
Fetal|SRD5A1	0.269352	-0.580417	-0.0443019	-0.956881	-1.41342	-2.56361	-0.695947	-1.06282	-0.953752	-0.741502	-1.13934
Fetal|SRD5A2	-0.233934	-2.77094	1.32416	-3	-3	-0.149896	-0.862459	-1.10134	-1.26343	-1.08472	-2.65622
Fetal|SRD5A3	0.393646	-0.604094	-0.157371	-0.0295638	-3	-0.235114	-0.285098	-0.543062	-0.63114	-0.548275	-1.33985
Fetal|SST	-0.483957	-3	-3	-2.6669	1.41672	-3	-1.64694	-2.08894	-2.06597	-2.37506	-0.910337
Fetal|SULT1A1	0.34043	-1.37269	0.511453	-0.104062	-3	0.0431699	-0.271055	-0.503458	-0.615344	-0.554215	-1.3666
Fetal|SULT1E1	-3	-0.748873	1.35865	-1.61603	-3	1.51914	-1.14544	-0.440599	-0.538507	-0.259413	-1.95772
Fetal|SULT2A1	0.205789	-2.09949	-3	-2.14865	-3	-3	-1.64485	-2.34821	-2.4081	-2.45497	-2.54142
Fetal|TAC1	-0.0748852	-3	-0.660557	-3	-3	-2.36914	-1.51777	-2.06617	-2.13767	-2.03595	-2.82929
Fetal|TAC3	-0.307933	-0.785144	0.274775	0.340481	-0.770291	-0.270911	-0.269723	-0.255202	-0.25044	-0.25201	-0.22194
Fetal|TAFA1	-3	-1.50782	-1.69405	-1.65188	-3	-0.652123	-2.0605	-1.70343	-1.7601	-1.70743	-2.21392
Fetal|TAFA4	-0.399067	-3	-1.98005	-2.3247	-1.49024	-0.455961	-1.23657	-1.55488	-1.75045	-1.99519	-1.87639
Fetal|TAFA5	-0.566681	-1.94239	-0.820131	-1.44039	-1.98998	-2.36914	-1.33832	-1.6316	-1.60027	-1.52779	-1.69244
Fetal|TAX1BP3	-3	0.399308	0.751287	0.147904	0.292056	-0.660932	-1.0194	-0.266636	-0.070573	0.143158	0.16246
Fetal|TBXAS1	0.275082	-0.783315	0.631866	0.486841	-3	-0.29261	-0.21122	-0.396043	-0.444981	-0.322786	-1.09591
Fetal|TENM1	0.709947	-2.33453	-0.560287	-1.46894	-2.83893	-1.15243	-0.743591	-1.29603	-1.42229	-1.4306	-2.00909
Fetal|TENM2	0.374357	-1.06805	-0.890776	-0.984395	0.0957613	-1.28784	-0.449235	-0.762254	-0.760438	-0.832902	-0.506898
Fetal|TENM3	1.36067	0.882641	-0.565919	1.74493	0.398256	0.854574	0.896665	0.72031	0.669315	0.500229	0.991956
Fetal|TENM4	0.457902	0.383891	0.487235	0.103054	-2.31303	-0.175313	0.0387843	-0.120504	-0.145283	0.0469313	-0.914999
Fetal|TF	-3	2.91432	0.725388	-0.984395	-1.21692	2.07233	-0.419336	0.561494	0.572251	0.985108	-0.769478
Fetal|TG	0.467804	-2.14529	-0.373336	-1.11712	0.482657	-1.61588	-0.527359	-0.90559	-0.894306	-1.01509	-0.431475
Fetal|TGFA	0.875239	0.0697091	0.115461	-1.11861	-2.77575	-2.83513	-0.565945	-1.11369	-1.01361	-0.64755	-1.76237
Fetal|TGFB1	1.24993	0.6016	0.734404	0.773623	0.516714	0.26713	0.797315	0.625292	0.634669	0.645699	0.643089
Fetal|TGFB2	0.7974	0.371748	0.232584	0.742998	0.506888	0.274473	0.536148	0.436854	0.436905	0.392317	0.587718
Fetal|TGFB3	0.66844	-0.507999	-0.300515	0.812337	0.15559	0.225005	0.269732	0.118197	0.0754133	-0.0833199	0.403084
Fetal|TGM2	1.24769	0.754501	1.19648	1.53771	0.657578	1.18735	1.1372	1.0952	1.07579	1.0426	1.09332
Fetal|THBS1	1.21919	0.524955	-0.0627418	0.794013	0.956501	0.409265	0.742612	0.561481	0.544171	0.440571	0.809713
Fetal|THBS2	0.976929	-0.234191	-1.05288	-0.899973	-0.671408	-1.84971	-0.315319	-0.806461	-0.777191	-0.732962	-0.784008
Fetal|THPO	-0.118392	-1.74351	-0.890776	-2.60387	-3	-2.23117	-1.33642	-1.79936	-1.83843	-1.66592	-2.61119
Fetal|THY1	0.890282	-2.30303	-0.177114	0.997104	1.33612	0.183565	0.251875	0.00924203	-0.059662	-0.450285	0.92385
Fetal|TNC	0.535632	0.218511	0.867888	0.0673301	0.0592764	1.17905	0.572366	0.586328	0.51744	0.525964	0.153207
Fetal|TNF	0.491166	-0.370925	-0.224632	-0.26832	0.0881211	-0.133059	0.0576088	-0.107173	-0.136529	-0.189891	-0.0992913
Fetal|TNFSF10	0.29695	-0.836281	0.688118	1.08371	0.965541	-0.133669	0.253981	0.237647	0.279308	0.162364	0.877076
Fetal|TNFSF11	-0.0727192	-2.38396	-0.660557	-3	-1.49261	-2.84158	-1.38622	-1.88545	-1.8683	-1.75379	-2.17147
Fetal|TNFSF12	0.101139	-1.02096	-0.26801	-0.487564	-0.511189	-0.0567256	-0.235533	-0.363491	-0.425795	-0.498164	-0.48481
Fetal|TNFSF13	-0.307933	-1.15226	-0.627548	-1.60949	-0.751744	-3	-1.13758	-1.4529	-1.32807	-1.18307	-1.20981
Fetal|TNFSF13B	-0.316658	-2.02933	-0.163003	-0.394281	-0.916414	0.0412334	-0.514564	-0.589777	-0.680872	-0.818301	-0.660401
Fetal|TNFSF14	-3	-2.30303	-3	-2.60015	-3	-0.319453	-2.35916	-2.11559	-2.28467	-2.40607	-2.69804
Fetal|TNFSF15	-0.0220092	-3	-0.863471	-1.14059	-1.16506	-1.82643	-1.07597	-1.47654	-1.51322	-1.65172	-1.22417
Fetal|TNFSF18	-3	-2.77094	-1.98005	-1.14763	-2.13333	-1.44353	-2.28548	-2.01391	-2.02931	-2.14387	-1.71746
Fetal|TNFSF4	-3	-3	-3	-1.8563	-0.101486	-2.37559	-2.50273	-2.31374	-2.269	-2.51091	-1.23429
Fetal|TNFSF8	-0.890862	-1.6845	-0.904175	-1.06137	0.898256	-0.777306	-0.822936	-0.79712	-0.794426	-0.959857	-0.222681
Fetal|TNFSF9	-3	-0.452849	-3	-0.626395	-3	-0.865677	-2.03818	-1.67262	-1.69809	-1.70747	-1.79041
Fetal|TPH1	0.0924137	-1.21227	-3	-1.8563	-3	-1.9079	-1.33405	-1.8762	-1.97926	-2.02124	-2.33928
Fetal|TPH2	-3	-3	-0.48786	-2.76402	-3	-2.58716	-2.57182	-2.40908	-2.35548	-2.1531	-2.77777
Fetal|TPO	-3	-1.21678	-3	-3	-3	-3	-2.76777	-2.67951	-2.62337	-2.45295	-2.92544
Fetal|TRH	-3	-3	-3	-2.22281	0.584951	-3	-2.59226	-2.43729	-2.33873	-2.55756	-1.1198
Fetal|TRO	-3	0.582048	-0.48786	-1.23725	0.482657	-3	-1.71603	-1.22804	-0.917655	-0.5984	-0.484271
Fetal|TROAP	0.0758506	-1.33776	-3	-0.320267	-0.620767	-0.444145	-0.71043	-1.00927	-1.13649	-1.47813	-0.602358
Fetal|TSHB	-0.890862	-3	-1.98005	-3	-3	-3	-2.10511	-2.56661	-2.6052	-2.56709	-2.92184
Fetal|TSLP	-3	-1.77173	-3	-2.2528	-3	-3	-2.7702	-2.68285	-2.6273	-2.5474	-2.62658
Fetal|TULP1	-0.118392	0.453972	-0.974081	-1.46894	-2.915	-2.29029	-0.958362	-1.27761	-1.21815	-0.901094	-1.99919
Fetal|TYR	-0.890862	-2.67591	-3	-2.4494	-3	-3	-2.14427	-2.62065	-2.66871	-2.72472	-2.71362
Fetal|UBASH3B	1.23276	3.29232e-05	0.841043	1.49172	1.14137	0.922966	0.977606	0.880634	0.8564	0.712164	1.22545
Fetal|UCN	-3	-1.30134	-3	-1.81937	-3	-0.0921424	-2.11224	-1.77483	-1.91169	-1.99078	-2.3111
Fetal|UCN2	-3	-3	-3	-3	-3	-3	-3	-3	-3	-3	-3
Fetal|UCN3	-3	-3	-3	-3	-3	-3	-3	-3	-3	-3	-3
Fetal|ULBP1	-3	-0.644759	-0.720635	-2.1926	-2.39206	0.224214	-1.64744	-1.13336	-1.1961	-1.02621	-2.07531
Fetal|ULBP2	-3	-3	-3	-1.15799	-1.80681	-3	-2.7163	-2.60847	-2.53989	-2.69215	-1.69175
Fetal|ULBP3	-3	-3	-3	-3	-2.30582	-3	-2.93511	-2.91045	-2.89477	-2.92959	-2.70079
Fetal|UNC5A	-3	-1.20055	-1.69405	-1.88408	-3	-3	-2.49127	-2.29792	-2.17494	-1.93415	-2.38916
Fetal|UTS2	-3	-3	-3	-2.99816	-3	-3	-2.99983	-2.99976	-2.99972	-2.99981	-2.99921
Fetal|UTS2B	-3	-3	-3	-2.60387	-2.25827	-3	-2.89364	-2.85322	-2.8275	-2.88459	-2.50955
Fetal|VCAM1	0.0447605	0.0720008	0.250782	0.524449	0.596629	1.05002	0.363835	0.485105	0.440734	0.348293	0.536821
Fetal|VEGFA	2.12991	-0.56032	1.50709	0.183566	0.157259	-0.660932	0.79831	0.292214	0.307643	0.362491	0.197578
Fetal|VEGFB	0.0343679	-0.633505	0.768165	-0.00489204	-0.938668	0.181352	-0.0235652	-0.0455795	-0.0773469	-0.029471	-0.393696
Fetal|VEGFC	0.286218	0.485928	0.587093	0.0964585	0.125075	0.371239	0.334873	0.353365	0.35485	0.414965	0.159087
Fetal|VEGFD	0.205789	-1.02461	-3	-1.86368	-2.51434	-1.14665	-1.07834	-1.56639	-1.71334	-1.81227	-2.09484
Fetal|VIP	-3	-3	0.169268	-2.3247	-3	-1.11811	-2.16419	-1.84653	-1.87194	-1.72085	-2.50588
Fetal|VTN	0.985128	0.377404	-0.660557	0.752584	0.614878	0.928692	0.624514	0.48746	0.407109	0.225537	0.628969
Fetal|VWF	-0.118392	0.708804	0.716692	0.817678	0.970925	1.40907	0.579566	0.84484	0.82894	0.790489	0.881361
Fetal|WNT1	-3	-2.97443	-3	-3	-3	-2.89449	-2.97649	-2.96755	-2.97462	-2.97879	-2.99498
Fetal|WNT10A	-0.808138	-2.61319	-3	-1.5173	-1.65341	-1.66359	-1.6376	-1.95285	-2.04996	-2.30035	-1.67733
Fetal|WNT11	0.0278941	-1.79868	-0.636564	-0.80045	-1.31788	-0.0840804	-0.521163	-0.729842	-0.849033	-0.971006	-1.01757
Fetal|WNT16	-0.118392	-2.32308	-1.69405	-2.91661	-1.6264	-1.19333	-1.21885	-1.63709	-1.77318	-1.85107	-2.17285
Fetal|WNT2	-0.603603	0.214438	-0.316953	1.19097	0.230793	-0.952481	-0.28073	-0.158015	-0.0377968	-0.0422519	0.562666
Fetal|WNT2B	-0.307933	-2.61319	-0.974081	-0.362969	-0.36987	-1.62605	-0.957962	-1.20502	-1.20283	-1.39834	-0.532002
Fetal|WNT3	-0.307933	-2.75241	-0.719869	-1.68228	-1.62601	-2.55419	-1.36125	-1.76158	-1.7447	-1.74187	-1.67207
Fetal|WNT3A	0.205789	-3	-1.69405	0.0526187	-0.40296	-0.340209	-0.634788	-0.954264	-1.09147	-1.50696	-0.356567
Fetal|WNT4	0.540136	-0.570532	-0.224632	-1.79824	-0.500041	-0.458108	-0.21085	-0.496275	-0.557158	-0.504351	-1.03195
Fetal|WNT5A	-0.279421	-1.43134	0.388617	-0.325186	-1.13728	-1.82181	-0.721924	-0.890099	-0.81064	-0.714912	-0.746954
Fetal|WNT5B	1.3739	-0.483935	-0.571165	-0.597038	0.275002	-0.660932	0.202481	-0.242736	-0.279961	-0.361894	-0.184565
Fetal|WNT6	0.614861	-1.32831	-0.152133	0.0351427	-2.97174	-0.407464	-0.32308	-0.679556	-0.782721	-0.768657	-1.33258
Fetal|WNT7A	0.228513	-2.73943	0.142027	0.119978	0.0574275	0.316094	-0.178673	-0.33342	-0.442433	-0.72579	-0.0164439
Fetal|WNT7B	0.290679	-0.914797	0.102401	-1.08158	-2.42333	-0.793322	-0.480136	-0.773092	-0.828402	-0.688685	-1.56952
Fetal|WNT8A	-3	-3	-3	-3	-3	-3	-3	-3	-3	-3	-3
Fetal|WNT8B	-3	-3	-3	-3	-3	-2.2957	-2.8653	-2.8141	-2.86666	-2.91079	-2.97361
Fetal|WNT9A	0.56474	-1.89259	0.102078	-1.54999	-0.658872	-0.403543	-0.312795	-0.646315	-0.74141	-0.792322	-1.03256
Fetal|WNT9B	-0.118392	-3	-3	-2.16393	-2.5662	-3	-1.84013	-2.49451	-2.56242	-2.70723	-2.40414
Fetal|XCL1	-3	-3	-1.43983	-1.24716	-1.28127	0.569538	-1.78958	-1.32953	-1.46837	-1.71707	-1.30463
Fetal|XCL2	-3	-3	-3	-0.597038	-3	-3	-2.77539	-2.69003	-2.63573	-2.75628	-1.96426

## Sheet: Maternal Rs (Binary, MP 1-1)
Ancestral state reconstruction of fetal-maternal signaling. Binary ancestral state reconstruction of receptor production by maternal cell types
Receptor	1 (Monodelphis domestica)	2 (Mus musculus)	3 (Cavia porcellus)	4 (Homo sapiens)	5 (Macaca fascicularis)	6 (Tenrec ecaudatus)	7 (Theria)	8 (Placentalia)	9 (Euarchontoglires)	10 (Rodentia)	11 (Catarrhini)
Maternal|ADCYAP1	0	0	0	0	0	0	0	0	0	0	0
Maternal|ADIPOQ	0	0	0	0	0	0	0	0	0	0	0
Maternal|ADM	0	1	1	1	1	1	0	1	1	1	1
Maternal|ADM2	1	0	0	0	0	0	0	0	0	0	0
Maternal|AGRN	1	1	1	1	0	1	1	1	1	1	1
Maternal|AGT	0	0	0	0	1	1	0	0	0	0	0
Maternal|AKR1B1	1	1	1	1	1	1	1	1	1	1	1
Maternal|AKR1C3	0	0	0	1	1	0	0	0	0	0	1
Maternal|AKR1D1	0	0	0	0	0	1	0	0	0	0	0
Maternal|ALB	0	1	0	0	0	0	0	0	0	0	0
Maternal|ALCAM	1	1	1	1	1	1	1	1	1	1	1
Maternal|ALDH1A1	1	0	1	1	1	0	1	1	1	1	1
Maternal|ALDH1A2	1	1	0	1	1	1	1	1	1	1	1
Maternal|ALDH1A3	1	0	0	1	1	0	0	0	0	0	1
Maternal|ALOX12	0	1	1	0	0	0	0	0	0	1	0
Maternal|ALOX5	1	1	1	1	1	0	1	1	1	1	1
Maternal|ALOX5AP	1	1	1	1	1	1	1	1	1	1	1
Maternal|AMH	0	0	0	0	0	1	0	0	0	0	0
Maternal|ANGPT1	1	1	1	0	1	1	1	1	1	1	1
Maternal|ANGPT2	1	1	1	1	1	1	1	1	1	1	1
Maternal|ANGPT4	0	1	1	0	0	1	0	1	1	1	0
Maternal|ANXA1	1	1	1	1	1	1	1	1	1	1	1
Maternal|APELA	0	0	0	0	0	0	0	0	0	0	0
Maternal|APLN	0	1	1	0	0	0	0	0	0	1	0
Maternal|APLP2	1	1	1	1	1	1	1	1	1	1	1
Maternal|APOA1	0	1	1	1	0	0	0	0	0	1	0
Maternal|APOA2	1	1	0	0	1	0	0	0	0	0	0
Maternal|APOB	0	0	0	0	0	0	0	0	0	0	0
Maternal|APOE	1	1	1	1	1	1	1	1	1	1	1
Maternal|APP	1	1	1	1	1	1	1	1	1	1	1
Maternal|AREG	1	1	0	1	1	1	1	1	1	1	1
Maternal|ARTN	0	0	0	0	0	0	0	0	0	0	0
Maternal|ASIP	0	0	0	1	0	0	0	0	0	0	0
Maternal|ASMT	0	0	0	0	0	0	0	0	0	0	0
Maternal|AVP	0	0	0	0	0	0	0	0	0	0	0
Maternal|B2M	1	1	1	1	1	1	1	1	1	1	1
Maternal|BAG6	1	1	1	1	1	1	1	1	1	1	1
Maternal|BDNF	1	0	0	0	1	0	0	0	0	0	0
Maternal|BMP10	0	0	0	0	0	0	0	0	0	0	0
Maternal|BMP15	0	0	0	0	0	0	0	0	0	0	0
Maternal|BMP2	1	1	1	0	1	0	1	1	1	1	1
Maternal|BMP4	1	1	0	1	1	1	1	1	1	1	1
Maternal|BMP5	0	1	0	0	0	0	0	0	0	0	0
Maternal|BMP6	1	1	1	0	1	1	1	1	1	1	1
Maternal|BMP7	0	1	0	0	1	0	0	0	0	0	0
Maternal|BMP8A	0	1	0	0	0	0	0	0	0	0	0
Maternal|BMPR1B	1	1	0	1	1	0	1	1	1	1	1
Maternal|BMPR2	1	1	1	1	1	1	1	1	1	1	1
Maternal|BST2	0	1	0	1	1	1	0	1	1	1	1
Maternal|BTC	0	0	0	0	0	1	0	0	0	0	0
Maternal|BTLA	0	1	0	1	0	0	0	0	0	0	0
Maternal|C10orf99	0	1	0	0	0	0	0	0	0	0	0
Maternal|C1QL1	0	0	0	0	0	0	0	0	0	0	0
Maternal|C1QL2	0	0	0	0	0	0	0	0	0	0	0
Maternal|C1QL3	0	1	0	0	0	0	0	0	0	0	0
Maternal|C1QL4	0	0	0	0	0	0	0	0	0	0	0
Maternal|C3	1	1	0	1	1	1	1	1	1	1	1
Maternal|C4A	1	0	1	0	1	1	1	1	1	1	1
Maternal|C5	0	0	0	0	0	0	0	0	0	0	0
Maternal|CADM1	1	1	1	1	1	1	1	1	1	1	1
Maternal|CADM3	1	0	0	0	0	1	1	1	0	0	0
Maternal|CALCA	0	0	0	0	0	0	0	0	0	0	0
Maternal|CALCB	0	0	0	0	0	0	0	0	0	0	0
Maternal|CBLN1	0	0	0	1	0	0	0	0	0	0	0
Maternal|CBR1	1	1	0	1	1	0	1	1	1	1	1
Maternal|CCK	0	0	0	0	0	0	0	0	0	0	0
Maternal|CCL1	0	0	0	0	0	1	0	0	0	0	0
Maternal|CCL11	0	0	0	0	0	0	0	0	0	0	0
Maternal|CCL13	1	1	0	0	0	0	0	0	0	0	0
Maternal|CCL14	1	0	1	0	0	1	1	1	0	0	0
Maternal|CCL15	0	0	1	0	0	0	0	0	0	0	0
Maternal|CCL16	0	0	0	0	0	0	0	0	0	0	0
Maternal|CCL17	0	1	0	0	1	1	0	1	1	1	1
Maternal|CCL18	0	0	0	0	1	1	0	0	0	0	0
Maternal|CCL19	1	0	0	0	0	0	0	0	0	0	0
Maternal|CCL2	0	1	1	1	1	0	0	0	1	1	1
Maternal|CCL20	0	0	0	0	0	0	0	0	0	0	0
Maternal|CCL21	1	0	0	1	1	1	1	1	1	0	1
Maternal|CCL22	0	1	0	0	0	0	0	0	0	0	0
Maternal|CCL23	0	1	0	0	1	0	0	0	0	0	0
Maternal|CCL24	0	0	0	0	1	0	0	0	0	0	0
Maternal|CCL25	0	1	0	0	1	0	0	0	0	0	0
Maternal|CCL26	0	0	0	0	0	0	0	0	0	0	0
Maternal|CCL27	0	0	0	0	0	1	0	0	0	0	0
Maternal|CCL28	0	0	0	0	0	1	0	0	0	0	0
Maternal|CCL3	0	0	0	1	1	0	0	0	0	0	1
Maternal|CCL3L1	1	1	0	0	1	0	0	0	0	0	0
Maternal|CCL4	0	1	1	1	1	0	0	0	1	1	1
Maternal|CCL5	0	1	1	1	1	1	0	1	1	1	1
Maternal|CCL7	0	1	1	0	0	0	0	0	0	1	0
Maternal|CCL8	0	0	0	1	1	0	0	0	0	0	1
Maternal|CD160	0	0	0	1	0	0	0	0	0	0	0
Maternal|CD177	0	0	0	0	0	0	0	0	0	0	0
Maternal|CD1B	0	0	0	0	0	0	0	0	0	0	0
Maternal|CD1D	0	1	0	1	1	0	0	0	0	0	1
Maternal|CD200	1	1	1	1	1	1	1	1	1	1	1
Maternal|CD226	1	1	1	1	1	1	1	1	1	1	1
Maternal|CD24	1	1	0	1	1	1	1	1	1	1	1
Maternal|CD248	0	1	1	1	0	1	0	1	1	1	1
Maternal|CD274	1	1	0	0	1	0	0	0	0	0	0
Maternal|CD276	1	1	1	1	1	1	1	1	1	1	1
Maternal|CD320	0	1	0	1	1	1	0	1	1	1	1
Maternal|CD34	1	1	1	1	1	1	1	1	1	1	1
Maternal|CD40LG	0	1	1	1	0	1	0	1	1	1	1
Maternal|CD44	1	1	1	1	1	1	1	1	1	1	1
Maternal|CD47	1	1	1	1	1	1	1	1	1	1	1
Maternal|CD48	0	1	1	1	1	1	0	1	1	1	1
Maternal|CD52	0	0	0	1	1	1	0	1	1	0	1
Maternal|CD55	0	1	1	1	1	1	0	1	1	1	1
Maternal|CD58	0	0	0	1	1	1	0	1	1	0	1
Maternal|CD70	0	0	1	0	0	0	0	0	0	0	0
Maternal|CD80	1	1	0	0	1	1	1	1	1	1	1
Maternal|CD86	0	1	1	1	1	1	0	1	1	1	1
Maternal|CD93	1	1	1	1	1	1	1	1	1	1	1
Maternal|CD96	0	1	1	1	1	1	0	1	1	1	1
Maternal|CD99	1	0	0	1	1	0	0	0	0	0	1
Maternal|CDH1	1	1	0	1	1	1	1	1	1	1	1
Maternal|CDH2	0	1	0	0	0	1	0	0	0	0	0
Maternal|CDH3	1	1	1	0	0	0	0	0	0	1	0
Maternal|CDH5	1	1	1	1	1	1	1	1	1	1	1
Maternal|CDH6	1	1	1	1	1	1	1	1	1	1	1
Maternal|CDH7	0	0	0	0	0	1	0	0	0	0	0
Maternal|CDHR2	0	0	0	0	0	0	0	0	0	0	0
Maternal|CEACAM1	1	1	0	1	0	1	1	1	1	1	1
Maternal|CEACAM5	0	0	0	0	0	0	0	0	0	0	0
Maternal|CEACAM6	0	0	0	0	1	0	0	0	0	0	0
Maternal|CEACAM8	0	1	0	0	0	0	0	0	0	0	0
Maternal|CEL	0	0	0	0	0	0	0	0	0	0	0
Maternal|CGA	0	0	0	1	1	0	0	0	0	0	1
Maternal|CGB1	0	0	0	0	0	0	0	0	0	0	0
Maternal|CGB2	0	0	0	0	0	0	0	0	0	0	0
Maternal|CGB3	0	0	0	1	0	0	0	0	0	0	0
Maternal|CGB7	0	0	0	0	0	0	0	0	0	0	0
Maternal|CHAT	0	0	0	0	0	0	0	0	0	0	0
Maternal|CHL1	0	1	0	0	0	1	0	0	0	0	0
Maternal|CLCF1	0	0	0	1	1	1	0	1	1	0	1
Maternal|CLEC2A	0	0	0	0	0	0	0	0	0	0	0
Maternal|CLEC2B	0	0	0	1	1	1	0	1	1	0	1
Maternal|CLSTN1	1	1	1	1	1	1	1	1	1	1	1
Maternal|CLSTN2	0	1	0	0	1	0	0	0	0	0	0
Maternal|CLSTN3	0	0	0	1	0	1	0	0	0	0	0
Maternal|CLU	1	1	1	1	1	1	1	1	1	1	1
Maternal|CNTF	0	0	0	0	0	0	0	0	0	0	0
Maternal|CNTN1	0	0	0	0	0	1	0	0	0	0	0
Maternal|COL10A1	0	0	0	0	0	0	0	0	0	0	0
Maternal|COL11A1	1	1	0	0	1	1	1	1	1	1	1
Maternal|COL11A2	0	0	0	0	1	0	0	0	0	0	0
Maternal|COL12A1	1	1	1	1	1	1	1	1	1	1	1
Maternal|COL13A1	1	0	0	0	0	0	0	0	0	0	0
Maternal|COL14A1	1	1	1	1	1	1	1	1	1	1	1
Maternal|COL15A1	1	1	1	1	1	1	1	1	1	1	1
Maternal|COL16A1	1	1	1	0	1	1	1	1	1	1	1
Maternal|COL17A1	0	0	0	0	0	0	0	0	0	0	0
Maternal|COL18A1	0	1	1	1	0	1	0	1	1	1	1
Maternal|COL19A1	1	1	0	0	0	1	1	1	0	0	0
Maternal|COL1A1	1	1	1	1	1	1	1	1	1	1	1
Maternal|COL1A2	0	1	1	1	1	1	0	1	1	1	1
Maternal|COL20A1	0	1	0	0	0	0	0	0	0	0	0
Maternal|COL21A1	1	0	1	1	0	1	1	1	1	1	1
Maternal|COL22A1	0	1	0	0	0	0	0	0	0	0	0
Maternal|COL24A1	0	1	0	0	1	1	0	1	1	1	1
Maternal|COL26A1	0	1	0	0	0	0	0	0	0	0	0
Maternal|COL27A1	0	1	1	1	1	1	0	1	1	1	1
Maternal|COL28A1	0	1	0	1	0	0	0	0	0	0	0
Maternal|COL2A1	0	1	1	0	0	0	0	0	0	1	0
Maternal|COL3A1	1	1	1	1	1	1	1	1	1	1	1
Maternal|COL4A1	1	1	1	1	1	1	1	1	1	1	1
Maternal|COL4A2	1	1	1	1	1	1	1	1	1	1	1
Maternal|COL4A3	1	0	0	0	0	0	0	0	0	0	0
Maternal|COL4A4	0	0	1	1	0	0	0	0	0	0	0
Maternal|COL4A5	0	1	1	1	1	1	0	1	1	1	1
Maternal|COL4A6	0	1	1	1	1	1	0	1	1	1	1
Maternal|COL5A1	1	1	1	1	1	1	1	1	1	1	1
Maternal|COL5A2	1	1	1	1	1	1	1	1	1	1	1
Maternal|COL5A3	0	1	0	1	1	1	0	1	1	1	1
Maternal|COL6A1	1	1	1	1	1	1	1	1	1	1	1
Maternal|COL6A2	0	1	1	1	0	1	0	1	1	1	1
Maternal|COL6A3	1	1	1	1	1	1	1	1	1	1	1
Maternal|COL6A5	1	0	0	0	0	0	0	0	0	0	0
Maternal|COL6A6	0	1	1	0	0	1	0	1	1	1	0
Maternal|COL7A1	0	0	0	1	0	0	0	0	0	0	0
Maternal|COL8A1	1	0	1	0	1	1	1	1	1	1	1
Maternal|COL8A2	0	1	0	0	0	0	0	0	0	0	0
Maternal|COL9A1	0	1	0	0	0	0	0	0	0	0	0
Maternal|COL9A2	0	1	0	0	0	0	0	0	0	0	0
Maternal|COL9A3	0	1	0	0	0	0	0	0	0	0	0
Maternal|CORT	0	0	0	0	0	0	0	0	0	0	0
Maternal|CRH	0	0	0	0	0	0	0	0	0	0	0
Maternal|CRLF2	0	1	0	0	1	0	0	0	0	0	0
Maternal|CRTAM	0	0	1	0	1	1	0	1	1	1	1
Maternal|CSF1	1	1	1	1	1	1	1	1	1	1	1
Maternal|CSF2	0	0	1	0	0	0	0	0	0	0	0
Maternal|CSF3	0	0	0	0	0	0	0	0	0	0	0
Maternal|CSH1	0	0	0	1	0	0	0	0	0	0	0
Maternal|CSH2	0	0	0	1	0	0	0	0	0	0	0
Maternal|CSPG4	1	1	1	1	0	1	1	1	1	1	1
Maternal|CTSG	0	1	0	1	0	0	0	0	0	0	0
Maternal|CX3CL1	0	1	0	0	1	1	0	1	1	1	1
Maternal|CXCL1	0	0	0	0	0	0	0	0	0	0	0
Maternal|CXCL10	0	1	0	1	1	1	0	1	1	1	1
Maternal|CXCL11	0	0	0	0	0	0	0	0	0	0	0
Maternal|CXCL12	1	1	1	1	1	1	1	1	1	1	1
Maternal|CXCL13	0	0	0	0	0	0	0	0	0	0	0
Maternal|CXCL14	1	1	1	1	0	0	1	1	1	1	1
Maternal|CXCL16	1	1	1	1	1	1	1	1	1	1	1
Maternal|CXCL2	1	1	1	1	1	1	1	1	1	1	1
Maternal|CXCL3	0	1	0	1	0	0	0	0	0	0	0
Maternal|CXCL5	0	0	1	0	0	0	0	0	0	0	0
Maternal|CXCL6	0	0	0	0	0	1	0	0	0	0	0
Maternal|CXCL8	1	0	1	1	1	1	1	1	1	1	1
Maternal|CXCL9	1	0	0	0	0	1	1	1	0	0	0
Maternal|CYP11A1	0	1	0	1	0	0	0	0	0	0	0
Maternal|CYP11B1	0	0	0	0	0	0	0	0	0	0	0
Maternal|CYP11B2	0	0	0	0	0	0	0	0	0	0	0
Maternal|CYP17A1	0	0	0	0	0	0	0	0	0	0	0
Maternal|CYP19A1	0	0	0	1	0	0	0	0	0	0	0
Maternal|CYP21A2	0	0	0	0	0	0	0	0	0	0	0
Maternal|CYP27B1	0	0	0	0	0	0	0	0	0	0	0
Maternal|CYP3A4	0	0	0	0	0	0	0	0	0	0	0
Maternal|DAG1	1	1	1	1	1	1	1	1	1	1	1
Maternal|DAGLA	0	1	0	0	0	1	0	0	0	0	0
Maternal|DAGLB	1	1	1	1	1	1	1	1	1	1	1
Maternal|DBH	0	0	0	0	0	0	0	0	0	0	0
Maternal|DDC	0	0	0	0	0	0	0	0	0	0	0
Maternal|DHCR24	0	1	1	0	1	0	0	0	0	1	0
Maternal|DHCR7	0	1	0	0	0	1	0	0	0	0	0
Maternal|DHH	0	0	0	0	0	1	0	0	0	0	0
Maternal|DHRS9	0	1	0	1	1	0	0	0	0	0	1
Maternal|DIO3	0	0	0	0	0	0	0	0	0	0	0
Maternal|DKK1	0	0	0	1	1	0	0	0	0	0	1
Maternal|DKK2	1	1	1	0	0	0	0	0	0	1	0
Maternal|DLK1	0	1	0	0	0	1	0	0	0	0	0
Maternal|DLL1	1	0	1	0	0	1	1	1	0	0	0
Maternal|DLL3	0	0	0	0	0	0	0	0	0	0	0
Maternal|DLL4	1	1	1	1	1	1	1	1	1	1	1
Maternal|DPEP1	1	0	1	0	0	1	1	1	0	0	0
Maternal|DPEP2	1	0	0	0	0	1	1	1	0	0	0
Maternal|DPEP3	0	0	0	0	0	0	0	0	0	0	0
Maternal|DSC1	0	1	0	0	0	0	0	0	0	0	0
Maternal|DSC2	0	1	1	0	0	1	0	1	1	1	0
Maternal|DSG1	0	1	0	0	0	1	0	0	0	0	0
Maternal|DSG2	0	1	0	0	0	1	0	0	0	0	0
Maternal|EBI3	0	1	0	1	0	0	0	0	0	0	0
Maternal|EDN1	1	1	1	1	1	0	1	1	1	1	1
Maternal|EDN2	0	0	0	0	0	0	0	0	0	0	0
Maternal|EDN3	1	0	0	0	0	0	0	0	0	0	0
Maternal|EFNA1	0	1	1	1	1	1	0	1	1	1	1
Maternal|EFNA2	0	0	0	0	0	0	0	0	0	0	0
Maternal|EFNA3	0	1	0	0	0	0	0	0	0	0	0
Maternal|EFNA4	0	1	0	0	0	0	0	0	0	0	0
Maternal|EFNA5	1	1	0	1	1	1	1	1	1	1	1
Maternal|EFNB1	0	1	1	0	1	1	0	1	1	1	1
Maternal|EFNB2	1	1	1	1	1	1	1	1	1	1	1
Maternal|EFNB3	0	0	0	0	0	0	0	0	0	0	0
Maternal|EGF	0	0	0	0	0	0	0	0	0	0	0
Maternal|ENTPD1	1	1	1	1	0	1	1	1	1	1	1
Maternal|EPGN	0	0	0	0	0	0	0	0	0	0	0
Maternal|EPO	0	0	0	0	0	0	0	0	0	0	0
Maternal|EREG	1	0	0	1	1	0	0	0	0	0	1
Maternal|ERVH48-1	0	0	0	0	0	0	0	0	0	0	0
Maternal|ESAM	1	1	1	1	1	1	1	1	1	1	1
Maternal|F10	1	1	0	1	1	1	1	1	1	1	1
Maternal|F11R	1	1	1	1	1	1	1	1	1	1	1
Maternal|F2	0	0	1	0	1	0	0	0	0	0	0
Maternal|FASLG	0	1	1	1	1	0	0	0	1	1	1
Maternal|FBN1	1	1	1	1	1	1	1	1	1	1	1
Maternal|FCER2	1	1	0	1	0	1	1	1	1	1	1
Maternal|FDX1	1	1	1	1	1	1	1	1	1	1	1
Maternal|FDX2	0	1	0	0	0	1	0	0	0	0	0
Maternal|FDXR	0	0	0	1	0	1	0	0	0	0	0
Maternal|FGA	0	0	0	0	0	0	0	0	0	0	0
Maternal|FGB	0	0	0	1	0	0	0	0	0	0	0
Maternal|FGF1	1	0	0	0	1	1	1	1	0	0	0
Maternal|FGF10	0	0	0	1	1	0	0	0	0	0	1
Maternal|FGF17	0	0	0	0	0	0	0	0	0	0	0
Maternal|FGF19	0	0	0	0	0	0	0	0	0	0	0
Maternal|FGF2	1	1	1	1	1	1	1	1	1	1	1
Maternal|FGF20	0	0	0	0	0	0	0	0	0	0	0
Maternal|FGF21	0	0	0	0	0	0	0	0	0	0	0
Maternal|FGF22	0	0	0	0	0	0	0	0	0	0	0
Maternal|FGF23	0	0	0	0	0	0	0	0	0	0	0
Maternal|FGF3	0	0	0	0	0	0	0	0	0	0	0
Maternal|FGF4	0	0	0	0	0	0	0	0	0	0	0
Maternal|FGF5	0	0	0	0	0	1	0	0	0	0	0
Maternal|FGF6	0	0	0	0	0	0	0	0	0	0	0
Maternal|FGF7	1	0	1	1	1	1	1	1	1	1	1
Maternal|FGF8	0	0	0	0	0	0	0	0	0	0	0
Maternal|FGF9	1	0	0	0	0	1	1	1	0	0	0
Maternal|FGFR4	0	0	0	0	0	0	0	0	0	0	0
Maternal|FGG	0	0	0	0	0	0	0	0	0	0	0
Maternal|FGL1	1	0	0	1	1	1	1	1	1	0	1
Maternal|FLRT1	0	1	0	0	0	0	0	0	0	0	0
Maternal|FLRT2	0	1	1	1	1	1	0	1	1	1	1
Maternal|FLRT3	0	1	0	0	0	1	0	0	0	0	0
Maternal|FLT3LG	0	0	0	1	0	1	0	0	0	0	0
Maternal|FN1	1	1	1	1	1	1	1	1	1	1	1
Maternal|FTH1	1	1	1	1	1	1	1	1	1	1	1
Maternal|FTL	1	1	1	1	0	1	1	1	1	1	1
Maternal|GAD1	0	0	0	0	0	0	0	0	0	0	0
Maternal|GAD2	0	0	0	0	0	0	0	0	0	0	0
Maternal|GAL	0	0	0	1	1	0	0	0	0	0	1
Maternal|GALP	0	0	0	0	0	1	0	0	0	0	0
Maternal|GAS6	1	1	1	1	1	1	1	1	1	1	1
Maternal|GAST	0	0	0	1	1	0	0	0	0	0	1
Maternal|GCG	0	0	0	0	0	0	0	0	0	0	0
Maternal|GDF1	1	0	0	0	0	0	0	0	0	0	0
Maternal|GDF10	1	0	1	0	0	0	0	0	0	0	0
Maternal|GDF11	0	0	0	0	0	0	0	0	0	0	0
Maternal|GDF15	1	0	0	1	1	0	0	0	0	0	1
Maternal|GDF2	0	0	0	0	0	0	0	0	0	0	0
Maternal|GDF3	0	0	0	0	0	0	0	0	0	0	0
Maternal|GDF5	0	0	0	0	0	0	0	0	0	0	0
Maternal|GDF6	0	0	0	0	0	0	0	0	0	0	0
Maternal|GDF7	0	0	0	1	0	0	0	0	0	0	0
Maternal|GDF9	0	0	0	0	0	0	0	0	0	0	0
Maternal|GDNF	0	0	0	0	0	0	0	0	0	0	0
Maternal|GGT1	0	1	1	1	1	0	0	0	1	1	1
Maternal|GGT5	1	0	1	1	1	1	1	1	1	1	1
Maternal|GH1	0	0	0	0	1	0	0	0	0	0	0
Maternal|GH2	0	0	0	0	0	0	0	0	0	0	0
Maternal|GHRH	0	0	0	0	0	1	0	0	0	0	0
Maternal|GHRL	0	0	0	0	0	0	0	0	0	0	0
Maternal|GIP	0	0	0	0	0	0	0	0	0	0	0
Maternal|GJA1	1	1	1	1	1	1	1	1	1	1	1
Maternal|GJA3	0	0	0	0	0	0	0	0	0	0	0
Maternal|GJA5	0	0	0	0	0	0	0	0	0	0	0
Maternal|GJC1	0	1	1	1	0	1	0	1	1	1	1
Maternal|GLS	1	1	1	1	1	1	1	1	1	1	1
Maternal|GLS2	0	0	0	0	0	0	0	0	0	0	0
Maternal|GNRH1	0	0	0	0	0	0	0	0	0	0	0
Maternal|GNRH2	0	0	0	0	0	0	0	0	0	0	0
Maternal|GP1BA	0	0	0	0	0	0	0	0	0	0	0
Maternal|GPHA2	0	0	0	0	0	0	0	0	0	0	0
Maternal|GPHB5	0	0	0	0	0	0	0	0	0	0	0
Maternal|GPI	1	1	1	1	1	1	1	1	1	1	1
Maternal|GRP	0	0	0	0	0	0	0	0	0	0	0
Maternal|HBEGF	1	1	1	1	1	0	1	1	1	1	1
Maternal|HCRT	0	0	0	0	0	0	0	0	0	0	0
Maternal|HDC	0	1	0	1	0	1	0	1	1	1	1
Maternal|HDGF	1	1	1	1	1	1	1	1	1	1	1
Maternal|HEBP1	1	1	1	1	1	1	1	1	1	1	1
Maternal|HFE	0	1	0	0	1	1	0	1	1	1	1
Maternal|HGF	1	1	0	0	1	1	1	1	1	1	1
Maternal|HLA-A	1	1	1	1	1	1	1	1	1	1	1
Maternal|HLA-B	0	1	1	1	0	1	0	1	1	1	1
Maternal|HLA-C	1	1	1	1	1	1	1	1	1	1	1
Maternal|HLA-E	0	0	0	1	1	0	0	0	0	0	1
Maternal|HLA-F	0	0	0	1	1	0	0	0	0	0	1
Maternal|HLA-G	0	0	0	1	0	1	0	0	0	0	0
Maternal|HSD17B1	0	0	1	1	0	1	0	1	1	1	1
Maternal|HSD17B12	1	1	1	1	1	1	1	1	1	1	1
Maternal|HSD17B3	0	0	1	0	0	0	0	0	0	0	0
Maternal|HSD17B6	0	0	0	0	0	0	0	0	0	0	0
Maternal|HSD3B1	1	0	0	0	0	0	0	0	0	0	0
Maternal|IAPP	0	0	0	0	0	0	0	0	0	0	0
Maternal|ICAM1	0	1	0	1	1	0	0	0	0	0	1
Maternal|ICAM2	1	1	1	1	1	1	1	1	1	1	1
Maternal|ICAM3	1	0	0	1	0	1	1	1	0	0	0
Maternal|ICAM4	0	0	0	0	0	1	0	0	0	0	0
Maternal|ICOSLG	0	0	0	0	1	1	0	0	0	0	0
Maternal|IFNA1	0	0	0	0	0	0	0	0	0	0	0
Maternal|IFNA14	0	0	0	0	0	0	0	0	0	0	0
Maternal|IFNA16	0	0	0	0	0	0	0	0	0	0	0
Maternal|IFNA17	0	0	0	0	0	0	0	0	0	0	0
Maternal|IFNA4	0	0	0	0	0	0	0	0	0	0	0
Maternal|IFNA5	0	0	0	0	0	0	0	0	0	0	0
Maternal|IFNA6	0	0	0	0	0	0	0	0	0	0	0
Maternal|IFNB1	0	0	0	0	0	0	0	0	0	0	0
Maternal|IFNE	0	0	0	0	0	0	0	0	0	0	0
Maternal|IFNG	0	1	0	1	1	0	0	0	0	0	1
Maternal|IFNK	0	0	0	0	0	0	0	0	0	0	0
Maternal|IFNL1	0	0	0	0	0	0	0	0	0	0	0
Maternal|IFNL2	0	0	0	0	0	0	0	0	0	0	0
Maternal|IFNL3	0	0	0	0	0	0	0	0	0	0	0
Maternal|IFNW1	0	0	0	0	0	0	0	0	0	0	0
Maternal|IGF1	1	1	1	1	1	1	1	1	1	1	1
Maternal|IGF2	0	1	1	0	1	1	0	1	1	1	1
Maternal|IGFBP1	1	0	0	1	1	0	0	0	0	0	1
Maternal|IGFBP3	1	1	1	1	1	1	1	1	1	1	1
Maternal|IGFL1	0	0	0	0	0	0	0	0	0	0	0
Maternal|IGFL2	0	0	0	0	0	0	0	0	0	0	0
Maternal|IGFL3	0	0	0	0	0	0	0	0	0	0	0
Maternal|IHH	0	0	0	0	0	0	0	0	0	0	0
Maternal|IL10	0	0	0	0	1	0	0	0	0	0	0
Maternal|IL11	0	0	0	0	0	0	0	0	0	0	0
Maternal|IL12A	0	0	0	0	0	0	0	0	0	0	0
Maternal|IL12B	0	1	0	0	0	0	0	0	0	0	0
Maternal|IL13	0	1	0	0	0	0	0	0	0	0	0
Maternal|IL15	1	1	0	1	1	1	1	1	1	1	1
Maternal|IL15RA	0	1	1	1	1	1	0	1	1	1	1
Maternal|IL16	1	1	1	1	1	1	1	1	1	1	1
Maternal|IL17A	0	1	0	0	0	0	0	0	0	0	0
Maternal|IL17C	0	0	0	0	0	0	0	0	0	0	0
Maternal|IL17F	0	0	0	0	0	0	0	0	0	0	0
Maternal|IL18	1	1	1	1	1	1	1	1	1	1	1
Maternal|IL19	0	0	0	0	0	0	0	0	0	0	0
Maternal|IL1A	1	0	0	0	1	1	1	1	0	0	0
Maternal|IL1B	1	1	1	1	1	1	1	1	1	1	1
Maternal|IL1F10	0	0	0	0	0	0	0	0	0	0	0
Maternal|IL1RAP	1	1	1	1	1	1	1	1	1	1	1
Maternal|IL2	0	0	0	0	0	0	0	0	0	0	0
Maternal|IL20	0	0	0	0	0	0	0	0	0	0	0
Maternal|IL21	0	0	0	0	0	0	0	0	0	0	0
Maternal|IL22	0	0	0	0	0	0	0	0	0	0	0
Maternal|IL23A	0	0	0	0	0	0	0	0	0	0	0
Maternal|IL24	0	0	0	0	0	0	0	0	0	0	0
Maternal|IL25	0	0	0	0	0	0	0	0	0	0	0
Maternal|IL26	0	0	0	0	0	0	0	0	0	0	0
Maternal|IL27	0	0	0	0	0	1	0	0	0	0	0
Maternal|IL3	0	0	0	0	0	0	0	0	0	0	0
Maternal|IL33	0	0	0	1	0	1	0	0	0	0	0
Maternal|IL34	0	1	0	0	1	1	0	1	1	1	1
Maternal|IL36A	0	0	0	0	0	0	0	0	0	0	0
Maternal|IL36B	0	0	0	0	0	0	0	0	0	0	0
Maternal|IL36G	0	1	0	0	0	0	0	0	0	0	0
Maternal|IL36RN	0	0	0	0	0	0	0	0	0	0	0
Maternal|IL37	0	0	0	0	0	0	0	0	0	0	0
Maternal|IL4	0	1	0	0	0	0	0	0	0	0	0
Maternal|IL5	0	0	0	0	0	0	0	0	0	0	0
Maternal|IL6	1	1	0	0	0	0	0	0	0	0	0
Maternal|IL7	1	0	0	1	1	1	1	1	1	0	1
Maternal|IL9	0	0	0	0	0	0	0	0	0	0	0
Maternal|INHA	0	0	0	1	1	0	0	0	0	0	1
Maternal|INHBA	1	1	0	0	1	1	1	1	1	1	1
Maternal|INHBB	0	1	0	0	1	0	0	0	0	0	0
Maternal|INHBC	0	0	0	0	0	0	0	0	0	0	0
Maternal|INHBE	0	0	0	0	0	0	0	0	0	0	0
Maternal|INS	0	0	0	0	0	0	0	0	0	0	0
Maternal|INSL3	0	0	0	0	0	1	0	0	0	0	0
Maternal|INSL5	0	0	0	0	0	0	0	0	0	0	0
Maternal|ITGAV	1	1	1	1	1	1	1	1	1	1	1
Maternal|ITGB1	1	1	1	1	1	1	1	1	1	1	1
Maternal|ITGB3	1	1	0	0	0	1	1	1	0	0	0
Maternal|ITGB5	1	1	1	1	1	1	1	1	1	1	1
Maternal|JAG1	1	1	1	1	1	1	1	1	1	1	1
Maternal|JAG2	1	1	0	0	0	1	1	1	0	0	0
Maternal|JAM2	0	1	1	1	1	1	0	1	1	1	1
Maternal|JAM3	1	1	1	1	1	1	1	1	1	1	1
Maternal|KISS1	0	0	0	1	0	0	0	0	0	0	0
Maternal|KITLG	1	1	1	1	1	1	1	1	1	1	1
Maternal|KLRB1	0	1	0	1	1	1	0	1	1	1	1
Maternal|KNG1	0	0	0	0	0	0	0	0	0	0	0
Maternal|L1CAM	0	1	0	0	0	1	0	0	0	0	0
Maternal|LAIR1	0	1	0	1	0	1	0	1	1	1	1
Maternal|LAMA2	1	1	1	1	1	1	1	1	1	1	1
Maternal|LAMA3	1	1	0	1	1	1	1	1	1	1	1
Maternal|LAMC1	1	1	1	1	1	1	1	1	1	1	1
Maternal|LCK	1	1	1	1	1	1	1	1	1	1	1
Maternal|LCN2	1	1	1	1	0	1	1	1	1	1	1
Maternal|LEP	0	0	0	0	0	0	0	0	0	0	0
Maternal|LGALS3	1	1	1	1	1	1	1	1	1	1	1
Maternal|LGALS9	0	0	0	1	1	1	0	1	1	0	1
Maternal|LHB	0	0	0	0	0	0	0	0	0	0	0
Maternal|LIF	1	0	0	1	1	0	0	0	0	0	1
Maternal|LIPA	1	1	1	1	1	1	1	1	1	1	1
Maternal|LPAR1	1	1	1	1	1	1	1	1	1	1	1
Maternal|LPAR2	0	0	1	0	0	1	0	0	0	0	0
Maternal|LPAR3	1	0	0	0	0	1	1	1	0	0	0
Maternal|LRFN4	0	0	0	1	0	1	0	0	0	0	0
Maternal|LRFN5	0	0	0	0	1	0	0	0	0	0	0
Maternal|LRPAP1	1	1	1	1	1	1	1	1	1	1	1
Maternal|LRRC4B	0	1	0	0	0	0	0	0	0	0	0
Maternal|LRRC4C	0	1	0	1	0	0	0	0	0	0	0
Maternal|LRRTM1	0	1	0	0	0	0	0	0	0	0	0
Maternal|LRRTM2	0	0	0	0	0	0	0	0	0	0	0
Maternal|LRRTM3	0	1	0	0	0	0	0	0	0	0	0
Maternal|LRRTM4	0	0	0	0	0	0	0	0	0	0	0
Maternal|LTA	0	0	0	0	0	0	0	0	0	0	0
Maternal|LTA4H	1	1	1	1	1	1	1	1	1	1	1
Maternal|LTB	1	1	1	1	1	1	1	1	1	1	1
Maternal|LTC4S	0	0	0	1	1	1	0	1	1	0	1
Maternal|MADCAM1	0	0	0	0	0	0	0	0	0	0	0
Maternal|MDK	0	1	1	1	1	1	0	1	1	1	1
Maternal|MICA	0	0	0	1	0	0	0	0	0	0	0
Maternal|MICB	0	0	0	0	1	0	0	0	0	0	0
Maternal|MLN	1	0	0	0	0	0	0	0	0	0	0
Maternal|MMP2	1	1	1	1	1	1	1	1	1	1	1
Maternal|MPZL1	0	1	1	1	1	0	0	0	1	1	1
Maternal|MST1	1	0	0	0	0	0	0	0	0	0	0
Maternal|MSTN	0	0	0	0	0	0	0	0	0	0	0
Maternal|NCAM1	0	1	0	1	1	1	0	1	1	1	1
Maternal|NCR3LG1	1	0	0	0	0	0	0	0	0	0	0
Maternal|NDP	0	0	0	1	1	0	0	0	0	0	1
Maternal|NECTIN1	0	1	0	0	0	1	0	0	0	0	0
Maternal|NECTIN2	0	1	1	1	1	1	0	1	1	1	1
Maternal|NECTIN3	1	1	1	1	1	1	1	1	1	1	1
Maternal|NELL2	0	0	0	0	0	1	0	0	0	0	0
Maternal|NGF	0	1	1	1	0	1	0	1	1	1	1
Maternal|NLGN1	0	1	1	1	1	0	0	0	1	1	1
Maternal|NLGN2	0	1	0	1	0	0	0	0	0	0	0
Maternal|NLGN3	0	1	1	0	0	1	0	1	1	1	0
Maternal|NLGN4X	0	0	0	1	0	0	0	0	0	0	0
Maternal|NLGN4Y	0	0	0	0	0	0	0	0	0	0	0
Maternal|NMB	1	1	1	0	0	1	1	1	1	1	0
Maternal|NMS	0	0	0	0	0	0	0	0	0	0	0
Maternal|NMU	0	0	0	0	0	0	0	0	0	0	0
Maternal|NODAL	0	0	0	0	0	0	0	0	0	0	0
Maternal|NPB	0	1	0	0	0	1	0	0	0	0	0
Maternal|NPFF	0	0	0	0	0	1	0	0	0	0	0
Maternal|NPPA	0	0	0	0	0	0	0	0	0	0	0
Maternal|NPS	0	0	0	0	0	0	0	0	0	0	0
Maternal|NPW	0	0	0	1	0	1	0	0	0	0	0
Maternal|NPY	0	0	1	0	1	0	0	0	0	0	0
Maternal|NRG1	0	1	0	0	1	0	0	0	0	0	0
Maternal|NRG2	0	0	0	0	1	1	0	0	0	0	0
Maternal|NRG3	0	0	1	0	1	1	0	1	1	1	1
Maternal|NRG4	0	1	1	1	0	0	0	0	0	1	0
Maternal|NRTN	1	1	0	0	0	1	1	1	0	0	0
Maternal|NRXN1	0	0	1	0	1	0	0	0	0	0	0
Maternal|NRXN2	0	0	1	1	0	1	0	1	1	1	1
Maternal|NRXN3	0	1	1	1	1	1	0	1	1	1	1
Maternal|NSMF	0	1	0	0	0	0	0	0	0	0	0
Maternal|NT5E	0	1	0	1	1	1	0	1	1	1	1
Maternal|NTF3	1	0	1	0	0	1	1	1	0	0	0
Maternal|NTF4	0	0	0	0	0	0	0	0	0	0	0
Maternal|NTN1	0	1	0	1	1	1	0	1	1	1	1
Maternal|NTN4	1	1	1	1	1	1	1	1	1	1	1
Maternal|NTS	0	0	0	0	0	1	0	0	0	0	0
Maternal|NXNL1	0	0	0	0	0	0	0	0	0	0	0
Maternal|OMD	0	0	1	1	1	0	0	0	0	0	1
Maternal|OSM	1	1	1	1	1	1	1	1	1	1	1
Maternal|OXT	0	0	1	0	0	0	0	0	0	0	0
Maternal|PAEP	0	0	0	1	1	0	0	0	0	0	1
Maternal|PDCD1LG2	1	1	0	0	0	1	1	1	0	0	0
Maternal|PDGFA	1	1	0	1	1	1	1	1	1	1	1
Maternal|PDGFB	0	1	1	1	1	1	0	1	1	1	1
Maternal|PDGFC	1	1	1	1	1	1	1	1	1	1	1
Maternal|PDGFD	1	1	1	1	1	1	1	1	1	1	1
Maternal|PDYN	0	0	0	0	0	0	0	0	0	0	0
Maternal|PECAM1	1	1	1	1	1	1	1	1	1	1	1
Maternal|PENK	1	1	1	0	1	0	1	1	1	1	1
Maternal|PF4	0	1	0	0	0	0	0	0	0	0	0
Maternal|PGF	1	1	1	1	1	1	1	1	1	1	1
Maternal|PI16	0	0	0	0	0	1	0	0	0	0	0
Maternal|PLA2G2A	0	0	0	1	1	0	0	0	0	0	1
Maternal|PLAU	1	1	0	1	1	1	1	1	1	1	1
Maternal|PLAUR	1	1	1	1	1	1	1	1	1	1	1
Maternal|PLG	0	0	0	0	0	0	0	0	0	0	0
Maternal|PMCH	0	0	0	0	0	0	0	0	0	0	0
Maternal|PNMT	0	0	0	0	0	1	0	0	0	0	0
Maternal|PNOC	0	0	0	1	0	0	0	0	0	0	0
Maternal|PODXL	1	1	0	1	1	1	1	1	1	1	1
Maternal|PODXL2	0	1	0	0	0	1	0	0	0	0	0
Maternal|POMC	0	0	1	0	0	0	0	0	0	0	0
Maternal|PPBP	0	0	0	0	0	0	0	0	0	0	0
Maternal|PPIA	1	1	1	1	1	1	1	1	1	1	1
Maternal|PPY	0	1	0	0	0	0	0	0	0	0	0
Maternal|PRL	0	1	0	1	1	0	0	0	0	0	1
Maternal|PRLH	0	0	0	0	0	0	0	0	0	0	0
Maternal|PRNP	1	1	1	1	1	1	1	1	1	1	1
Maternal|PROC	0	0	0	1	0	0	0	0	0	0	0
Maternal|PROK1	0	0	0	1	1	0	0	0	0	0	1
Maternal|PROK2	0	0	0	0	0	0	0	0	0	0	0
Maternal|PRXL2B	0	1	1	0	0	1	0	1	1	1	0
Maternal|PSAP	1	1	1	1	1	1	1	1	1	1	1
Maternal|PSPN	0	0	0	0	0	0	0	0	0	0	0
Maternal|PTGDS	0	0	0	1	0	0	0	0	0	0	0
Maternal|PTGES	0	1	0	0	1	0	0	0	0	0	0
Maternal|PTGES2	0	1	1	1	0	1	0	1	1	1	1
Maternal|PTGES3	1	1	1	1	1	1	1	1	1	1	1
Maternal|PTGIS	1	1	0	1	0	1	1	1	1	1	1
Maternal|PTGR1	1	1	1	1	1	1	1	1	1	1	1
Maternal|PTH	0	0	0	0	0	0	0	0	0	0	0
Maternal|PTH2	0	0	0	0	0	0	0	0	0	0	0
Maternal|PTHLH	1	0	0	0	1	0	0	0	0	0	0
Maternal|PTN	1	1	1	1	1	1	1	1	1	1	1
Maternal|PTPRC	1	1	1	1	1	1	1	1	1	1	1
Maternal|PTPRD	1	1	0	1	1	1	1	1	1	1	1
Maternal|PTPRS	1	1	1	1	0	1	1	1	1	1	1
Maternal|PVR	0	0	0	1	1	1	0	1	1	0	1
Maternal|PYY	0	0	0	0	0	0	0	0	0	0	0
Maternal|QRFP	0	0	0	0	0	0	0	0	0	0	0
Maternal|RAET1E	0	0	0	0	0	0	0	0	0	0	0
Maternal|RAET1G	0	1	0	0	0	0	0	0	0	0	0
Maternal|RAET1L	0	0	0	0	0	0	0	0	0	0	0
Maternal|RARRES2	1	1	1	1	1	0	1	1	1	1	1
Maternal|RBP4	1	1	0	1	1	1	1	1	1	1	1
Maternal|RELN	1	1	0	1	1	1	1	1	1	1	1
Maternal|REN	0	0	1	1	1	0	0	0	0	0	1
Maternal|RLN1	0	0	0	0	0	0	0	0	0	0	0
Maternal|RLN2	0	0	0	0	0	1	0	0	0	0	0
Maternal|RLN3	0	0	0	0	0	0	0	0	0	0	0
Maternal|RNASET2	1	1	1	1	1	1	1	1	1	1	1
Maternal|RNLS	1	0	0	0	1	1	1	1	0	0	0
Maternal|RSPO1	0	0	0	0	0	0	0	0	0	0	0
Maternal|RSPO2	0	0	0	0	0	0	0	0	0	0	0
Maternal|RSPO3	1	1	0	1	1	1	1	1	1	1	1
Maternal|RSPO4	0	0	0	0	0	0	0	0	0	0	0
Maternal|RTN4R	0	0	0	0	0	1	0	0	0	0	0
Maternal|SAA1	0	0	0	0	0	1	0	0	0	0	0
Maternal|SCT	0	1	0	1	0	0	0	0	0	0	0
Maternal|SDC1	0	1	0	0	0	1	0	0	0	0	0
Maternal|SDC2	1	1	1	1	1	1	1	1	1	1	1
Maternal|SELE	0	0	0	0	0	0	0	0	0	0	0
Maternal|SELPLG	0	1	1	1	1	1	0	1	1	1	1
Maternal|SEMA3A	1	1	1	1	1	1	1	1	1	1	1
Maternal|SEMA3C	1	1	1	1	1	1	1	1	1	1	1
Maternal|SEMA3E	1	1	0	0	1	1	1	1	1	1	1
Maternal|SEMA3F	1	1	1	1	1	0	1	1	1	1	1
Maternal|SEMA4A	1	1	1	1	1	1	1	1	1	1	1
Maternal|SEMA4C	1	1	1	0	0	1	1	1	1	1	0
Maternal|SEMA4D	1	1	1	1	0	1	1	1	1	1	1
Maternal|SEMA4G	0	0	0	0	0	0	0	0	0	0	0
Maternal|SEMA5A	1	1	1	1	1	1	1	1	1	1	1
Maternal|SEMA6A	1	1	1	1	1	1	1	1	1	1	1
Maternal|SEMA6D	1	1	1	0	1	1	1	1	1	1	1
Maternal|SEMA7A	1	1	1	1	1	1	1	1	1	1	1
Maternal|SFTPD	0	0	0	0	0	0	0	0	0	0	0
Maternal|SHH	0	0	0	0	0	0	0	0	0	0	0
Maternal|SHMT1	1	1	0	0	1	0	0	0	0	0	0
Maternal|SHMT2	0	1	1	1	1	1	0	1	1	1	1
Maternal|SIGLEC15	0	0	0	0	0	0	0	0	0	0	0
Maternal|SLC10A4	0	0	0	0	0	0	0	0	0	0	0
Maternal|SLC17A6	0	0	0	0	0	0	0	0	0	0	0
Maternal|SLC17A7	0	0	0	0	0	0	0	0	0	0	0
Maternal|SLC17A8	0	0	0	0	0	0	0	0	0	0	0
Maternal|SLC18A1	0	0	0	0	0	0	0	0	0	0	0
Maternal|SLC18A2	0	1	0	1	1	0	0	0	0	0	1
Maternal|SLC18A3	0	0	0	0	0	0	0	0	0	0	0
Maternal|SLC1A1	1	0	0	1	1	0	0	0	0	0	1
Maternal|SLC1A2	0	1	0	1	1	0	0	0	0	0	1
Maternal|SLC1A3	1	1	1	1	1	1	1	1	1	1	1
Maternal|SLC1A6	0	0	0	0	0	0	0	0	0	0	0
Maternal|SLC1A7	0	0	0	0	0	0	0	0	0	0	0
Maternal|SLC29A1	1	1	0	0	1	1	1	1	1	1	1
Maternal|SLC29A2	0	0	0	0	0	1	0	0	0	0	0
Maternal|SLC29A3	0	1	1	1	1	1	0	1	1	1	1
Maternal|SLC29A4	0	0	0	0	0	0	0	0	0	0	0
Maternal|SLC32A1	0	0	0	0	0	0	0	0	0	0	0
Maternal|SLC5A7	0	0	0	0	0	0	0	0	0	0	0
Maternal|SLC6A1	0	0	0	0	0	0	0	0	0	0	0
Maternal|SLC6A11	0	0	1	0	0	0	0	0	0	0	0
Maternal|SLC6A12	0	1	0	1	1	0	0	0	0	0	1
Maternal|SLC6A13	0	0	0	0	0	1	0	0	0	0	0
Maternal|SLC6A2	0	0	0	0	1	0	0	0	0	0	0
Maternal|SLC6A3	1	0	0	0	0	1	1	1	0	0	0
Maternal|SLC6A4	0	0	0	0	0	1	0	0	0	0	0
Maternal|SLC6A5	0	0	0	0	0	0	0	0	0	0	0
Maternal|SLC6A6	1	1	1	1	1	1	1	1	1	1	1
Maternal|SLC6A8	1	1	1	1	1	1	1	1	1	1	1
Maternal|SLC6A9	1	0	0	0	1	0	0	0	0	0	0
Maternal|SLIT1	0	0	1	0	0	0	0	0	0	0	0
Maternal|SLIT2	1	1	1	1	1	1	1	1	1	1	1
Maternal|SLITRK1	0	0	0	0	0	0	0	0	0	0	0
Maternal|SLITRK2	0	1	0	0	0	1	0	0	0	0	0
Maternal|SLITRK3	0	0	0	0	0	0	0	0	0	0	0
Maternal|SLITRK4	0	0	0	0	0	0	0	0	0	0	0
Maternal|SLITRK5	0	0	0	0	0	0	0	0	0	0	0
Maternal|SLITRK6	0	0	0	0	0	0	0	0	0	0	0
Maternal|SOSTDC1	0	1	0	0	0	0	0	0	0	0	0
Maternal|SPN	1	1	0	1	1	0	1	1	1	1	1
Maternal|SPP1	0	1	1	1	1	1	0	1	1	1	1
Maternal|SPX	0	0	0	0	0	0	0	0	0	0	0
Maternal|SRD5A1	0	1	0	0	0	0	0	0	0	0	0
Maternal|SRD5A2	1	0	0	0	0	0	0	0	0	0	0
Maternal|SRD5A3	0	1	0	1	0	1	0	1	1	1	1
Maternal|SST	0	0	0	0	0	0	0	0	0	0	0
Maternal|SULT1A1	1	1	0	1	0	1	1	1	1	1	1
Maternal|SULT1E1	0	0	0	0	0	1	0	0	0	0	0
Maternal|SULT2A1	0	0	0	0	0	0	0	0	0	0	0
Maternal|TAC1	0	0	0	0	0	0	0	0	0	0	0
Maternal|TAC3	0	1	0	0	0	0	0	0	0	0	0
Maternal|TAFA1	0	0	0	0	0	0	0	0	0	0	0
Maternal|TAFA4	0	0	0	0	0	0	0	0	0	0	0
Maternal|TAFA5	0	1	0	1	1	0	0	0	0	0	1
Maternal|TAX1BP3	0	1	1	1	1	0	0	0	1	1	1
Maternal|TBXAS1	1	1	1	1	0	1	1	1	1	1	1
Maternal|TENM1	1	0	0	0	0	0	0	0	0	0	0
Maternal|TENM2	1	1	0	0	0	0	0	0	0	0	0
Maternal|TENM3	1	1	0	1	1	1	1	1	1	1	1
Maternal|TENM4	1	1	1	0	0	1	1	1	1	1	0
Maternal|TF	0	1	0	0	0	1	0	0	0	0	0
Maternal|TG	0	0	0	0	0	0	0	0	0	0	0
Maternal|TGFA	1	1	1	0	0	0	0	0	0	1	0
Maternal|TGFB1	1	1	1	1	1	1	1	1	1	1	1
Maternal|TGFB2	1	1	1	1	1	1	1	1	1	1	1
Maternal|TGFB3	1	1	1	1	1	1	1	1	1	1	1
Maternal|TGM2	1	1	1	1	1	1	1	1	1	1	1
Maternal|THBS1	1	1	1	1	1	1	1	1	1	1	1
Maternal|THBS2	1	1	0	1	1	1	1	1	1	1	1
Maternal|THPO	0	0	0	0	0	0	0	0	0	0	0
Maternal|THY1	1	1	1	1	1	1	1	1	1	1	1
Maternal|TNC	1	1	1	1	1	1	1	1	1	1	1
Maternal|TNF	0	1	1	1	1	0	0	0	1	1	1
Maternal|TNFSF10	1	1	1	1	1	1	1	1	1	1	1
Maternal|TNFSF11	0	0	0	0	0	1	0	0	0	0	0
Maternal|TNFSF12	1	1	0	1	1	1	1	1	1	1	1
Maternal|TNFSF13	0	1	0	0	1	0	0	0	0	0	0
Maternal|TNFSF13B	0	0	0	1	1	1	0	1	1	0	1
Maternal|TNFSF14	0	0	0	0	0	1	0	0	0	0	0
Maternal|TNFSF15	0	1	0	0	0	0	0	0	0	0	0
Maternal|TNFSF18	0	0	0	0	0	0	0	0	0	0	0
Maternal|TNFSF4	0	0	0	0	1	0	0	0	0	0	0
Maternal|TNFSF8	0	0	0	0	1	0	0	0	0	0	0
Maternal|TNFSF9	0	1	0	0	0	1	0	0	0	0	0
Maternal|TPH1	0	0	0	0	0	0	0	0	0	0	0
Maternal|TPH2	0	0	0	0	0	0	0	0	0	0	0
Maternal|TPO	0	0	0	0	0	0	0	0	0	0	0
Maternal|TRH	0	0	0	0	0	0	0	0	0	0	0
Maternal|TRO	0	1	0	0	0	0	0	0	0	0	0
Maternal|TROAP	0	0	0	0	1	1	0	0	0	0	0
Maternal|TSHB	0	0	0	0	0	0	0	0	0	0	0
Maternal|TSLP	0	1	0	0	0	0	0	0	0	0	0
Maternal|TULP1	0	0	0	0	0	0	0	0	0	0	0
Maternal|TYR	0	0	0	0	0	0	0	0	0	0	0
Maternal|UBASH3B	1	1	1	1	1	1	1	1	1	1	1
Maternal|UCN	0	0	0	0	0	1	0	0	0	0	0
Maternal|UCN2	0	0	0	0	0	0	0	0	0	0	0
Maternal|UCN3	0	0	0	0	0	0	0	0	0	0	0
Maternal|ULBP1	0	1	0	0	0	1	0	0	0	0	0
Maternal|ULBP2	0	0	0	0	0	0	0	0	0	0	0
Maternal|ULBP3	0	0	0	0	0	0	0	0	0	0	0
Maternal|UNC5A	0	0	0	0	0	0	0	0	0	0	0
Maternal|UTS2	0	0	0	0	0	0	0	0	0	0	0
Maternal|UTS2B	0	0	0	0	0	0	0	0	0	0	0
Maternal|VCAM1	0	1	0	1	1	1	0	1	1	1	1
Maternal|VEGFA	1	1	1	1	1	1	1	1	1	1	1
Maternal|VEGFB	0	1	1	1	0	1	0	1	1	1	1
Maternal|VEGFC	1	1	1	1	1	1	1	1	1	1	1
Maternal|VEGFD	0	1	0	0	0	1	0	0	0	0	0
Maternal|VIP	0	0	0	0	0	0	0	0	0	0	0
Maternal|VTN	0	0	0	1	0	0	0	0	0	0	0
Maternal|VWF	0	1	1	1	1	1	0	1	1	1	1
Maternal|WNT1	0	0	0	0	0	0	0	0	0	0	0
Maternal|WNT10A	0	1	0	0	0	1	0	0	0	0	0
Maternal|WNT11	1	0	0	0	1	0	0	0	0	0	0
Maternal|WNT16	0	0	0	0	0	1	0	0	0	0	0
Maternal|WNT2	0	0	1	1	0	1	0	1	1	1	1
Maternal|WNT2B	0	0	0	0	0	1	0	0	0	0	0
Maternal|WNT3	0	1	0	0	0	0	0	0	0	0	0
Maternal|WNT3A	0	0	0	0	0	0	0	0	0	0	0
Maternal|WNT4	0	1	1	1	0	0	0	0	0	1	0
Maternal|WNT5A	0	1	1	1	1	0	0	0	1	1	1
Maternal|WNT5B	0	1	0	1	1	1	0	1	1	1	1
Maternal|WNT6	0	1	0	1	0	0	0	0	0	0	0
Maternal|WNT7A	0	0	1	0	0	0	0	0	0	0	0
Maternal|WNT7B	0	1	0	0	0	1	0	0	0	0	0
Maternal|WNT8A	0	0	0	0	0	0	0	0	0	0	0
Maternal|WNT8B	0	0	0	0	0	0	0	0	0	0	0
Maternal|WNT9A	0	0	0	1	1	1	0	1	1	0	1
Maternal|WNT9B	0	0	0	0	0	0	0	0	0	0	0
Maternal|XCL1	0	1	1	1	1	1	0	1	1	1	1
Maternal|XCL2	0	0	0	1	0	0	0	0	0	0	0

## Sheet: Maternal Rs (zTPM REML)
Ancestral state reconstruction of fetal-maternal signaling. Continuous ancestral state reconstruction of receptor production by maternal cell types
Ligand	1 (Monodelphis domestica)	2 (Mus musculus)	3 (Cavia porcellus)	4 (Homo sapiens)	5 (Macaca fascicularis)	6 (Tenrec ecaudatus)	7 (Theria)	8 (Placentalia)	9 (Euarchontoglires)	10 (Rodentia)	11 (Catarrhini)
Maternal|ABCA1	1.54434	0.429237	1.48467	0.98977	1.09562	0.809283	1.15696	1.00974	1.00494	0.989061	1.03522
Maternal|ACKR1	0.814029	-3	0.111833	1.03369	0.294771	-3	-0.531648	-1.0431	-0.907401	-1.085	0.353101
Maternal|ACKR2	1.17573	-1.71082	-0.20747	-0.366106	-1.9351	0.207396	-0.000451404	-0.447479	-0.614761	-0.728726	-1.04452
Maternal|ACKR3	1.1693	0.853581	1.21536	0.379136	0.437994	0.58046	0.879334	0.769127	0.770205	0.857655	0.480157
Maternal|ACKR4	0.530216	-1.49038	-0.732639	-1.03742	-0.320238	0.00432892	-0.224015	-0.510673	-0.629433	-0.788962	-0.669049
Maternal|ACVR1	1.08791	-0.14052	0.902792	0.11483	0.237274	0.520024	0.624725	0.448687	0.405359	0.397343	0.221447
Maternal|ACVR1B	-3	-0.422146	0.225253	-0.147394	-1.22676	-0.811066	-1.39318	-0.782471	-0.658616	-0.473245	-0.681443
Maternal|ACVR1C	-0.659644	-1.2546	-1.54155	-1.42981	0.132692	-1.9879	-1.10397	-1.27284	-1.21971	-1.27873	-0.761627
Maternal|ACVR2A	1.43164	0.452363	0.913448	0.0431482	-0.42299	0.528495	0.760726	0.505734	0.452712	0.528888	-0.0627013
Maternal|ACVR2B	0.923763	-0.515507	0.417154	-0.810828	-1.76513	-1.0911	-0.128523	-0.528457	-0.539297	-0.377106	-1.13976
Maternal|ACVRL1	0.489848	0.761421	0.606239	0.3138	-0.876867	0.403447	0.379637	0.33775	0.321552	0.441437	-0.162143
Maternal|ADCYAP1R1	-0.0346011	-2.6013	-0.44628	-1.40567	-3	-0.510721	-0.918903	-1.255	-1.41121	-1.44847	-2.04612
Maternal|ADGRA2	1.09197	-0.229093	0.610501	0.236186	-0.538081	-0.181595	0.381261	0.111146	0.0932776	0.125518	-0.1026
Maternal|ADGRB1	0.741626	-2.15142	-1.35752	-1.74658	-3	-2.44471	-1.1003	-1.80036	-1.86049	-1.82541	-2.27177
Maternal|ADGRB2	-3	-1.52623	-0.108392	-1.58976	-1.45473	-1.95597	-1.95554	-1.55856	-1.43227	-1.22877	-1.50443
Maternal|ADGRB3	0.146048	1.31148	0.863599	-0.246749	0.434658	0.758155	0.498612	0.632609	0.643852	0.790676	0.202815
Maternal|ADGRE2	-3	-3	-3	0.263738	-0.433407	-0.923834	-2.05792	-1.69986	-1.72306	-2.14563	-0.40915
Maternal|ADGRE5	1.09836	0.948743	0.972496	1.02051	1.11062	1.25097	1.08554	1.08067	1.05912	1.02652	1.06429
Maternal|ADGRG1	1.19934	-0.248823	-0.00431962	0.110836	-0.0116974	-0.14234	0.382412	0.0719242	0.0366111	-0.0173898	0.0470034
Maternal|ADGRG6	1.66328	0.766061	0.36021	0.107196	-0.552546	1.37527	0.969063	0.705216	0.572212	0.569208	-0.065314
Maternal|ADGRL1	0.278754	-0.454393	0.283151	-0.424621	-3	-0.530126	-0.343099	-0.579439	-0.631993	-0.451187	-1.49844
Maternal|ADGRL2	1.47539	0.941496	1.58077	1.63368	0.429958	1.05312	1.25589	1.17246	1.17044	1.20045	1.05926
Maternal|ADGRL3	1.47996	1.22797	0.196759	-0.127259	1.02634	0.473389	0.894862	0.672487	0.652712	0.672451	0.489762
Maternal|ADIPOR1	0.555313	0.828634	0.596381	-0.0859516	-0.0555393	-0.0439058	0.364601	0.292118	0.318444	0.448847	0.00630054
Maternal|ADIPOR2	1.04394	0.220561	0.820432	-0.0134326	-0.113067	0.0838264	0.516971	0.316687	0.305348	0.376544	0.00971987
Maternal|ADORA1	0.270603	-1.70525	-0.0962329	-1.22583	-1.1329	-1.29407	-0.604839	-0.937565	-0.960069	-0.940436	-1.13595
Maternal|ADORA2A	0.306879	0.0016429	0.546896	-1.61139	-1.07343	-0.40181	-0.145501	-0.317433	-0.34113	-0.137482	-1.14419
Maternal|ADORA2B	-3	-0.136759	0.26845	-0.75317	-0.565218	-0.950447	-1.37183	-0.753013	-0.607151	-0.384444	-0.648892
Maternal|ADORA3	0.370707	-0.909773	-0.838354	-0.398459	-3	-0.198191	-0.449301	-0.760956	-0.890418	-0.885006	-1.53911
Maternal|ADRA1A	-0.0843568	-1.81993	-0.743589	-2.07307	-2.2802	-0.797142	-0.923723	-1.24274	-1.35949	-1.33377	-2.01487
Maternal|ADRA1B	0.672976	-2.36735	0.458303	-2.00915	-2.09789	-1.46601	-0.669777	-1.18011	-1.24616	-1.14965	-1.89369
Maternal|ADRA1D	0.648423	-3	-0.0240895	-1.94993	-2.49406	-1.62423	-0.885621	-1.46866	-1.56479	-1.54734	-2.09189
Maternal|ADRA2A	-0.659644	-0.952614	-1.35752	0.0790084	-3	-3	-1.38606	-1.66213	-1.55485	-1.42255	-1.47917
Maternal|ADRA2B	-3	-1.75992	-3	-1.11115	-0.980834	-1.79801	-2.24331	-1.95571	-1.91807	-2.07092	-1.21863
Maternal|ADRA2C	0.675303	-2.44762	-3	0.662192	-3	-1.20855	-0.915153	-1.51963	-1.6764	-2.02301	-1.26937
Maternal|ADRB1	0.319945	1.13174	-3	-0.713893	-3	-0.442869	-0.559572	-0.893844	-1.01425	-0.987738	-1.69012
Maternal|ADRB2	1.01717	-0.324648	-0.0861574	0.492873	-0.364658	-0.364168	0.256345	-0.0328173	-0.0497747	-0.101276	0.0415616
Maternal|ADRB3	-3	-2.83525	-3	-1.3933	-1.841	-2.22843	-2.57245	-2.40996	-2.39986	-2.5712	-1.7721
Maternal|AGRN	1.39741	0.0834611	0.87854	-0.241459	-3	0.201803	0.36579	-0.0262867	-0.131152	0.0714229	-1.32584
Maternal|AGTR1	1.05538	-0.391672	0.456569	-0.494961	-1.36642	0.0921772	0.233415	-0.0789857	-0.161262	-0.0971592	-0.778369
Maternal|AGTR2	-0.319636	0.203294	-3	-3	-3	-2.84111	-1.58398	-2.06452	-2.06539	-1.84465	-2.81498
Maternal|ALK	0.386951	-1.18979	-1.47358	-0.81096	-1.50957	-1.33814	-0.679903	-1.08538	-1.13477	-1.19993	-1.15522
Maternal|AMFR	1.10939	-0.358793	0.737131	-0.0492749	-0.182329	0.324525	0.490534	0.255326	0.200592	0.196812	-0.0531669
Maternal|AMHR2	-3	-1.51181	-1.04677	-0.357917	-2.62038	-3	-2.26937	-1.99168	-1.81506	-1.63776	-1.55367
Maternal|AMN	1.19646	-2.17391	-0.410987	-1.18181	-1.26148	-2.71742	-0.652482	-1.35521	-1.3291	-1.31697	-1.24292
Maternal|APLNR	-3	0.526626	-0.545212	0.2595	-3	1.4209	-1.07076	-0.337521	-0.4055	-0.274388	-1.17926
Maternal|APOBR	1.19472	-0.106147	0.4445	-0.0257277	-3	0.148696	0.221345	-0.148598	-0.257464	-0.116279	-1.26434
Maternal|AR	0.795331	-0.350859	0.90824	0.0175164	-0.343706	1.45049	0.606897	0.535281	0.410543	0.36691	-0.0495339
Maternal|ATP2B4	0.50132	0.241176	0.983934	1.61646	0.633194	0.262153	0.60111	0.639034	0.692064	0.665752	1.03915
Maternal|ATP6AP2	1.07599	0.234206	1.02336	0.745888	0.612303	0.679029	0.809379	0.70805	0.691582	0.670801	0.681567
Maternal|AVPR1A	0.511414	-1.98277	0.0492822	-0.161298	-1.4017	-0.0448845	-0.221708	-0.500344	-0.610326	-0.728272	-0.747612
Maternal|AVPR1B	-0.849042	-3	-1.87649	-2.02067	-3	-3	-1.98497	-2.4167	-2.43131	-2.43361	-2.49469
Maternal|AVPR2	-3	-2.82621	-1.87649	-1.60636	-1.58666	-0.807341	-2.14929	-1.82596	-1.88533	-2.03955	-1.65369
Maternal|AXL	0.560709	0.133826	0.729006	0.879743	-0.106209	0.554976	0.493415	0.467839	0.452265	0.445365	0.399733
Maternal|B2M	2.19934	2.54398	2.3105	3.13334	2.6437	2.85808	2.51354	2.63295	2.62929	2.56242	2.8372
Maternal|BCR	-3	-0.0771713	0.831214	0.115198	0.0493237	0.0913714	-0.952898	-0.174858	-0.053648	0.0888683	0.0553554
Maternal|BDKRB1	0.763303	-2.2119	-3	-0.922499	-3	-3	-1.34344	-2.14414	-2.19855	-2.33336	-2.00823
Maternal|BDKRB2	1.1714	-0.716164	0.684703	-0.354968	-0.043519	-0.0347183	0.375256	0.0726697	0.0259959	0.0121878	-0.154655
Maternal|BMPR1A	0.372645	0.366286	0.56972	1.0415	-0.0126309	0.405897	0.430351	0.45228	0.46221	0.464126	0.504097
Maternal|BMPR1B	1.05426	0.291744	-1.24106	0.500247	-0.082441	-0.617301	0.178271	-0.154667	-0.164386	-0.267062	0.135004
Maternal|BMPR2	1.48565	0.911628	1.39306	1.06837	1.36941	0.850084	1.2274	1.12924	1.14363	1.14652	1.20399
Maternal|BOC	-3	-0.00841542	0.277659	0.0269489	-0.0612063	-0.435438	-1.13538	-0.426693	-0.28592	-0.146755	-0.0703411
Maternal|BSG	1.31623	1.41273	1.6493	1.16889	-3	1.63236	1.01538	0.901052	0.790127	1.0353	-0.577886
Maternal|C3AR1	0.0565297	0.519907	0.702843	0.369857	0.689372	-0.149086	0.25016	0.323752	0.395412	0.466878	0.503047
Maternal|C5AR1	0.793121	1.23912	0.509685	0.59416	1.10054	-0.511376	0.574918	0.491984	0.596909	0.688737	0.797769
Maternal|C5AR2	0.18147	-0.750103	-0.981798	-0.739968	-2.0233	-0.00125096	-0.418517	-0.646553	-0.769505	-0.801421	-1.26045
Maternal|CADM1	1.41813	1.06132	1.33169	0.928252	0.851484	1.34544	1.24774	1.18298	1.15058	1.16578	0.94148
Maternal|CADM3	0.621211	-1.85969	-1.05364	-1.53265	-1.70316	1.40802	-0.188112	-0.495711	-0.786451	-1.00824	-1.45331
Maternal|CADM4	-0.0854391	0.387549	-0.0788992	-0.537646	-0.94797	0.509576	-0.032079	-0.0117957	-0.0708131	0.00368891	-0.609776
Maternal|CALCR	-0.659644	-3	-3	-1.57527	-1.75529	-1.8405	-1.6831	-2.07208	-2.17675	-2.44918	-1.76653
Maternal|CALCRL	1.36619	1.12619	1.73864	1.46263	0.986368	1.58404	1.39861	1.41094	1.39245	1.40567	1.25775
Maternal|CATSPER1	-1.00022	-3	-3	-0.0564425	-3	-3	-2.00231	-2.38317	-2.3837	-2.58765	-1.69758
Maternal|CATSPER2	-0.201559	-1.72274	-3	-0.84277	-0.782203	-1.84907	-1.19345	-1.57044	-1.61108	-1.85937	-0.970582
Maternal|CATSPER3	-0.09217	-2.6013	-0.986851	-2.77526	-3	-1.62423	-1.3511	-1.82959	-1.94874	-1.89756	-2.70176
Maternal|CATSPER4	-0.116275	-2.17391	-3	-3	-3	-2.84111	-1.82008	-2.46765	-2.55018	-2.56235	-2.91095
Maternal|CATSPERB	0.249194	-3	-3	1.88089	-0.135904	-0.179409	-0.562572	-0.871095	-1.01552	-1.67223	0.498728
Maternal|CATSPERD	0.53709	-1.82332	-3	0.118803	-3	-2.38174	-1.15897	-1.80359	-1.8608	-2.04309	-1.52379
Maternal|CCKAR	0.128018	-3	-1.76043	-3	-3	-3	-1.70837	-2.40632	-2.47216	-2.44174	-2.89551
Maternal|CCKBR	0.115409	-2.91552	-1.71286	-2.81145	-3	-1.47231	-1.3859	-1.9565	-2.12751	-2.18929	-2.75166
Maternal|CCR1	0.0254396	1.29211	1.30168	0.162882	-0.167337	0.719625	0.484214	0.658577	0.685575	0.887872	0.133934
Maternal|CCR10	0.063071	-0.0930376	-0.0325222	-0.576653	-1.49014	-0.0582026	-0.19789	-0.297072	-0.345496	-0.251939	-0.897214
Maternal|CCR2	0.521967	1.04679	-0.119151	-0.39557	-0.419053	0.322757	0.294988	0.208722	0.177933	0.272538	-0.291453
Maternal|CCR3	-3	-1.11229	-0.44628	-1.2837	-0.0642279	-3	-1.98674	-1.60163	-1.35669	-1.16561	-0.809119
Maternal|CCR4	0.659249	0.0972241	0.383731	-1.16036	-2.87164	-2.35233	-0.525985	-0.976454	-0.898963	-0.521899	-1.79486
Maternal|CCR5	0.190573	0.302584	0.29516	-0.606886	-0.835875	0.19655	0.0494333	-0.00420819	-0.0390479	0.0727764	-0.586302
Maternal|CCR6	0.409226	-0.0414819	0.692602	-0.263864	-0.894205	-2.10056	-0.277374	-0.538321	-0.400941	-0.160526	-0.543778
Maternal|CCR7	1.74588	1.78559	0.42106	0.374029	0.355152	0.578205	1.09694	0.850304	0.834568	0.923505	0.45763
Maternal|CCR8	0.112896	-1.73977	-0.483491	-1.24365	-3	-1.58817	-0.949198	-1.35286	-1.404	-1.30725	-1.97972
Maternal|CCR9	0.317431	-0.487302	-3	-1.07756	-3	-1.20855	-0.95178	-1.43416	-1.55653	-1.61845	-1.94331
Maternal|CCRL2	1.44717	1.67428	-3	-0.152237	-1.14721	-0.491005	0.134851	-0.363917	-0.446886	-0.518356	-0.609571
Maternal|CD1D	-3	-0.3076	0.0249317	0.15038	-0.870501	-1.76241	-1.52518	-0.96464	-0.757707	-0.553737	-0.438781
Maternal|CD2	0.774174	0.906395	0.973482	1.27423	0.64219	1.54338	0.998876	1.08428	1.04563	1.01065	0.975514
Maternal|CD200R1	1.15598	0.29867	0.798218	-0.235229	-0.534117	-3	-0.0851995	-0.556932	-0.354644	-0.0557937	-0.378729
Maternal|CD209	-1.032	1.03414	0.375307	-0.0872099	0.72455	-3	-0.703552	-0.578727	-0.261464	0.0582663	0.203823
Maternal|CD22	0.957114	0.255484	-0.579913	0.288326	-0.245214	-0.611212	0.19069	-0.100603	-0.0963133	-0.118122	-0.00177942
Maternal|CD226	1.2798	0.417361	1.20443	0.185119	-0.106588	0.137317	0.707225	0.489608	0.489287	0.595713	0.128354
Maternal|CD244	0.358643	0.272402	0.763897	-0.0781051	0.0724084	0.419424	0.344231	0.338755	0.327926	0.390874	0.0626334
Maternal|CD27	-0.239137	0.0986349	0.523598	0.965611	-3	-1.57258	-0.496338	-0.594076	-0.495074	-0.228289	-0.913833
Maternal|CD28	1.13417	1.04985	0.775805	-0.0314955	-0.0288074	0.940581	0.821817	0.703105	0.650999	0.737643	0.104693
Maternal|CD36	1.25559	1.544	0.931265	1.15194	1.17989	0.959206	1.17745	1.14776	1.1647	1.18883	1.16568
Maternal|CD38	1.1744	0.0974617	-3	0.545928	0.564774	0.758155	0.295155	-0.0390187	-0.201252	-0.614909	0.405568
Maternal|CD4	0.997158	0.148518	0.924913	0.687728	0.86925	0.722591	0.783828	0.70275	0.684368	0.635506	0.759856
Maternal|CD40	0.768542	0.18713	0.450766	0.433784	0.189794	0.339826	0.484049	0.375922	0.358968	0.345725	0.321129
Maternal|CD44	1.4726	1.80912	1.815	1.51212	1.82239	1.15856	1.53734	1.56194	1.61555	1.68058	1.65702
Maternal|CD46	1.59905	-1.12546	-0.119151	0.727309	0.804518	1.19237	0.786923	0.478258	0.331093	0.0155936	0.679833
Maternal|CD48	-3	0.984776	1.56287	1.0732	1.43729	0.703199	-0.382999	0.611639	0.796663	0.954564	1.16446
Maternal|CD6	0.903188	0.481723	0.342168	0.249802	0.00920559	-0.746497	0.31506	0.0915314	0.148755	0.23585	0.133314
Maternal|CD7	0.235781	0.766037	0.454938	1.87983	0.367767	-0.233806	0.40957	0.475623	0.574393	0.586337	1.01503
Maternal|CD72	0.112896	-0.0615435	0.550096	-0.0196847	-0.60179	1.42404	0.318694	0.396916	0.288192	0.273659	-0.19217
Maternal|CD74	2.16163	3.1254	2.06556	3.35613	2.81828	3.28502	2.66253	2.85291	2.83821	2.75789	3.03791
Maternal|CD80	1.19646	0.829777	-3	-0.323878	0.60438	0.230112	0.219894	-0.151264	-0.270533	-0.540095	0.0589293
Maternal|CD8A	0.988078	0.387684	1.00284	0.476895	0.539072	1.33127	0.887694	0.849543	0.783797	0.754499	0.562585
Maternal|CD8B	0.834252	1.00012	0.749942	0.464396	0.181406	0.516475	0.688494	0.633097	0.636272	0.715282	0.384937
Maternal|CD96	0.517735	0.0405431	0.96576	0.924838	0.280296	0.279339	0.484197	0.471449	0.492156	0.495794	0.580708
Maternal|CDH1	1.48641	0.883367	-0.152594	0.899478	0.507914	0.383152	0.837069	0.590279	0.56666	0.500054	0.676566
Maternal|CDH2	0.876265	1.00294	-0.283171	-0.384111	-0.728623	1.0462	0.506434	0.365878	0.255939	0.290336	-0.395558
Maternal|CDH3	0.918966	-0.028586	0.685417	-0.70765	-1.38141	-0.963183	0.0380751	-0.296722	-0.282171	-0.0801156	-0.893609
Maternal|CDH5	1.00783	1.51777	1.10951	0.740518	0.925812	1.05724	1.06428	1.08574	1.09341	1.16629	0.884685
Maternal|CDH6	1.15035	1.32466	0.259407	0.34711	-0.308533	-0.0769308	0.610827	0.405772	0.42369	0.545583	0.0993462
Maternal|CDH7	0.861674	-3	0.212343	-2.42608	-2.53132	0.201803	-0.476501	-0.985096	-1.22882	-1.28342	-2.23127
Maternal|CDHR2	0.207907	-3	-0.44628	-1.65136	-3	-2.31117	-1.25055	-1.80485	-1.85293	-1.80998	-2.23209
Maternal|CDON	1.40247	0.268022	0.75846	-0.118237	-0.25931	0.648551	0.729174	0.473274	0.40164	0.438571	-0.0718919
Maternal|CEACAM1	1.38254	1.01664	0.763897	-0.100675	-0.931003	0.131215	0.660077	0.385496	0.362098	0.53688	-0.342037
Maternal|CEACAM6	-3	-3	-3	-2.50992	0.114895	-3	-2.66304	-2.53497	-2.45351	-2.63436	-1.44616
Maternal|CEACAM8	-3	0.845413	-3	-3	-3	-3	-2.49921	-2.30887	-2.18781	-1.82032	-2.83921
Maternal|CELSR3	-0.524172	-2.2119	-1.24106	-1.9635	-3	-3	-1.67685	-2.11495	-2.09434	-1.97261	-2.40506
Maternal|CFC1	-0.659644	-1.60195	-3	-1.96957	-0.91027	-2.23691	-1.53471	-1.8673	-1.88819	-2.02479	-1.52866
Maternal|CHL1	1.18371	0.344332	-1.76043	-1.39052	-1.22511	1.98835	0.379087	0.0732756	-0.218484	-0.380492	-1.09216
Maternal|CHRM1	-3	-2.42513	-1.63893	-3	-3	-2.05268	-2.56669	-2.402	-2.41175	-2.2861	-2.88355
Maternal|CHRM2	0.747097	-0.653431	-1.05364	-0.884306	-3	-0.151556	-0.344453	-0.759311	-0.914556	-0.894362	-1.73872
Maternal|CHRM3	-0.934372	0.0161568	-0.799424	-0.189606	-3	-3	-1.31156	-1.45493	-1.29644	-0.997021	-1.53574
Maternal|CHRM4	-3	-2.2119	-3	-3	-3	-2.31117	-2.76561	-2.67653	-2.70312	-2.67097	-2.94123
Maternal|CHRM5	-3	-3	-3	-0.606777	-3	-3	-2.77631	-2.69128	-2.63721	-2.75726	-1.96846
Maternal|CHRNA1	-0.0765173	-2.14708	0.357699	-1.6733	-1.56633	-3	-1.13732	-1.54049	-1.44357	-1.26193	-1.58493
Maternal|CHRNA2	-0.116275	-3	-3	-3	-3	-3	-1.95807	-2.65808	-2.75475	-2.83591	-2.95145
Maternal|CHRNA3	-1.032	-3	-0.483491	-2.71395	-2.13692	-3	-1.85379	-2.16612	-2.12691	-1.99945	-2.36634
Maternal|CHRNA4	0.53709	-3	-0.435438	-3	-3	-3	-1.388	-2.11967	-2.15751	-2.01198	-2.83322
Maternal|CHRNA5	0.20008	-3	-0.44628	-1.57311	-1.70708	-0.282316	-0.737141	-1.09335	-1.2616	-1.41433	-1.56517
Maternal|CHRNA6	-0.880572	-3	-3	-2.39305	-3	-3	-2.17749	-2.67041	-2.72774	-2.81784	-2.70271
Maternal|CHRNA7	0.734917	-0.980493	-3	-0.803689	0.912942	-0.419378	-0.322859	-0.724886	-0.841069	-1.22136	-0.122692
Maternal|CHRNB1	0.317431	-1.82908	-0.463374	-0.798052	-0.878764	0.0578033	-0.329546	-0.57544	-0.700455	-0.84797	-0.811098
Maternal|CHRNB2	0.0882612	-2.61361	-3	-3	-3	-0.560621	-1.36727	-1.92046	-2.19388	-2.39671	-2.84042
Maternal|CHRNB3	-0.201559	-3	-3	-2.14614	-3	-3	-1.90907	-2.55804	-2.63256	-2.75416	-2.58485
Maternal|CHRNB4	-0.201559	-3	-0.483491	-2.03673	-3	-2.12322	-1.40341	-1.86019	-1.91845	-1.85998	-2.3996
Maternal|CHRND	-0.09217	-3	-3	-3	-3	-3	-1.94936	-2.65522	-2.7527	-2.83454	-2.95104
Maternal|CHRNE	-0.0908681	-2.24935	-0.0220601	-0.971864	-0.824796	-1.13852	-0.714351	-0.951318	-0.975408	-1.02845	-0.913589
Maternal|CHRNG	0.293282	-2.34127	-1.22432	-2.56076	-3	-3	-1.45199	-2.11531	-2.13915	-2.02123	-2.65344
Maternal|CLEC2D	-0.0346011	0.59789	-3	0.671522	1.17561	-3	-0.72649	-0.989455	-0.798288	-0.931572	0.582696
Maternal|CLEC4M	-3	-3	-3	-0.198353	-3	-3	-2.73813	-2.6386	-2.57529	-2.71584	-1.79242
Maternal|CMKLR1	0.0352889	-0.61322	0.284207	0.255565	-0.822274	-0.109249	-0.103971	-0.156897	-0.173089	-0.170249	-0.261526
Maternal|CNR1	-3	-2.61498	-3	0.396828	-1.62691	-0.760842	-2.07572	-1.72443	-1.77164	-2.11442	-0.844008
Maternal|CNR2	-0.239137	0.0551329	0.0249317	-0.697995	-0.598393	-3	-0.770965	-0.973098	-0.767961	-0.500579	-0.671906
Maternal|CNTFR	1.28312	-0.474004	0.449054	-2.42848	-2.39473	0.453766	0.0963034	-0.35476	-0.54141	-0.366374	-2.04137
Maternal|CR2	-3	-0.0243758	-1.63893	-0.655315	-0.940743	0.489547	-1.35613	-0.731339	-0.755729	-0.780854	-0.789655
Maternal|CRABP2	0.630199	0.328093	-1.24617	-0.991487	-1.8753	-2.84111	-0.703253	-1.21006	-1.11283	-0.896477	-1.36993
Maternal|CRHR1	-0.659644	-3	-3	-3	-3	-1.84722	-1.93391	-2.41821	-2.5827	-2.7208	-2.91739
Maternal|CRHR2	-0.0916402	-2.2119	-1.7546	-2.84778	-2.77626	-2.17922	-1.4922	-2.02451	-2.11076	-2.06856	-2.6732
Maternal|CRLF2	0.698652	0.0814021	-3	-1.04649	0.968421	-3	-0.708785	-1.24369	-1.13687	-1.24356	-0.256365
Maternal|CSF1R	0.963228	0.789161	0.839381	0.94506	1.35466	-0.0373211	0.767942	0.693722	0.767449	0.782943	1.07416
Maternal|CSF2RA	1.7574	0.371663	-3	0.765314	0.495223	-3	-0.163315	-0.893301	-0.782585	-0.958496	0.350573
Maternal|CSF2RB	1.26715	1.36463	0.576552	0.265733	-0.0797758	0.661311	0.854516	0.697687	0.671166	0.770251	0.20744
Maternal|CSF3R	1.61897	1.71904	1.39572	0.437567	-0.0689105	1.43137	1.29884	1.17717	1.12246	1.26638	0.370047
Maternal|CTLA4	0.834252	1.13264	0.692602	0.589628	-0.312834	-0.317242	0.504325	0.378934	0.438359	0.595301	0.197779
Maternal|CUBN	0.468154	-1.40866	0.279143	-0.545537	-1.20825	-0.974004	-0.328181	-0.630843	-0.649034	-0.621146	-0.831786
Maternal|CX3CR1	0.2043	0.45426	0.911686	-0.186498	0.168948	0.0219659	0.254267	0.273258	0.307375	0.431668	0.0538115
Maternal|CXCR1	0.94116	-0.967553	0.0249317	-1.7071	-3	-2.45328	-0.691938	-1.31263	-1.29712	-1.02384	-2.14441
Maternal|CXCR2	0.292797	1.06823	0.682059	-1.39091	-1.01857	-2.31371	-0.334031	-0.572268	-0.408751	0.016116	-1.04716
Maternal|CXCR3	-0.659644	0.143654	0.633592	0.436025	-0.185894	-1.58977	-0.417812	-0.325901	-0.155021	0.0248812	0.0696166
Maternal|CXCR4	1.29396	0.45457	0.10677	1.70951	1.07881	1.91598	1.16773	1.11976	1.01407	0.77137	1.31892
Maternal|CXCR5	0.411402	0.222855	-1.50622	-0.267958	-0.230363	-2.10056	-0.466847	-0.800642	-0.70933	-0.686945	-0.340259
Maternal|CXCR6	-3	1.20662	-0.584142	-0.0954669	-0.88131	-1.34616	-1.35167	-0.72519	-0.526626	-0.24936	-0.495959
Maternal|CYSLTR1	0.112896	-0.612193	0.67672	0.199038	-0.32861	-0.377156	-0.0350586	-0.0912908	-0.0678243	-0.0347037	-0.0653881
Maternal|CYSLTR2	0.116414	0.361414	0.679027	-0.249326	-0.0220692	-1.92575	-0.216142	-0.34254	-0.1761	0.0543264	-0.143697
Maternal|DAG1	1.32219	0.597718	1.15154	-0.227444	-0.554231	0.647791	0.756377	0.541327	0.486064	0.614648	-0.217241
Maternal|DCC	0.435334	0.75704	-0.855071	-1.44478	-2.74952	-0.648866	-0.371647	-0.678347	-0.742375	-0.512927	-1.82895
Maternal|DPP4	1.29127	0.405601	0.669308	0.595755	-0.193145	0.495567	0.738964	0.52905	0.491714	0.50685	0.258796
Maternal|DRD1	-3	-3	-0.909187	-1.82258	-3	-3	-2.61766	-2.47234	-2.37991	-2.23917	-2.40508
Maternal|DRD2	-0.226657	-3	-0.791594	-1.74658	-3	-3	-1.59319	-2.11255	-2.10768	-2.03756	-2.32071
Maternal|DRD3	-0.288893	-3	-1.49945	-2.25877	-3	-3	-1.75573	-2.31323	-2.34013	-2.31021	-2.57212
Maternal|DRD4	-0.0908681	-1.65811	-1.42841	-0.552549	-1.21777	-3	-1.17409	-1.58579	-1.49602	-1.51165	-1.00609
Maternal|DRD5	0.207907	-3	-3	-1.53374	-2.3545	-3	-1.64354	-2.34722	-2.40705	-2.60327	-2.03577
Maternal|DSC1	-3	-0.095921	-1.71286	-2.03872	-3	-3	-2.36431	-2.12271	-1.96904	-1.61673	-2.41042
Maternal|DSC2	0.347548	0.434051	0.59486	-0.36617	-0.893983	0.134668	0.167536	0.0991209	0.0813372	0.224665	-0.489241
Maternal|DSC3	-3	0.50873	-3	-1.51999	-3	-2.63494	-2.33488	-2.0821	-1.96544	-1.72724	-2.20168
Maternal|DSCAM	0.827104	0.881478	-1.04477	-1.20158	-1.90783	0.86443	0.152267	-0.104215	-0.271857	-0.208913	-1.30074
Maternal|DSG2	0.506018	0.434614	-0.340369	-0.507034	-1.36947	-0.338745	-0.0450915	-0.254551	-0.285668	-0.175541	-0.809064
Maternal|EDNRA	1.33537	0.352521	1.15702	0.564359	0.480657	1.5133	1.06621	0.963913	0.877343	0.836781	0.592753
Maternal|EDNRB	1.41487	1.52244	0.82523	0.881429	-0.0331944	1.56409	1.19541	1.112	1.04091	1.0849	0.546222
Maternal|EGFR	1.82826	0.772802	0.842925	0.83883	0.781088	2.00466	1.40585	1.2453	1.12187	1.01796	0.871707
Maternal|EPB41L1	0.970005	0.0834611	0.547854	0.105516	-0.246606	-0.0984226	0.400682	0.184299	0.175813	0.22209	-0.0217751
Maternal|EPHA1	0.292797	-0.996296	-0.192069	-0.827496	-1.37193	-0.76857	-0.401567	-0.665473	-0.70504	-0.668355	-1.02158
Maternal|EPHA2	0.894252	-0.630583	0.358405	-0.227079	-0.373089	-1.42423	-0.0408524	-0.396257	-0.342074	-0.27391	-0.308397
Maternal|EPHA3	1.43312	0.671306	1.14602	-0.121457	0.230821	0.617198	0.88276	0.673583	0.63916	0.728344	0.170389
Maternal|EPHA4	0.895256	0.13739	0.593641	0.0159441	-0.652422	0.0316365	0.36523	0.163784	0.140042	0.214656	-0.227515
Maternal|EPHA5	0.741277	0.729232	-0.491842	-1.48542	-1.15027	0.647791	0.176282	-0.0384499	-0.163727	-0.070268	-1.08936
Maternal|EPHA7	0.837273	0.282851	-0.261999	-1.34333	-1.33607	-0.15086	0.025926	-0.282442	-0.359139	-0.236843	-1.14558
Maternal|EPHA8	-0.201559	-2.3276	-3	-3	-3	-3	-1.90131	-2.54733	-2.61998	-2.63448	-2.92477
Maternal|EPHB1	1.60961	-1.0317	-0.530483	0.216692	0.907955	0.604064	0.598792	0.214613	0.0918018	-0.197057	0.469176
Maternal|EPHB2	0.636029	-0.225774	0.612689	-0.134376	-0.752248	-1.31842	-0.0548576	-0.317439	-0.248219	-0.102059	-0.40469
Maternal|EPHB3	0.167824	-0.597431	-0.542315	-1.0939	-1.13973	-0.6769	-0.426053	-0.651768	-0.693228	-0.652408	-1.03296
Maternal|EPHB4	0.996697	0.0458678	0.768349	0.0640862	0.30137	0.405576	0.577894	0.41872	0.388928	0.394944	0.223548
Maternal|EPHB6	0.647618	-1.57946	-0.283171	0.383502	-1.10642	-1.44119	-0.351812	-0.731665	-0.720792	-0.79046	-0.432594
Maternal|EPOR	-0.0916402	-2.2123	-0.986851	-0.459806	-0.260317	-1.84722	-0.870382	-1.16635	-1.14241	-1.2937	-0.514941
Maternal|ERBB2	0.675303	-0.302293	0.212726	-0.0598969	0.0185156	-0.560621	0.121233	-0.0893513	-0.0739053	-0.0642685	-0.0312261
Maternal|ERBB3	0.607973	0.315845	-0.283171	0.0322532	-0.463578	-0.029183	0.178024	0.0146141	-0.0123073	-0.00282877	-0.175405
Maternal|ERBB4	1.92105	0.144532	-0.22928	0.147468	0.491676	1.71233	1.07033	0.746997	0.566577	0.365062	0.368471
Maternal|ESAM	1.20499	0.711911	0.961766	0.698668	0.769031	0.874158	0.95774	0.863768	0.843986	0.84162	0.755652
Maternal|ESR1	1.64265	0.895321	1.82217	0.917523	0.622681	1.3806	1.35546	1.2463	1.20855	1.25825	0.8569
Maternal|ESR2	0.656387	-2.46435	-0.838354	0.84566	0.943091	0.581448	0.0854535	-0.131539	-0.260495	-0.720758	0.665749
Maternal|EZR	1.84209	1.13569	1.25617	1.15249	1.38145	0.65584	1.33937	1.14831	1.17016	1.17869	1.2478
Maternal|F2R	0.808522	1.0217	0.775905	0.619778	0.362935	-0.0649195	0.605677	0.528584	0.585121	0.688924	0.509919
Maternal|F2RL2	-0.226657	-1.47849	0.533355	-1.77846	-2.57245	-1.58977	-0.915757	-1.17766	-1.17948	-0.945551	-1.97829
Maternal|F2RL3	0.801861	-1.1393	-3	-0.698818	-3	0.154673	-0.565509	-1.0852	-1.33752	-1.5798	-1.74807
Maternal|FAS	-3	0.123355	1.39572	-0.262666	-3	-3	-1.7649	-1.29548	-0.996913	-0.415667	-1.50574
Maternal|FCER2	0.985267	0.539726	-3	0.190673	-0.575138	0.437624	0.0833442	-0.259443	-0.411275	-0.682254	-0.235596
Maternal|FCGRT	1.3378	0.152551	1.33788	1.25415	-3	1.13288	0.730955	0.500324	0.378401	0.499787	-0.625204
Maternal|FGFR1	1.07034	1.28542	1.11836	0.173417	0.629724	0.412034	0.853662	0.771311	0.798502	0.931991	0.480149
Maternal|FGFR2	0.958655	0.442564	-0.0796861	0.460848	-0.173101	-0.276351	0.367673	0.14306	0.149472	0.16005	0.144981
Maternal|FGFR3	0.748971	-1.2327	0.802245	-1.66229	-2.25647	-1.57501	-0.453002	-0.909833	-0.919495	-0.686438	-1.75352
Maternal|FGFR4	-0.115789	-1.94332	-0.594581	-2.32589	-2.56985	-1.79801	-1.17389	-1.57604	-1.62849	-1.50951	-2.28566
Maternal|FLT1	2.18793	1.47209	1.80072	1.00815	1.17947	0.81352	1.57685	1.34459	1.363	1.45347	1.1471
Maternal|FLT3	1.30322	0.355967	-0.0433446	0.612177	0.310481	1.08892	0.80611	0.617173	0.522906	0.401592	0.473519
Maternal|FLT4	1.46658	0.016847	0.493868	0.526947	0.969175	0.563793	0.844095	0.607507	0.566148	0.463301	0.712048
Maternal|FPR1	-3	0.172628	-3	0.598694	-0.557036	-1.70951	-1.77525	-1.30977	-1.16968	-1.25043	-0.214853
Maternal|FPR2	0.311775	0.123497	0.0249317	-0.598657	-1.1525	-2.10056	-0.433485	-0.716732	-0.605312	-0.380443	-0.822073
Maternal|FPR3	-3	-3	-3	0.535627	-2.01083	-3	-2.57706	-2.41631	-2.31407	-2.54106	-1.04969
Maternal|FSHR	0.53709	-2.42193	-0.594581	-1.17055	-3	-0.243295	-0.635166	-1.0807	-1.26975	-1.34868	-1.92383
Maternal|FZD1	0.529444	-0.121293	-0.537382	-0.871028	-2.49406	-2.38174	-0.66459	-1.1184	-1.05517	-0.814981	-1.55835
Maternal|FZD10	0.688282	-1.52854	-0.513047	-0.660509	-3	-0.96958	-0.544815	-1.01347	-1.11117	-1.08126	-1.6879
Maternal|FZD2	0.387941	0.0306087	-0.979885	-1.07094	-1.30334	-0.469244	-0.295144	-0.554764	-0.616283	-0.56941	-1.07413
Maternal|FZD3	0.528168	0.261327	0.0249317	-0.430877	-1.34953	-0.490259	-0.0320788	-0.245011	-0.257346	-0.124821	-0.764918
Maternal|FZD4	0.285312	-0.581136	0.201583	-0.210645	-1.02499	0.152492	-0.0326781	-0.153535	-0.214349	-0.206218	-0.537943
Maternal|FZD5	-0.201559	-1.18407	-0.22928	-1.27548	-3	-1.17333	-0.880966	-1.13918	-1.18596	-1.02735	-1.94932
Maternal|FZD6	1.11864	-0.654542	0.111915	-0.0810605	-0.555193	-0.245715	0.227039	-0.111827	-0.16245	-0.198475	-0.287309
Maternal|FZD7	0.0975248	-1.0439	-1.83132	-1.16001	-3	0.298753	-0.670924	-0.962987	-1.17307	-1.26061	-1.90046
Maternal|FZD8	0.54714	-0.905411	-3	-0.546062	-3	-1.84722	-0.995708	-1.5821	-1.66565	-1.76065	-1.75178
Maternal|FZD9	-1.40929	-1.54027	-0.128659	-2.57504	-3	-2.22843	-1.67391	-1.77448	-1.73943	-1.43996	-2.58003
Maternal|GABBR1	0.280724	-0.197095	0.664982	0.0548457	-0.749076	-0.466289	0.00828213	-0.0952639	-0.0708319	0.030024	-0.292421
Maternal|GABBR2	0.642385	-2.31995	1.22329	-1.35137	-2.6958	-1.00632	-0.481508	-0.908655	-0.981062	-0.837861	-1.8172
Maternal|GABRA1	-3	-1.33869	-1.87649	-3	-3	-3	-2.63733	-2.49949	-2.41182	-2.14569	-2.88356
Maternal|GABRA2	0.233313	-0.238882	-0.424976	-0.637269	-1.32306	-1.29407	-0.432916	-0.686128	-0.662566	-0.553152	-0.91729
Maternal|GABRA3	0.207907	-1.18979	-0.422799	-1.00878	-2.32615	-1.42857	-0.71987	-1.07248	-1.09896	-1.00211	-1.55492
Maternal|GABRA4	0.332206	-2.18926	-3	-3	-3	-3	-1.69044	-2.45918	-2.54537	-2.56167	-2.91
Maternal|GABRA5	-1.40929	-3	-3	-3	-1.35733	-2.11321	-2.1021	-2.36541	-2.4478	-2.63054	-2.23194
Maternal|GABRA6	-3	-3	-3	-2.55152	-3	-3	-2.95808	-2.94215	-2.93201	-2.95451	-2.80669
Maternal|GABRB2	0.818697	-0.386212	-0.791594	-1.21635	-1.77633	-2.22843	-0.563555	-1.0889	-1.05474	-0.900584	-1.40892
Maternal|GABRB3	-0.404526	-1.21561	-1.42841	-1.31655	-2.62762	-2.09072	-1.25907	-1.58386	-1.58662	-1.49906	-1.89578
Maternal|GABRD	-0.400699	-2.42193	-3	-1.44097	-3	-0.0168265	-1.26923	-1.59933	-1.85568	-2.13871	-2.14827
Maternal|GABRE	-3	-1.13404	0.135839	-0.21688	-2.55391	-0.363512	-1.54248	-0.988518	-0.954849	-0.804033	-1.30016
Maternal|GABRG2	-0.0908681	-3	-1.83132	-2.26332	-3	-3	-1.72783	-2.34998	-2.39407	-2.40122	-2.58463
Maternal|GABRQ	-3	-3	-1.11766	-0.185685	-3	-3	-2.4918	-2.29865	-2.1758	-2.13709	-1.70825
Maternal|GALR1	0.212908	-3	-3	-2.86197	-2.88651	-2.69493	-1.75727	-2.50607	-2.63086	-2.75302	-2.82606
Maternal|GALR2	-3	-3	-3	-2.13394	-2.5363	-0.98556	-2.49041	-2.29673	-2.41702	-2.60994	-2.35133
Maternal|GALR3	-1.00022	-3	-3	-2.13394	-3	-2.15886	-2.03561	-2.42912	-2.53937	-2.6918	-2.56151
Maternal|GAS1	0.0618243	0.517345	-3	1.47381	-3	1.07006	-0.23902	-0.353321	-0.547892	-0.777363	-0.720492
Maternal|GCGR	-0.201559	-2.91552	-1.49945	-3	-3	-3	-1.78246	-2.38331	-2.42723	-2.35451	-2.88661
Maternal|GFRA1	0.425663	0.970633	0.135839	-0.506502	-1.13563	-0.560621	0.0371691	-0.110484	-0.0851861	0.126081	-0.675388
Maternal|GFRA2	1.30235	-0.0962392	-0.435438	-0.796301	-1.41079	0.424797	0.276262	-0.113721	-0.255693	-0.259051	-0.9357
Maternal|GFRA3	-0.142712	0.159369	-0.480402	-0.906042	-1.70903	-0.560621	-0.445048	-0.559953	-0.582526	-0.442874	-1.16401
Maternal|GFRA4	-3	-1.86095	-3	-3	-2.35358	-3	-2.79124	-2.71189	-2.66142	-2.585	-2.67375
Maternal|GFRAL	-1.40929	-3	-1.24524	-2.84623	-3	-0.21517	-1.6497	-1.74107	-1.94352	-2.00279	-2.72919
Maternal|GHR	1.52018	1.03884	0.902792	0.0945235	-0.149371	0.647791	0.920903	0.693138	0.653717	0.758651	0.107419
Maternal|GHRHR	-0.296176	-3	-3	-1.89628	-3	-3	-1.9199	-2.53703	-2.60273	-2.7342	-2.47875
Maternal|GHSR	0.115409	-3	-3	-3	-3	-3	-1.87436	-2.63061	-2.73505	-2.82273	-2.94755
Maternal|GIPR	-0.335462	-2.80918	-0.229479	-0.507034	-1.63237	-3	-1.29074	-1.6538	-1.56267	-1.54832	-1.16729
Maternal|GJA1	1.3217	1.11292	0.938915	1.14139	0.979281	1.63857	1.25641	1.23159	1.17751	1.12734	1.08353
Maternal|GJA3	-3	-3	-3	-2.13394	-3	-3	-2.91905	-2.88828	-2.86871	-2.91216	-2.6267
Maternal|GJA5	-0.400699	-0.999851	-0.451904	-0.22709	-2.98111	-0.20076	-0.672149	-0.775299	-0.865078	-0.819013	-1.4578
Maternal|GJC1	0.306879	0.424916	0.969098	0.594363	-3	0.720127	0.205286	0.166682	0.0921802	0.292329	-0.946452
Maternal|GLG1	1.34355	0.369433	0.937576	0.533605	0.152874	0.740866	0.861533	0.678334	0.634659	0.640895	0.400931
Maternal|GLP1R	-0.0908681	-3	-3	-3	-2.91006	-2.07651	-1.76384	-2.39968	-2.5641	-2.70835	-2.87764
Maternal|GLP2R	-1.40929	0.696927	-1.05364	-1.85877	-1.87855	-2.22172	-1.32994	-1.29979	-1.18241	-0.85015	-1.73281
Maternal|GLRA1	-0.288893	-2.6013	-0.44628	-1.96898	-2.27075	-2.31371	-1.34013	-1.73967	-1.74905	-1.67451	-2.04646
Maternal|GLRA2	-0.201559	-2.89303	-0.44628	-1.81213	-2.64052	-2.50293	-1.40267	-1.85916	-1.87135	-1.8046	-2.15605
Maternal|GLRB	0.230938	-1.68352	0.607618	-1.08604	-1.34363	-1.11668	-0.49738	-0.774185	-0.78736	-0.704825	-1.13021
Maternal|GNRHR	0.342233	-3	-1.42841	-1.97222	-3	-3	-1.49166	-2.18866	-2.22801	-2.22344	-2.43502
Maternal|GP1BA	-3	-2.79569	-3	-1.699	-3	-1.63643	-2.59098	-2.43553	-2.50146	-2.63264	-2.37959
Maternal|GP1BB	-3	-1.85969	-3	-3	-3	-0.179409	-2.31201	-2.05052	-2.22513	-2.29287	-2.8466
Maternal|GPC3	0.777875	1.52813	1.11166	-0.0302901	-1.21597	0.488517	0.60178	0.534858	0.527269	0.789564	-0.395391
Maternal|GPER1	-3	-1.58599	-0.467143	-1.07341	-2.12289	-2.17922	-2.06693	-1.7123	-1.58595	-1.40084	-1.59574
Maternal|GPR1	1.12677	-0.738602	-3	-3	-3	-0.372967	-0.711956	-1.41079	-1.674	-1.73863	-2.7375
Maternal|GPR143	0.270603	-2.42132	-0.56081	-1.13931	-3	-2.33621	-1.12437	-1.65455	-1.67668	-1.61526	-1.99186
Maternal|GPR15	-3	-2.0238	-3	-2.14331	-3	-2.23814	-2.64708	-2.51294	-2.51971	-2.51713	-2.56137
Maternal|GPR151	-3	-3	-3	-3	-3	-3	-3	-3	-3	-3	-3
Maternal|GPR17	-3	-0.354062	0.349289	-1.3929	-2.6958	-0.560621	-1.57399	-1.03201	-0.982135	-0.657916	-1.83407
Maternal|GPR37	0.221127	-1.95723	-1.79577	-1.82961	-1.07752	-0.993303	-0.870594	-1.28552	-1.40265	-1.55945	-1.44348
Maternal|GPR37L1	-0.319636	-1.80659	-0.791594	-2.57047	-3	-0.560621	-1.08179	-1.37146	-1.52656	-1.45129	-2.53606
Maternal|GPR39	-3	0.475816	-0.799424	-0.751948	-2.25706	0.128271	-1.38282	-0.768189	-0.755368	-0.558945	-1.3562
Maternal|GPR55	-3	-0.927034	-3	-1.6698	-3	-1.58977	-2.33597	-2.08358	-2.09351	-2.0505	-2.28712
Maternal|GPR75	-3	-3	-1.06869	-2.86632	-3	-1.79801	-2.50609	-2.31837	-2.34425	-2.2417	-2.81658
Maternal|GRIA1	0.33877	-1.04458	-0.192069	-0.733894	-0.405332	-0.622001	-0.26411	-0.493245	-0.522855	-0.554448	-0.560357
Maternal|GRIA2	-0.400699	-1.02142	-0.802589	-1.10904	-2.58649	-2.63494	-1.23175	-1.5476	-1.47845	-1.291	-1.77465
Maternal|GRIA3	0.916659	-0.0648361	0.26845	-0.335452	-0.264336	0.0435854	0.309991	0.0794156	0.0382899	0.0593085	-0.232945
Maternal|GRIA4	1.23985	0.321639	-0.714745	-1.60135	-2.18073	0.201803	0.0818496	-0.358263	-0.512723	-0.408095	-1.61818
Maternal|GRID2	0.710187	1.82631	1.67945	-0.549779	-0.189883	0.0907474	0.661387	0.642837	0.70591	1.05237	-0.156871
Maternal|GRIK1	0.0198095	-1.01402	-0.65072	-0.245565	-1.66347	-2.45773	-0.858182	-1.19188	-1.10467	-1.01456	-0.98424
Maternal|GRIK2	0.693321	1.40345	0.739362	0.119835	-2.12289	1.13937	0.560259	0.509691	0.423615	0.637982	-0.719399
Maternal|GRIK3	0.621534	-0.977693	-0.799424	-1.03742	-3	-1.46601	-0.664674	-1.15351	-1.21211	-1.10504	-1.85903
Maternal|GRIK4	1.14286	-0.83785	0.666915	-0.849131	-0.031439	-0.394893	0.232829	-0.113045	-0.147165	-0.126749	-0.382257
Maternal|GRIK5	-3	-0.643652	0.0888472	-1.34542	-1.03341	-0.560621	-1.4858	-0.910294	-0.839099	-0.653222	-1.12006
Maternal|GRIN1	-1.08511	-2.42728	-1.05364	-1.4084	-2.11549	-2.22843	-1.60102	-1.79711	-1.78363	-1.76934	-1.76624
Maternal|GRIN2A	-0.116275	-0.976046	-1.36807	-0.725862	-2.34338	-1.24302	-0.871944	-1.15915	-1.20563	-1.19452	-1.46949
Maternal|GRIN2B	0.571846	-0.619964	-0.430178	-0.429608	-3	-1.21542	-0.483206	-0.884188	-0.923206	-0.791454	-1.5581
Maternal|GRIN2C	0.120179	-2.42608	-0.594581	-1.21635	-2.9419	-2.84111	-1.28208	-1.81503	-1.79608	-1.70152	-2.02309
Maternal|GRIN2D	-3	-1.78347	-0.489232	-1.42613	-2.9002	-1.62423	-2.095	-1.75104	-1.69855	-1.51251	-2.07119
Maternal|GRM1	-0.178133	-1.8335	-1.50039	-2.08536	-3	-1.58977	-1.27796	-1.69598	-1.79123	-1.7501	-2.39392
Maternal|GRM2	-3	-3	-0.483491	-1.85743	-2.62484	-3	-2.5304	-2.35193	-2.23841	-2.07405	-2.24059
Maternal|GRM3	0.128018	-1.24116	-0.84123	-1.42279	-2.94692	-2.69493	-1.14885	-1.63415	-1.60162	-1.41616	-2.06939
Maternal|GRM4	-0.19999	-2.46619	-1.04094	-2.91205	-0.993654	-2.45773	-1.36418	-1.80665	-1.81518	-1.79479	-1.9256
Maternal|GRM5	0.380925	-1.27435	-0.379512	0.323396	-1.75487	-0.827343	-0.369806	-0.655135	-0.690572	-0.735697	-0.710754
Maternal|GRM6	0.115409	-0.0577052	-3	-2.32189	-3	-3	-1.42778	-2.01431	-2.0108	-1.85131	-2.53224
Maternal|GRM7	1.25348	-0.0739573	0.396809	0.362684	-0.178912	0.698591	0.645742	0.414762	0.33492	0.277507	0.139998
Maternal|GRM8	1.46946	-0.984709	-0.587018	-1.42477	-0.259692	0.527848	0.269755	-0.186214	-0.362413	-0.502542	-0.747245
Maternal|GRPR	0.938516	-2.60714	-1.18761	-2.65774	-2.76079	-1.84722	-1.01491	-1.75735	-1.89285	-1.89435	-2.54765
Maternal|HAVCR2	1.38861	0.330474	1.35047	0.506784	0.251027	-0.288182	0.736354	0.488453	0.53345	0.63505	0.4095
Maternal|HCRTR1	-3	-3	-1.76043	-2.29231	-3	-2.69493	-2.71407	-2.60539	-2.57315	-2.5093	-2.6317
Maternal|HCRTR2	-1.032	-0.832182	0.134183	-2.68546	-3	-3	-1.56903	-1.77315	-1.6651	-1.22957	-2.6096
Maternal|HCST	1.09163	1.29046	-3	1.60666	1.49458	1.68613	0.784163	0.667314	0.521137	0.0658213	1.34681
Maternal|HRH1	0.239825	-1.31055	-1.1305	0.35211	-3	-2.8122	-1.01665	-1.4942	-1.42904	-1.36004	-1.34475
Maternal|HRH2	0.417444	-1.00238	-0.0433645	-0.272219	-0.640487	0.08067	-0.0552486	-0.234904	-0.308464	-0.379417	-0.427076
Maternal|HRH3	0.122622	-3	-3	-3	-3	-3	-1.87175	-2.62975	-2.73443	-2.82232	-2.94743
Maternal|HRH4	-1.00022	-1.38414	0.763897	-2.13394	-2.07846	-3	-1.40973	-1.56538	-1.42266	-1.0545	-1.97088
Maternal|HTR1A	-3	-3	-3	-3	-3	-3	-3	-3	-3	-3	-3
Maternal|HTR1B	-0.196163	-1.67095	-3	-3	-3	-2.4599	-1.71054	-2.28611	-2.37857	-2.36431	-2.87698
Maternal|HTR1D	-3	-3	-0.650801	-2.12536	-3	-0.862779	-2.20352	-1.9008	-1.96659	-1.91987	-2.44467
Maternal|HTR1E	-3	-3	-3	-0.996964	-3	-3	-2.81278	-2.74162	-2.69636	-2.79684	-2.13664
Maternal|HTR1F	-3	-1.24791	-3	-0.72792	-3	-1.24931	-2.22459	-1.92988	-1.95404	-2.01027	-1.88179
Maternal|HTR2A	0.655628	-1.61383	0.671365	-1.18292	-2.9519	-0.186073	-0.307944	-0.674161	-0.805353	-0.694784	-1.81756
Maternal|HTR2B	0.347548	-0.443548	-0.291639	0.374904	-0.719708	-0.528447	-0.10348	-0.274901	-0.27805	-0.307682	-0.193317
Maternal|HTR2C	-1.40929	-3	0.014238	-1.42477	-3	-3	-1.88546	-2.06644	-1.98928	-1.82501	-2.16822
Maternal|HTR3A	-3	-2.96121	-3	-1.4084	-2.87073	-3	-2.8341	-2.77105	-2.73094	-2.81356	-2.25664
Maternal|HTR3B	-3	-2.85384	-3	-3	-3	-1.44847	-2.68421	-2.56418	-2.67537	-2.75861	-2.93573
Maternal|HTR3C	-0.296176	-3	-3	-2.81145	-3	-3	-2.00544	-2.65508	-2.74146	-2.82702	-2.87321
Maternal|HTR3D	-3	-3	-3	-3	-3	-3	-3	-3	-3	-3	-3
Maternal|HTR3E	-3	-3	-3	-2.20699	-3	-3	-2.92587	-2.8977	-2.87978	-2.91957	-2.65819
Maternal|HTR4	-0.644507	-3	0.173636	-1.51044	-3	-0.0119966	-1.02487	-1.16943	-1.33782	-1.36276	-2.07361
Maternal|HTR5A	-0.116275	-3	-0.329931	-3	-0.915901	-3	-1.41553	-1.90933	-1.87486	-1.8054	-1.9415
Maternal|HTR6	-3	-2.87405	-1.05364	-2.42608	-2.48024	-1.13858	-2.27186	-1.99511	-2.04408	-2.01753	-2.37218
Maternal|HTR7	0.435334	-0.0400029	0.252632	-1.05558	0.15828	-0.70462	-0.033665	-0.211916	-0.187504	-0.0902742	-0.396952
Maternal|ICOS	0.629716	1.05703	0.898646	0.567425	0.872191	0.511583	0.714634	0.746909	0.781715	0.846615	0.732063
Maternal|IFNAR1	0.993591	-0.227192	0.726222	0.0139119	-0.215374	-0.179115	0.370898	0.134232	0.125448	0.166504	-0.0559556
Maternal|IFNAR2	-3	-3	-3	0.0613976	-3	0.494413	-2.04547	-1.68268	-1.8743	-2.24682	-1.54948
Maternal|IFNGR1	1.20069	0.979599	1.12817	0.395498	0.603525	0.549081	0.906733	0.79501	0.802709	0.885828	0.559534
Maternal|IFNGR2	0.910247	0.0810568	1.5502	0.573435	0.997654	0.520452	0.78773	0.741166	0.758664	0.777514	0.780223
Maternal|IFNLR1	0.666414	-1.4323	0.415683	-0.728629	-0.239119	-0.223137	-0.0247511	-0.287441	-0.347001	-0.400381	-0.456778
Maternal|IGF1R	1.58843	1.25455	1.22226	1.30884	0.880094	0.907203	1.27461	1.15534	1.16182	1.18716	1.1078
Maternal|IGFLR1	0.710698	-0.553138	0.5928	0.114203	-3	0.00511719	-0.00682158	-0.279523	-0.367688	-0.23945	-1.23004
Maternal|IL10RA	0.932847	0.289066	1.13621	0.290761	0.467846	-0.374315	0.521983	0.365827	0.424501	0.51985	0.38825
Maternal|IL10RB	1.47929	0.285725	0.798852	-0.681605	-3	0.193678	0.368642	-0.0534709	-0.166561	0.0680129	-1.50936
Maternal|IL11RA	0.846732	0.267574	-0.497119	-1.08063	-0.496071	0.679807	0.258687	0.035191	-0.086783	-0.0960455	-0.649464
Maternal|IL12RB1	-3	-0.977291	0.521997	-0.302474	-0.715717	-0.36074	-1.30742	-0.664125	-0.573969	-0.459365	-0.521939
Maternal|IL12RB2	0.689614	0.22803	-3	-0.511738	1.33921	0.678528	0.0952774	-0.130594	-0.272921	-0.641257	0.277802
Maternal|IL13RA1	0.90058	0.195163	0.985264	0.146417	0.489559	0.0149259	0.541425	0.404921	0.425148	0.479771	0.339202
Maternal|IL13RA2	-0.404526	-3	1.21843	-1.02303	0.00568302	-0.840018	-0.633951	-0.721146	-0.723968	-0.779172	-0.551295
Maternal|IL15RA	0.644127	-0.246587	0.390196	-0.286371	-0.226008	0.579142	0.314311	0.18896	0.117087	0.102102	-0.182294
Maternal|IL17RA	0.656387	0.337251	0.87846	0.0937221	-0.975205	-1.06522	0.109347	-0.0985648	-0.0227161	0.185953	-0.357987
Maternal|IL17RB	-0.116275	-1.82656	-0.838354	-0.214892	-1.29979	-0.98556	-0.719166	-0.948306	-0.988977	-1.10264	-0.803198
Maternal|IL17RC	0.52925	-0.307866	0.327197	-0.641561	-2.07846	-0.560621	-0.167743	-0.432642	-0.469397	-0.310865	-1.1837
Maternal|IL17RE	0.213311	-0.0671704	0.557739	-1.28055	-2.414	-3	-0.778203	-1.15504	-1.00633	-0.592147	-1.6808
Maternal|IL18R1	1.15854	1.06259	0.494414	0.348788	-0.559062	0.33595	0.665971	0.478765	0.459119	0.564811	0.00656643
Maternal|IL18RAP	1.05754	0.733585	0.906615	-0.355048	-0.402238	0.255207	0.57374	0.389863	0.369888	0.518872	-0.23046
Maternal|IL1R1	1.07337	0.848108	0.787014	0.980595	1.60022	1.44188	1.1178	1.13468	1.10088	1.00712	1.25289
Maternal|IL1R2	2.17601	2.04315	1.00568	0.16437	0.82416	1.24248	1.51333	1.26147	1.21412	1.3168	0.636771
Maternal|IL1RAP	1.0138	0.800115	1.60468	0.0321911	0.685627	1.23819	0.983407	0.971859	0.937392	1.02509	0.473429
Maternal|IL1RAPL1	0.0029766	1.58474	0.210947	-0.406543	-0.381214	0.647791	0.285201	0.392464	0.38275	0.553205	-0.240132
Maternal|IL1RL1	0.710698	0.414733	1.2017	0.79273	0.0276824	-1.33814	0.288039	0.127399	0.272866	0.450024	0.383017
Maternal|IL1RL2	0.115409	-0.773253	0.576552	-0.296568	-0.97331	-1.82678	-0.45203	-0.667694	-0.570114	-0.413998	-0.622106
Maternal|IL20RA	0.590327	-3	-0.0805756	0.180031	0.144485	-1.07808	-0.363775	-0.726394	-0.755375	-1.01512	-0.0194024
Maternal|IL20RB	0.437077	-0.743362	-0.634055	-1.31064	-1.13713	0.61955	-0.131767	-0.347966	-0.507529	-0.567485	-1.08207
Maternal|IL21R	1.27562	0.143828	0.777809	-0.435003	0.0608832	0.469525	0.635765	0.392575	0.335331	0.376857	-0.0836445
Maternal|IL22RA1	0.922852	-2.23721	-1.57711	-2.72544	-1.81613	-2.17922	-1.00465	-1.73723	-1.82824	-1.85436	-2.18318
Maternal|IL23R	0.924294	0.722904	-3	-0.398603	-1.07545	-0.80166	-0.25371	-0.701434	-0.777586	-0.897036	-0.745056
Maternal|IL27RA	-3	-0.152186	0.687359	0.0633661	-0.685519	0.437551	-0.988724	-0.224297	-0.153589	-0.0142135	-0.2799
Maternal|IL2RA	-3	0.051669	0.83562	0.241752	0.71129	-0.0474982	-0.888399	-0.0858476	0.0677385	0.192132	0.395596
Maternal|IL2RB	0.863785	1.27249	1.19993	1.4887	0.885319	0.919039	1.03178	1.09563	1.12957	1.16486	1.17564
Maternal|IL2RG	1.00597	0.651184	1.03651	0.945708	0.358512	0.038459	0.712529	0.601004	0.647011	0.712147	0.6511
Maternal|IL3RA	0.599644	-0.0433037	-3	0.934	-3	-0.652707	-0.497643	-0.914683	-1.02856	-1.19174	-1.03212
Maternal|IL4R	1.36482	0.168548	1.00194	0.0780038	0.369316	0.621782	0.806308	0.594034	0.548831	0.560881	0.288033
Maternal|IL5RA	-0.827459	-0.971404	-3	-0.0284048	-2.95591	-0.530126	-1.19654	-1.33681	-1.46197	-1.63529	-1.48618
Maternal|IL6R	1.37004	0.427255	1.2091	-0.029045	-0.041532	-0.0859437	0.685088	0.424759	0.435164	0.561912	0.0578451
Maternal|IL6ST	1.76226	0.321209	1.11732	1.48503	-3	1.16764	0.9058	0.58029	0.445126	0.535844	-0.519406
Maternal|IL7R	1.06832	1.35914	1.22293	1.356	0.827631	0.708485	1.06189	1.05945	1.10139	1.16415	1.09371
Maternal|IL9R	-0.022121	-0.495999	-1.76043	-1.42747	-3	-2.22843	-1.14195	-1.56755	-1.57158	-1.42486	-2.08661
Maternal|INSR	1.73402	-0.0875099	0.64615	0.827138	0.961265	0.0919072	0.884028	0.560974	0.553981	0.463089	0.826849
Maternal|ITGA1	1.62394	1.27102	1.45221	1.15578	1.46835	1.38252	1.45113	1.38545	1.37285	1.36913	1.3241
Maternal|ITGA10	0.439591	-1.5575	-0.537382	-1.51341	-1.64019	-2.10056	-0.810547	-1.28568	-1.28086	-1.20362	-1.51821
Maternal|ITGA11	1.37023	-1.13007	-0.366575	0.27904	-0.209748	-0.777026	0.158028	-0.302693	-0.33619	-0.472573	-0.0387677
Maternal|ITGA2	1.1452	0.183603	1.26494	-0.292657	0.0648177	1.71255	0.908686	0.818796	0.693049	0.703381	0.045833
Maternal|ITGA2B	0.317431	-0.0912778	-0.329931	0.271341	-1.781	-2.09072	-0.481169	-0.784692	-0.686673	-0.529132	-0.741336
Maternal|ITGA3	1.22554	-0.291176	1.00735	0.146332	-0.376202	0.14942	0.543166	0.283821	0.248937	0.285058	-0.0429013
Maternal|ITGA4	1.84229	1.12294	0.976603	0.311047	1.07904	1.37285	1.3316	1.1375	1.07079	1.06384	0.76943
Maternal|ITGA5	-3	0.410529	1.00452	0.703242	0.851776	0.503811	-0.657949	0.232189	0.374847	0.484936	0.697796
Maternal|ITGA6	1.31835	1.09186	1.54678	0.586654	1.10088	0.490322	1.0715	0.977681	1.01809	1.11777	0.878278
Maternal|ITGA7	0.0618243	-0.751118	0.766321	0.242704	-0.0805263	0.00469611	0.0403716	0.0322192	0.0339395	0.0252231	0.0717545
Maternal|ITGA8	1.04511	0.31	0.980781	-0.227952	0.213393	1.50087	0.831427	0.750212	0.643471	0.644106	0.121547
Maternal|ITGA9	1.46461	0.277922	1.40927	1.03796	1.09835	0.913818	1.12339	0.9937	0.977788	0.93338	1.05027
Maternal|ITGAD	-0.296176	-1.87158	0.0621428	1.04632	0.872965	-1.77753	-0.50325	-0.581954	-0.452962	-0.602458	0.679992
Maternal|ITGAE	-3	0.488048	0.465569	0.398035	0.0520419	0.0912459	-0.900238	-0.102185	0.0317696	0.179041	0.186777
Maternal|ITGAL	0.915234	0.650742	0.988453	0.319364	0.443559	-0.0477334	0.606346	0.488949	0.530672	0.626283	0.410999
Maternal|ITGAM	1.12218	0.789297	0.633087	0.349256	1.11431	0.650124	0.851854	0.749113	0.740823	0.731017	0.73357
Maternal|ITGAV	1.46611	0.730043	0.987087	0.493497	0.725287	1.52367	1.15871	1.04188	0.960613	0.926843	0.678922
Maternal|ITGAX	0.951026	-0.111091	0.214142	1.01401	-3	-0.549121	0.0663709	-0.269857	-0.302388	-0.185271	-0.856277
Maternal|ITGB1	1.80598	1.57925	1.47255	1.48218	1.59023	1.39472	1.60393	1.52713	1.528	1.5273	1.53458
Maternal|ITGB2	0.478237	0.469676	1.14585	1.30085	1.08037	0.611103	0.722654	0.815549	0.858575	0.841759	1.12488
Maternal|ITGB3	0.644127	0.724724	0.371505	-1.02483	-3	0.121493	0.0225155	-0.213734	-0.300828	-0.0198949	-1.67358
Maternal|ITGB4	1.17231	-0.64245	0.387415	-0.138001	-0.600494	0.257605	0.370599	0.0658968	-0.0173452	-0.0538034	-0.299583
Maternal|ITGB5	0.949219	0.618206	1.51174	0.625726	0.1642	-0.179409	0.659876	0.549908	0.616379	0.764828	0.438796
Maternal|ITGB6	1.35892	-0.210397	-0.44628	-0.652562	-0.991862	-1.84722	-0.101554	-0.656631	-0.622158	-0.524927	-0.782608
Maternal|ITGB7	-3	1.01579	0.971363	0.222956	0.182651	0.652766	-0.662396	0.226058	0.349639	0.562731	0.231872
Maternal|ITGB8	0.802076	0.201674	1.31111	0.973522	0.729028	1.37434	0.908827	0.949402	0.90604	0.856517	0.862116
Maternal|JAM3	1.19357	-0.0251163	1.00372	0.126426	-0.138285	0.324525	0.619663	0.40154	0.367847	0.408038	0.0680652
Maternal|JAML	0.914508	0.3586	1.35416	0.792952	0.255896	-0.762381	0.5057	0.350327	0.454187	0.58728	0.510521
Maternal|KDR	1.47013	1.29424	1.34845	0.49157	0.242713	0.754356	1.08827	0.943132	0.937337	1.06441	0.480021
Maternal|KIR2DL1	-3	-3	-3	0.498256	-3	-3	-2.67301	-2.54873	-2.46969	-2.64518	-1.49216
Maternal|KIR2DL3	-3	-3	-3	0.746339	-3	-3	-2.64982	-2.51673	-2.43208	-2.62002	-1.38523
Maternal|KIR3DL1	-3	-3	-3	-0.410286	-3	-3	-2.75794	-2.66594	-2.60742	-2.73733	-1.88376
Maternal|KIR3DL2	-3	-3	-0.192069	-0.363643	0.357072	-3	-2.07409	-1.72218	-1.49836	-1.53068	-0.29926
Maternal|KIR3DS1	-3	-3	-3	-3	-2.74952	-3	-2.97659	-2.96769	-2.96203	-2.97459	-2.89204
Maternal|KISS1R	-3	-2.2119	-1.76043	-1.72178	-1.4996	-2.17922	-2.31922	-2.06047	-1.99511	-1.99215	-1.68679
Maternal|KIT	0.875389	0.438922	0.742646	1.30326	-0.683839	0.762281	0.673869	0.597279	0.562237	0.571683	0.359701
Maternal|KL	0.317431	-3	-1.38471	-0.528882	-2.88363	-3	-1.34914	-1.98255	-1.98444	-2.05325	-1.76133
Maternal|KLB	-0.116275	-2.69531	-0.463374	-1.71598	-3	-2.84111	-1.43762	-1.93982	-1.92989	-1.81389	-2.27324
Maternal|KLRC1	-3	1.03688	1.80075	1.65165	-3	-3	-1.41424	-0.811547	-0.428214	0.183006	-0.625481
Maternal|KLRC2	-3	1.34282	-3	0.592838	1.72238	-3	-1.65717	-1.1468	-0.822195	-0.824312	0.765672
Maternal|KLRC3	-3	-3	-3	-0.104631	-3	-3	-2.72937	-2.62651	-2.56108	-2.70633	-1.75202
Maternal|KLRD1	-3	1.59075	1.3417	1.40386	1.13063	0.594111	-0.351509	0.655099	0.860921	1.06123	1.18681
Maternal|KLRF1	-3	-3	-3	0.890227	0.438006	1.04081	-1.54212	-0.988027	-1.12401	-1.74481	0.310127
Maternal|KLRF2	-3	-3	-3	-0.308185	-0.765263	-3	-2.5395	-2.36448	-2.25316	-2.50031	-0.876523
Maternal|KLRG1	-3	0.600241	1.19059	0.654396	-0.0353061	-0.746497	-0.935644	-0.151045	0.0756072	0.346897	0.263233
Maternal|KLRK1	-0.0346011	1.01669	1.62289	-0.474792	0.790093	0.422171	0.441477	0.622419	0.682295	0.893254	0.261512
Maternal|KREMEN1	0.0736095	-0.0282396	0.172669	0.0872898	-0.793052	-0.551696	-0.12609	-0.201989	-0.174684	-0.0929804	-0.317604
Maternal|L1CAM	-0.644507	-0.318794	-0.450675	-2.42848	-2.05403	-0.275307	-0.804739	-0.865637	-0.948995	-0.76227	-1.98543
Maternal|LAG3	0.813689	-1.12797	-0.0325222	0.55837	-3	0.765543	0.0610594	-0.22499	-0.401107	-0.460387	-1.05854
Maternal|LEPR	-0.56543	-0.180001	-3	0.668297	1.12769	0.758155	-0.305553	-0.206782	-0.303939	-0.729524	0.660051
Maternal|LGR4	1.21412	0.377001	-0.206156	0.624279	0.431621	0.676314	0.688987	0.4894	0.42746	0.314272	0.508056
Maternal|LGR5	0.146048	-0.561867	2.11693	-0.511671	-0.566966	0.647791	0.278372	0.328658	0.299999	0.458022	-0.373163
Maternal|LGR6	-0.0346011	-1.80659	-0.411561	-1.37728	-1.8051	-1.15824	-0.82039	-1.11904	-1.17318	-1.15197	-1.50844
Maternal|LHCGR	0.230938	-1.80659	-0.463374	-3	-3	-1.88836	-1.13421	-1.65307	-1.72692	-1.53103	-2.74797
Maternal|LIFR	1.08998	0.964612	0.514138	0.600384	-0.313436	0.0603898	0.624779	0.447972	0.459962	0.552425	0.206128
Maternal|LILRA4	-3	-3	-3	1.415	-3	0.402083	-1.9366	-1.53244	-1.68658	-2.12122	-0.9695
Maternal|LILRB1	-3	-3	-3	0.170534	1.3768	-3	-2.29453	-2.0264	-1.85586	-2.23448	0.253107
Maternal|LILRB2	-3	-3	-3	0.440429	-3	0.876457	-1.93696	-1.53294	-1.74451	-2.15998	-1.37179
Maternal|LILRB4	0.317923	1.16324	-3	0.718912	-3	-3	-0.911372	-1.37858	-1.27472	-1.1568	-1.16711
Maternal|LRP4	0.479463	-0.934327	0.0878339	-0.648365	-0.752873	0.94262	0.11231	-0.0272337	-0.171967	-0.255121	-0.595964
Maternal|LRP5	0.182415	-0.184767	0.200338	-0.129838	-0.850474	0.0435854	-0.0153634	-0.0905309	-0.12156	-0.0787569	-0.417187
Maternal|LRP6	0.9531	0.0898742	0.834156	0.391961	-0.402456	0.583014	0.575237	0.431627	0.385017	0.410497	0.0720111
Maternal|LRP8	0.539856	-0.483796	-0.248093	-0.73899	-0.300643	0.0906266	0.019895	-0.177724	-0.249118	-0.287779	-0.466228
Maternal|LTB4R	0.687872	0.147734	0.555589	-0.621088	-3	-1.17008	-0.222145	-0.568014	-0.563429	-0.260607	-1.56366
Maternal|LTB4R2	-1.40929	-3	-1.03202	-2.03872	-3	-3	-2.07911	-2.33368	-2.30333	-2.20825	-2.4766
Maternal|LTBR	0.712495	-0.305918	0.486827	-0.153383	-0.123166	-1.61779	-0.0542897	-0.34572	-0.249422	-0.13695	-0.160278
Maternal|MC1R	-3	-2.6013	-3	-0.971864	-3	-3	-2.75851	-2.66672	-2.60834	-2.67198	-2.10915
Maternal|MC2R	-3	-3	-3	-3	-3	-2.10056	-2.82797	-2.76259	-2.82972	-2.88607	-2.96629
Maternal|MC3R	-3	-3	-3	-3	-3	-3	-3	-3	-3	-3	-3
Maternal|MC4R	-3	-2.89303	-3	-3	-3	-1.69086	-2.73567	-2.63521	-2.72954	-2.80134	-2.94646
Maternal|MC5R	-0.400699	-2.10027	-3	-3	-3	-3	-1.94365	-2.53008	-2.5889	-2.57607	-2.91862
Maternal|MCAM	0.892362	0.672091	0.504411	1.00563	1.06327	0.735405	0.809689	0.778269	0.777256	0.71471	0.983532
Maternal|MCHR1	-1.20475	-3	-0.0779315	-2.2713	-3	-2.22843	-1.75511	-1.96429	-1.97359	-1.82977	-2.50459
Maternal|MCHR2	-0.116275	-3	-3	-2.42866	-1.87261	-3	-1.79928	-2.43894	-2.49723	-2.66361	-2.21925
Maternal|MERTK	1.25393	0.130305	0.762064	0.816711	0.662177	0.0127182	0.70995	0.503199	0.521723	0.496725	0.696342
Maternal|MET	1.31219	-0.235402	0.3655	0.621258	-0.0654346	0.0443445	0.551492	0.262376	0.231731	0.176572	0.268769
Maternal|MFSD2A	0.453787	-1.04397	0.0987672	0.138078	0.0555634	-2.07869	-0.338628	-0.639799	-0.525259	-0.507833	-0.0263308
Maternal|MLNR	-0.226657	-3	-3	-3	-3	-2.88894	-1.9767	-2.64184	-2.7431	-2.82812	-2.94914
Maternal|MPL	-3	-2.0238	-0.44628	-2.13394	-2.34338	-3	-2.39796	-2.16915	-2.02361	-1.76266	-2.19609
Maternal|MPZL1	-3	0.778293	1.1778	0.16829	0.443773	-3	-1.34581	-0.717094	-0.317217	0.111413	0.182649
Maternal|MRC1	1.2409	0.500228	1.90781	1.18595	1.43329	0.914952	1.18179	1.15933	1.18444	1.19092	1.28484
Maternal|MST1R	0.505652	-2.08173	-0.120029	-1.14552	-1.08859	-2.17922	-0.729693	-1.19921	-1.17332	-1.14935	-1.1282
Maternal|MTNR1A	0.477894	-2.87399	-1.49945	-3	-3	-3	-1.53155	-2.29528	-2.36067	-2.30311	-2.87343
Maternal|MTNR1B	-0.56543	-3	-3	-2.24273	-3	-3	-2.04957	-2.61365	-2.67815	-2.78466	-2.63261
Maternal|MUSK	0.183406	-1.7219	0.911736	-1.15754	-2.26019	-0.560621	-0.465947	-0.712741	-0.779781	-0.655785	-1.52494
Maternal|NCAM1	0.745888	1.51952	-0.0299266	1.29127	1.31486	0.201803	0.745697	0.745624	0.811341	0.789318	1.20572
Maternal|NCL	1.41612	1.43078	1.25124	0.848576	0.601333	1.15466	1.21733	1.14178	1.12533	1.1967	0.804215
Maternal|NCR3	-3	-3	-3	0.464823	0.088019	-0.794691	-1.96568	-1.57256	-1.58908	-2.05599	-0.0928871
Maternal|NECTIN1	0.524531	0.243225	-0.405077	-0.537646	-1.88792	-0.574424	-0.16816	-0.431424	-0.466041	-0.338598	-1.06495
Maternal|NECTIN2	0.564006	0.358431	0.366961	0.702446	0.368823	0.663119	0.525222	0.510482	0.489128	0.447288	0.526427
Maternal|NECTIN3	1.0521	-0.512588	1.01012	0.163255	0.00883291	0.787303	0.611605	0.444189	0.369713	0.329689	0.1422
Maternal|NECTIN4	0.224345	0.287514	-0.0805756	-0.753084	-2.11613	-2.63494	-0.664179	-1.00187	-0.871063	-0.548571	-1.32304
Maternal|NGFR	0.838863	0.418238	-0.181226	-0.967186	-1.11323	0.201803	0.178094	-0.0730437	-0.155774	-0.0650095	-0.865121
Maternal|NMBR	-0.288893	-3	-3	-2.96706	-3	-3	-2.01735	-2.67429	-2.76443	-2.84239	-2.94016
Maternal|NMUR1	-3	-3	-1.7546	-0.28649	-2.74952	-2.69279	-2.502	-2.31272	-2.22947	-2.27839	-1.65885
Maternal|NMUR2	-1.032	-3	-3	-1.13974	-3	-1.95597	-1.91536	-2.25109	-2.35295	-2.56708	-2.12591
Maternal|NOTCH1	1.10608	0.349377	0.648906	0.0446818	0.292434	0.224647	0.604131	0.413357	0.398556	0.431841	0.214089
Maternal|NOTCH2	1.7408	0.635172	0.998978	0.0384995	0.512604	0.874791	1.06063	0.802123	0.742376	0.767095	0.367967
Maternal|NOTCH3	0.48329	0.753052	0.398292	1.17184	-3	-0.395815	0.0779511	-0.0760845	-0.0678067	0.145134	-0.746543
Maternal|NOTCH4	1.35083	0.0127436	0.728277	0.224131	-0.382929	-1.36369	0.308903	-0.0870998	-0.0108708	0.115336	-0.0658331
Maternal|NPBWR1	-3	-3	-3	-3	-3	-2.17922	-2.84302	-2.78335	-2.84461	-2.89603	-2.96924
Maternal|NPBWR2	-1.032	-3	-3	-3	-3	-3	-2.28893	-2.76666	-2.83263	-2.88802	-2.96687
Maternal|NPFFR1	-0.383632	-2.42513	-1.10928	-1.45912	-2.2278	-1.62473	-1.2543	-1.58522	-1.64568	-1.68589	-1.80431
Maternal|NPFFR2	0.0029766	-2.88983	-3	-2.70924	-2.42384	-2.63494	-1.74977	-2.41594	-2.5208	-2.66115	-2.55749
Maternal|NPR1	0.591788	0.080139	0.108148	-0.221257	0.0662491	0.718843	0.361345	0.273761	0.202699	0.166775	-0.0220334
Maternal|NPSR1	0.115409	-2.91552	-0.248093	-2.00569	-2.88363	-3	-1.40114	-1.97754	-1.96759	-1.83993	-2.35022
Maternal|NPY1R	-1.40929	-1.6655	0.473552	-0.991557	-0.920207	0.931817	-0.664906	-0.381987	-0.485007	-0.521728	-0.862665
Maternal|NPY2R	-3	-3	-0.715518	-3	-3	-3	-2.70249	-2.58942	-2.5175	-2.29918	-2.90448
Maternal|NPY5R	0.0975248	-3	0.118778	-2.94906	-2.8296	-1.24302	-1.11791	-1.57985	-1.71163	-1.62194	-2.65618
Maternal|NR1H2	-3	-0.553138	0.398192	0.0433396	-0.0456229	-0.1531	-1.13363	-0.42428	-0.317211	-0.237878	-0.0637137
Maternal|NR1H3	0.931911	-0.598267	0.342267	0.148704	0.259115	-0.757551	0.196596	-0.0828735	-0.0564226	-0.0801097	0.152372
Maternal|NR1H4	0.417444	-2.38594	-1.05364	-1.23959	-2.414	-1.00975	-0.831771	-1.30656	-1.43603	-1.52993	-1.74944
Maternal|NR1I2	0.193255	-3	-3	-2.42608	-1.83598	-1.57379	-1.41098	-2.02071	-2.19493	-2.46134	-2.14368
Maternal|NR3C1	1.3925	0.720481	1.06401	0.473821	0.924059	0.509576	0.963663	0.800675	0.803727	0.83302	0.719684
Maternal|NR3C2	1.35759	-0.485769	0.925925	0.383754	0.414958	0.50687	0.719447	0.47691	0.425474	0.357504	0.404526
Maternal|NRCAM	0.840565	-0.493021	-0.201333	-1.26401	-1.5945	-0.179409	-0.0882297	-0.441236	-0.542476	-0.477848	-1.2537
Maternal|NRP1	1.39123	1.13103	1.65655	1.33434	0.995359	1.18839	1.31077	1.2802	1.28527	1.32118	1.18869
Maternal|NRP2	1.59132	0.554602	0.763897	1.00004	1.19705	1.17105	1.17603	1.0182	0.968609	0.866235	1.07282
Maternal|NRXN1	0.582577	-0.351878	1.23706	-1.0108	-0.310359	-0.560621	0.0950481	-0.0902452	-0.0699212	0.0996792	-0.54365
Maternal|NRXN2	0.37447	-1.09102	0.304954	-0.567534	-1.38888	-0.213956	-0.190869	-0.405735	-0.471274	-0.445382	-0.87785
Maternal|NRXN3	0.52213	0.10223	1.38156	0.919259	0.183624	-0.227863	0.441403	0.410716	0.48185	0.567904	0.537664
Maternal|NTRK1	-3	-2.37116	-0.44628	0.198872	-0.0840274	-0.827343	-1.59839	-1.06568	-0.989465	-1.12821	-0.149827
Maternal|NTRK2	1.29056	-0.372504	0.302172	-0.0057526	0.202372	0.559997	0.582628	0.313566	0.230736	0.142743	0.124525
Maternal|NTRK3	1.51009	0.279993	0.690511	-0.213003	-0.592132	-0.186073	0.561162	0.200503	0.176126	0.278422	-0.288006
Maternal|NTSR1	-0.360894	-3	-1.24106	-1.80121	-2.28821	-1.19137	-1.29286	-1.64706	-1.77197	-1.88732	-1.99072
Maternal|NTSR2	-3	-3	-3	-2.1822	-3	-3	-2.92356	-2.8945	-2.87602	-2.91705	-2.6475
Maternal|OLR1	-3	0.656272	1.85204	0.777601	1.35343	1.48837	-0.273413	0.762878	0.879491	1.00347	1.02869
Maternal|OPRD1	0.122622	-1.53561	-0.545212	-2.55152	-2.35883	-3	-1.25949	-1.78479	-1.74147	-1.50947	-2.31389
Maternal|OPRK1	0.18147	-3	-3	-2.53273	-2.30885	-2.45328	-1.63763	-2.32902	-2.4503	-2.63221	-2.42663
Maternal|OPRL1	0.0882612	-3	-1.42841	-1.52971	-1.72425	-3	-1.42281	-1.99712	-1.98912	-2.06361	-1.69867
Maternal|OPRM1	-1.40929	-0.356238	0.546896	-0.599195	-1.00915	-0.899537	-0.806762	-0.577763	-0.493724	-0.298794	-0.742713
Maternal|OSMR	1.45128	-0.442061	1.22299	0.499777	0.674973	0.146221	0.763844	0.502575	0.494138	0.459829	0.568916
Maternal|OXER1	-3	-3	-3	-1.84244	-1.97095	-2.45328	-2.69104	-2.57361	-2.56501	-2.70895	-2.03702
Maternal|OXTR	1.1895	-3	-0.63802	-0.458857	-0.998198	-0.678718	-0.31003	-0.879944	-1.01662	-1.28215	-0.785562
Maternal|P4HB	1.19848	1.16141	0.924367	1.15918	-3	1.04942	0.733296	0.556515	0.462089	0.654287	-0.64672
Maternal|PAQR5	0.752383	-0.00527648	0.539059	-0.179953	0.109567	-1.92996	-0.0343646	-0.333376	-0.19935	-0.0450615	-0.0676907
Maternal|PAQR6	0.827756	-0.425367	-0.273189	-0.420843	-1.41951	-0.560621	-0.0711505	-0.412796	-0.462282	-0.424887	-0.829531
Maternal|PAQR7	0.0975248	-1.05242	0.457203	-0.421897	-1.16614	-1.31409	-0.442069	-0.647149	-0.606967	-0.504594	-0.756991
Maternal|PAQR8	0.483336	-1.08747	0.618825	-0.86492	-0.72575	-1.03406	-0.232869	-0.505075	-0.494801	-0.408603	-0.735839
Maternal|PAQR9	-3	-2.89303	-0.510654	-3	-3	-1.09181	-2.2969	-2.02968	-2.09035	-1.96179	-2.81992
Maternal|PDCD1	0.596896	0.0246591	-0.0325222	-0.0692373	-3	-2.17922	-0.489071	-0.901812	-0.828785	-0.555824	-1.39489
Maternal|PDGFRA	1.38203	0.377924	1.4802	0.596897	-0.0523395	0.964	0.976623	0.822542	0.775068	0.826028	0.371814
Maternal|PDGFRB	1.43548	0.668732	1.35837	1.0804	1.21183	0.701749	1.13114	1.01547	1.03059	1.02495	1.12324
Maternal|PECAM1	1.62775	1.6604	1.83163	1.29947	1.63973	1.22464	1.55189	1.52305	1.55344	1.61716	1.4862
Maternal|PGR	1.61766	0.490886	1.434	1.13864	-3	0.694953	0.794105	0.481097	0.393542	0.581803	-0.668528
Maternal|PIGR	0.667294	-1.36118	-3	0.137834	0.441662	0.247866	-0.225291	-0.564534	-0.729607	-1.20977	0.0879493
Maternal|PILRA	-3	0.841589	0.82054	0.88556	0.970994	-3	-1.26776	-0.60939	-0.190646	0.147458	0.706767
Maternal|PLAUR	0.94116	1.29566	1.22682	1.30735	0.480979	0.7818	0.985261	1.00202	1.03195	1.10782	0.921441
Maternal|PLXNA1	1.24346	-0.743362	-0.0139248	-0.745739	-1.68467	-0.553842	0.0175448	-0.448387	-0.527497	-0.478239	-1.07906
Maternal|PLXNA2	1.27009	0.315551	1.19103	0.206937	0.0731513	0.242854	0.72774	0.52161	0.514666	0.593631	0.214206
Maternal|PLXNA3	0.716352	-1.80659	-0.0721241	-0.474598	-1.18623	-1.39452	-0.407816	-0.835077	-0.851692	-0.880703	-0.834629
Maternal|PLXNA4	-3	0.537133	0.119081	0.376311	-0.914319	-0.373066	-1.12014	-0.405663	-0.268745	-0.0712347	-0.268953
Maternal|PLXNB1	0.57571	-0.515507	-0.209163	0.0365657	-0.70076	-0.179409	0.0172342	-0.195024	-0.238757	-0.279651	-0.313619
Maternal|PLXNB2	0.293971	-0.0476026	0.431734	0.319302	0.198083	-0.112542	0.183079	0.140932	0.16326	0.172792	0.2398
Maternal|PLXNB3	0.915083	-0.597079	-1.49836	-2.57971	-3	-0.0315776	-0.469863	-0.996231	-1.2166	-1.16071	-2.4784
Maternal|PLXNC1	1.49703	0.915461	1.20177	0.120064	-0.435911	1.44869	1.0642	0.899694	0.800908	0.886188	0.0318926
Maternal|PLXND1	1.33683	0.407567	0.47732	0.52465	-0.47236	-0.802836	0.449589	0.112375	0.156515	0.251134	0.0519534
Maternal|PPARA	0.182415	-2.36735	0.367014	-0.372155	-0.212951	-1.26773	-0.491775	-0.748011	-0.73571	-0.823224	-0.380283
Maternal|PPARD	1.32899	0.0280859	1.46331	0.0973698	-0.289378	0.668644	0.784354	0.577359	0.525518	0.598381	0.0270361
Maternal|PPARG	1.18404	-0.0980329	0.328421	0.395514	-0.0160252	-0.229968	0.449302	0.170051	0.163347	0.147412	0.184518
Maternal|PRLHR	-1.032	-3	-3	-2.92979	-3	-3	-2.28236	-2.75759	-2.82198	-2.88089	-2.9366
Maternal|PRLR	1.74	-1.49782	-0.791594	1.39841	-0.521417	-0.322376	0.350838	-0.177129	-0.26366	-0.555218	0.299494
Maternal|PROCR	0.25388	1.23201	0.0478894	0.403232	0.407612	0.883479	0.50319	0.597943	0.582112	0.60125	0.4404
Maternal|PROKR1	-3	-3	-3	-3	-3	-1.6454	-2.74092	-2.64244	-2.74354	-2.82841	-2.94923
Maternal|PROKR2	-0.296176	-3	-0.517068	-3	-3	-3	-1.69971	-2.23315	-2.24562	-2.08444	-2.85066
Maternal|PTCH1	0.623221	0.015212	0.501698	-0.197504	-0.406448	0.305471	0.29447	0.169522	0.128458	0.171476	-0.216765
Maternal|PTCH2	0.590327	-1.45053	0.103046	-0.508981	-0.153769	-2.15886	-0.437069	-0.827549	-0.743618	-0.720493	-0.412986
Maternal|PTGDR	-3	-3	0.485292	0.358802	-0.508924	0.777349	-1.27679	-0.621867	-0.661869	-0.85893	-0.191229
Maternal|PTGDR2	0.190573	-2.64105	0.461394	-2.00321	-3	-3	-1.2565	-1.80647	-1.77064	-1.54534	-2.3569
Maternal|PTGER1	0.335068	-2.49042	-0.435438	-1.70721	-2.27687	-1.3897	-0.898201	-1.36692	-1.45657	-1.45868	-1.88604
Maternal|PTGER2	0.524481	-1.28022	0.667145	0.281267	-0.467827	-0.600977	-0.0227283	-0.230705	-0.226952	-0.253288	-0.119743
Maternal|PTGER3	0.273358	-0.20928	0.731204	1.26467	-0.240902	-0.185674	0.22692	0.20927	0.253527	0.255987	0.460739
Maternal|PTGER4	0.848663	0.52491	0.546896	0.269864	0.467025	0.31591	0.575522	0.47171	0.470075	0.491858	0.388564
Maternal|PTGFR	-3	-2.05515	0.875606	-0.876477	-2.02547	-0.658162	-1.63471	-1.11581	-1.06882	-0.910294	-1.37532
Maternal|PTGIR	0.763773	-1.39179	-0.0796861	-0.289257	-0.740973	-1.85352	-0.366499	-0.796075	-0.752953	-0.747256	-0.562201
Maternal|PTH1R	0.378041	-0.64689	0.576831	-0.345711	-0.32743	-0.17253	0.0315431	-0.100147	-0.11736	-0.0901152	-0.293174
Maternal|PTH2R	0.931811	-3	-1.31101	-1.40672	-2.56334	-0.452066	-0.682325	-1.29581	-1.51873	-1.72945	-1.89272
Maternal|PTPRC	1.72854	1.84069	1.76979	1.41987	1.69847	1.83677	1.73756	1.74098	1.73008	1.75495	1.593
Maternal|PTPRD	1.06504	1.15786	-0.092436	-0.0331939	0.0196457	0.168445	0.554518	0.360486	0.345446	0.407415	0.0629532
Maternal|PTPRF	0.142148	1.07452	0.571018	0.518475	-0.639419	0.415822	0.333903	0.40677	0.420042	0.553311	0.0346546
Maternal|PTPRS	0.805133	0.117975	0.499719	0.0918617	-0.917227	0.383061	0.367465	0.201125	0.146341	0.200118	-0.302015
Maternal|PTPRZ1	0.951414	1.39527	0.146113	-2.23558	-2.62762	0.424797	0.171164	-0.12538	-0.25034	0.0875399	-1.99978
Maternal|PVR	-3	-3	-0.247804	-0.624751	-0.138819	-0.589038	-1.69097	-1.19344	-1.16841	-1.31914	-0.53751
Maternal|QRFPR	-1.032	-3	-0.9978	-1.99473	-2.67266	0.806009	-1.17565	-1.23024	-1.48711	-1.65647	-2.1661
Maternal|RAMP1	1.0532	1.29241	1.0228	1.44568	1.51962	0.451098	1.04551	1.04259	1.11351	1.1281	1.40957
Maternal|RAMP2	1.45494	1.57607	1.9116	1.18845	1.15712	1.66427	1.51748	1.54124	1.53106	1.60147	1.24371
Maternal|RAMP3	1.0486	0.768614	1.55022	0.733245	0.872872	-3	0.257181	-0.0436113	0.254421	0.553902	0.694446
Maternal|RARA	0.949245	0.124849	0.738594	-0.131328	-0.316495	0.20789	0.453328	0.264845	0.234571	0.299812	-0.133148
Maternal|RARB	0.991189	-0.1638	0.581952	-0.286527	-0.142166	0.424797	0.453768	0.24951	0.188056	0.195011	-0.134685
Maternal|RARG	-3	-0.061634	-0.0805756	-0.973068	-1.25896	-0.256239	-1.36012	-0.736854	-0.672069	-0.473198	-1.02813
Maternal|RET	1.1507	-1.97971	-0.312602	-0.738437	-0.832952	-0.466887	-0.118957	-0.601512	-0.712916	-0.856285	-0.771287
Maternal|ROBO1	1.0969	1.09756	1.2246	0.240183	0.478334	1.21877	0.999023	0.961825	0.923435	1.00208	0.470946
Maternal|ROBO2	1.10215	0.938229	1.08379	-0.705289	0.690957	1.5477	0.956244	0.900791	0.811669	0.877635	0.154936
Maternal|ROBO3	0.0352889	-3	-1.11766	-0.720481	-1.52763	-1.64722	-1.04871	-1.46071	-1.51939	-1.6979	-1.20232
Maternal|ROR1	0.933553	1.24749	0.841701	0.634043	0.432287	0.755137	0.853496	0.82307	0.825283	0.897858	0.590994
Maternal|ROR2	0.97151	0.163347	1.1923	1.25033	0.897909	0.383721	0.801767	0.737256	0.767269	0.73767	1.01337
Maternal|RORA	1.67285	1.36841	1.24107	1.51185	1.97915	0.902894	1.44328	1.35603	1.39359	1.36419	1.67583
Maternal|RORB	1.02491	-0.165541	0.204702	1.44011	1.61384	-1.57475	0.359674	0.106841	0.260247	0.180605	1.2762
Maternal|RORC	0.801431	0.232224	0.241518	-0.175305	-0.234657	-0.239821	0.267074	0.0639814	0.060663	0.118974	-0.152393
Maternal|RXFP1	1.55957	-1.26988	-0.773233	0.915282	0.47856	1.24354	0.665549	0.325766	0.147849	-0.239133	0.588223
Maternal|RXFP2	-0.0112805	-1.60262	0.10677	-2.42608	-2.64064	-2.15886	-1.08542	-1.49367	-1.49375	-1.24694	-2.32755
Maternal|RXFP3	-3	-3	-3	-3	-3	-2.25373	-2.85727	-2.80302	-2.85872	-2.90547	-2.97203
Maternal|RXFP4	-3	-3	-3	-3	-3	-2.69493	-2.94165	-2.91947	-2.94224	-2.96135	-2.98857
Maternal|RXRA	1.37947	-0.415623	0.561068	0.0386155	-0.0289512	-0.408929	0.440052	0.0830097	0.07208	0.0722924	0.0181441
Maternal|RXRB	0.390561	-0.591617	0.102341	-0.593688	-0.93671	-0.5395	-0.168848	-0.381462	-0.404276	-0.351449	-0.693749
Maternal|RXRG	-0.56543	-0.553513	-1.74633	-2.90856	-1.98894	0.201803	-0.923018	-1.05891	-1.23808	-1.20891	-2.20908
Maternal|RYK	0.946162	-0.118725	0.908361	0.159191	-0.142166	0.162473	0.477366	0.299191	0.28059	0.31839	0.0623741
Maternal|S1PR2	0.140145	-0.652417	0.0673016	-0.589407	-3	-0.560621	-0.468316	-0.699568	-0.761952	-0.606619	-1.59025
Maternal|SCARA5	1.11555	-0.794683	1.29658	0.982287	0.644559	-1.28844	0.374056	0.0922361	0.203557	0.219239	0.692689
Maternal|SCTR	-0.0905122	-1.80659	-1.57711	-1.53527	-0.277062	-0.273092	-0.695016	-0.924769	-1.04883	-1.26162	-0.934408
Maternal|SELE	1.02892	-1.59395	-0.732639	0.321205	-0.850385	-3	-0.554511	-1.15632	-1.05212	-1.08891	-0.420495
Maternal|SELL	0.807518	0.825668	1.51725	1.01086	0.367952	0.915922	0.900963	0.936478	0.945966	1.02058	0.740197
Maternal|SELP	0.768542	-0.943192	0.717535	-0.381727	-0.892324	0.0863095	0.145714	-0.0910022	-0.1591	-0.143788	-0.542413
Maternal|SIGIRR	-3	-0.635562	0.610764	0.372611	0.0257311	0.154673	-1.02036	-0.267968	-0.170718	-0.118329	0.125946
Maternal|SIGLEC1	0.782312	-0.989283	0.160052	0.797798	0.324567	-0.69095	0.14742	-0.093882	-0.0692869	-0.183564	0.43637
Maternal|SIGLEC10	0.528481	0.140931	0.786079	-0.0782747	-1.17198	-0.290748	0.139195	-0.00875781	-0.00384212	0.150813	-0.502134
Maternal|SIRPA	1.16277	0.86222	1.06792	0.215315	0.331636	0.962108	0.906641	0.809295	0.771634	0.835645	0.372094
Maternal|SIRPB1	0.778504	1.12909	0.972612	-0.353448	0.211558	0.245834	0.588747	0.51663	0.535144	0.705801	0.0490398
Maternal|SIRPG	-3	-3	-3	0.238947	-0.914082	-3	-2.50227	-2.3131	-2.19278	-2.45991	-0.704839
Maternal|SLC16A1	1.49234	-0.594082	0.640374	0.539153	0.0538723	1.20578	0.831295	0.580053	0.454893	0.312019	0.327866
Maternal|SLC1A5	0.235781	0.225574	-0.192069	0.187105	-0.338371	-0.000872874	0.0752447	0.0142316	0.0040293	0.00823935	-0.0598632
Maternal|SLC22A17	-0.201559	-0.419972	1.0303	-0.804594	-0.446254	0.0435854	-0.101926	-0.0640599	-0.0696059	0.0544128	-0.515391
Maternal|SORL1	1.28947	1.24684	1.21629	0.549911	0.337664	1.09528	1.07914	0.999205	0.971835	1.05778	0.548323
Maternal|SORT1	0.708587	-0.200298	0.869404	0.0264946	-0.0805263	0.80171	0.491453	0.408928	0.345185	0.341666	0.046667
Maternal|SPN	0.807518	0.43131	-0.192069	0.308514	0.515402	-1.51097	0.110932	-0.153813	-0.0419693	0.0115039	0.322095
Maternal|SSTR1	-1.032	-1.95723	-3	-2.16131	-3	-2.45773	-1.97101	-2.3279	-2.38256	-2.41435	-2.54144
Maternal|SSTR2	-3	-1.20642	-1.3229	-0.240751	-1.45884	-2.33621	-2.01907	-1.64625	-1.48935	-1.415	-0.976409
Maternal|SSTR3	-3	-3	-0.44628	-2.05978	-3	-3	-2.57954	-2.41974	-2.3181	-2.12121	-2.48796
Maternal|SSTR4	-3	-3	-3	-3	-3	-3	-3	-3	-3	-3	-3
Maternal|SSTR5	-3	-3	-3	-3	-3	-3	-3	-3	-3	-3	-3
Maternal|STRA6	1.30292	-1.25387	-0.537382	-0.0690602	0.35873	-0.689869	0.132612	-0.312188	-0.354228	-0.533388	0.0460365
Maternal|SUSD2	-0.849042	-1.08671	0.658259	-0.597744	-0.997056	-1.16477	-0.734432	-0.690872	-0.625005	-0.48907	-0.763272
Maternal|TAAR1	-0.022121	-3	-3	-3	-3	-3	-1.92405	-2.64691	-2.74674	-2.83055	-2.94987
Maternal|TACR1	0.794411	-2.89476	0.460145	-0.529269	-2.49055	-0.00625073	-0.313507	-0.734589	-0.905636	-1.00878	-1.39028
Maternal|TACR2	-3	-3	-0.483491	-1.38262	-2.24562	-3	-2.45058	-2.24176	-2.10894	-1.98743	-1.87249
Maternal|TACR3	0.26636	-2.6013	-1.50622	-1.85012	-3	-2.17922	-1.30888	-1.90758	-1.99277	-2.01296	-2.33948
Maternal|TBXA2R	0.510206	-0.61042	0.409324	-0.438169	-3	-0.100414	-0.182434	-0.44568	-0.539309	-0.394113	-1.48553
Maternal|TDGF1	-3	-3	-3	-1.05327	-3	-3	-2.81804	-2.74888	-2.70489	-2.80255	-2.16091
Maternal|TEK	1.37794	0.863772	0.898639	0.678248	0.690659	0.500336	0.951054	0.788807	0.791687	0.821311	0.705682
Maternal|TFR2	-0.659644	-1.81934	-1.49945	-1.71823	-2.11681	-2.10056	-1.43081	-1.72391	-1.73616	-1.71076	-1.88162
Maternal|TFRC	0.858195	-0.435401	0.691538	0.397154	0.220471	0.503792	0.497527	0.360448	0.316099	0.253875	0.310255
Maternal|TGFBR1	0.720253	0.118956	0.941127	0.882831	0.523075	0.328363	0.592515	0.543967	0.560456	0.55039	0.674743
Maternal|TGFBR2	1.41119	0.969701	1.17673	0.986052	1.20868	0.705737	1.12956	1.02252	1.0397	1.05079	1.08595
Maternal|TGFBR3	1.21107	1.21273	1.03342	0.817243	1.28416	1.49034	1.21158	1.21178	1.17815	1.15992	1.07593
Maternal|THBD	0.324715	0.262059	0.458407	0.266816	-3	0.723278	0.0940001	0.00632453	-0.097616	0.0538962	-1.11538
Maternal|THRA	-3	0.102824	0.260619	-0.442451	-0.737708	-0.0617471	-1.15875	-0.458943	-0.368986	-0.186746	-0.546311
Maternal|THRB	1.06524	0.724449	0.448278	0.167654	-0.240022	-0.17282	0.497795	0.282126	0.294597	0.391148	0.0292991
Maternal|TIGIT	0.335068	-0.998157	0.0729851	0.67217	0.682463	-0.551668	0.0216795	-0.097429	-0.0660074	-0.197244	0.530162
Maternal|TLR8	0.913903	0.128491	0.763897	-0.489992	-0.637258	-0.577452	0.230606	-0.0290933	-0.0140122	0.138279	-0.454821
Maternal|TMEM219	0.778504	-0.0484104	0.296602	0.445543	-3	0.565748	0.183041	-0.0432732	-0.161501	-0.0669907	-1.05635
Maternal|TNFRSF10A	1.6263	-1.10835	-3	-0.369664	0.3508	-1.17344	-0.173655	-0.857748	-0.954459	-1.31838	-0.196514
Maternal|TNFRSF10B	-3	-3	-3	0.275966	-0.134613	-0.25294	-1.90052	-1.48264	-1.54889	-2.02909	-0.249944
Maternal|TNFRSF10C	-3	-3	-3	-1.71791	-1.08112	-3	-2.7008	-2.58708	-2.51475	-2.67533	-1.6203
Maternal|TNFRSF10D	-3	-3	-3	0.275783	-3	-0.811363	-2.27519	-1.99971	-2.08903	-2.39049	-1.50602
Maternal|TNFRSF11A	1.3472	0.336006	0.588362	-0.212804	-0.302634	-0.458872	0.471199	0.138258	0.144794	0.249825	-0.178036
Maternal|TNFRSF11B	0.848713	1.41016	0.345464	-1.13606	-0.288728	0.357956	0.470577	0.326861	0.29477	0.48771	-0.513008
Maternal|TNFRSF12A	-0.404526	0.0516459	0.885882	0.0636533	-3	0.647791	-0.174639	-0.0872636	-0.15888	0.0488218	-1.20898
Maternal|TNFRSF13B	0.572677	-0.232312	-3	0.139576	-0.294147	-0.733934	-0.368867	-0.726717	-0.796394	-1.06767	-0.219645
Maternal|TNFRSF13C	-3	-0.0988037	-1.23601	0.340483	-1.77194	-1.49636	-1.6778	-1.17528	-1.0374	-0.91496	-0.779409
Maternal|TNFRSF14	-3	-2.04165	0.173636	0.249894	0.0298048	-3	-1.8749	-1.44728	-1.1753	-1.09545	-0.120507
Maternal|TNFRSF17	-0.728708	-3	-3	0.227418	-0.555898	-2.10056	-1.47718	-1.76165	-1.77676	-2.18156	-0.483467
Maternal|TNFRSF18	0.754494	0.317556	0.887804	1.16408	0.0376822	0.751257	0.685609	0.659431	0.643172	0.629772	0.609252
Maternal|TNFRSF1A	1.20824	0.899732	0.725256	0.476397	-1.14352	0.681839	0.716238	0.529246	0.473937	0.585973	-0.173702
Maternal|TNFRSF1B	-3	0.653229	0.820432	0.745495	1.07832	1.32677	-0.467782	0.494631	0.58379	0.634433	0.846953
Maternal|TNFRSF21	0.992354	0.456726	0.584413	0.480096	0.585968	0.270251	0.645482	0.513647	0.517075	0.518231	0.529873
Maternal|TNFRSF25	-3	0.205219	0.0729851	0.107657	-0.630175	-0.528854	-1.19772	-0.512727	-0.375733	-0.205365	-0.283921
Maternal|TNFRSF4	-3	0.129031	0.26033	0.772383	-0.493452	0.124972	-0.98327	-0.216775	-0.106968	-0.00714736	0.09068
Maternal|TNFRSF6B	0.582242	-3	-3	-3	0.682604	-0.504818	-0.884199	-1.44155	-1.66465	-2.10654	-1.25886
Maternal|TNFRSF8	-3	-1.62702	0.0439669	-0.341978	0.155249	-0.425117	-1.38889	-0.776553	-0.698309	-0.729158	-0.213124
Maternal|TNFRSF9	1.10151	1.90578	0.124243	-0.0967472	-0.768477	-0.364168	0.511838	0.287722	0.322332	0.551554	-0.283159
Maternal|TREM2	0.406592	0.63516	1.11163	1.31082	0.636558	1.04621	0.756532	0.889533	0.896818	0.889065	0.958472
Maternal|TREML2	0.807518	-0.174312	0.10677	-1.33442	-1.04528	-1.58977	-0.243543	-0.643017	-0.60734	-0.417535	-1.07453
Maternal|TRHR	-3	-2.2119	-3	-2.65068	-3	-3	-2.86471	-2.81329	-2.78059	-2.7228	-2.81648
Maternal|TRO	-3	0.827556	-0.420636	-1.61915	-1.53701	-3	-1.89978	-1.48163	-1.21567	-0.74605	-1.50633
Maternal|TROAP	0.37447	-1.41762	-3	-0.78423	-0.467384	-0.409605	-0.635365	-1.01916	-1.16851	-1.51276	-0.733243
Maternal|TSHR	-0.540436	-2.16022	-0.388678	-0.636334	-1.70159	-2.22843	-1.17199	-1.41203	-1.36067	-1.33214	-1.20691
Maternal|TYRO3	0.0618243	-0.981126	0.16391	-1.33287	-0.630986	-0.560621	-0.374894	-0.540873	-0.571208	-0.5174	-0.900618
Maternal|TYROBP	1.57458	2.50786	1.94834	2.17428	1.88397	1.83433	1.87946	1.99534	2.03764	2.10067	2.03081
Maternal|UNC5A	-0.239137	-1.93914	-1.49945	-0.619698	-2.94692	-1.57501	-1.16887	-1.52222	-1.58551	-1.62978	-1.74415
Maternal|UNC5B	0.683652	-0.0699321	1.20356	0.335156	0.162231	-0.702564	0.306761	0.163517	0.239958	0.348121	0.246964
Maternal|UNC5C	1.36098	0.688024	0.346114	0.167867	-0.247667	0.0782947	0.633939	0.357612	0.336896	0.396519	0.0346924
Maternal|UNC5D	1.73717	-0.44874	-0.435438	-0.870111	0.824532	0.399128	0.584597	0.146541	0.0296509	-0.126458	-0.0124085
Maternal|UTS2R	-0.728708	-3	-3	-3	-3	-3	-2.17935	-2.7307	-2.80684	-2.87076	-2.96176
Maternal|VASN	0.0975248	-0.342804	0.579196	0.42255	-3	0.183097	-0.139907	-0.230122	-0.297852	-0.160172	-1.09257
Maternal|VDR	1.48304	-0.117979	0.0178883	-0.536891	-1.16343	-1.51619	0.0738693	-0.461709	-0.439843	-0.310851	-0.768934
Maternal|VIPR1	0.579006	-0.468285	-0.383725	-1.29634	-1.67781	-0.994939	-0.370063	-0.730776	-0.76996	-0.656138	-1.34511
Maternal|VIPR2	0.0618243	-1.77138	-0.340369	-0.273155	-0.158662	-0.227863	-0.336631	-0.488072	-0.549378	-0.716989	-0.281925
Maternal|VLDLR	0.781796	0.760782	0.234423	-0.821928	-1.08972	-0.223137	0.190715	-0.033937	-0.0553575	0.127628	-0.77756
Maternal|VSIR	0.877356	0.319051	0.684989	0.728915	0.810838	0.482621	0.683997	0.610508	0.611477	0.575255	0.738518
Maternal|XCR1	-0.0916402	-0.786281	-3	0.418625	-3	-2.00053	-1.15015	-1.55245	-1.5776	-1.68202	-1.34749

## Sheet: Fetal L Changes (MP 1-1)
Ancestral state reconstruction of fetal-maternal signaling. Gains in binary expression of ligands by fetal cell types along internal branches of the tree.
Branch	gains	losses	changes	branch_length	changes_norm	gains_norm	losses_norm	gains_genes	losses_genes
Branch 7->1	24	0	24	160	0.15	0.15	0	Fetal|ALDH1A1, Fetal|BMPR1B, Fetal|CADM3, Fetal|CD99, Fetal|CDH6, Fetal|CXCL9, Fetal|DKK2, Fetal|DPEP1, Fetal|FGF1, Fetal|GGT5, Fetal|IL6, Fetal|NCR3LG1, Fetal|NRXN1, Fetal|NRXN3, Fetal|NTF3, Fetal|PTGES, Fetal|SLC1A2, Fetal|SLITRK4, Fetal|TENM1, Fetal|TG, Fetal|TGFA, Fetal|THBS2, Fetal|WNT5B, Fetal|WNT6
Branch 7->8	93	0	93	60.8113	1.52932	1.52932	0	Fetal|ADM, Fetal|ALDH1A2, Fetal|ANGPT4, Fetal|BST2, Fetal|CCL3, Fetal|CD248, Fetal|CD48, Fetal|CD58, Fetal|CD86, Fetal|CLSTN2, Fetal|COL11A1, Fetal|COL13A1, Fetal|COL15A1, Fetal|COL16A1, Fetal|COL18A1, Fetal|COL1A2, Fetal|COL4A5, Fetal|COL4A6, Fetal|COL6A2, Fetal|COL6A6, Fetal|COL8A2, Fetal|CRH, Fetal|CSF1, Fetal|CXCL12, Fetal|CYP11A1, Fetal|DHCR24, Fetal|DHCR7, Fetal|DLK1, Fetal|DPEP2, Fetal|F2,…
Branch 8->9	10	15	25	11.9887	2.0853	0.834119	1.25118	Fetal|ALOX5, Fetal|ALOX5AP, Fetal|CCL4, Fetal|CD274, Fetal|CD320, Fetal|CD55, Fetal|DHRS9, Fetal|GGT1, Fetal|MPZL1, Fetal|TAX1BP3	Fetal|APOB, Fetal|C4A, Fetal|CCL14, Fetal|COL8A1, Fetal|DLL1, Fetal|FGA, Fetal|FGG, Fetal|FLRT3, Fetal|ICAM3, Fetal|IL1A, Fetal|PTGIS, Fetal|RLN2, Fetal|RNLS, Fetal|SEMA4A, Fetal|SLC6A9
Branch 9->10	8	12	20	17.2888	1.15682	0.462729	0.694093	Fetal|CX3CL1, Fetal|DKK2, Fetal|FGF7, Fetal|INHBB, Fetal|OSM, Fetal|PRL, Fetal|SEMA3E, Fetal|WNT7B	Fetal|CCL3, Fetal|CD58, Fetal|CRH, Fetal|DPEP2, Fetal|HSD3B1, Fetal|INHBA, Fetal|LGALS9, Fetal|PLAU, Fetal|RTN4R, Fetal|THY1, Fetal|VTN, Fetal|WNT7A
Branch 10->2	91	10	101	69.9112	1.44469	1.30165	0.143038	Fetal|AGT, Fetal|ALB, Fetal|ALDH1A3, Fetal|APELA, Fetal|APOB, Fetal|ASIP, Fetal|BMP7, Fetal|BMP8A, Fetal|BMPR1B, Fetal|C1QL2, Fetal|CCK, Fetal|CCL13, Fetal|CCL23, Fetal|CCL25, Fetal|CCL3L1, Fetal|CD1D, Fetal|CD80, Fetal|CDH6, Fetal|CDHR2, Fetal|CEACAM8, Fetal|COL19A1, Fetal|COL27A1, Fetal|COL2A1, Fetal|COL9A2, Fetal|CRLF2, Fetal|CXCL10, Fetal|CXCL3, Fetal|CYP17A1, Fetal|DDC, Fetal|DHH, Fetal|DIO3…	Fetal|ALDH1A2, Fetal|ANGPT4, Fetal|CD276, Fetal|COL15A1, Fetal|COL6A6, Fetal|HSD17B1, Fetal|LEP, Fetal|SEMA7A, Fetal|SULT1A1, Fetal|TNFSF10
Branch 10->3	37	61	98	69.9112	1.40178	0.529242	0.872535	Fetal|ALDH1A1, Fetal|ALOX12, Fetal|BTC, Fetal|CCL14, Fetal|CCL15, Fetal|CCL2, Fetal|CXCL14, Fetal|CXCL5, Fetal|CXCL8, Fetal|DPEP1, Fetal|EDN2, Fetal|EFNA4, Fetal|EREG, Fetal|FGF10, Fetal|GDF15, Fetal|GDF3, Fetal|HSD17B3, Fetal|IL34, Fetal|IL36B, Fetal|INHA, Fetal|LCN2, Fetal|NLGN1, Fetal|NLGN3, Fetal|NPY, Fetal|NRXN1, Fetal|OXT, Fetal|PENK, Fetal|PLA2G2A, Fetal|PROK2, Fetal|PTH2, Fetal|REN, Fetal…	Fetal|APOA2, Fetal|BMP6, Fetal|BST2, Fetal|CBR1, Fetal|CD24, Fetal|CD248, Fetal|CD93, Fetal|CLSTN2, Fetal|COL11A1, Fetal|COL14A1, Fetal|COL16A1, Fetal|COL26A1, Fetal|COL4A5, Fetal|COL4A6, Fetal|COL5A1, Fetal|COL6A1, Fetal|COL6A3, Fetal|COL8A2, Fetal|CSF1, Fetal|CYP11A1, Fetal|DLK1, Fetal|DLL4, Fetal|EDN1, Fetal|EFNA5, Fetal|ESAM, Fetal|FGB, Fetal|GJA5, Fetal|GJC1, Fetal|HFE, Fetal|HGF, Fetal|ICAM…
Branch 9->11	37	14	51	58.38	0.873587	0.633779	0.239808	Fetal|APELA, Fetal|BDNF, Fetal|BMP7, Fetal|CADM3, Fetal|CCL2, Fetal|CD99, Fetal|CGA, Fetal|CLEC2B, Fetal|COL17A1, Fetal|COL19A1, Fetal|COL27A1, Fetal|COL5A3, Fetal|COL9A3, Fetal|CXCL8, Fetal|DKK1, Fetal|FGF1, Fetal|FGL1, Fetal|GDF15, Fetal|GH2, Fetal|HLA-E, Fetal|ICAM1, Fetal|IGFBP1, Fetal|INHA, Fetal|KISS1, Fetal|NLGN1, Fetal|PLA2G2A, Fetal|PTGES, Fetal|PVR, Fetal|REN, Fetal|RSPO2, Fetal|RSPO3, …	Fetal|APOA1, Fetal|CDH2, Fetal|COL13A1, Fetal|F2, Fetal|IL16, Fetal|ITGB3, Fetal|LTB, Fetal|NMB, Fetal|PDGFD, Fetal|POMC, Fetal|PRXL2B, Fetal|TENM4, Fetal|TF, Fetal|TNC
Branch 11->4	40	15	55	28.82	1.9084	1.38793	0.520472	Fetal|APLN, Fetal|BMP5, Fetal|BMPR1B, Fetal|CCK, Fetal|CD96, Fetal|CGB3, Fetal|CLSTN3, Fetal|COL21A1, Fetal|COL28A1, Fetal|COL7A1, Fetal|CSH1, Fetal|CSH2, Fetal|CXCL14, Fetal|CYP19A1, Fetal|DIO3, Fetal|EBI3, Fetal|EFNA3, Fetal|EFNA4, Fetal|ERVH48-1, Fetal|F10, Fetal|HLA-F, Fetal|HLA-G, Fetal|ICAM3, Fetal|IL33, Fetal|IL7, Fetal|LHB, Fetal|MST1, Fetal|NPW, Fetal|NRXN3, Fetal|PAEP, Fetal|PDCD1LG2, F…	Fetal|APOA2, Fetal|CD48, Fetal|CLSTN2, Fetal|COL12A1, Fetal|CXCL2, Fetal|FDX2, Fetal|HFE, Fetal|IL18, Fetal|IL1B, Fetal|RBP4, Fetal|SELPLG, Fetal|SEMA3C, Fetal|TNF, Fetal|TNFSF12, Fetal|WNT4
Branch 11->5	67	31	98	28.82	3.40042	2.32477	1.07564	Fetal|AKR1C3, Fetal|ALDH1A3, Fetal|BTLA, Fetal|C1QL1, Fetal|C3, Fetal|CCL23, Fetal|CCL24, Fetal|CCL25, Fetal|CCL3L1, Fetal|CCL8, Fetal|CD1D, Fetal|CD52, Fetal|CD80, Fetal|CDH6, Fetal|CEACAM6, Fetal|CHAT, Fetal|COL11A2, Fetal|COL20A1, Fetal|COL4A4, Fetal|COL8A1, Fetal|CRLF2, Fetal|CX3CL1, Fetal|DDC, Fetal|DLL3, Fetal|DPEP3, Fetal|EGF, Fetal|EPGN, Fetal|FGF7, Fetal|GAD1, Fetal|GAL, Fetal|GGT5, Feta…	Fetal|AGRN, Fetal|ALCAM, Fetal|ALDH1A2, Fetal|ANGPT4, Fetal|CD248, Fetal|COL18A1, Fetal|COL26A1, Fetal|COL6A2, Fetal|CSPG4, Fetal|CYP11A1, Fetal|EDN1, Fetal|ENTPD1, Fetal|FGB, Fetal|FTL, Fetal|GJA5, Fetal|GJC1, Fetal|HLA-B, Fetal|JAG2, Fetal|LAIR1, Fetal|LPAR2, Fetal|LTA4H, Fetal|NT5E, Fetal|NTN4, Fetal|PTGES2, Fetal|PTPRS, Fetal|SDC1, Fetal|SEMA4C, Fetal|SEMA4D, Fetal|SRD5A3, Fetal|SULT1A1, Feta…
Branch 8->6	58	8	66	99.1887	0.665398	0.584744	0.0806543	Fetal|AGT, Fetal|AKR1C3, Fetal|AKR1D1, Fetal|AMH, Fetal|APLN, Fetal|BMP5, Fetal|C3, Fetal|CCL18, Fetal|CCL5, Fetal|CD226, Fetal|CD52, Fetal|CLCF1, Fetal|CLSTN3, Fetal|COL21A1, Fetal|COL2A1, Fetal|CXCL10, Fetal|CYP19A1, Fetal|DHH, Fetal|EFNB3, Fetal|F10, Fetal|FGF19, Fetal|FGFR4, Fetal|GAL, Fetal|GALP, Fetal|GP1BA, Fetal|HLA-G, Fetal|ICAM4, Fetal|ICOSLG, Fetal|IFNK, Fetal|IHH, Fetal|IL15, Fetal|IL…	Fetal|ANGPT2, Fetal|AREG, Fetal|BMP2, Fetal|BMP6, Fetal|CDH3, Fetal|HBEGF, Fetal|SEMA3C, Fetal|VEGFA

## Sheet: Maternal R Changes (MP 1-1)
Ancestral state reconstruction of fetal-maternal signaling. Gains in binary expression of receptors by maternal cell types along internal branches of the tree.
Branch	gains	losses	changes	branch_length	changes_norm	gains_norm	losses_norm	gains_genes	losses_genes
Branch 7->1	35	0	35	160	0.21875	0.21875	0	Maternal|ADM2, Maternal|ALDH1A3, Maternal|APOA2, Maternal|BDNF, Maternal|CCL13, Maternal|CCL19, Maternal|CCL3L1, Maternal|CD274, Maternal|CD99, Maternal|CDH3, Maternal|COL13A1, Maternal|COL4A3, Maternal|COL6A5, Maternal|DKK2, Maternal|EDN3, Maternal|EREG, Maternal|GDF1, Maternal|GDF10, Maternal|GDF15, Maternal|HSD3B1, Maternal|IGFBP1, Maternal|IL6, Maternal|LIF, Maternal|MLN, Maternal|MST1, Mater…
Branch 7->8	72	0	72	60.8113	1.18399	1.18399	0	Maternal|ADM, Maternal|ANGPT4, Maternal|BST2, Maternal|CCL17, Maternal|CCL5, Maternal|CD248, Maternal|CD320, Maternal|CD40LG, Maternal|CD48, Maternal|CD52, Maternal|CD55, Maternal|CD58, Maternal|CD86, Maternal|CD96, Maternal|CLCF1, Maternal|CLEC2B, Maternal|COL18A1, Maternal|COL1A2, Maternal|COL24A1, Maternal|COL27A1, Maternal|COL4A5, Maternal|COL4A6, Maternal|COL5A3, Maternal|COL6A2, Maternal|CO…
Branch 8->9	9	19	28	11.9887	2.33553	0.750707	1.58483	Maternal|CCL2, Maternal|CCL4, Maternal|FASLG, Maternal|GGT1, Maternal|MPZL1, Maternal|NLGN1, Maternal|TAX1BP3, Maternal|TNF, Maternal|WNT5A	Maternal|CADM3, Maternal|CCL14, Maternal|COL19A1, Maternal|CXCL9, Maternal|DLL1, Maternal|DPEP1, Maternal|DPEP2, Maternal|FGF1, Maternal|FGF9, Maternal|ICAM3, Maternal|IL1A, Maternal|ITGB3, Maternal|JAG2, Maternal|LPAR3, Maternal|NRTN, Maternal|NTF3, Maternal|PDCD1LG2, Maternal|RNLS, Maternal|SLC6A3
Branch 9->10	11	12	23	17.2888	1.33034	0.636252	0.694093	Maternal|ALOX12, Maternal|APLN, Maternal|APOA1, Maternal|CCL7, Maternal|CDH3, Maternal|COL2A1, Maternal|DHCR24, Maternal|DKK2, Maternal|NRG4, Maternal|TGFA, Maternal|WNT4	Maternal|CCL21, Maternal|CD52, Maternal|CD58, Maternal|CLCF1, Maternal|CLEC2B, Maternal|FGL1, Maternal|IL7, Maternal|LGALS9, Maternal|LTC4S, Maternal|PVR, Maternal|TNFSF13B, Maternal|WNT9A
Branch 10->2	98	12	110	69.9112	1.57342	1.40178	0.171646	Maternal|ALB, Maternal|APOA2, Maternal|BMP5, Maternal|BMP7, Maternal|BMP8A, Maternal|BTLA, Maternal|C10orf99, Maternal|C1QL3, Maternal|CCL13, Maternal|CCL22, Maternal|CCL23, Maternal|CCL25, Maternal|CCL3L1, Maternal|CD1D, Maternal|CD274, Maternal|CDH2, Maternal|CEACAM8, Maternal|CHL1, Maternal|CLSTN2, Maternal|COL19A1, Maternal|COL20A1, Maternal|COL22A1, Maternal|COL26A1, Maternal|COL28A1, Matern…	Maternal|ALDH1A1, Maternal|C4A, Maternal|COL21A1, Maternal|COL8A1, Maternal|CRTAM, Maternal|CXCL8, Maternal|FGF7, Maternal|GGT5, Maternal|HSD17B1, Maternal|NRG3, Maternal|NRXN2, Maternal|WNT2
Branch 10->3	22	51	73	69.9112	1.04418	0.314685	0.729496	Maternal|CCL14, Maternal|CCL15, Maternal|CD70, Maternal|COL4A4, Maternal|CSF2, Maternal|CXCL5, Maternal|DLL1, Maternal|DPEP1, Maternal|F2, Maternal|GDF10, Maternal|HSD17B3, Maternal|LPAR2, Maternal|NPY, Maternal|NRXN1, Maternal|NTF3, Maternal|OMD, Maternal|OXT, Maternal|POMC, Maternal|REN, Maternal|SLC6A11, Maternal|SLIT1, Maternal|WNT7A	Maternal|ALDH1A2, Maternal|AREG, Maternal|BMP4, Maternal|BMPR1B, Maternal|BST2, Maternal|C3, Maternal|CBR1, Maternal|CCL17, Maternal|CD24, Maternal|CD320, Maternal|CD80, Maternal|CDH1, Maternal|CEACAM1, Maternal|COL11A1, Maternal|COL24A1, Maternal|COL5A3, Maternal|CX3CL1, Maternal|CXCL10, Maternal|EFNA5, Maternal|F10, Maternal|FCER2, Maternal|HDC, Maternal|HFE, Maternal|HGF, Maternal|IL15, Matern…
Branch 9->11	33	8	41	58.38	0.702295	0.565262	0.137033	Maternal|AKR1C3, Maternal|ALDH1A3, Maternal|CCL3, Maternal|CCL8, Maternal|CD1D, Maternal|CD99, Maternal|CGA, Maternal|DHRS9, Maternal|DKK1, Maternal|EREG, Maternal|FGF10, Maternal|GAL, Maternal|GAST, Maternal|GDF15, Maternal|HLA-E, Maternal|HLA-F, Maternal|ICAM1, Maternal|IFNG, Maternal|IGFBP1, Maternal|INHA, Maternal|LIF, Maternal|NDP, Maternal|OMD, Maternal|PAEP, Maternal|PLA2G2A, Maternal|PRL,…	Maternal|ANGPT4, Maternal|COL6A6, Maternal|DSC2, Maternal|NLGN3, Maternal|NMB, Maternal|PRXL2B, Maternal|SEMA4C, Maternal|TENM4
Branch 11->4	40	23	63	28.82	2.18598	1.38793	0.798057	Maternal|APOA1, Maternal|ASIP, Maternal|BTLA, Maternal|CBLN1, Maternal|CD160, Maternal|CGB3, Maternal|CLSTN3, Maternal|COL28A1, Maternal|COL4A4, Maternal|COL7A1, Maternal|CSH1, Maternal|CSH2, Maternal|CTSG, Maternal|CXCL3, Maternal|CYP11A1, Maternal|CYP19A1, Maternal|EBI3, Maternal|FDXR, Maternal|FGB, Maternal|FLT3LG, Maternal|GDF7, Maternal|HLA-G, Maternal|ICAM3, Maternal|IL33, Maternal|KISS1, M…	Maternal|ANGPT1, Maternal|BMP2, Maternal|BMP6, Maternal|C4A, Maternal|CCL17, Maternal|CD80, Maternal|COL11A1, Maternal|COL16A1, Maternal|COL24A1, Maternal|COL8A1, Maternal|CRTAM, Maternal|CX3CL1, Maternal|EFNB1, Maternal|HFE, Maternal|HGF, Maternal|IGF2, Maternal|IL34, Maternal|INHBA, Maternal|NRG3, Maternal|PENK, Maternal|SEMA3E, Maternal|SEMA6D, Maternal|SLC29A1
Branch 11->5	39	29	68	28.82	2.35947	1.35323	1.00625	Maternal|AGT, Maternal|APOA2, Maternal|BDNF, Maternal|BMP7, Maternal|CCL18, Maternal|CCL23, Maternal|CCL24, Maternal|CCL25, Maternal|CCL3L1, Maternal|CD274, Maternal|CEACAM6, Maternal|CLSTN2, Maternal|COL11A2, Maternal|CRLF2, Maternal|DHCR24, Maternal|F2, Maternal|FGF1, Maternal|GH1, Maternal|ICOSLG, Maternal|IL10, Maternal|IL1A, Maternal|INHBB, Maternal|LRFN5, Maternal|MICB, Maternal|NPY, Matern…	Maternal|AGRN, Maternal|CD248, Maternal|CD40LG, Maternal|CEACAM1, Maternal|COL18A1, Maternal|COL21A1, Maternal|COL6A2, Maternal|CSPG4, Maternal|CXCL14, Maternal|ENTPD1, Maternal|FCER2, Maternal|FTL, Maternal|GJC1, Maternal|HDC, Maternal|HLA-B, Maternal|HSD17B1, Maternal|LAIR1, Maternal|LCN2, Maternal|NGF, Maternal|NRXN2, Maternal|PTGES2, Maternal|PTGIS, Maternal|PTPRS, Maternal|SEMA4D, Maternal|S…
Branch 8->6	67	12	79	99.1887	0.796462	0.67548	0.120982	Maternal|AGT, Maternal|AKR1D1, Maternal|AMH, Maternal|BTC, Maternal|CCL1, Maternal|CCL18, Maternal|CCL27, Maternal|CCL28, Maternal|CDH2, Maternal|CDH7, Maternal|CHL1, Maternal|CLSTN3, Maternal|CNTN1, Maternal|CXCL6, Maternal|DAGLA, Maternal|DHCR7, Maternal|DHH, Maternal|DLK1, Maternal|DSG1, Maternal|DSG2, Maternal|FDX2, Maternal|FDXR, Maternal|FGF5, Maternal|FLRT3, Maternal|FLT3LG, Maternal|GALP,…	Maternal|ALDH1A1, Maternal|ALOX5, Maternal|BMP2, Maternal|BMPR1B, Maternal|CBR1, Maternal|CXCL14, Maternal|EDN1, Maternal|HBEGF, Maternal|PENK, Maternal|RARRES2, Maternal|SEMA3F, Maternal|SPN

## Sheet: Cell Class Signaling (MP 1-1)
Ancestral state reconstruction of fetal-maternal signaling. Paired binary expression of ligand-receptor pairs between cell type classes at the fetal-maternal interface.
ligand_complex	receptor_complex	source_4.TissueCompartment	target_4.TissueCompartment	1 (Monodelphis domestica)	2 (Mus musculus)	3 (Cavia porcellus)	4 (Homo sapiens)	5 (Macaca fascicularis)	6 (Tenrec ecaudatus)	7 (Theria)	8 (Placentalia)	9 (Euarchontoglires)	10 (Rodentia)	11 (Catarrhini)
ADM	RAMP3	Myeloid	Myeloid	0	0	1	0	0	0	0	0	0	0	0
ADM	RAMP3	Myeloid	Vascular	0	0	1	1	1	0	0	0	0	0	1
ADM	RAMP3	Myeloid	Yolk Sac	0	0	1	0	0	0	0	0	0	0	0
ADM	RAMP3	Myeloid	Lymphoid	0	0	1	0	0	0	0	0	0	0	0
ADM	RAMP3	Myeloid	Perivascular	0	0	1	0	0	0	0	0	0	0	0
ADM	RAMP3	Myeloid	Trophoblastic	0	0	1	0	0	0	0	0	0	0	0
ADM	RAMP3	Myeloid	Stromal	0	0	1	0	0	0	0	0	0	0	0
ADM	RAMP3	Epithelial	Vascular	0	0	0	1	1	0	0	0	0	0	1
ADM	RAMP3	Vascular	Myeloid	0	1	1	0	0	0	0	0	0	1	0
ADM	RAMP3	Vascular	Vascular	0	1	1	1	1	0	0	1	1	1	1
ADM	RAMP3	Vascular	Yolk Sac	0	0	1	0	0	0	0	0	0	0	0
ADM	RAMP3	Vascular	Lymphoid	0	0	1	0	0	0	0	0	0	0	0
ADM	RAMP3	Vascular	Perivascular	0	0	1	0	0	0	0	0	0	0	0
ADM	RAMP3	Vascular	Trophoblastic	0	0	1	0	0	0	0	0	0	0	0
ADM	RAMP3	Vascular	Stromal	0	0	1	0	0	0	0	0	0	0	0
ADM	RAMP3	Vascular	Fetal Vascular	0	1	0	0	0	0	0	0	0	0	0
ADM	RAMP3	Yolk Sac	Myeloid	0	0	1	0	0	0	0	0	0	0	0
ADM	RAMP3	Yolk Sac	Vascular	0	0	1	0	0	0	0	0	0	0	0
ADM	RAMP3	Yolk Sac	Yolk Sac	0	0	1	0	0	0	0	0	0	0	0
ADM	RAMP3	Yolk Sac	Lymphoid	0	0	1	0	0	0	0	0	0	0	0
ADM	RAMP3	Yolk Sac	Perivascular	0	0	1	0	0	0	0	0	0	0	0
ADM	RAMP3	Yolk Sac	Trophoblastic	0	0	1	0	0	0	0	0	0	0	0
ADM	RAMP3	Yolk Sac	Stromal	0	0	1	0	0	0	0	0	0	0	0
ADM	RAMP3	Perivascular	Myeloid	0	0	1	0	0	0	0	0	0	1	0
ADM	RAMP3	Perivascular	Vascular	0	0	1	1	0	0	0	1	1	1	1
ADM	RAMP3	Perivascular	Yolk Sac	0	0	1	0	0	0	0	0	0	0	0
ADM	RAMP3	Perivascular	Lymphoid	0	0	1	0	0	0	0	0	0	0	0
ADM	RAMP3	Perivascular	Perivascular	0	0	1	0	0	0	0	0	0	0	0
ADM	RAMP3	Perivascular	Trophoblastic	0	0	1	0	0	0	0	0	0	0	0
ADM	RAMP3	Perivascular	Stromal	0	0	1	0	0	0	0	0	0	0	0
ADM	RAMP3	Trophoblastic	Myeloid	0	1	1	0	0	0	0	0	0	1	0
ADM	RAMP3	Trophoblastic	Vascular	0	1	1	1	1	0	0	1	1	1	1
ADM	RAMP3	Trophoblastic	Yolk Sac	0	0	1	0	0	0	0	0	0	0	0
ADM	RAMP3	Trophoblastic	Lymphoid	0	0	1	0	0	0	0	0	0	0	0
ADM	RAMP3	Trophoblastic	Perivascular	0	0	1	0	0	0	0	0	0	0	0
ADM	RAMP3	Trophoblastic	Trophoblastic	0	0	1	0	0	0	0	0	0	0	0
ADM	RAMP3	Trophoblastic	Stromal	0	0	1	0	0	0	0	0	0	0	0
ADM	RAMP3	Trophoblastic	Fetal Vascular	0	1	0	0	0	0	0	0	0	0	0
ADM	RAMP3	Stromal	Myeloid	0	1	1	0	0	0	0	0	0	1	0
ADM	RAMP3	Stromal	Vascular	0	1	1	1	1	0	0	1	1	1	1
ADM	RAMP3	Stromal	Yolk Sac	0	0	1	0	0	0	0	0	0	0	0
ADM	RAMP3	Stromal	Lymphoid	0	0	1	0	0	0	0	0	0	0	0
ADM	RAMP3	Stromal	Perivascular	0	0	1	0	0	0	0	0	0	0	0
ADM	RAMP3	Stromal	Trophoblastic	0	0	1	0	0	0	0	0	0	0	0
ADM	RAMP3	Stromal	Stromal	0	0	1	0	0	0	0	0	0	0	0
ADM	RAMP3	Stromal	Fetal Vascular	0	1	0	0	0	0	0	0	0	0	0
ADM	RAMP3	Fetal Mesenchymal	Vascular	0	0	0	1	0	0	0	0	0	0	0
ADM	RAMP3	Fetal Vascular	Vascular	0	0	0	1	1	0	0	0	0	0	1
ADM2	CALCRL_RAMP2	Epithelial	Vascular	1	0	0	0	0	0	0	0	0	0	0
ADM2	CALCRL_RAMP2	Epithelial	Fetal Vascular	1	0	0	0	0	0	0	0	0	0	0
AGRN	LRP4_MUSK	Vascular	Fetal Mesenchymal	0	1	0	0	0	0	0	0	0	0	0
AGRN	LRP4_MUSK	Perivascular	Fetal Mesenchymal	0	1	0	0	0	0	0	0	0	0	0
AGRN	LRP4_MUSK	Other	Fetal Mesenchymal	0	1	0	0	0	0	0	0	0	0	0
AGRN	LRP4_MUSK	Stromal	Fetal Mesenchymal	0	1	0	0	0	0	0	0	0	0	0
AGRN	LRP4_MUSK	Fetal Vascular	Fetal Mesenchymal	0	1	0	0	0	0	0	0	0	0	0
AGRN	LRP4_MUSK	Mesothelial	Fetal Mesenchymal	0	1	0	0	0	0	0	0	0	0	0
AGRN	PTPRS	Myeloid	Myeloid	0	0	0	0	0	1	0	0	0	0	0
AGRN	PTPRS	Myeloid	Perivascular	0	0	0	0	0	1	0	0	0	0	0
AGRN	PTPRS	Myeloid	Stromal	0	0	0	0	0	1	0	0	0	0	0
AGRN	PTPRS	Myeloid	Fetal Mesenchymal	0	0	0	0	0	1	0	0	0	0	0
AGRN	PTPRS	Myeloid	Fetal Vascular	0	0	0	0	0	1	0	0	0	0	0
AGRN	PTPRS	Myeloid	Mesothelial	0	0	0	0	0	1	0	0	0	0	0
AGRN	PTPRS	Epithelial	Myeloid	0	0	0	0	0	1	0	0	0	0	0
AGRN	PTPRS	Epithelial	Epithelial	0	0	0	1	0	0	0	0	0	0	0
AGRN	PTPRS	Epithelial	Vascular	0	0	0	1	0	0	0	0	0	0	0
AGRN	PTPRS	Epithelial	Perivascular	0	0	0	0	0	1	0	0	0	0	0
AGRN	PTPRS	Epithelial	Trophoblastic	0	0	0	1	0	0	0	0	0	0	0
AGRN	PTPRS	Epithelial	Stromal	0	0	0	1	0	1	0	0	0	0	0
AGRN	PTPRS	Epithelial	Fetal Mesenchymal	0	0	0	0	0	1	0	0	0	0	0
AGRN	PTPRS	Epithelial	Fetal Vascular	0	0	0	0	0	1	0	0	0	0	0
AGRN	PTPRS	Epithelial	Mesothelial	0	0	0	0	0	1	0	0	0	0	0
AGRN	PTPRS	Vascular	Fetal Myeloid	0	1	0	0	0	0	0	0	0	0	0
AGRN	PTPRS	Vascular	Myeloid	0	1	0	0	0	1	0	0	0	0	0
AGRN	PTPRS	Vascular	Epithelial	0	1	0	1	0	0	0	0	0	0	0
AGRN	PTPRS	Vascular	Vascular	1	1	1	1	0	0	1	1	1	1	1
AGRN	PTPRS	Vascular	Perivascular	0	1	1	0	0	1	0	1	1	1	0
AGRN	PTPRS	Vascular	Other	0	1	0	0	0	0	0	0	0	0	0
AGRN	PTPRS	Vascular	Trophoblastic	0	1	0	1	0	0	0	0	0	0	0
AGRN	PTPRS	Vascular	Stromal	1	1	1	1	0	1	1	1	1	1	1
AGRN	PTPRS	Vascular	Fetal Mesenchymal	1	1	0	0	0	1	1	1	0	0	0
AGRN	PTPRS	Vascular	Fetal Vascular	0	1	0	0	0	1	0	0	0	0	0
AGRN	PTPRS	Vascular	Mesothelial	0	1	0	0	0	1	0	0	0	0	0
AGRN	PTPRS	Yolk Sac	Vascular	1	0	1	0	0	0	0	0	0	0	0
AGRN	PTPRS	Yolk Sac	Perivascular	0	0	1	0	0	0	0	0	0	0	0
AGRN	PTPRS	Yolk Sac	Stromal	1	0	1	0	0	0	0	0	0	0	0
AGRN	PTPRS	Yolk Sac	Fetal Mesenchymal	1	0	0	0	0	0	0	0	0	0	0
AGRN	PTPRS	Perivascular	Fetal Myeloid	0	1	0	0	0	0	0	0	0	0	0
AGRN	PTPRS	Perivascular	Myeloid	0	1	0	0	0	1	0	0	0	0	0
AGRN	PTPRS	Perivascular	Epithelial	0	1	0	1	0	0	0	0	0	0	0
AGRN	PTPRS	Perivascular	Vascular	1	1	0	1	0	0	1	1	1	1	1
AGRN	PTPRS	Perivascular	Perivascular	0	1	0	0	0	1	0	1	1	1	0
AGRN	PTPRS	Perivascular	Other	0	1	0	0	0	0	0	0	0	0	0
AGRN	PTPRS	Perivascular	Trophoblastic	0	1	0	1	0	0	0	0	0	0	0
AGRN	PTPRS	Perivascular	Stromal	1	1	0	1	0	1	1	1	1	1	1
AGRN	PTPRS	Perivascular	Fetal Mesenchymal	1	1	0	0	0	1	1	1	0	0	0
AGRN	PTPRS	Perivascular	Fetal Vascular	0	1	0	0	0	1	0	0	0	0	0
AGRN	PTPRS	Perivascular	Mesothelial	0	1	0	0	0	1	0	0	0	0	0
AGRN	PTPRS	Other	Fetal Myeloid	0	1	0	0	0	0	0	0	0	0	0
AGRN	PTPRS	Other	Myeloid	0	1	0	0	0	0	0	0	0	0	0
AGRN	PTPRS	Other	Epithelial	0	1	0	0	0	0	0	0	0	0	0
AGRN	PTPRS	Other	Vascular	0	1	0	0	0	0	0	0	0	0	0
AGRN	PTPRS	Other	Perivascular	0	1	0	0	0	0	0	0	0	0	0
AGRN	PTPRS	Other	Other	0	1	0	0	0	0	0	0	0	0	0
AGRN	PTPRS	Other	Trophoblastic	0	1	0	0	0	0	0	0	0	0	0
AGRN	PTPRS	Other	Stromal	0	1	0	0	0	0	0	0	0	0	0
AGRN	PTPRS	Other	Fetal Mesenchymal	0	1	0	0	0	0	0	0	0	0	0
AGRN	PTPRS	Other	Fetal Vascular	0	1	0	0	0	0	0	0	0	0	0
AGRN	PTPRS	Other	Mesothelial	0	1	0	0	0	0	0	0	0	0	0
AGRN	PTPRS	Trophoblastic	Myeloid	0	0	0	0	0	1	0	0	0	0	0
AGRN	PTPRS	Trophoblastic	Epithelial	0	0	0	1	0	0	0	0	0	0	0
AGRN	PTPRS	Trophoblastic	Vascular	1	0	1	1	0	0	1	1	1	1	1
AGRN	PTPRS	Trophoblastic	Perivascular	0	0	1	0	0	1	0	1	1	1	0
AGRN	PTPRS	Trophoblastic	Trophoblastic	0	0	0	1	0	0	0	0	0	0	0
AGRN	PTPRS	Trophoblastic	Stromal	1	0	1	1	0	1	1	1	1	1	1
AGRN	PTPRS	Trophoblastic	Fetal Mesenchymal	1	0	0	0	0	1	1	1	0	0	0
AGRN	PTPRS	Trophoblastic	Fetal Vascular	0	0	0	0	0	1	0	0	0	0	0
AGRN	PTPRS	Trophoblastic	Mesothelial	0	0	0	0	0	1	0	0	0	0	0
AGRN	PTPRS	Stromal	Fetal Myeloid	0	1	0	0	0	0	0	0	0	0	0
AGRN	PTPRS	Stromal	Myeloid	0	1	0	0	0	1	0	0	0	0	0
AGRN	PTPRS	Stromal	Epithelial	0	1	0	1	0	0	0	0	0	0	0
AGRN	PTPRS	Stromal	Vascular	0	1	1	1	0	0	0	1	1	1	1
AGRN	PTPRS	Stromal	Perivascular	0	1	1	0	0	1	0	1	1	1	0
AGRN	PTPRS	Stromal	Other	0	1	0	0	0	0	0	0	0	0	0
AGRN	PTPRS	Stromal	Trophoblastic	0	1	0	1	0	0	0	0	0	0	0
AGRN	PTPRS	Stromal	Stromal	0	1	1	1	0	1	0	1	1	1	1
AGRN	PTPRS	Stromal	Fetal Mesenchymal	0	1	0	0	0	1	0	1	0	0	0
AGRN	PTPRS	Stromal	Fetal Vascular	0	1	0	0	0	1	0	0	0	0	0
AGRN	PTPRS	Stromal	Mesothelial	0	1	0	0	0	1	0	0	0	0	0
AGRN	PTPRS	Fetal Mesenchymal	Myeloid	0	0	0	0	0	1	0	0	0	0	0
AGRN	PTPRS	Fetal Mesenchymal	Vascular	1	0	0	0	0	0	1	1	0	0	0
AGRN	PTPRS	Fetal Mesenchymal	Perivascular	0	0	0	0	0	1	0	1	0	0	0
AGRN	PTPRS	Fetal Mesenchymal	Stromal	1	0	0	0	0	1	1	1	0	0	0
AGRN	PTPRS	Fetal Mesenchymal	Fetal Mesenchymal	1	0	0	0	0	1	1	1	0	0	0
AGRN	PTPRS	Fetal Mesenchymal	Fetal Vascular	0	0	0	0	0	1	0	0	0	0	0
AGRN	PTPRS	Fetal Mesenchymal	Mesothelial	0	0	0	0	0	1	0	0	0	0	0
AGRN	PTPRS	Fetal Vascular	Fetal Myeloid	0	1	0	0	0	0	0	0	0	0	0
AGRN	PTPRS	Fetal Vascular	Myeloid	0	1	0	0	0	1	0	0	0	0	0
AGRN	PTPRS	Fetal Vascular	Epithelial	0	1	0	0	0	0	0	0	0	0	0
AGRN	PTPRS	Fetal Vascular	Vascular	1	1	0	0	0	0	1	1	0	0	0
AGRN	PTPRS	Fetal Vascular	Perivascular	0	1	0	0	0	1	0	1	0	0	0
AGRN	PTPRS	Fetal Vascular	Other	0	1	0	0	0	0	0	0	0	0	0
AGRN	PTPRS	Fetal Vascular	Trophoblastic	0	1	0	0	0	0	0	0	0	0	0
AGRN	PTPRS	Fetal Vascular	Stromal	1	1	0	0	0	1	1	1	0	0	0
AGRN	PTPRS	Fetal Vascular	Fetal Mesenchymal	1	1	0	0	0	1	1	1	0	0	0
AGRN	PTPRS	Fetal Vascular	Fetal Vascular	0	1	0	0	0	1	0	0	0	0	0
AGRN	PTPRS	Fetal Vascular	Mesothelial	0	1	0	0	0	1	0	0	0	0	0
AGRN	PTPRS	Mesothelial	Fetal Myeloid	0	1	0	0	0	0	0	0	0	0	0
AGRN	PTPRS	Mesothelial	Myeloid	0	1	0	0	0	1	0	0	0	0	0
AGRN	PTPRS	Mesothelial	Epithelial	0	1	0	0	0	0	0	0	0	0	0
AGRN	PTPRS	Mesothelial	Vascular	0	1	0	0	0	0	0	0	0	0	0
AGRN	PTPRS	Mesothelial	Perivascular	0	1	0	0	0	1	0	0	0	0	0
AGRN	PTPRS	Mesothelial	Other	0	1	0	0	0	0	0	0	0	0	0
AGRN	PTPRS	Mesothelial	Trophoblastic	0	1	0	0	0	0	0	0	0	0	0
AGRN	PTPRS	Mesothelial	Stromal	0	1	0	0	0	1	0	0	0	0	0
AGRN	PTPRS	Mesothelial	Fetal Mesenchymal	0	1	0	0	0	1	0	0	0	0	0
AGRN	PTPRS	Mesothelial	Fetal Vascular	0	1	0	0	0	1	0	0	0	0	0
AGRN	PTPRS	Mesothelial	Mesothelial	0	1	0	0	0	1	0	0	0	0	0
AGRN	PTPRS	Neural	Myeloid	0	0	0	0	0	1	0	0	0	0	0
AGRN	PTPRS	Neural	Perivascular	0	0	0	0	0	1	0	0	0	0	0
AGRN	PTPRS	Neural	Stromal	0	0	0	0	0	1	0	0	0	0	0
AGRN	PTPRS	Neural	Fetal Mesenchymal	0	0	0	0	0	1	0	0	0	0	0
AGRN	PTPRS	Neural	Fetal Vascular	0	0	0	0	0	1	0	0	0	0	0
AGRN	PTPRS	Neural	Mesothelial	0	0	0	0	0	1	0	0	0	0	0
AGT	AGTR1	Yolk Sac	Stromal	0	1	0	0	0	0	0	0	0	0	0
AGT	AGTR1	Yolk Sac	Fetal Mesenchymal	0	1	0	0	0	0	0	0	0	0	0
AGT	AGTR1	Perivascular	Perivascular	0	0	0	0	0	1	0	0	0	0	0
AGT	AGTR1	Perivascular	Fetal Mesenchymal	0	0	0	0	1	0	0	0	0	0	0
AGT	AGTR1	Perivascular	Mesothelial	0	0	0	0	0	1	0	0	0	0	0
AGT	AGTR1	Stromal	Perivascular	0	0	0	0	0	1	0	0	0	0	0
AGT	AGTR1	Stromal	Mesothelial	0	0	0	0	0	1	0	0	0	0	0
AGT	AGTR1	Fetal Mesenchymal	Perivascular	0	0	0	0	0	1	0	0	0	0	0
AGT	AGTR1	Fetal Mesenchymal	Mesothelial	0	0	0	0	0	1	0	0	0	0	0
AGT	AGTR1	Fetal Vascular	Perivascular	0	0	0	0	0	1	0	0	0	0	0
AGT	AGTR1	Fetal Vascular	Mesothelial	0	0	0	0	0	1	0	0	0	0	0
AGT	AGTR1	Mesothelial	Perivascular	0	0	0	0	0	1	0	0	0	0	0
AGT	AGTR1	Mesothelial	Mesothelial	0	0	0	0	0	1	0	0	0	0	0
AGT	AGTR2	Yolk Sac	Stromal	0	1	0	0	0	0	0	0	0	0	0
AKR1B1	PTGFR	Fetal Myeloid	Yolk Sac	0	1	0	0	0	0	0	0	0	0	0
AKR1B1	PTGFR	Myeloid	Yolk Sac	0	1	0	0	0	0	0	0	0	0	0
AKR1B1	PTGFR	Myeloid	Trophoblastic	0	0	1	0	0	0	0	0	0	0	0
AKR1B1	PTGFR	Myeloid	Stromal	0	0	1	0	0	0	0	0	0	0	0
AKR1B1	PTGFR	Epithelial	Yolk Sac	0	1	0	0	0	0	0	0	0	0	0
AKR1B1	PTGFR	Vascular	Yolk Sac	0	1	0	0	0	0	0	0	0	0	0
AKR1B1	PTGFR	Vascular	Trophoblastic	0	0	1	0	0	0	0	0	0	0	0
AKR1B1	PTGFR	Vascular	Stromal	0	0	1	0	0	0	0	0	0	0	0
AKR1B1	PTGFR	Yolk Sac	Yolk Sac	0	1	0	0	0	0	0	0	0	0	0
AKR1B1	PTGFR	Yolk Sac	Trophoblastic	0	0	1	0	0	0	0	0	0	0	0
AKR1B1	PTGFR	Yolk Sac	Stromal	0	0	1	0	0	0	0	0	0	0	0
AKR1B1	PTGFR	Lymphoid	Yolk Sac	0	1	0	0	0	0	0	0	0	0	0
AKR1B1	PTGFR	Lymphoid	Trophoblastic	0	0	1	0	0	0	0	0	0	0	0
AKR1B1	PTGFR	Lymphoid	Stromal	0	0	1	0	0	0	0	0	0	0	0
AKR1B1	PTGFR	Perivascular	Yolk Sac	0	1	0	0	0	0	0	0	0	0	0
AKR1B1	PTGFR	Perivascular	Trophoblastic	0	0	1	0	0	0	0	0	0	0	0
AKR1B1	PTGFR	Perivascular	Stromal	0	0	1	0	0	0	0	0	0	0	0
AKR1B1	PTGFR	Other	Yolk Sac	0	1	0	0	0	0	0	0	0	0	0
AKR1B1	PTGFR	Trophoblastic	Yolk Sac	0	1	0	0	0	0	0	0	0	0	0
AKR1B1	PTGFR	Trophoblastic	Trophoblastic	0	0	1	0	0	0	0	0	0	0	0
AKR1B1	PTGFR	Trophoblastic	Stromal	0	0	1	0	0	0	0	0	0	0	0
AKR1B1	PTGFR	Stromal	Yolk Sac	0	1	0	0	0	0	0	0	0	0	0
AKR1B1	PTGFR	Stromal	Trophoblastic	0	0	1	0	0	0	0	0	0	0	0
AKR1B1	PTGFR	Stromal	Stromal	0	0	1	0	0	0	0	0	0	0	0
AKR1B1	PTGFR	Fetal Mesenchymal	Yolk Sac	0	1	0	0	0	0	0	0	0	0	0
AKR1B1	PTGFR	Fetal Vascular	Yolk Sac	0	1	0	0	0	0	0	0	0	0	0
AKR1B1	PTGFR	Mesothelial	Yolk Sac	0	1	0	0	0	0	0	0	0	0	0
AKR1C3	PTGDR	Epithelial	Lymphoid	0	0	0	1	0	0	0	0	0	0	0
AKR1C3	PTGDR	Trophoblastic	Myeloid	0	0	0	0	0	1	0	0	0	0	0
AKR1D1	AR	Perivascular	Lymphoid	0	0	0	0	0	1	0	0	0	0	0
AKR1D1	AR	Perivascular	Perivascular	0	0	0	0	0	1	0	0	0	0	0
AKR1D1	AR	Perivascular	Stromal	0	0	0	0	0	1	0	0	0	0	0
AKR1D1	AR	Perivascular	Fetal Mesenchymal	0	0	0	0	0	1	0	0	0	0	0
AKR1D1	AR	Perivascular	Mesothelial	0	0	0	0	0	1	0	0	0	0	0
AKR1D1	AR	Trophoblastic	Lymphoid	0	0	0	0	0	1	0	0	0	0	0
AKR1D1	AR	Trophoblastic	Perivascular	0	0	0	0	0	1	0	0	0	0	0
AKR1D1	AR	Trophoblastic	Stromal	0	0	0	0	0	1	0	0	0	0	0
AKR1D1	AR	Trophoblastic	Fetal Mesenchymal	0	0	0	0	0	1	0	0	0	0	0
AKR1D1	AR	Trophoblastic	Mesothelial	0	0	0	0	0	1	0	0	0	0	0
ALB	B2M_FCGRT	Epithelial	Fetal Myeloid	0	1	0	0	0	0	0	0	0	0	0
ALB	B2M_FCGRT	Epithelial	Myeloid	0	1	0	0	0	0	0	0	0	0	0
ALB	B2M_FCGRT	Epithelial	Vascular	0	1	0	0	0	0	0	0	0	0	0
ALB	B2M_FCGRT	Epithelial	Yolk Sac	0	1	0	0	0	0	0	0	0	0	0
ALB	B2M_FCGRT	Epithelial	Perivascular	0	1	0	0	0	0	0	0	0	0	0
ALB	B2M_FCGRT	Epithelial	Stromal	0	1	0	0	0	0	0	0	0	0	0
ALB	B2M_FCGRT	Epithelial	Fetal Mesenchymal	0	1	0	0	0	0	0	0	0	0	0
ALB	B2M_FCGRT	Epithelial	Fetal Vascular	0	1	0	0	0	0	0	0	0	0	0
ALB	B2M_FCGRT	Yolk Sac	Fetal Myeloid	0	1	0	0	0	0	0	0	0	0	0
ALB	B2M_FCGRT	Yolk Sac	Myeloid	0	1	0	0	0	0	0	0	0	0	0
ALB	B2M_FCGRT	Yolk Sac	Vascular	0	1	0	0	0	0	0	0	0	0	0
ALB	B2M_FCGRT	Yolk Sac	Yolk Sac	0	1	0	0	0	0	0	0	0	0	0
ALB	B2M_FCGRT	Yolk Sac	Perivascular	0	1	0	0	0	0	0	0	0	0	0
ALB	B2M_FCGRT	Yolk Sac	Stromal	0	1	0	0	0	0	0	0	0	0	0
ALB	B2M_FCGRT	Yolk Sac	Fetal Mesenchymal	0	1	0	0	0	0	0	0	0	0	0
ALB	B2M_FCGRT	Yolk Sac	Fetal Vascular	0	1	0	0	0	0	0	0	0	0	0
ALB	B2M_FCGRT	Other	Fetal Myeloid	0	1	0	0	0	0	0	0	0	0	0
ALB	B2M_FCGRT	Other	Myeloid	0	1	0	0	0	0	0	0	0	0	0
ALB	B2M_FCGRT	Other	Vascular	0	1	0	0	0	0	0	0	0	0	0
ALB	B2M_FCGRT	Other	Yolk Sac	0	1	0	0	0	0	0	0	0	0	0
ALB	B2M_FCGRT	Other	Perivascular	0	1	0	0	0	0	0	0	0	0	0
ALB	B2M_FCGRT	Other	Stromal	0	1	0	0	0	0	0	0	0	0	0
ALB	B2M_FCGRT	Other	Fetal Mesenchymal	0	1	0	0	0	0	0	0	0	0	0
ALB	B2M_FCGRT	Other	Fetal Vascular	0	1	0	0	0	0	0	0	0	0	0
ALB	B2M_FCGRT	Fetal Mesenchymal	Fetal Myeloid	0	1	0	0	0	0	0	0	0	0	0
ALB	B2M_FCGRT	Fetal Mesenchymal	Myeloid	0	1	0	0	0	0	0	0	0	0	0
ALB	B2M_FCGRT	Fetal Mesenchymal	Vascular	0	1	0	0	0	0	0	0	0	0	0
ALB	B2M_FCGRT	Fetal Mesenchymal	Yolk Sac	0	1	0	0	0	0	0	0	0	0	0
ALB	B2M_FCGRT	Fetal Mesenchymal	Perivascular	0	1	0	0	0	0	0	0	0	0	0
ALB	B2M_FCGRT	Fetal Mesenchymal	Stromal	0	1	0	0	0	0	0	0	0	0	0
ALB	B2M_FCGRT	Fetal Mesenchymal	Fetal Mesenchymal	0	1	0	0	0	0	0	0	0	0	0
ALB	B2M_FCGRT	Fetal Mesenchymal	Fetal Vascular	0	1	0	0	0	0	0	0	0	0	0
ALCAM	CD6	Fetal Myeloid	Lymphoid	0	1	0	0	0	0	0	0	0	0	0
ALCAM	CD6	Myeloid	Lymphoid	0	1	0	1	1	0	0	1	1	1	1
ALCAM	CD6	Epithelial	Lymphoid	1	1	0	1	1	0	1	1	1	1	1
ALCAM	CD6	Vascular	Lymphoid	0	0	0	1	0	0	0	1	1	1	1
ALCAM	CD6	Yolk Sac	Lymphoid	1	0	0	0	0	0	1	1	0	0	0
ALCAM	CD6	Lymphoid	Lymphoid	0	1	0	0	1	0	0	1	1	1	1
ALCAM	CD6	Perivascular	Lymphoid	0	1	0	0	0	0	0	0	0	0	0
ALCAM	CD6	Other	Lymphoid	0	1	0	0	0	0	0	0	0	0	0
ALCAM	CD6	Stromal	Lymphoid	1	1	0	0	1	0	1	1	1	1	1
ALCAM	CD6	Fetal Mesenchymal	Lymphoid	1	1	0	1	0	0	1	1	1	1	1
ALCAM	CD6	Mesothelial	Lymphoid	0	1	0	0	0	0	0	0	0	0	0
ALDH1A1	CRABP2_RARB	Myeloid	Stromal	1	0	0	0	0	0	0	0	0	0	0
ALDH1A1	CRABP2_RARB	Myeloid	Fetal Mesenchymal	0	0	0	1	0	0	0	0	0	0	0
ALDH1A1	CRABP2_RARB	Epithelial	Stromal	1	0	0	0	0	0	0	0	0	0	0
ALDH1A1	CRABP2_RARB	Vascular	Stromal	1	0	0	0	0	0	0	0	0	0	0
ALDH1A1	CRABP2_RARB	Vascular	Fetal Mesenchymal	0	0	0	1	0	0	0	0	0	0	0
ALDH1A1	CRABP2_RARB	Yolk Sac	Stromal	1	0	0	0	0	0	0	0	0	0	0
ALDH1A1	CRABP2_RARB	Perivascular	Stromal	1	0	0	0	0	0	0	0	0	0	0
ALDH1A1	CRABP2_RARB	Stromal	Stromal	1	0	0	0	0	0	0	0	0	0	0
ALDH1A1	CRABP2_RARB	Stromal	Fetal Mesenchymal	0	0	0	1	0	0	0	0	0	0	0
ALDH1A1	CRABP2_RARB	Fetal Mesenchymal	Stromal	1	0	0	0	0	0	0	0	0	0	0
ALDH1A1	CRABP2_RARB	Mesothelial	Stromal	1	0	0	0	0	0	0	0	0	0	0
ALDH1A1	CRABP2_RXRA	Myeloid	Stromal	1	0	0	0	0	0	0	0	0	0	0
ALDH1A1	CRABP2_RXRA	Epithelial	Stromal	1	0	0	0	0	0	0	0	0	0	0
ALDH1A1	CRABP2_RXRA	Vascular	Stromal	1	0	0	0	0	0	0	0	0	0	0
ALDH1A1	CRABP2_RXRA	Yolk Sac	Stromal	1	0	0	0	0	0	0	0	0	0	0
ALDH1A1	CRABP2_RXRA	Perivascular	Stromal	1	0	0	0	0	0	0	0	0	0	0
ALDH1A1	CRABP2_RXRA	Stromal	Stromal	1	0	0	0	0	0	0	0	0	0	0
ALDH1A1	CRABP2_RXRA	Fetal Mesenchymal	Stromal	1	0	0	0	0	0	0	0	0	0	0
ALDH1A1	CRABP2_RXRA	Mesothelial	Stromal	1	0	0	0	0	0	0	0	0	0	0
ALDH1A1	RORB	Myeloid	Vascular	0	0	0	1	0	0	0	0	0	0	0
ALDH1A1	RORB	Myeloid	Perivascular	0	0	0	1	1	0	0	0	0	0	1
ALDH1A1	RORB	Myeloid	Stromal	1	0	0	1	1	0	0	0	0	0	1
ALDH1A1	RORB	Myeloid	Fetal Vascular	1	0	0	0	0	0	0	0	0	0	0
ALDH1A1	RORB	Epithelial	Stromal	1	0	0	0	0	0	0	0	0	0	0
ALDH1A1	RORB	Epithelial	Fetal Vascular	1	0	0	0	0	0	0	0	0	0	0
ALDH1A1	RORB	Vascular	Vascular	0	0	0	1	0	0	0	0	0	0	0
ALDH1A1	RORB	Vascular	Perivascular	0	0	0	1	1	0	0	0	0	0	1
ALDH1A1	RORB	Vascular	Stromal	1	0	0	1	1	0	1	1	1	1	1
ALDH1A1	RORB	Vascular	Fetal Vascular	1	0	0	0	0	0	0	0	0	0	0
ALDH1A1	RORB	Yolk Sac	Stromal	1	0	0	0	0	0	0	0	0	0	0
ALDH1A1	RORB	Yolk Sac	Fetal Vascular	1	0	0	0	0	0	0	0	0	0	0
ALDH1A1	RORB	Perivascular	Stromal	1	0	0	0	0	0	0	0	0	0	0
ALDH1A1	RORB	Perivascular	Fetal Vascular	1	0	0	0	0	0	0	0	0	0	0
ALDH1A1	RORB	Stromal	Vascular	0	0	0	1	0	0	0	0	0	0	0
ALDH1A1	RORB	Stromal	Perivascular	0	0	0	1	1	0	0	0	0	0	1
ALDH1A1	RORB	Stromal	Stromal	1	0	0	1	1	0	1	1	1	1	1
ALDH1A1	RORB	Stromal	Fetal Vascular	1	0	0	0	0	0	0	0	0	0	0
ALDH1A1	RORB	Fetal Mesenchymal	Stromal	1	0	0	0	0	0	0	0	0	0	0
ALDH1A1	RORB	Fetal Mesenchymal	Fetal Vascular	1	0	0	0	0	0	0	0	0	0	0
ALDH1A1	RORB	Mesothelial	Stromal	1	0	0	0	0	0	0	0	0	0	0
ALDH1A1	RORB	Mesothelial	Fetal Vascular	1	0	0	0	0	0	0	0	0	0	0
ALDH1A2	CRABP2_RARA	Myeloid	Other	0	1	0	0	0	0	0	0	0	0	0
ALDH1A2	CRABP2_RARA	Myeloid	Stromal	0	1	0	0	0	0	0	0	0	0	0
ALDH1A2	CRABP2_RARB	Myeloid	Other	0	1	0	0	0	0	0	0	0	0	0
ALDH1A2	CRABP2_RARB	Myeloid	Stromal	0	1	0	0	0	0	0	0	0	0	0
ALDH1A2	CRABP2_RARB	Epithelial	Fetal Mesenchymal	0	0	0	1	0	0	0	0	0	0	0
ALDH1A2	CRABP2_RARB	Vascular	Fetal Mesenchymal	0	0	0	1	0	0	0	0	0	0	0
ALDH1A2	CRABP2_RARB	Perivascular	Fetal Mesenchymal	0	0	0	1	0	0	0	0	0	0	0
ALDH1A2	CRABP2_RARB	Trophoblastic	Fetal Mesenchymal	0	0	0	1	0	0	0	0	0	0	0
ALDH1A2	CRABP2_RARB	Stromal	Stromal	1	0	0	0	0	0	0	0	0	0	0
ALDH1A2	CRABP2_RARB	Stromal	Fetal Mesenchymal	0	0	0	1	0	0	0	0	0	0	0
ALDH1A2	CRABP2_RARB	Mesothelial	Stromal	1	0	0	0	0	0	0	0	0	0	0
ALDH1A2	CRABP2_RARG	Myeloid	Other	0	1	0	0	0	0	0	0	0	0	0
ALDH1A2	CRABP2_RARG	Myeloid	Stromal	0	1	0	0	0	0	0	0	0	0	0
ALDH1A2	CRABP2_RARG_RXRG	Myeloid	Other	0	1	0	0	0	0	0	0	0	0	0
ALDH1A2	CRABP2_RXRA	Stromal	Stromal	1	0	0	0	0	0	0	0	0	0	0
ALDH1A2	CRABP2_RXRA	Mesothelial	Stromal	1	0	0	0	0	0	0	0	0	0	0
ALDH1A2	CRABP2_RXRG	Myeloid	Other	0	1	0	0	0	0	0	0	0	0	0
ALDH1A2	RORB	Myeloid	Stromal	0	1	0	0	0	0	0	0	0	0	0
ALDH1A2	RORB	Epithelial	Vascular	0	0	0	1	0	0	0	0	0	0	0
ALDH1A2	RORB	Epithelial	Perivascular	0	0	0	1	0	0	0	0	0	0	0
ALDH1A2	RORB	Epithelial	Stromal	0	0	0	1	0	0	0	0	0	0	0
ALDH1A2	RORB	Vascular	Vascular	0	0	0	1	0	0	0	0	0	0	0
ALDH1A2	RORB	Vascular	Perivascular	0	0	0	1	0	0	0	0	0	0	0
ALDH1A2	RORB	Vascular	Stromal	0	0	0	1	0	0	0	0	0	0	0
ALDH1A2	RORB	Perivascular	Vascular	0	0	0	1	0	0	0	0	0	0	0
ALDH1A2	RORB	Perivascular	Perivascular	0	0	0	1	0	0	0	0	0	0	0
ALDH1A2	RORB	Perivascular	Stromal	0	0	0	1	0	0	0	0	0	0	0
ALDH1A2	RORB	Trophoblastic	Vascular	0	0	0	1	0	0	0	0	0	0	0
ALDH1A2	RORB	Trophoblastic	Perivascular	0	0	0	1	0	0	0	0	0	0	1
ALDH1A2	RORB	Trophoblastic	Stromal	0	0	0	1	0	0	0	1	1	1	1
ALDH1A2	RORB	Stromal	Vascular	0	0	0	1	0	0	0	0	0	0	0
ALDH1A2	RORB	Stromal	Perivascular	0	0	0	1	1	0	0	0	0	0	1
ALDH1A2	RORB	Stromal	Stromal	1	0	0	1	1	0	1	1	1	0	1
ALDH1A2	RORB	Stromal	Fetal Vascular	1	0	0	0	0	0	0	0	0	0	0
ALDH1A2	RORB	Mesothelial	Stromal	1	0	0	0	0	0	1	1	0	0	0
ALDH1A2	RORB	Mesothelial	Fetal Vascular	1	0	0	0	0	0	0	0	0	0	0
ALDH1A3	CRABP2_RARA	Trophoblastic	Other	0	1	0	0	0	0	0	0	0	0	0
ALDH1A3	CRABP2_RARA	Trophoblastic	Stromal	0	1	0	0	0	0	0	0	0	0	0
ALDH1A3	CRABP2_RARB	Epithelial	Fetal Mesenchymal	0	0	0	1	0	0	0	0	0	0	0
ALDH1A3	CRABP2_RARB	Trophoblastic	Other	0	1	0	0	0	0	0	0	0	0	0
ALDH1A3	CRABP2_RARB	Trophoblastic	Stromal	0	1	0	0	0	0	0	0	0	0	0
ALDH1A3	CRABP2_RARB	Stromal	Stromal	1	0	0	0	0	0	0	0	0	0	0
ALDH1A3	CRABP2_RARB	Stromal	Fetal Mesenchymal	0	0	0	1	0	0	0	0	0	0	0
ALDH1A3	CRABP2_RARB	Mesothelial	Stromal	1	0	0	0	0	0	0	0	0	0	0
ALDH1A3	CRABP2_RARG	Trophoblastic	Other	0	1	0	0	0	0	0	0	0	0	0
ALDH1A3	CRABP2_RARG	Trophoblastic	Stromal	0	1	0	0	0	0	0	0	0	0	0
ALDH1A3	CRABP2_RARG_RXRG	Trophoblastic	Other	0	1	0	0	0	0	0	0	0	0	0
ALDH1A3	CRABP2_RXRA	Stromal	Stromal	1	0	0	0	0	0	0	0	0	0	0
ALDH1A3	CRABP2_RXRA	Mesothelial	Stromal	1	0	0	0	0	0	0	0	0	0	0
ALDH1A3	CRABP2_RXRG	Trophoblastic	Other	0	1	0	0	0	0	0	0	0	0	0
ALDH1A3	RORB	Epithelial	Vascular	0	0	0	1	0	0	0	0	0	0	0
ALDH1A3	RORB	Epithelial	Perivascular	0	0	0	1	1	0	0	0	0	0	1
ALDH1A3	RORB	Epithelial	Stromal	0	0	0	1	1	0	0	0	0	0	1
ALDH1A3	RORB	Perivascular	Perivascular	0	0	0	0	1	0	0	0	0	0	0
ALDH1A3	RORB	Perivascular	Stromal	0	0	0	0	1	0	0	0	0	0	0
ALDH1A3	RORB	Trophoblastic	Stromal	0	1	0	0	0	0	0	0	0	0	0
ALDH1A3	RORB	Stromal	Vascular	0	0	0	1	0	0	0	0	0	0	0
ALDH1A3	RORB	Stromal	Perivascular	0	0	0	1	1	0	0	0	0	0	1
ALDH1A3	RORB	Stromal	Stromal	1	0	0	1	1	0	0	0	0	0	1
ALDH1A3	RORB	Stromal	Fetal Vascular	1	0	0	0	0	0	0	0	0	0	0
ALDH1A3	RORB	Fetal Mesenchymal	Perivascular	0	0	0	0	1	0	0	0	0	0	0
ALDH1A3	RORB	Fetal Mesenchymal	Stromal	0	0	0	0	1	0	0	0	0	0	0
ALDH1A3	RORB	Fetal Vascular	Perivascular	0	0	0	0	1	0	0	0	0	0	0
ALDH1A3	RORB	Fetal Vascular	Stromal	0	0	0	0	1	0	0	0	0	0	0
ALDH1A3	RORB	Mesothelial	Stromal	1	0	0	0	0	0	0	0	0	0	0
ALDH1A3	RORB	Mesothelial	Fetal Vascular	1	0	0	0	0	0	0	0	0	0	0
ALOX12	CYSLTR1	Epithelial	Myeloid	0	1	0	0	0	0	0	0	0	0	0
ALOX12	CYSLTR1	Trophoblastic	Myeloid	0	0	1	0	0	0	0	0	0	0	0
ALOX12	CYSLTR1	Trophoblastic	Vascular	0	0	1	0	0	0	0	0	0	0	0
ALOX12	CYSLTR1	Trophoblastic	Stromal	0	0	1	0	0	0	0	0	0	0	0
ALOX12	CYSLTR1	Stromal	Myeloid	0	0	1	0	0	0	0	0	0	0	0
ALOX12	CYSLTR1	Stromal	Vascular	0	0	1	0	0	0	0	0	0	0	0
ALOX12	CYSLTR1	Stromal	Stromal	0	0	1	0	0	0	0	0	0	0	0
ALOX12	FPR2	Epithelial	Myeloid	0	1	0	0	0	0	0	0	0	0	0
ALOX12	FPR2	Epithelial	Lymphoid	0	1	0	0	0	0	0	0	0	0	0
ALOX5_ALOX5AP_LTC4S	CYSLTR1	Fetal Myeloid	Fetal Myeloid	0	0	0	1	1	0	0	0	0	0	1
ALOX5_ALOX5AP_LTC4S	CYSLTR1	Fetal Myeloid	Myeloid	0	0	0	0	1	0	0	0	0	0	0
ALOX5_ALOX5AP_LTC4S	CYSLTR1	Fetal Myeloid	Vascular	0	0	0	0	1	0	0	0	0	0	0
ALOX5_ALOX5AP_LTC4S	CYSLTR1	Fetal Myeloid	Lymphoid	0	0	0	1	0	0	0	0	0	0	0
ALOX5_ALOX5AP_LTC4S	CYSLTR1	Myeloid	Fetal Myeloid	0	0	0	1	1	0	0	0	0	0	1
ALOX5_ALOX5AP_LTC4S	CYSLTR1	Myeloid	Myeloid	0	0	0	0	1	0	0	0	0	0	0
ALOX5_ALOX5AP_LTC4S	CYSLTR1	Myeloid	Vascular	0	0	0	0	1	0	0	0	0	0	0
ALOX5_ALOX5AP_LTC4S	CYSLTR1	Myeloid	Lymphoid	0	0	0	1	0	0	0	0	0	0	0
ALOX5_ALOX5AP_LTC4S	CYSLTR2	Fetal Myeloid	Myeloid	0	0	0	0	1	0	0	0	0	0	0
ALOX5_ALOX5AP_LTC4S	CYSLTR2	Fetal Myeloid	Vascular	0	0	0	0	1	0	0	0	0	0	0
ALOX5_ALOX5AP_LTC4S	CYSLTR2	Fetal Myeloid	Perivascular	0	0	0	1	0	0	0	0	0	0	0
ALOX5_ALOX5AP_LTC4S	CYSLTR2	Fetal Myeloid	Trophoblastic	0	0	0	1	0	0	0	0	0	0	0
ALOX5_ALOX5AP_LTC4S	CYSLTR2	Fetal Myeloid	Fetal Mesenchymal	0	0	0	1	0	0	0	0	0	0	0
ALOX5_ALOX5AP_LTC4S	CYSLTR2	Fetal Myeloid	Fetal Vascular	0	0	0	0	1	0	0	0	0	0	0
ALOX5_ALOX5AP_LTC4S	CYSLTR2	Myeloid	Myeloid	0	0	0	0	1	0	0	0	0	0	0
ALOX5_ALOX5AP_LTC4S	CYSLTR2	Myeloid	Vascular	0	0	0	0	1	0	0	0	0	0	0
ALOX5_ALOX5AP_LTC4S	CYSLTR2	Myeloid	Perivascular	0	0	0	1	0	0	0	0	0	0	0
ALOX5_ALOX5AP_LTC4S	CYSLTR2	Myeloid	Trophoblastic	0	0	0	1	0	0	0	0	0	0	0
ALOX5_ALOX5AP_LTC4S	CYSLTR2	Myeloid	Fetal Mesenchymal	0	0	0	1	0	0	0	0	0	0	0
ALOX5_ALOX5AP_LTC4S	CYSLTR2	Myeloid	Fetal Vascular	0	0	0	0	1	0	0	0	0	0	0
ANGPT1	TEK	Fetal Myeloid	Vascular	0	1	0	0	0	0	0	0	0	0	0
ANGPT1	TEK	Fetal Myeloid	Yolk Sac	0	1	0	0	0	0	0	0	0	0	0
ANGPT1	TEK	Fetal Myeloid	Fetal Mesenchymal	0	1	0	0	0	0	0	0	0	0	0
ANGPT1	TEK	Fetal Myeloid	Fetal Vascular	0	1	0	0	0	0	0	0	0	0	0
ANGPT1	TEK	Myeloid	Vascular	1	1	1	0	0	0	0	0	0	1	0
ANGPT1	TEK	Myeloid	Yolk Sac	0	1	0	0	0	0	0	0	0	0	0
ANGPT1	TEK	Myeloid	Fetal Mesenchymal	0	1	0	0	0	0	0	0	0	1	0
ANGPT1	TEK	Myeloid	Fetal Vascular	1	1	0	0	0	0	0	0	0	1	0
ANGPT1	TEK	Vascular	Vascular	0	0	1	0	0	0	0	0	0	0	0
ANGPT1	TEK	Lymphoid	Vascular	0	0	1	0	0	0	0	0	0	0	0
ANGPT1	TEK	Perivascular	Fetal Myeloid	0	0	0	0	1	0	0	0	0	0	0
ANGPT1	TEK	Perivascular	Myeloid	0	0	0	0	0	1	0	0	0	0	0
ANGPT1	TEK	Perivascular	Vascular	1	0	0	0	1	1	1	1	0	0	0
ANGPT1	TEK	Perivascular	Perivascular	0	0	0	0	1	0	0	0	0	0	0
ANGPT1	TEK	Perivascular	Stromal	0	0	0	0	1	0	0	0	0	0	0
ANGPT1	TEK	Perivascular	Fetal Mesenchymal	0	0	0	0	1	1	0	1	0	0	0
ANGPT1	TEK	Perivascular	Fetal Vascular	1	0	0	0	1	1	1	1	0	0	0
ANGPT1	TEK	Trophoblastic	Vascular	0	0	1	1	0	0	0	0	0	0	0
ANGPT1	TEK	Trophoblastic	Fetal Vascular	0	0	0	1	0	0	0	0	0	0	0
ANGPT1	TEK	Stromal	Fetal Myeloid	0	0	0	0	1	0	0	0	0	0	0
ANGPT1	TEK	Stromal	Myeloid	0	0	0	0	0	1	0	0	0	0	0
ANGPT1	TEK	Stromal	Vascular	1	1	0	0	1	1	1	1	1	1	1
ANGPT1	TEK	Stromal	Yolk Sac	0	1	0	0	0	0	0	0	0	0	0
ANGPT1	TEK	Stromal	Perivascular	0	0	0	0	1	0	0	0	0	0	0
ANGPT1	TEK	Stromal	Stromal	0	0	0	0	1	0	0	0	0	0	0
ANGPT1	TEK	Stromal	Fetal Mesenchymal	0	1	0	0	1	1	0	1	1	1	1
ANGPT1	TEK	Stromal	Fetal Vascular	1	1	0	0	1	1	1	1	1	1	1
ANGPT1	TEK	Fetal Mesenchymal	Fetal Myeloid	0	0	0	0	1	0	0	0	0	0	0
ANGPT1	TEK	Fetal Mesenchymal	Vascular	1	1	0	1	1	0	1	1	1	1	1
ANGPT1	TEK	Fetal Mesenchymal	Yolk Sac	0	1	0	0	0	0	0	0	0	0	0
ANGPT1	TEK	Fetal Mesenchymal	Perivascular	0	0	0	0	1	0	0	0	0	0	0
ANGPT1	TEK	Fetal Mesenchymal	Stromal	0	0	0	0	1	0	0	0	0	0	0
ANGPT1	TEK	Fetal Mesenchymal	Fetal Mesenchymal	0	1	0	0	1	0	0	1	1	1	1
ANGPT1	TEK	Fetal Mesenchymal	Fetal Vascular	1	1	0	1	1	0	1	1	1	1	1
ANGPT1	TEK	Fetal Vascular	Fetal Myeloid	0	0	0	0	1	0	0	0	0	0	0
ANGPT1	TEK	Fetal Vascular	Myeloid	0	0	0	0	0	1	0	0	0	0	0
ANGPT1	TEK	Fetal Vascular	Vascular	0	0	0	0	1	1	0	0	0	0	0
ANGPT1	TEK	Fetal Vascular	Perivascular	0	0	0	0	1	0	0	0	0	0	0
ANGPT1	TEK	Fetal Vascular	Stromal	0	0	0	0	1	0	0	0	0	0	0
ANGPT1	TEK	Fetal Vascular	Fetal Mesenchymal	0	0	0	0	1	1	0	0	0	0	0
ANGPT1	TEK	Fetal Vascular	Fetal Vascular	0	0	0	0	1	1	0	0	0	0	0
ANGPT2	TEK	Epithelial	Vascular	1	0	0	1	0	0	0	0	0	0	0
ANGPT2	TEK	Epithelial	Fetal Vascular	1	0	0	1	0	0	0	0	0	0	0
ANGPT2	TEK	Vascular	Fetal Myeloid	0	0	0	0	1	0	0	0	0	0	0
ANGPT2	TEK	Vascular	Myeloid	0	0	0	0	0	1	0	0	0	0	0
ANGPT2	TEK	Vascular	Vascular	1	1	1	1	1	1	1	1	1	1	1
ANGPT2	TEK	Vascular	Yolk Sac	0	1	0	0	0	0	0	0	0	0	0
ANGPT2	TEK	Vascular	Perivascular	0	0	0	0	1	0	0	0	0	0	0
ANGPT2	TEK	Vascular	Stromal	0	0	0	0	1	0	0	0	0	0	0
ANGPT2	TEK	Vascular	Fetal Mesenchymal	0	1	0	0	1	1	0	1	1	1	1
ANGPT2	TEK	Vascular	Fetal Vascular	1	1	0	1	1	1	1	1	1	1	1
ANGPT2	TEK	Yolk Sac	Vascular	0	0	1	0	0	0	0	0	0	0	0
ANGPT2	TEK	Perivascular	Fetal Myeloid	0	0	0	0	1	0	0	0	0	0	0
ANGPT2	TEK	Perivascular	Vascular	1	1	1	1	1	0	1	1	1	1	1
ANGPT2	TEK	Perivascular	Yolk Sac	0	1	0	0	0	0	0	0	0	0	0
ANGPT2	TEK	Perivascular	Perivascular	0	0	0	0	1	0	0	0	0	0	0
ANGPT2	TEK	Perivascular	Stromal	0	0	0	0	1	0	0	0	0	0	0
ANGPT2	TEK	Perivascular	Fetal Mesenchymal	0	1	0	0	1	0	0	1	1	1	1
ANGPT2	TEK	Perivascular	Fetal Vascular	1	1	0	1	1	0	1	1	1	1	1
ANGPT2	TEK	Trophoblastic	Fetal Myeloid	0	0	0	0	1	0	0	0	0	0	0
ANGPT2	TEK	Trophoblastic	Vascular	0	0	0	1	1	0	0	0	0	0	1
ANGPT2	TEK	Trophoblastic	Perivascular	0	0	0	0	1	0	0	0	0	0	0
ANGPT2	TEK	Trophoblastic	Stromal	0	0	0	0	1	0	0	0	0	0	0
ANGPT2	TEK	Trophoblastic	Fetal Mesenchymal	0	0	0	0	1	0	0	0	0	0	1
ANGPT2	TEK	Trophoblastic	Fetal Vascular	0	0	0	1	1	0	0	0	0	0	1
ANGPT2	TEK	Stromal	Fetal Myeloid	0	0	0	0	1	0	0	0	0	0	0
ANGPT2	TEK	Stromal	Vascular	1	1	1	1	1	0	1	1	1	1	1
ANGPT2	TEK	Stromal	Yolk Sac	0	1	0	0	0	0	0	0	0	0	0
ANGPT2	TEK	Stromal	Perivascular	0	0	0	0	1	0	0	0	0	0	0
ANGPT2	TEK	Stromal	Stromal	0	0	0	0	1	0	0	0	0	0	0
ANGPT2	TEK	Stromal	Fetal Mesenchymal	0	1	0	0	1	0	0	1	1	1	1
ANGPT2	TEK	Stromal	Fetal Vascular	1	1	0	1	1	0	1	1	1	1	1
ANGPT2	TEK	Fetal Mesenchymal	Fetal Myeloid	0	0	0	0	1	0	0	0	0	0	0
ANGPT2	TEK	Fetal Mesenchymal	Vascular	1	0	0	0	1	0	0	0	0	0	0
ANGPT2	TEK	Fetal Mesenchymal	Perivascular	0	0	0	0	1	0	0	0	0	0	0
ANGPT2	TEK	Fetal Mesenchymal	Stromal	0	0	0	0	1	0	0	0	0	0	0
ANGPT2	TEK	Fetal Mesenchymal	Fetal Mesenchymal	0	0	0	0	1	0	0	0	0	0	0
ANGPT2	TEK	Fetal Mesenchymal	Fetal Vascular	1	0	0	0	1	0	0	0	0	0	0
ANGPT2	TEK	Fetal Vascular	Fetal Myeloid	0	0	0	0	1	0	0	0	0	0	0
ANGPT2	TEK	Fetal Vascular	Vascular	1	1	0	1	1	0	1	1	1	1	1
ANGPT2	TEK	Fetal Vascular	Yolk Sac	0	1	0	0	0	0	0	0	0	0	0
ANGPT2	TEK	Fetal Vascular	Perivascular	0	0	0	0	1	0	0	0	0	0	0
ANGPT2	TEK	Fetal Vascular	Stromal	0	0	0	0	1	0	0	0	0	0	0
ANGPT2	TEK	Fetal Vascular	Fetal Mesenchymal	0	1	0	0	1	0	0	1	1	1	1
ANGPT2	TEK	Fetal Vascular	Fetal Vascular	1	1	0	1	1	0	1	1	1	1	1
ANGPT4	TEK	Perivascular	Myeloid	0	0	0	0	0	1	0	0	0	0	0
ANGPT4	TEK	Perivascular	Vascular	0	0	0	0	0	1	0	0	0	0	0
ANGPT4	TEK	Perivascular	Fetal Mesenchymal	0	0	0	0	0	1	0	0	0	0	0
ANGPT4	TEK	Perivascular	Fetal Vascular	0	0	0	0	0	1	0	0	0	0	0
ANGPT4	TEK	Trophoblastic	Myeloid	0	0	0	0	0	1	0	0	0	0	0
ANGPT4	TEK	Trophoblastic	Vascular	0	0	1	1	0	1	0	1	1	1	1
ANGPT4	TEK	Trophoblastic	Fetal Mesenchymal	0	0	0	0	0	1	0	1	1	1	1
ANGPT4	TEK	Trophoblastic	Fetal Vascular	0	0	0	1	0	1	0	1	1	1	1
ANGPT4	TEK	Stromal	Vascular	0	1	1	0	0	0	0	0	0	1	0
ANGPT4	TEK	Stromal	Yolk Sac	0	1	0	0	0	0	0	0	0	0	0
ANGPT4	TEK	Stromal	Fetal Mesenchymal	0	1	0	0	0	0	0	0	0	1	0
ANGPT4	TEK	Stromal	Fetal Vascular	0	1	0	0	0	0	0	0	0	1	0
ANXA1	FPR1	Fetal Myeloid	Fetal Myeloid	0	0	0	1	0	0	0	0	0	0	0
ANXA1	FPR1	Fetal Myeloid	Myeloid	0	1	0	1	1	0	0	0	0	0	1
ANXA1	FPR1	Myeloid	Fetal Myeloid	0	0	0	1	0	0	0	0	0	0	0
ANXA1	FPR1	Myeloid	Myeloid	0	1	0	1	1	0	0	0	0	0	1
ANXA1	FPR1	Epithelial	Fetal Myeloid	0	0	0	1	0	0	0	0	0	0	0
ANXA1	FPR1	Epithelial	Myeloid	0	1	0	1	1	0	0	0	0	0	1
ANXA1	FPR1	Vascular	Fetal Myeloid	0	0	0	1	0	0	0	0	0	0	0
ANXA1	FPR1	Vascular	Myeloid	0	1	0	1	1	0	0	0	0	0	1
ANXA1	FPR1	Yolk Sac	Myeloid	0	1	0	0	0	0	0	0	0	0	0
ANXA1	FPR1	Lymphoid	Fetal Myeloid	0	0	0	1	0	0	0	0	0	0	0
ANXA1	FPR1	Lymphoid	Myeloid	0	1	0	1	1	0	0	0	0	0	1
ANXA1	FPR1	Perivascular	Fetal Myeloid	0	0	0	1	0	0	0	0	0	0	0
ANXA1	FPR1	Perivascular	Myeloid	0	1	0	1	1	0	0	0	0	0	1
ANXA1	FPR1	Trophoblastic	Fetal Myeloid	0	0	0	1	0	0	0	0	0	0	0
ANXA1	FPR1	Trophoblastic	Myeloid	0	1	0	1	1	0	0	0	0	0	1
ANXA1	FPR1	Stromal	Fetal Myeloid	0	0	0	1	0	0	0	0	0	0	0
ANXA1	FPR1	Stromal	Myeloid	0	1	0	1	1	0	0	0	0	0	1
ANXA1	FPR1	Fetal Mesenchymal	Fetal Myeloid	0	0	0	1	0	0	0	0	0	0	0
ANXA1	FPR1	Fetal Mesenchymal	Myeloid	0	1	0	1	1	0	0	0	0	0	1
ANXA1	FPR1	Fetal Vascular	Fetal Myeloid	0	0	0	1	0	0	0	0	0	0	0
ANXA1	FPR1	Fetal Vascular	Myeloid	0	1	0	1	1	0	0	0	0	0	1
ANXA1	FPR1	Mesothelial	Myeloid	0	1	0	0	0	0	0	0	0	0	0
ANXA1	FPR2	Fetal Myeloid	Myeloid	0	1	0	0	0	0	0	0	0	0	0
ANXA1	FPR2	Fetal Myeloid	Lymphoid	0	1	0	0	0	0	0	0	0	0	0
ANXA1	FPR2	Myeloid	Myeloid	0	1	0	0	0	0	0	0	0	0	0
ANXA1	FPR2	Myeloid	Lymphoid	0	1	0	0	0	0	0	0	0	0	0
ANXA1	FPR2	Epithelial	Myeloid	0	1	0	0	0	0	0	0	0	0	0
ANXA1	FPR2	Epithelial	Lymphoid	0	1	0	0	0	0	0	0	0	0	0
ANXA1	FPR2	Vascular	Myeloid	0	1	0	0	0	0	0	0	0	0	0
ANXA1	FPR2	Vascular	Lymphoid	0	1	0	0	0	0	0	0	0	0	0
ANXA1	FPR2	Yolk Sac	Myeloid	0	1	0	0	0	0	0	0	0	0	0
ANXA1	FPR2	Yolk Sac	Lymphoid	0	1	0	0	0	0	0	0	0	0	0
ANXA1	FPR2	Lymphoid	Myeloid	0	1	0	0	0	0	0	0	0	0	0
ANXA1	FPR2	Lymphoid	Lymphoid	0	1	0	0	0	0	0	0	0	0	0
ANXA1	FPR2	Perivascular	Myeloid	0	1	0	0	0	0	0	0	0	0	0
ANXA1	FPR2	Perivascular	Lymphoid	0	1	0	0	0	0	0	0	0	0	0
ANXA1	FPR2	Trophoblastic	Myeloid	0	1	0	0	0	0	0	0	0	0	0
ANXA1	FPR2	Trophoblastic	Lymphoid	0	1	0	0	0	0	0	0	0	0	0
ANXA1	FPR2	Stromal	Myeloid	0	1	0	0	0	0	0	0	0	0	0
ANXA1	FPR2	Stromal	Lymphoid	0	1	0	0	0	0	0	0	0	0	0
ANXA1	FPR2	Fetal Mesenchymal	Myeloid	0	1	0	0	0	0	0	0	0	0	0
ANXA1	FPR2	Fetal Mesenchymal	Lymphoid	0	1	0	0	0	0	0	0	0	0	0
ANXA1	FPR2	Fetal Vascular	Myeloid	0	1	0	0	0	0	0	0	0	0	0
ANXA1	FPR2	Fetal Vascular	Lymphoid	0	1	0	0	0	0	0	0	0	0	0
ANXA1	FPR2	Mesothelial	Myeloid	0	1	0	0	0	0	0	0	0	0	0
ANXA1	FPR2	Mesothelial	Lymphoid	0	1	0	0	0	0	0	0	0	0	0
ANXA1	FPR3	Fetal Myeloid	Myeloid	0	0	0	1	0	0	0	0	0	0	0
ANXA1	FPR3	Myeloid	Myeloid	0	0	0	1	0	0	0	0	0	0	0
ANXA1	FPR3	Epithelial	Myeloid	0	0	0	1	0	0	0	0	0	0	0
ANXA1	FPR3	Vascular	Myeloid	0	0	0	1	0	0	0	0	0	0	0
ANXA1	FPR3	Lymphoid	Myeloid	0	0	0	1	0	0	0	0	0	0	0
ANXA1	FPR3	Perivascular	Myeloid	0	0	0	1	0	0	0	0	0	0	0
ANXA1	FPR3	Trophoblastic	Myeloid	0	0	0	1	0	0	0	0	0	0	0
ANXA1	FPR3	Stromal	Myeloid	0	0	0	1	0	0	0	0	0	0	0
ANXA1	FPR3	Fetal Mesenchymal	Myeloid	0	0	0	1	0	0	0	0	0	0	0
ANXA1	FPR3	Fetal Vascular	Myeloid	0	0	0	1	0	0	0	0	0	0	0
APELA	APLNR	Yolk Sac	Vascular	0	1	0	0	0	0	0	0	0	0	0
APELA	APLNR	Yolk Sac	Fetal Vascular	0	1	0	0	0	0	0	0	0	0	0
APELA	APLNR	Trophoblastic	Vascular	0	1	0	1	0	0	0	0	0	0	1
APELA	APLNR	Trophoblastic	Fetal Vascular	0	1	0	1	0	0	0	0	0	0	1
APLN	APLNR	Vascular	Vascular	0	1	0	0	0	0	0	0	0	1	0
APLN	APLNR	Vascular	Fetal Vascular	0	1	0	0	0	0	0	0	0	1	0
APLN	APLNR	Fetal Vascular	Vascular	0	0	0	1	0	1	0	0	0	0	0
APLN	APLNR	Fetal Vascular	Perivascular	0	0	0	0	0	1	0	0	0	0	0
APLN	APLNR	Fetal Vascular	Stromal	0	0	0	0	0	1	0	0	0	0	0
APLN	APLNR	Fetal Vascular	Fetal Mesenchymal	0	0	0	0	0	1	0	0	0	0	0
APLN	APLNR	Fetal Vascular	Fetal Vascular	0	0	0	1	0	1	0	0	0	0	0
APLP2	PIGR	Fetal Myeloid	Myeloid	0	0	0	0	0	1	0	0	0	0	0
APLP2	PIGR	Fetal Myeloid	Epithelial	0	0	0	1	1	1	0	1	1	0	1
APLP2	PIGR	Fetal Myeloid	Fetal Vascular	0	0	0	0	0	1	0	0	0	0	0
APLP2	PIGR	Myeloid	Myeloid	0	0	0	0	0	1	0	0	0	0	0
APLP2	PIGR	Myeloid	Epithelial	1	0	0	1	1	1	1	1	1	0	1
APLP2	PIGR	Myeloid	Fetal Vascular	0	0	0	0	0	1	0	0	0	0	0
APLP2	PIGR	Epithelial	Myeloid	0	0	0	0	0	1	0	0	0	0	0
APLP2	PIGR	Epithelial	Epithelial	1	0	0	1	1	1	1	1	1	0	1
APLP2	PIGR	Epithelial	Fetal Vascular	0	0	0	0	0	1	0	0	0	0	0
APLP2	PIGR	Vascular	Myeloid	0	0	0	0	0	1	0	0	0	0	0
APLP2	PIGR	Vascular	Epithelial	1	0	0	1	1	1	1	1	1	0	1
APLP2	PIGR	Vascular	Fetal Vascular	0	0	0	0	0	1	0	0	0	0	0
APLP2	PIGR	Yolk Sac	Myeloid	0	0	0	0	0	1	0	0	0	0	0
APLP2	PIGR	Yolk Sac	Epithelial	1	0	0	0	0	1	1	1	1	0	0
APLP2	PIGR	Yolk Sac	Fetal Vascular	0	0	0	0	0	1	0	0	0	0	0
APLP2	PIGR	Lymphoid	Myeloid	0	0	0	0	0	1	0	0	0	0	0
APLP2	PIGR	Lymphoid	Epithelial	1	0	0	1	1	1	1	1	1	0	1
APLP2	PIGR	Lymphoid	Fetal Vascular	0	0	0	0	0	1	0	0	0	0	0
APLP2	PIGR	Perivascular	Myeloid	0	0	0	0	0	1	0	0	0	0	0
APLP2	PIGR	Perivascular	Epithelial	1	0	0	1	1	1	1	1	1	0	1
APLP2	PIGR	Perivascular	Fetal Vascular	0	0	0	0	0	1	0	0	0	0	0
APLP2	PIGR	Trophoblastic	Myeloid	0	0	0	0	0	1	0	0	0	0	0
APLP2	PIGR	Trophoblastic	Epithelial	1	0	0	1	1	1	1	1	1	0	1
APLP2	PIGR	Trophoblastic	Fetal Vascular	0	0	0	0	0	1	0	0	0	0	0
APLP2	PIGR	Stromal	Myeloid	0	0	0	0	0	1	0	0	0	0	0
APLP2	PIGR	Stromal	Epithelial	1	0	0	1	1	1	1	1	1	0	1
APLP2	PIGR	Stromal	Fetal Vascular	0	0	0	0	0	1	0	0	0	0	0
APLP2	PIGR	Fetal Mesenchymal	Myeloid	0	0	0	0	0	1	0	0	0	0	0
APLP2	PIGR	Fetal Mesenchymal	Epithelial	1	0	0	1	1	1	1	1	1	0	1
APLP2	PIGR	Fetal Mesenchymal	Fetal Vascular	0	0	0	0	0	1	0	0	0	0	0
APLP2	PIGR	Fetal Vascular	Myeloid	0	0	0	0	0	1	0	0	0	0	0
APLP2	PIGR	Fetal Vascular	Epithelial	1	0	0	1	1	1	1	1	1	0	1
APLP2	PIGR	Fetal Vascular	Fetal Vascular	0	0	0	0	0	1	0	0	0	0	0
APLP2	PIGR	Mesothelial	Myeloid	0	0	0	0	0	1	0	0	0	0	0
APLP2	PIGR	Mesothelial	Epithelial	1	0	0	0	0	1	1	1	0	0	0
APLP2	PIGR	Mesothelial	Fetal Vascular	0	0	0	0	0	1	0	0	0	0	0
APLP2	PIGR	Neural	Myeloid	0	0	0	0	0	1	0	0	0	0	0
APLP2	PIGR	Neural	Epithelial	0	0	0	0	0	1	0	0	0	0	0
APLP2	PIGR	Neural	Fetal Vascular	0	0	0	0	0	1	0	0	0	0	0
APLP2	PLXNA4	Fetal Myeloid	Vascular	0	1	0	0	0	1	0	0	0	0	0
APLP2	PLXNA4	Fetal Myeloid	Lymphoid	0	0	0	1	0	0	0	0	0	0	0
APLP2	PLXNA4	Fetal Myeloid	Other	0	1	0	0	0	0	0	0	0	0	0
APLP2	PLXNA4	Fetal Myeloid	Trophoblastic	0	1	0	0	0	0	0	0	0	0	0
APLP2	PLXNA4	Fetal Myeloid	Stromal	0	1	0	1	0	0	0	0	0	0	0
APLP2	PLXNA4	Fetal Myeloid	Fetal Mesenchymal	0	1	0	0	0	0	0	0	0	0	0
APLP2	PLXNA4	Fetal Myeloid	Fetal Vascular	0	1	0	0	0	1	0	0	0	0	0
APLP2	PLXNA4	Fetal Myeloid	Mesothelial	0	0	0	0	0	1	0	0	0	0	0
APLP2	PLXNA4	Myeloid	Vascular	0	1	0	0	0	1	0	0	0	0	0
APLP2	PLXNA4	Myeloid	Lymphoid	0	0	0	1	0	0	0	0	0	0	0
APLP2	PLXNA4	Myeloid	Other	0	1	0	0	0	0	0	0	0	0	0
APLP2	PLXNA4	Myeloid	Trophoblastic	0	1	0	0	0	0	0	0	0	0	0
APLP2	PLXNA4	Myeloid	Stromal	0	1	0	1	0	0	0	0	0	0	0
APLP2	PLXNA4	Myeloid	Fetal Mesenchymal	0	1	0	0	0	0	0	0	0	0	0
APLP2	PLXNA4	Myeloid	Fetal Vascular	0	1	0	0	0	1	0	0	0	0	0
APLP2	PLXNA4	Myeloid	Mesothelial	0	0	0	0	0	1	0	0	0	0	0
APLP2	PLXNA4	Epithelial	Vascular	0	1	0	0	0	1	0	0	0	0	0
APLP2	PLXNA4	Epithelial	Lymphoid	0	0	0	1	0	0	0	0	0	0	0
APLP2	PLXNA4	Epithelial	Other	0	1	0	0	0	0	0	0	0	0	0
APLP2	PLXNA4	Epithelial	Trophoblastic	0	1	0	0	0	0	0	0	0	0	0
APLP2	PLXNA4	Epithelial	Stromal	0	1	0	1	0	0	0	0	0	0	0
APLP2	PLXNA4	Epithelial	Fetal Mesenchymal	0	1	0	0	0	0	0	0	0	0	0
APLP2	PLXNA4	Epithelial	Fetal Vascular	0	1	0	0	0	1	0	0	0	0	0
APLP2	PLXNA4	Epithelial	Mesothelial	0	0	0	0	0	1	0	0	0	0	0
APLP2	PLXNA4	Vascular	Vascular	0	1	0	0	0	1	0	0	0	0	0
APLP2	PLXNA4	Vascular	Lymphoid	0	0	0	1	0	0	0	0	0	0	0
APLP2	PLXNA4	Vascular	Other	0	1	0	0	0	0	0	0	0	0	0
APLP2	PLXNA4	Vascular	Trophoblastic	0	1	0	0	0	0	0	0	0	0	0
APLP2	PLXNA4	Vascular	Stromal	0	1	0	1	0	0	0	0	0	0	0
APLP2	PLXNA4	Vascular	Fetal Mesenchymal	0	1	0	0	0	0	0	0	0	0	0
APLP2	PLXNA4	Vascular	Fetal Vascular	0	1	0	0	0	1	0	0	0	0	0
APLP2	PLXNA4	Vascular	Mesothelial	0	0	0	0	0	1	0	0	0	0	0
APLP2	PLXNA4	Yolk Sac	Vascular	0	1	0	0	0	1	0	0	0	0	0
APLP2	PLXNA4	Yolk Sac	Other	0	1	0	0	0	0	0	0	0	0	0
APLP2	PLXNA4	Yolk Sac	Trophoblastic	0	1	0	0	0	0	0	0	0	0	0
APLP2	PLXNA4	Yolk Sac	Stromal	0	1	0	0	0	0	0	0	0	0	0
APLP2	PLXNA4	Yolk Sac	Fetal Mesenchymal	0	1	0	0	0	0	0	0	0	0	0
APLP2	PLXNA4	Yolk Sac	Fetal Vascular	0	1	0	0	0	1	0	0	0	0	0
APLP2	PLXNA4	Yolk Sac	Mesothelial	0	0	0	0	0	1	0	0	0	0	0
APLP2	PLXNA4	Lymphoid	Vascular	0	1	0	0	0	1	0	0	0	0	0
APLP2	PLXNA4	Lymphoid	Lymphoid	0	0	0	1	0	0	0	0	0	0	0
APLP2	PLXNA4	Lymphoid	Other	0	1	0	0	0	0	0	0	0	0	0
APLP2	PLXNA4	Lymphoid	Trophoblastic	0	1	0	0	0	0	0	0	0	0	0
APLP2	PLXNA4	Lymphoid	Stromal	0	1	0	1	0	0	0	0	0	0	0
APLP2	PLXNA4	Lymphoid	Fetal Mesenchymal	0	1	0	0	0	0	0	0	0	0	0
APLP2	PLXNA4	Lymphoid	Fetal Vascular	0	1	0	0	0	1	0	0	0	0	0
APLP2	PLXNA4	Lymphoid	Mesothelial	0	0	0	0	0	1	0	0	0	0	0
APLP2	PLXNA4	Perivascular	Vascular	0	1	0	0	0	1	0	0	0	0	0
APLP2	PLXNA4	Perivascular	Lymphoid	0	0	0	1	0	0	0	0	0	0	0
APLP2	PLXNA4	Perivascular	Other	0	1	0	0	0	0	0	0	0	0	0
APLP2	PLXNA4	Perivascular	Trophoblastic	0	1	0	0	0	0	0	0	0	0	0
APLP2	PLXNA4	Perivascular	Stromal	0	1	0	1	0	0	0	0	0	0	0
APLP2	PLXNA4	Perivascular	Fetal Mesenchymal	0	1	0	0	0	0	0	0	0	0	0
APLP2	PLXNA4	Perivascular	Fetal Vascular	0	1	0	0	0	1	0	0	0	0	0
APLP2	PLXNA4	Perivascular	Mesothelial	0	0	0	0	0	1	0	0	0	0	0
APLP2	PLXNA4	Other	Vascular	0	1	0	0	0	0	0	0	0	0	0
APLP2	PLXNA4	Other	Other	0	1	0	0	0	0	0	0	0	0	0
APLP2	PLXNA4	Other	Trophoblastic	0	1	0	0	0	0	0	0	0	0	0
APLP2	PLXNA4	Other	Stromal	0	1	0	0	0	0	0	0	0	0	0
APLP2	PLXNA4	Other	Fetal Mesenchymal	0	1	0	0	0	0	0	0	0	0	0
APLP2	PLXNA4	Other	Fetal Vascular	0	1	0	0	0	0	0	0	0	0	0
APLP2	PLXNA4	Trophoblastic	Vascular	0	1	0	0	0	1	0	0	0	0	0
APLP2	PLXNA4	Trophoblastic	Lymphoid	0	0	0	1	0	0	0	0	0	0	0
APLP2	PLXNA4	Trophoblastic	Other	0	1	0	0	0	0	0	0	0	0	0
APLP2	PLXNA4	Trophoblastic	Trophoblastic	0	1	0	0	0	0	0	0	0	0	0
APLP2	PLXNA4	Trophoblastic	Stromal	0	1	0	1	0	0	0	0	0	0	0
APLP2	PLXNA4	Trophoblastic	Fetal Mesenchymal	0	1	0	0	0	0	0	0	0	0	0
APLP2	PLXNA4	Trophoblastic	Fetal Vascular	0	1	0	0	0	1	0	0	0	0	0
APLP2	PLXNA4	Trophoblastic	Mesothelial	0	0	0	0	0	1	0	0	0	0	0
APLP2	PLXNA4	Stromal	Vascular	0	1	0	0	0	1	0	0	0	0	0
APLP2	PLXNA4	Stromal	Lymphoid	0	0	0	1	0	0	0	0	0	0	0
APLP2	PLXNA4	Stromal	Other	0	1	0	0	0	0	0	0	0	0	0
APLP2	PLXNA4	Stromal	Trophoblastic	0	1	0	0	0	0	0	0	0	0	0
APLP2	PLXNA4	Stromal	Stromal	0	1	0	1	0	0	0	0	0	0	0
APLP2	PLXNA4	Stromal	Fetal Mesenchymal	0	1	0	0	0	0	0	0	0	0	0
APLP2	PLXNA4	Stromal	Fetal Vascular	0	1	0	0	0	1	0	0	0	0	0
APLP2	PLXNA4	Stromal	Mesothelial	0	0	0	0	0	1	0	0	0	0	0
APLP2	PLXNA4	Fetal Mesenchymal	Vascular	0	1	0	0	0	1	0	0	0	0	0
APLP2	PLXNA4	Fetal Mesenchymal	Lymphoid	0	0	0	1	0	0	0	0	0	0	0
APLP2	PLXNA4	Fetal Mesenchymal	Other	0	1	0	0	0	0	0	0	0	0	0
APLP2	PLXNA4	Fetal Mesenchymal	Trophoblastic	0	1	0	0	0	0	0	0	0	0	0
APLP2	PLXNA4	Fetal Mesenchymal	Stromal	0	1	0	1	0	0	0	0	0	0	0
APLP2	PLXNA4	Fetal Mesenchymal	Fetal Mesenchymal	0	1	0	0	0	0	0	0	0	0	0
APLP2	PLXNA4	Fetal Mesenchymal	Fetal Vascular	0	1	0	0	0	1	0	0	0	0	0
APLP2	PLXNA4	Fetal Mesenchymal	Mesothelial	0	0	0	0	0	1	0	0	0	0	0
APLP2	PLXNA4	Fetal Vascular	Vascular	0	1	0	0	0	1	0	0	0	0	0
APLP2	PLXNA4	Fetal Vascular	Lymphoid	0	0	0	1	0	0	0	0	0	0	0
APLP2	PLXNA4	Fetal Vascular	Other	0	1	0	0	0	0	0	0	0	0	0
APLP2	PLXNA4	Fetal Vascular	Trophoblastic	0	1	0	0	0	0	0	0	0	0	0
APLP2	PLXNA4	Fetal Vascular	Stromal	0	1	0	1	0	0	0	0	0	0	0
APLP2	PLXNA4	Fetal Vascular	Fetal Mesenchymal	0	1	0	0	0	0	0	0	0	0	0
APLP2	PLXNA4	Fetal Vascular	Fetal Vascular	0	1	0	0	0	1	0	0	0	0	0
APLP2	PLXNA4	Fetal Vascular	Mesothelial	0	0	0	0	0	1	0	0	0	0	0
APLP2	PLXNA4	Mesothelial	Vascular	0	1	0	0	0	1	0	0	0	0	0
APLP2	PLXNA4	Mesothelial	Other	0	1	0	0	0	0	0	0	0	0	0
APLP2	PLXNA4	Mesothelial	Trophoblastic	0	1	0	0	0	0	0	0	0	0	0
APLP2	PLXNA4	Mesothelial	Stromal	0	1	0	0	0	0	0	0	0	0	0
APLP2	PLXNA4	Mesothelial	Fetal Mesenchymal	0	1	0	0	0	0	0	0	0	0	0
APLP2	PLXNA4	Mesothelial	Fetal Vascular	0	1	0	0	0	1	0	0	0	0	0
APLP2	PLXNA4	Mesothelial	Mesothelial	0	0	0	0	0	1	0	0	0	0	0
APLP2	PLXNA4	Neural	Vascular	0	0	0	0	0	1	0	0	0	0	0
APLP2	PLXNA4	Neural	Fetal Vascular	0	0	0	0	0	1	0	0	0	0	0
APLP2	PLXNA4	Neural	Mesothelial	0	0	0	0	0	1	0	0	0	0	0
APOA1	ABCA1	Epithelial	Myeloid	0	1	0	0	0	0	0	0	0	0	0
APOA1	ABCA1	Epithelial	Vascular	0	1	0	0	0	0	0	0	0	0	0
APOA1	ABCA1	Epithelial	Yolk Sac	0	1	0	0	0	0	0	0	0	0	0
APOA1	ABCA1	Epithelial	Lymphoid	0	1	0	0	0	0	0	0	0	0	0
APOA1	ABCA1	Epithelial	Perivascular	0	1	0	0	0	0	0	0	0	0	0
APOA1	ABCA1	Epithelial	Other	0	1	0	0	0	0	0	0	0	0	0
APOA1	ABCA1	Epithelial	Trophoblastic	0	1	0	0	0	0	0	0	0	0	0
APOA1	ABCA1	Epithelial	Stromal	0	1	0	0	0	0	0	0	0	0	0
APOA1	ABCA1	Epithelial	Fetal Vascular	0	1	0	0	0	0	0	0	0	0	0
APOA1	ABCA1	Epithelial	Mesothelial	0	1	0	0	0	0	0	0	0	0	0
APOA1	ABCA1	Yolk Sac	Fetal Myeloid	0	0	0	0	0	1	0	1	1	0	0
APOA1	ABCA1	Yolk Sac	Myeloid	1	1	1	0	0	1	1	1	1	1	0
APOA1	ABCA1	Yolk Sac	Epithelial	1	0	0	0	0	0	0	0	0	0	0
APOA1	ABCA1	Yolk Sac	Vascular	1	1	1	0	0	1	1	1	1	1	0
APOA1	ABCA1	Yolk Sac	Yolk Sac	1	1	1	0	0	1	1	1	1	1	0
APOA1	ABCA1	Yolk Sac	Lymphoid	1	1	0	0	0	1	1	1	1	1	0
APOA1	ABCA1	Yolk Sac	Perivascular	1	1	0	0	0	1	1	1	1	1	0
APOA1	ABCA1	Yolk Sac	Other	0	1	0	0	0	0	0	0	0	0	0
APOA1	ABCA1	Yolk Sac	Trophoblastic	0	1	1	0	0	1	0	1	1	1	0
APOA1	ABCA1	Yolk Sac	Stromal	1	1	1	0	0	1	1	1	1	1	0
APOA1	ABCA1	Yolk Sac	Fetal Mesenchymal	1	0	0	0	0	1	1	1	1	0	0
APOA1	ABCA1	Yolk Sac	Fetal Vascular	1	1	0	0	0	1	1	1	1	1	0
APOA1	ABCA1	Yolk Sac	Mesothelial	1	1	0	0	0	0	0	0	0	0	0
APOA1	ABCA1	Other	Myeloid	0	1	0	0	0	0	0	0	0	0	0
APOA1	ABCA1	Other	Vascular	0	1	0	0	0	0	0	0	0	0	0
APOA1	ABCA1	Other	Yolk Sac	0	1	0	0	0	0	0	0	0	0	0
APOA1	ABCA1	Other	Lymphoid	0	1	0	0	0	0	0	0	0	0	0
APOA1	ABCA1	Other	Perivascular	0	1	0	0	0	0	0	0	0	0	0
APOA1	ABCA1	Other	Other	0	1	0	0	0	0	0	0	0	0	0
APOA1	ABCA1	Other	Trophoblastic	0	1	0	0	0	0	0	0	0	0	0
APOA1	ABCA1	Other	Stromal	0	1	0	0	0	0	0	0	0	0	0
APOA1	ABCA1	Other	Fetal Vascular	0	1	0	0	0	0	0	0	0	0	0
APOA1	ABCA1	Other	Mesothelial	0	1	0	0	0	0	0	0	0	0	0
APOA1	ABCA1	Trophoblastic	Myeloid	1	1	1	0	0	0	0	0	0	1	0
APOA1	ABCA1	Trophoblastic	Epithelial	1	0	0	0	0	0	0	0	0	0	0
APOA1	ABCA1	Trophoblastic	Vascular	1	1	1	0	0	0	0	0	0	1	0
APOA1	ABCA1	Trophoblastic	Yolk Sac	1	1	1	0	0	0	0	0	0	1	0
APOA1	ABCA1	Trophoblastic	Lymphoid	1	1	0	0	0	0	0	0	0	1	0
APOA1	ABCA1	Trophoblastic	Perivascular	1	1	0	0	0	0	0	0	0	1	0
APOA1	ABCA1	Trophoblastic	Other	0	1	0	0	0	0	0	0	0	0	0
APOA1	ABCA1	Trophoblastic	Trophoblastic	0	1	1	0	0	0	0	0	0	1	0
APOA1	ABCA1	Trophoblastic	Stromal	1	1	1	0	0	0	0	0	0	1	0
APOA1	ABCA1	Trophoblastic	Fetal Mesenchymal	1	0	0	0	0	0	0	0	0	0	0
APOA1	ABCA1	Trophoblastic	Fetal Vascular	1	1	0	0	0	0	0	0	0	1	0
APOA1	ABCA1	Trophoblastic	Mesothelial	1	1	0	0	0	0	0	0	0	0	0
APOA1	ABCA1	Stromal	Fetal Myeloid	0	0	0	1	0	0	0	0	0	0	0
APOA1	ABCA1	Stromal	Myeloid	0	1	1	1	0	0	0	0	0	1	0
APOA1	ABCA1	Stromal	Epithelial	0	0	0	1	0	0	0	0	0	0	0
APOA1	ABCA1	Stromal	Vascular	0	1	1	1	0	0	0	0	0	1	0
APOA1	ABCA1	Stromal	Yolk Sac	0	1	1	0	0	0	0	0	0	1	0
APOA1	ABCA1	Stromal	Lymphoid	0	1	0	0	0	0	0	0	0	1	0
APOA1	ABCA1	Stromal	Perivascular	0	1	0	1	0	0	0	0	0	1	0
APOA1	ABCA1	Stromal	Other	0	1	0	0	0	0	0	0	0	0	0
APOA1	ABCA1	Stromal	Trophoblastic	0	1	1	1	0	0	0	0	0	1	0
APOA1	ABCA1	Stromal	Stromal	0	1	1	1	0	0	0	0	0	1	0
APOA1	ABCA1	Stromal	Fetal Mesenchymal	0	0	0	1	0	0	0	0	0	0	0
APOA1	ABCA1	Stromal	Fetal Vascular	0	1	0	1	0	0	0	0	0	1	0
APOA1	ABCA1	Stromal	Mesothelial	0	1	0	0	0	0	0	0	0	0	0
APOA1	ABCA1	Fetal Mesenchymal	Myeloid	0	1	0	0	0	0	0	0	0	0	0
APOA1	ABCA1	Fetal Mesenchymal	Vascular	0	1	0	0	0	0	0	0	0	0	0
APOA1	ABCA1	Fetal Mesenchymal	Yolk Sac	0	1	0	0	0	0	0	0	0	0	0
APOA1	ABCA1	Fetal Mesenchymal	Lymphoid	0	1	0	0	0	0	0	0	0	0	0
APOA1	ABCA1	Fetal Mesenchymal	Perivascular	0	1	0	0	0	0	0	0	0	0	0
APOA1	ABCA1	Fetal Mesenchymal	Other	0	1	0	0	0	0	0	0	0	0	0
APOA1	ABCA1	Fetal Mesenchymal	Trophoblastic	0	1	0	0	0	0	0	0	0	0	0
APOA1	ABCA1	Fetal Mesenchymal	Stromal	0	1	0	0	0	0	0	0	0	0	0
APOA1	ABCA1	Fetal Mesenchymal	Fetal Vascular	0	1	0	0	0	0	0	0	0	0	0
APOA1	ABCA1	Fetal Mesenchymal	Mesothelial	0	1	0	0	0	0	0	0	0	0	0
APOA1	ABCA1	Mesothelial	Myeloid	0	1	0	0	0	0	0	0	0	0	0
APOA1	ABCA1	Mesothelial	Vascular	0	1	0	0	0	0	0	0	0	0	0
APOA1	ABCA1	Mesothelial	Yolk Sac	0	1	0	0	0	0	0	0	0	0	0
APOA1	ABCA1	Mesothelial	Lymphoid	0	1	0	0	0	0	0	0	0	0	0
APOA1	ABCA1	Mesothelial	Perivascular	0	1	0	0	0	0	0	0	0	0	0
APOA1	ABCA1	Mesothelial	Other	0	1	0	0	0	0	0	0	0	0	0
APOA1	ABCA1	Mesothelial	Trophoblastic	0	1	0	0	0	0	0	0	0	0	0
APOA1	ABCA1	Mesothelial	Stromal	0	1	0	0	0	0	0	0	0	0	0
APOA1	ABCA1	Mesothelial	Fetal Vascular	0	1	0	0	0	0	0	0	0	0	0
APOA1	ABCA1	Mesothelial	Mesothelial	0	1	0	0	0	0	0	0	0	0	0
APOA1	AMN_CUBN	Epithelial	Yolk Sac	0	1	0	0	0	0	0	0	0	0	0
APOA1	AMN_CUBN	Yolk Sac	Yolk Sac	0	1	0	0	0	0	0	0	0	0	0
APOA1	AMN_CUBN	Other	Yolk Sac	0	1	0	0	0	0	0	0	0	0	0
APOA1	AMN_CUBN	Trophoblastic	Yolk Sac	0	1	0	0	0	0	0	0	0	0	0
APOA1	AMN_CUBN	Stromal	Yolk Sac	0	1	0	0	0	0	0	0	0	0	0
APOA1	AMN_CUBN	Fetal Mesenchymal	Yolk Sac	0	1	0	0	0	0	0	0	0	0	0
APOA1	AMN_CUBN	Mesothelial	Yolk Sac	0	1	0	0	0	0	0	0	0	0	0
APOA1	TREM2_TYROBP	Epithelial	Fetal Myeloid	0	1	0	0	0	0	0	0	0	0	0
APOA1	TREM2_TYROBP	Epithelial	Myeloid	0	1	0	0	0	0	0	0	0	0	0
APOA1	TREM2_TYROBP	Epithelial	Stromal	0	1	0	0	0	0	0	0	0	0	0
APOA1	TREM2_TYROBP	Yolk Sac	Fetal Myeloid	0	1	0	0	0	1	0	1	1	1	0
APOA1	TREM2_TYROBP	Yolk Sac	Myeloid	0	1	1	0	0	1	0	1	1	1	0
APOA1	TREM2_TYROBP	Yolk Sac	Lymphoid	0	0	1	0	0	1	0	0	0	0	0
APOA1	TREM2_TYROBP	Yolk Sac	Trophoblastic	0	0	1	0	0	0	0	0	0	0	0
APOA1	TREM2_TYROBP	Yolk Sac	Stromal	0	1	0	0	0	0	0	0	0	0	0
APOA1	TREM2_TYROBP	Other	Fetal Myeloid	0	1	0	0	0	0	0	0	0	0	0
APOA1	TREM2_TYROBP	Other	Myeloid	0	1	0	0	0	0	0	0	0	0	0
APOA1	TREM2_TYROBP	Other	Stromal	0	1	0	0	0	0	0	0	0	0	0
APOA1	TREM2_TYROBP	Trophoblastic	Fetal Myeloid	0	1	0	0	0	0	0	0	0	1	0
APOA1	TREM2_TYROBP	Trophoblastic	Myeloid	0	1	1	0	0	0	0	0	0	1	0
APOA1	TREM2_TYROBP	Trophoblastic	Lymphoid	0	0	1	0	0	0	0	0	0	0	0
APOA1	TREM2_TYROBP	Trophoblastic	Trophoblastic	0	0	1	0	0	0	0	0	0	0	0
APOA1	TREM2_TYROBP	Trophoblastic	Stromal	0	1	0	0	0	0	0	0	0	0	0
APOA1	TREM2_TYROBP	Stromal	Fetal Myeloid	0	1	0	1	0	0	0	0	0	1	0
APOA1	TREM2_TYROBP	Stromal	Myeloid	0	1	1	1	0	0	0	0	0	1	0
APOA1	TREM2_TYROBP	Stromal	Lymphoid	0	0	1	0	0	0	0	0	0	0	0
APOA1	TREM2_TYROBP	Stromal	Trophoblastic	0	0	1	0	0	0	0	0	0	0	0
APOA1	TREM2_TYROBP	Stromal	Stromal	0	1	0	0	0	0	0	0	0	0	0
APOA1	TREM2_TYROBP	Fetal Mesenchymal	Fetal Myeloid	0	1	0	0	0	0	0	0	0	0	0
APOA1	TREM2_TYROBP	Fetal Mesenchymal	Myeloid	0	1	0	0	0	0	0	0	0	0	0
APOA1	TREM2_TYROBP	Fetal Mesenchymal	Stromal	0	1	0	0	0	0	0	0	0	0	0
APOA1	TREM2_TYROBP	Mesothelial	Fetal Myeloid	0	1	0	0	0	0	0	0	0	0	0
APOA1	TREM2_TYROBP	Mesothelial	Myeloid	0	1	0	0	0	0	0	0	0	0	0
APOA1	TREM2_TYROBP	Mesothelial	Stromal	0	1	0	0	0	0	0	0	0	0	0
APOA2	TREM2_TYROBP	Fetal Myeloid	Fetal Myeloid	0	0	0	0	1	0	0	0	0	0	0
APOA2	TREM2_TYROBP	Fetal Myeloid	Myeloid	0	0	0	0	1	0	0	0	0	0	0
APOA2	TREM2_TYROBP	Epithelial	Fetal Myeloid	0	1	0	0	0	0	0	0	0	0	0
APOA2	TREM2_TYROBP	Epithelial	Myeloid	0	1	0	0	0	0	0	0	0	0	0
APOA2	TREM2_TYROBP	Epithelial	Stromal	0	1	0	0	0	0	0	0	0	0	0
APOA2	TREM2_TYROBP	Vascular	Fetal Myeloid	0	0	0	0	1	0	0	0	0	0	0
APOA2	TREM2_TYROBP	Vascular	Myeloid	0	0	0	0	1	0	0	0	0	0	0
APOA2	TREM2_TYROBP	Yolk Sac	Fetal Myeloid	0	1	0	0	0	1	0	1	0	0	0
APOA2	TREM2_TYROBP	Yolk Sac	Myeloid	0	1	0	0	0	1	0	1	0	0	0
APOA2	TREM2_TYROBP	Yolk Sac	Lymphoid	0	0	0	0	0	1	0	0	0	0	0
APOA2	TREM2_TYROBP	Yolk Sac	Stromal	0	1	0	0	0	0	0	0	0	0	0
APOA2	TREM2_TYROBP	Perivascular	Fetal Myeloid	0	1	0	0	1	0	0	0	0	0	0
APOA2	TREM2_TYROBP	Perivascular	Myeloid	0	1	0	0	1	0	0	0	0	0	0
APOA2	TREM2_TYROBP	Perivascular	Stromal	0	1	0	0	0	0	0	0	0	0	0
APOA2	TREM2_TYROBP	Other	Fetal Myeloid	0	1	0	0	0	0	0	0	0	0	0
APOA2	TREM2_TYROBP	Other	Myeloid	0	1	0	0	0	0	0	0	0	0	0
APOA2	TREM2_TYROBP	Other	Stromal	0	1	0	0	0	0	0	0	0	0	0
APOA2	TREM2_TYROBP	Trophoblastic	Fetal Myeloid	0	1	0	0	0	0	0	0	0	0	0
APOA2	TREM2_TYROBP	Trophoblastic	Myeloid	0	1	0	0	0	0	0	0	0	0	0
APOA2	TREM2_TYROBP	Trophoblastic	Stromal	0	1	0	0	0	0	0	0	0	0	0
APOA2	TREM2_TYROBP	Stromal	Fetal Myeloid	0	1	0	0	1	0	0	0	0	0	0
APOA2	TREM2_TYROBP	Stromal	Myeloid	0	1	0	0	1	0	0	0	0	0	0
APOA2	TREM2_TYROBP	Stromal	Stromal	0	1	0	0	0	0	0	0	0	0	0
APOA2	TREM2_TYROBP	Fetal Mesenchymal	Fetal Myeloid	0	1	0	0	1	0	0	0	0	0	0
APOA2	TREM2_TYROBP	Fetal Mesenchymal	Myeloid	0	1	0	0	1	0	0	0	0	0	0
APOA2	TREM2_TYROBP	Fetal Mesenchymal	Stromal	0	1	0	0	0	0	0	0	0	0	0
APOA2	TREM2_TYROBP	Fetal Vascular	Fetal Myeloid	0	1	0	0	1	0	0	0	0	0	0
APOA2	TREM2_TYROBP	Fetal Vascular	Myeloid	0	1	0	0	1	0	0	0	0	0	0
APOA2	TREM2_TYROBP	Fetal Vascular	Stromal	0	1	0	0	0	0	0	0	0	0	0
APOA2	TREM2_TYROBP	Mesothelial	Fetal Myeloid	0	1	0	0	0	0	0	0	0	0	0
APOA2	TREM2_TYROBP	Mesothelial	Myeloid	0	1	0	0	0	0	0	0	0	0	0
APOA2	TREM2_TYROBP	Mesothelial	Stromal	0	1	0	0	0	0	0	0	0	0	0
APOB	APOBR	Yolk Sac	Fetal Myeloid	0	1	0	0	0	0	0	0	0	0	0
APOB	APOBR	Yolk Sac	Myeloid	1	1	0	0	0	1	1	1	0	0	0
APOB	APOBR	Yolk Sac	Lymphoid	1	1	0	0	0	1	1	1	0	0	0
APOB	APOBR	Yolk Sac	Trophoblastic	0	1	0	0	0	0	0	0	0	0	0
APOB	APOBR	Trophoblastic	Fetal Myeloid	0	1	0	0	0	0	0	0	0	0	0
APOB	APOBR	Trophoblastic	Myeloid	1	1	0	0	0	0	0	0	0	0	0
APOB	APOBR	Trophoblastic	Lymphoid	1	1	0	0	0	0	0	0	0	0	0
APOB	APOBR	Trophoblastic	Trophoblastic	0	1	0	0	0	0	0	0	0	0	0
APOB	TREM2_TYROBP	Yolk Sac	Fetal Myeloid	0	1	0	0	0	1	0	1	0	0	0
APOB	TREM2_TYROBP	Yolk Sac	Myeloid	0	1	0	0	0	1	0	1	0	0	0
APOB	TREM2_TYROBP	Yolk Sac	Lymphoid	0	0	0	0	0	1	0	0	0	0	0
APOB	TREM2_TYROBP	Yolk Sac	Stromal	0	1	0	0	0	0	0	0	0	0	0
APOB	TREM2_TYROBP	Trophoblastic	Fetal Myeloid	0	1	0	0	0	0	0	0	0	0	0
APOB	TREM2_TYROBP	Trophoblastic	Myeloid	0	1	0	0	0	0	0	0	0	0	0
APOB	TREM2_TYROBP	Trophoblastic	Stromal	0	1	0	0	0	0	0	0	0	0	0
APOE	TREM2_TYROBP	Fetal Myeloid	Fetal Myeloid	0	1	0	1	1	1	0	1	1	1	1
APOE	TREM2_TYROBP	Fetal Myeloid	Myeloid	0	1	0	1	1	1	0	1	1	1	1
APOE	TREM2_TYROBP	Fetal Myeloid	Lymphoid	0	0	0	0	0	1	0	0	0	0	0
APOE	TREM2_TYROBP	Fetal Myeloid	Stromal	0	1	0	0	0	0	0	0	0	0	0
APOE	TREM2_TYROBP	Myeloid	Fetal Myeloid	0	1	0	1	1	1	0	1	1	1	1
APOE	TREM2_TYROBP	Myeloid	Myeloid	0	1	1	1	1	1	0	1	1	1	1
APOE	TREM2_TYROBP	Myeloid	Lymphoid	0	0	1	0	0	1	0	0	0	0	0
APOE	TREM2_TYROBP	Myeloid	Trophoblastic	0	0	1	0	0	0	0	0	0	0	0
APOE	TREM2_TYROBP	Myeloid	Stromal	0	1	0	0	0	0	0	0	0	0	0
APOE	TREM2_TYROBP	Epithelial	Fetal Myeloid	0	1	0	1	1	1	0	1	1	1	1
APOE	TREM2_TYROBP	Epithelial	Myeloid	0	1	0	1	1	1	0	1	1	1	1
APOE	TREM2_TYROBP	Epithelial	Lymphoid	0	0	0	0	0	1	0	0	0	0	0
APOE	TREM2_TYROBP	Epithelial	Stromal	0	1	0	0	0	0	0	0	0	0	0
APOE	TREM2_TYROBP	Vascular	Fetal Myeloid	0	1	0	1	1	1	0	1	1	1	1
APOE	TREM2_TYROBP	Vascular	Myeloid	0	1	1	1	1	1	0	1	1	1	1
APOE	TREM2_TYROBP	Vascular	Lymphoid	0	0	1	0	0	1	0	0	0	0	0
APOE	TREM2_TYROBP	Vascular	Trophoblastic	0	0	1	0	0	0	0	0	0	0	0
APOE	TREM2_TYROBP	Vascular	Stromal	0	1	0	0	0	0	0	0	0	0	0
APOE	TREM2_TYROBP	Yolk Sac	Fetal Myeloid	0	1	0	0	0	1	0	1	1	1	0
APOE	TREM2_TYROBP	Yolk Sac	Myeloid	0	1	1	0	0	1	0	1	1	1	0
APOE	TREM2_TYROBP	Yolk Sac	Lymphoid	0	0	1	0	0	1	0	0	0	0	0
APOE	TREM2_TYROBP	Yolk Sac	Trophoblastic	0	0	1	0	0	0	0	0	0	0	0
APOE	TREM2_TYROBP	Yolk Sac	Stromal	0	1	0	0	0	0	0	0	0	0	0
APOE	TREM2_TYROBP	Lymphoid	Fetal Myeloid	0	1	0	1	1	1	0	1	1	1	1
APOE	TREM2_TYROBP	Lymphoid	Myeloid	0	1	1	1	1	1	0	1	1	1	1
APOE	TREM2_TYROBP	Lymphoid	Lymphoid	0	0	1	0	0	1	0	0	0	0	0
APOE	TREM2_TYROBP	Lymphoid	Trophoblastic	0	0	1	0	0	0	0	0	0	0	0
APOE	TREM2_TYROBP	Lymphoid	Stromal	0	1	0	0	0	0	0	0	0	0	0
APOE	TREM2_TYROBP	Perivascular	Fetal Myeloid	0	1	0	1	1	1	0	1	1	1	1
APOE	TREM2_TYROBP	Perivascular	Myeloid	0	1	1	1	1	1	0	1	1	1	1
APOE	TREM2_TYROBP	Perivascular	Lymphoid	0	0	1	0	0	1	0	0	0	0	0
APOE	TREM2_TYROBP	Perivascular	Trophoblastic	0	0	1	0	0	0	0	0	0	0	0
APOE	TREM2_TYROBP	Perivascular	Stromal	0	1	0	0	0	0	0	0	0	0	0
APOE	TREM2_TYROBP	Other	Fetal Myeloid	0	1	0	0	0	0	0	0	0	0	0
APOE	TREM2_TYROBP	Other	Myeloid	0	1	0	0	0	0	0	0	0	0	0
APOE	TREM2_TYROBP	Other	Stromal	0	1	0	0	0	0	0	0	0	0	0
APOE	TREM2_TYROBP	Trophoblastic	Fetal Myeloid	0	1	0	1	1	1	0	1	1	1	1
APOE	TREM2_TYROBP	Trophoblastic	Myeloid	0	1	1	1	1	1	0	1	1	1	1
APOE	TREM2_TYROBP	Trophoblastic	Lymphoid	0	0	1	0	0	1	0	0	0	0	0
APOE	TREM2_TYROBP	Trophoblastic	Trophoblastic	0	0	1	0	0	0	0	0	0	0	0
APOE	TREM2_TYROBP	Trophoblastic	Stromal	0	1	0	0	0	0	0	0	0	0	0
APOE	TREM2_TYROBP	Stromal	Fetal Myeloid	0	1	0	1	1	1	0	1	1	1	1
APOE	TREM2_TYROBP	Stromal	Myeloid	0	1	1	1	1	1	0	1	1	1	1
APOE	TREM2_TYROBP	Stromal	Lymphoid	0	0	1	0	0	1	0	0	0	0	0
APOE	TREM2_TYROBP	Stromal	Trophoblastic	0	0	1	0	0	0	0	0	0	0	0
APOE	TREM2_TYROBP	Stromal	Stromal	0	1	0	0	0	0	0	0	0	0	0
APOE	TREM2_TYROBP	Fetal Mesenchymal	Fetal Myeloid	0	1	0	1	1	1	0	1	1	1	1
APOE	TREM2_TYROBP	Fetal Mesenchymal	Myeloid	0	1	0	1	1	1	0	1	1	1	1
APOE	TREM2_TYROBP	Fetal Mesenchymal	Lymphoid	0	0	0	0	0	1	0	0	0	0	0
APOE	TREM2_TYROBP	Fetal Mesenchymal	Stromal	0	1	0	0	0	0	0	0	0	0	0
APOE	TREM2_TYROBP	Fetal Vascular	Fetal Myeloid	0	1	0	1	1	1	0	1	1	1	1
APOE	TREM2_TYROBP	Fetal Vascular	Myeloid	0	1	0	1	1	1	0	1	1	1	1
APOE	TREM2_TYROBP	Fetal Vascular	Lymphoid	0	0	0	0	0	1	0	0	0	0	0
APOE	TREM2_TYROBP	Fetal Vascular	Stromal	0	1	0	0	0	0	0	0	0	0	0
APOE	TREM2_TYROBP	Mesothelial	Fetal Myeloid	0	1	0	0	0	1	0	0	0	0	0
APOE	TREM2_TYROBP	Mesothelial	Myeloid	0	1	0	0	0	1	0	0	0	0	0
APOE	TREM2_TYROBP	Mesothelial	Lymphoid	0	0	0	0	0	1	0	0	0	0	0
APOE	TREM2_TYROBP	Mesothelial	Stromal	0	1	0	0	0	0	0	0	0	0	0
APOE	TREM2_TYROBP	Neural	Fetal Myeloid	0	0	0	0	0	1	0	0	0	0	0
APOE	TREM2_TYROBP	Neural	Myeloid	0	0	0	0	0	1	0	0	0	0	0
APOE	TREM2_TYROBP	Neural	Lymphoid	0	0	0	0	0	1	0	0	0	0	0
APP	CD74	Fetal Myeloid	Fetal Myeloid	0	1	0	1	1	1	0	1	1	1	1
APP	CD74	Fetal Myeloid	Myeloid	0	1	0	1	1	1	0	1	1	1	1
APP	CD74	Fetal Myeloid	Epithelial	0	0	0	1	1	1	0	1	1	0	1
APP	CD74	Fetal Myeloid	Vascular	0	0	0	1	1	1	0	1	1	1	1
APP	CD74	Fetal Myeloid	Yolk Sac	0	0	0	0	0	1	0	0	0	0	0
APP	CD74	Fetal Myeloid	Lymphoid	0	1	0	1	1	1	0	1	1	1	1
APP	CD74	Fetal Myeloid	Perivascular	0	0	0	0	1	1	0	1	1	1	1
APP	CD74	Fetal Myeloid	Trophoblastic	0	1	0	0	0	1	0	1	1	1	0
APP	CD74	Fetal Myeloid	Stromal	0	1	0	0	1	1	0	1	1	1	1
APP	CD74	Fetal Myeloid	Fetal Mesenchymal	0	0	0	0	1	1	0	0	0	0	0
APP	CD74	Fetal Myeloid	Fetal Vascular	0	1	0	1	0	1	0	1	1	1	1
APP	CD74	Fetal Myeloid	Mesothelial	0	0	0	0	0	1	0	0	0	0	0
APP	CD74	Fetal Myeloid	Neural	0	0	0	0	0	1	0	0	0	0	0
APP	CD74	Myeloid	Fetal Myeloid	0	1	0	1	1	1	0	1	1	1	1
APP	CD74	Myeloid	Myeloid	1	1	1	1	1	1	1	1	1	1	1
APP	CD74	Myeloid	Epithelial	0	0	0	1	1	1	0	1	1	0	1
APP	CD74	Myeloid	Vascular	1	0	1	1	1	1	1	1	1	1	1
APP	CD74	Myeloid	Yolk Sac	0	0	1	0	0	1	0	0	0	0	0
APP	CD74	Myeloid	Lymphoid	1	1	1	1	1	1	1	1	1	1	1
APP	CD74	Myeloid	Perivascular	0	0	1	0	1	1	0	1	1	1	1
APP	CD74	Myeloid	Trophoblastic	0	1	1	0	0	1	0	1	1	1	0
APP	CD74	Myeloid	Stromal	1	1	1	0	1	1	1	1	1	1	1
APP	CD74	Myeloid	Fetal Mesenchymal	0	0	0	0	1	1	0	0	0	0	0
APP	CD74	Myeloid	Fetal Vascular	1	1	0	1	0	1	1	1	1	1	1
APP	CD74	Myeloid	Mesothelial	0	0	0	0	0	1	0	0	0	0	0
APP	CD74	Myeloid	Neural	0	0	0	0	0	1	0	0	0	0	0
APP	CD74	Epithelial	Fetal Myeloid	0	1	0	1	1	1	0	1	1	1	1
APP	CD74	Epithelial	Myeloid	1	1	0	1	1	1	1	1	1	1	1
APP	CD74	Epithelial	Epithelial	0	0	0	1	1	1	0	1	1	0	1
APP	CD74	Epithelial	Vascular	1	0	0	1	1	1	1	1	1	1	1
APP	CD74	Epithelial	Yolk Sac	0	0	0	0	0	1	0	0	0	0	0
APP	CD74	Epithelial	Lymphoid	1	1	0	1	1	1	1	1	1	1	1
APP	CD74	Epithelial	Perivascular	0	0	0	0	1	1	0	1	1	1	1
APP	CD74	Epithelial	Trophoblastic	0	1	0	0	0	1	0	1	1	1	0
APP	CD74	Epithelial	Stromal	1	1	0	0	1	1	1	1	1	1	1
APP	CD74	Epithelial	Fetal Mesenchymal	0	0	0	0	1	1	0	0	0	0	0
APP	CD74	Epithelial	Fetal Vascular	1	1	0	1	0	1	1	1	1	1	1
APP	CD74	Epithelial	Mesothelial	0	0	0	0	0	1	0	0	0	0	0
APP	CD74	Epithelial	Neural	0	0	0	0	0	1	0	0	0	0	0
APP	CD74	Vascular	Fetal Myeloid	0	1	0	1	1	1	0	1	1	1	1
APP	CD74	Vascular	Myeloid	1	1	1	1	1	1	1	1	1	1	1
APP	CD74	Vascular	Epithelial	0	0	0	1	1	1	0	1	1	0	1
APP	CD74	Vascular	Vascular	1	0	1	1	1	1	1	1	1	1	1
APP	CD74	Vascular	Yolk Sac	0	0	1	0	0	1	0	0	0	0	0
APP	CD74	Vascular	Lymphoid	1	1	1	1	1	1	1	1	1	1	1
APP	CD74	Vascular	Perivascular	0	0	1	0	1	1	0	1	1	1	1
APP	CD74	Vascular	Trophoblastic	0	1	1	0	0	1	0	1	1	1	0
APP	CD74	Vascular	Stromal	1	1	1	0	1	1	1	1	1	1	1
APP	CD74	Vascular	Fetal Mesenchymal	0	0	0	0	1	1	0	0	0	0	0
APP	CD74	Vascular	Fetal Vascular	1	1	0	1	0	1	1	1	1	1	1
APP	CD74	Vascular	Mesothelial	0	0	0	0	0	1	0	0	0	0	0
APP	CD74	Vascular	Neural	0	0	0	0	0	1	0	0	0	0	0
APP	CD74	Yolk Sac	Fetal Myeloid	0	1	0	0	0	0	0	0	0	1	0
APP	CD74	Yolk Sac	Myeloid	1	1	1	0	0	0	0	0	0	1	0
APP	CD74	Yolk Sac	Vascular	1	0	1	0	0	0	0	0	0	1	0
APP	CD74	Yolk Sac	Yolk Sac	0	0	1	0	0	0	0	0	0	0	0
APP	CD74	Yolk Sac	Lymphoid	1	1	1	0	0	0	0	0	0	1	0
APP	CD74	Yolk Sac	Perivascular	0	0	1	0	0	0	0	0	0	1	0
APP	CD74	Yolk Sac	Trophoblastic	0	1	1	0	0	0	0	0	0	1	0
APP	CD74	Yolk Sac	Stromal	1	1	1	0	0	0	0	0	0	1	0
APP	CD74	Yolk Sac	Fetal Vascular	1	1	0	0	0	0	0	0	0	1	0
APP	CD74	Lymphoid	Fetal Myeloid	0	1	0	1	1	1	0	1	1	1	1
APP	CD74	Lymphoid	Myeloid	0	1	1	1	1	1	0	1	1	1	1
APP	CD74	Lymphoid	Epithelial	0	0	0	1	1	1	0	1	1	0	1
APP	CD74	Lymphoid	Vascular	0	0	1	1	1	1	0	1	1	1	1
APP	CD74	Lymphoid	Yolk Sac	0	0	1	0	0	1	0	0	0	0	0
APP	CD74	Lymphoid	Lymphoid	0	1	1	1	1	1	0	1	1	1	1
APP	CD74	Lymphoid	Perivascular	0	0	1	0	1	1	0	1	1	1	1
APP	CD74	Lymphoid	Trophoblastic	0	1	1	0	0	1	0	1	1	1	0
APP	CD74	Lymphoid	Stromal	0	1	1	0	1	1	0	1	1	1	1
APP	CD74	Lymphoid	Fetal Mesenchymal	0	0	0	0	1	1	0	0	0	0	0
APP	CD74	Lymphoid	Fetal Vascular	0	1	0	1	0	1	0	1	1	1	1
APP	CD74	Lymphoid	Mesothelial	0	0	0	0	0	1	0	0	0	0	0
APP	CD74	Lymphoid	Neural	0	0	0	0	0	1	0	0	0	0	0
APP	CD74	Perivascular	Fetal Myeloid	0	1	0	1	1	1	0	1	1	1	1
APP	CD74	Perivascular	Myeloid	1	1	1	1	1	1	1	1	1	1	1
APP	CD74	Perivascular	Epithelial	0	0	0	1	1	1	0	1	1	0	1
APP	CD74	Perivascular	Vascular	1	0	1	1	1	1	1	1	1	1	1
APP	CD74	Perivascular	Yolk Sac	0	0	1	0	0	1	0	0	0	0	0
APP	CD74	Perivascular	Lymphoid	1	1	1	1	1	1	1	1	1	1	1
APP	CD74	Perivascular	Perivascular	0	0	1	0	1	1	0	1	1	1	1
APP	CD74	Perivascular	Trophoblastic	0	1	1	0	0	1	0	1	1	1	0
APP	CD74	Perivascular	Stromal	1	1	1	0	1	1	1	1	1	1	1
APP	CD74	Perivascular	Fetal Mesenchymal	0	0	0	0	1	1	0	0	0	0	0
APP	CD74	Perivascular	Fetal Vascular	1	1	0	1	0	1	1	1	1	1	1
APP	CD74	Perivascular	Mesothelial	0	0	0	0	0	1	0	0	0	0	0
APP	CD74	Perivascular	Neural	0	0	0	0	0	1	0	0	0	0	0
APP	CD74	Other	Fetal Myeloid	0	1	0	0	0	0	0	0	0	0	0
APP	CD74	Other	Myeloid	0	1	0	0	0	0	0	0	0	0	0
APP	CD74	Other	Lymphoid	0	1	0	0	0	0	0	0	0	0	0
APP	CD74	Other	Trophoblastic	0	1	0	0	0	0	0	0	0	0	0
APP	CD74	Other	Stromal	0	1	0	0	0	0	0	0	0	0	0
APP	CD74	Other	Fetal Vascular	0	1	0	0	0	0	0	0	0	0	0
APP	CD74	Trophoblastic	Fetal Myeloid	0	1	0	1	1	1	0	1	1	1	1
APP	CD74	Trophoblastic	Myeloid	1	1	1	1	1	1	1	1	1	1	1
APP	CD74	Trophoblastic	Epithelial	0	0	0	1	1	1	0	1	1	0	1
APP	CD74	Trophoblastic	Vascular	1	0	1	1	1	1	1	1	1	1	1
APP	CD74	Trophoblastic	Yolk Sac	0	0	1	0	0	1	0	0	0	0	0
APP	CD74	Trophoblastic	Lymphoid	1	1	1	1	1	1	1	1	1	1	1
APP	CD74	Trophoblastic	Perivascular	0	0	1	0	1	1	0	1	1	1	1
APP	CD74	Trophoblastic	Trophoblastic	0	1	1	0	0	1	0	1	1	1	0
APP	CD74	Trophoblastic	Stromal	1	1	1	0	1	1	1	1	1	1	1
APP	CD74	Trophoblastic	Fetal Mesenchymal	0	0	0	0	1	1	0	0	0	0	0
APP	CD74	Trophoblastic	Fetal Vascular	1	1	0	1	0	1	1	1	1	1	1
APP	CD74	Trophoblastic	Mesothelial	0	0	0	0	0	1	0	0	0	0	0
APP	CD74	Trophoblastic	Neural	0	0	0	0	0	1	0	0	0	0	0
APP	CD74	Stromal	Fetal Myeloid	0	1	0	1	1	1	0	1	1	1	1
APP	CD74	Stromal	Myeloid	1	1	1	1	1	1	1	1	1	1	1
APP	CD74	Stromal	Epithelial	0	0	0	1	1	1	0	1	1	0	1
APP	CD74	Stromal	Vascular	1	0	1	1	1	1	1	1	1	1	1
APP	CD74	Stromal	Yolk Sac	0	0	1	0	0	1	0	0	0	0	0
APP	CD74	Stromal	Lymphoid	1	1	1	1	1	1	1	1	1	1	1
APP	CD74	Stromal	Perivascular	0	0	1	0	1	1	0	1	1	1	1
APP	CD74	Stromal	Trophoblastic	0	1	1	0	0	1	0	1	1	1	0
APP	CD74	Stromal	Stromal	1	1	1	0	1	1	1	1	1	1	1
APP	CD74	Stromal	Fetal Mesenchymal	0	0	0	0	1	1	0	0	0	0	0
APP	CD74	Stromal	Fetal Vascular	1	1	0	1	0	1	1	1	1	1	1
APP	CD74	Stromal	Mesothelial	0	0	0	0	0	1	0	0	0	0	0
APP	CD74	Stromal	Neural	0	0	0	0	0	1	0	0	0	0	0
APP	CD74	Fetal Mesenchymal	Fetal Myeloid	0	1	0	1	1	1	0	1	1	1	1
APP	CD74	Fetal Mesenchymal	Myeloid	1	1	0	1	1	1	1	1	1	1	1
APP	CD74	Fetal Mesenchymal	Epithelial	0	0	0	1	1	1	0	1	1	0	1
APP	CD74	Fetal Mesenchymal	Vascular	1	0	0	1	1	1	1	1	1	1	1
APP	CD74	Fetal Mesenchymal	Yolk Sac	0	0	0	0	0	1	0	0	0	0	0
APP	CD74	Fetal Mesenchymal	Lymphoid	1	1	0	1	1	1	1	1	1	1	1
APP	CD74	Fetal Mesenchymal	Perivascular	0	0	0	0	1	1	0	1	1	1	1
APP	CD74	Fetal Mesenchymal	Trophoblastic	0	1	0	0	0	1	0	1	1	1	0
APP	CD74	Fetal Mesenchymal	Stromal	1	1	0	0	1	1	1	1	1	1	1
APP	CD74	Fetal Mesenchymal	Fetal Mesenchymal	0	0	0	0	1	1	0	0	0	0	0
APP	CD74	Fetal Mesenchymal	Fetal Vascular	1	1	0	1	0	1	1	1	1	1	1
APP	CD74	Fetal Mesenchymal	Mesothelial	0	0	0	0	0	1	0	0	0	0	0
APP	CD74	Fetal Mesenchymal	Neural	0	0	0	0	0	1	0	0	0	0	0
APP	CD74	Fetal Vascular	Fetal Myeloid	0	1	0	1	1	1	0	1	1	1	1
APP	CD74	Fetal Vascular	Myeloid	1	1	0	1	1	1	1	1	1	1	1
APP	CD74	Fetal Vascular	Epithelial	0	0	0	1	1	1	0	1	1	0	1
APP	CD74	Fetal Vascular	Vascular	1	0	0	1	1	1	1	1	1	1	1
APP	CD74	Fetal Vascular	Yolk Sac	0	0	0	0	0	1	0	0	0	0	0
APP	CD74	Fetal Vascular	Lymphoid	1	1	0	1	1	1	1	1	1	1	1
APP	CD74	Fetal Vascular	Perivascular	0	0	0	0	1	1	0	1	1	1	1
APP	CD74	Fetal Vascular	Trophoblastic	0	1	0	0	0	1	0	1	1	1	0
APP	CD74	Fetal Vascular	Stromal	1	1	0	0	1	1	1	1	1	1	1
APP	CD74	Fetal Vascular	Fetal Mesenchymal	0	0	0	0	1	1	0	0	0	0	0
APP	CD74	Fetal Vascular	Fetal Vascular	1	1	0	1	0	1	1	1	1	1	1
APP	CD74	Fetal Vascular	Mesothelial	0	0	0	0	0	1	0	0	0	0	0
APP	CD74	Fetal Vascular	Neural	0	0	0	0	0	1	0	0	0	0	0
APP	CD74	Mesothelial	Fetal Myeloid	0	1	0	0	0	1	0	1	0	0	0
APP	CD74	Mesothelial	Myeloid	1	1	0	0	0	1	1	1	0	0	0
APP	CD74	Mesothelial	Epithelial	0	0	0	0	0	1	0	1	0	0	0
APP	CD74	Mesothelial	Vascular	1	0	0	0	0	1	1	1	0	0	0
APP	CD74	Mesothelial	Yolk Sac	0	0	0	0	0	1	0	0	0	0	0
APP	CD74	Mesothelial	Lymphoid	1	1	0	0	0	1	1	1	0	0	0
APP	CD74	Mesothelial	Perivascular	0	0	0	0	0	1	0	1	0	0	0
APP	CD74	Mesothelial	Trophoblastic	0	1	0	0	0	1	0	1	0	0	0
APP	CD74	Mesothelial	Stromal	1	1	0	0	0	1	1	1	0	0	0
APP	CD74	Mesothelial	Fetal Mesenchymal	0	0	0	0	0	1	0	0	0	0	0
APP	CD74	Mesothelial	Fetal Vascular	1	1	0	0	0	1	1	1	0	0	0
APP	CD74	Mesothelial	Mesothelial	0	0	0	0	0	1	0	0	0	0	0
APP	CD74	Mesothelial	Neural	0	0	0	0	0	1	0	0	0	0	0
APP	CD74	Neural	Fetal Myeloid	0	0	0	0	0	1	0	0	0	0	0
APP	CD74	Neural	Myeloid	0	0	0	0	0	1	0	0	0	0	0
APP	CD74	Neural	Epithelial	0	0	0	0	0	1	0	0	0	0	0
APP	CD74	Neural	Vascular	0	0	0	0	0	1	0	0	0	0	0
APP	CD74	Neural	Yolk Sac	0	0	0	0	0	1	0	0	0	0	0
APP	CD74	Neural	Lymphoid	0	0	0	0	0	1	0	0	0	0	0
APP	CD74	Neural	Perivascular	0	0	0	0	0	1	0	0	0	0	0
APP	CD74	Neural	Trophoblastic	0	0	0	0	0	1	0	0	0	0	0
APP	CD74	Neural	Stromal	0	0	0	0	0	1	0	0	0	0	0
APP	CD74	Neural	Fetal Mesenchymal	0	0	0	0	0	1	0	0	0	0	0
APP	CD74	Neural	Fetal Vascular	0	0	0	0	0	1	0	0	0	0	0
APP	CD74	Neural	Mesothelial	0	0	0	0	0	1	0	0	0	0	0
APP	CD74	Neural	Neural	0	0	0	0	0	1	0	0	0	0	0
APP	FPR2	Fetal Myeloid	Myeloid	0	1	0	0	0	0	0	0	0	0	0
APP	FPR2	Fetal Myeloid	Lymphoid	0	1	0	0	0	0	0	0	0	0	0
APP	FPR2	Myeloid	Myeloid	0	1	0	0	0	0	0	0	0	0	0
APP	FPR2	Myeloid	Lymphoid	0	1	0	0	0	0	0	0	0	0	0
APP	FPR2	Epithelial	Myeloid	0	1	0	0	0	0	0	0	0	0	0
APP	FPR2	Epithelial	Lymphoid	0	1	0	0	0	0	0	0	0	0	0
APP	FPR2	Vascular	Myeloid	0	1	0	0	0	0	0	0	0	0	0
APP	FPR2	Vascular	Lymphoid	0	1	0	0	0	0	0	0	0	0	0
APP	FPR2	Yolk Sac	Myeloid	0	1	0	0	0	0	0	0	0	0	0
APP	FPR2	Yolk Sac	Lymphoid	0	1	0	0	0	0	0	0	0	0	0
APP	FPR2	Lymphoid	Myeloid	0	1	0	0	0	0	0	0	0	0	0
APP	FPR2	Lymphoid	Lymphoid	0	1	0	0	0	0	0	0	0	0	0
APP	FPR2	Perivascular	Myeloid	0	1	0	0	0	0	0	0	0	0	0
APP	FPR2	Perivascular	Lymphoid	0	1	0	0	0	0	0	0	0	0	0
APP	FPR2	Other	Myeloid	0	1	0	0	0	0	0	0	0	0	0
APP	FPR2	Other	Lymphoid	0	1	0	0	0	0	0	0	0	0	0
APP	FPR2	Trophoblastic	Myeloid	0	1	0	0	0	0	0	0	0	0	0
APP	FPR2	Trophoblastic	Lymphoid	0	1	0	0	0	0	0	0	0	0	0
APP	FPR2	Stromal	Myeloid	0	1	0	0	0	0	0	0	0	0	0
APP	FPR2	Stromal	Lymphoid	0	1	0	0	0	0	0	0	0	0	0
APP	FPR2	Fetal Mesenchymal	Myeloid	0	1	0	0	0	0	0	0	0	0	0
APP	FPR2	Fetal Mesenchymal	Lymphoid	0	1	0	0	0	0	0	0	0	0	0
APP	FPR2	Fetal Vascular	Myeloid	0	1	0	0	0	0	0	0	0	0	0
APP	FPR2	Fetal Vascular	Lymphoid	0	1	0	0	0	0	0	0	0	0	0
APP	FPR2	Mesothelial	Myeloid	0	1	0	0	0	0	0	0	0	0	0
APP	FPR2	Mesothelial	Lymphoid	0	1	0	0	0	0	0	0	0	0	0
APP	PLXNA4	Fetal Myeloid	Vascular	0	1	0	0	0	1	0	0	0	0	0
APP	PLXNA4	Fetal Myeloid	Lymphoid	0	0	0	1	0	0	0	0	0	0	0
APP	PLXNA4	Fetal Myeloid	Other	0	1	0	0	0	0	0	0	0	0	0
APP	PLXNA4	Fetal Myeloid	Trophoblastic	0	1	0	0	0	0	0	0	0	0	0
APP	PLXNA4	Fetal Myeloid	Stromal	0	1	0	1	0	0	0	0	0	0	0
APP	PLXNA4	Fetal Myeloid	Fetal Mesenchymal	0	1	0	0	0	0	0	0	0	0	0
APP	PLXNA4	Fetal Myeloid	Fetal Vascular	0	1	0	0	0	1	0	0	0	0	0
APP	PLXNA4	Fetal Myeloid	Mesothelial	0	0	0	0	0	1	0	0	0	0	0
APP	PLXNA4	Myeloid	Vascular	0	1	0	0	0	1	0	0	0	0	0
APP	PLXNA4	Myeloid	Lymphoid	0	0	0	1	0	0	0	0	0	0	0
APP	PLXNA4	Myeloid	Other	0	1	0	0	0	0	0	0	0	0	0
APP	PLXNA4	Myeloid	Trophoblastic	0	1	0	0	0	0	0	0	0	0	0
APP	PLXNA4	Myeloid	Stromal	0	1	0	1	0	0	0	0	0	0	0
APP	PLXNA4	Myeloid	Fetal Mesenchymal	0	1	0	0	0	0	0	0	0	0	0
APP	PLXNA4	Myeloid	Fetal Vascular	0	1	0	0	0	1	0	0	0	0	0
APP	PLXNA4	Myeloid	Mesothelial	0	0	0	0	0	1	0	0	0	0	0
APP	PLXNA4	Epithelial	Vascular	0	1	0	0	0	1	0	0	0	0	0
APP	PLXNA4	Epithelial	Lymphoid	0	0	0	1	0	0	0	0	0	0	0
APP	PLXNA4	Epithelial	Other	0	1	0	0	0	0	0	0	0	0	0
APP	PLXNA4	Epithelial	Trophoblastic	0	1	0	0	0	0	0	0	0	0	0
APP	PLXNA4	Epithelial	Stromal	0	1	0	1	0	0	0	0	0	0	0
APP	PLXNA4	Epithelial	Fetal Mesenchymal	0	1	0	0	0	0	0	0	0	0	0
APP	PLXNA4	Epithelial	Fetal Vascular	0	1	0	0	0	1	0	0	0	0	0
APP	PLXNA4	Epithelial	Mesothelial	0	0	0	0	0	1	0	0	0	0	0
APP	PLXNA4	Vascular	Vascular	0	1	0	0	0	1	0	0	0	0	0
APP	PLXNA4	Vascular	Lymphoid	0	0	0	1	0	0	0	0	0	0	0
APP	PLXNA4	Vascular	Other	0	1	0	0	0	0	0	0	0	0	0
APP	PLXNA4	Vascular	Trophoblastic	0	1	0	0	0	0	0	0	0	0	0
APP	PLXNA4	Vascular	Stromal	0	1	0	1	0	0	0	0	0	0	0
APP	PLXNA4	Vascular	Fetal Mesenchymal	0	1	0	0	0	0	0	0	0	0	0
APP	PLXNA4	Vascular	Fetal Vascular	0	1	0	0	0	1	0	0	0	0	0
APP	PLXNA4	Vascular	Mesothelial	0	0	0	0	0	1	0	0	0	0	0
APP	PLXNA4	Yolk Sac	Vascular	0	1	0	0	0	0	0	0	0	0	0
APP	PLXNA4	Yolk Sac	Other	0	1	0	0	0	0	0	0	0	0	0
APP	PLXNA4	Yolk Sac	Trophoblastic	0	1	0	0	0	0	0	0	0	0	0
APP	PLXNA4	Yolk Sac	Stromal	0	1	0	0	0	0	0	0	0	0	0
APP	PLXNA4	Yolk Sac	Fetal Mesenchymal	0	1	0	0	0	0	0	0	0	0	0
APP	PLXNA4	Yolk Sac	Fetal Vascular	0	1	0	0	0	0	0	0	0	0	0
APP	PLXNA4	Lymphoid	Vascular	0	1	0	0	0	1	0	0	0	0	0
APP	PLXNA4	Lymphoid	Lymphoid	0	0	0	1	0	0	0	0	0	0	0
APP	PLXNA4	Lymphoid	Other	0	1	0	0	0	0	0	0	0	0	0
APP	PLXNA4	Lymphoid	Trophoblastic	0	1	0	0	0	0	0	0	0	0	0
APP	PLXNA4	Lymphoid	Stromal	0	1	0	1	0	0	0	0	0	0	0
APP	PLXNA4	Lymphoid	Fetal Mesenchymal	0	1	0	0	0	0	0	0	0	0	0
APP	PLXNA4	Lymphoid	Fetal Vascular	0	1	0	0	0	1	0	0	0	0	0
APP	PLXNA4	Lymphoid	Mesothelial	0	0	0	0	0	1	0	0	0	0	0
APP	PLXNA4	Perivascular	Vascular	0	1	0	0	0	1	0	0	0	0	0
APP	PLXNA4	Perivascular	Lymphoid	0	0	0	1	0	0	0	0	0	0	0
APP	PLXNA4	Perivascular	Other	0	1	0	0	0	0	0	0	0	0	0
APP	PLXNA4	Perivascular	Trophoblastic	0	1	0	0	0	0	0	0	0	0	0
APP	PLXNA4	Perivascular	Stromal	0	1	0	1	0	0	0	0	0	0	0
APP	PLXNA4	Perivascular	Fetal Mesenchymal	0	1	0	0	0	0	0	0	0	0	0
APP	PLXNA4	Perivascular	Fetal Vascular	0	1	0	0	0	1	0	0	0	0	0
APP	PLXNA4	Perivascular	Mesothelial	0	0	0	0	0	1	0	0	0	0	0
APP	PLXNA4	Other	Vascular	0	1	0	0	0	0	0	0	0	0	0
APP	PLXNA4	Other	Other	0	1	0	0	0	0	0	0	0	0	0
APP	PLXNA4	Other	Trophoblastic	0	1	0	0	0	0	0	0	0	0	0
APP	PLXNA4	Other	Stromal	0	1	0	0	0	0	0	0	0	0	0
APP	PLXNA4	Other	Fetal Mesenchymal	0	1	0	0	0	0	0	0	0	0	0
APP	PLXNA4	Other	Fetal Vascular	0	1	0	0	0	0	0	0	0	0	0
APP	PLXNA4	Trophoblastic	Vascular	0	1	0	0	0	1	0	0	0	0	0
APP	PLXNA4	Trophoblastic	Lymphoid	0	0	0	1	0	0	0	0	0	0	0
APP	PLXNA4	Trophoblastic	Other	0	1	0	0	0	0	0	0	0	0	0
APP	PLXNA4	Trophoblastic	Trophoblastic	0	1	0	0	0	0	0	0	0	0	0
APP	PLXNA4	Trophoblastic	Stromal	0	1	0	1	0	0	0	0	0	0	0
APP	PLXNA4	Trophoblastic	Fetal Mesenchymal	0	1	0	0	0	0	0	0	0	0	0
APP	PLXNA4	Trophoblastic	Fetal Vascular	0	1	0	0	0	1	0	0	0	0	0
APP	PLXNA4	Trophoblastic	Mesothelial	0	0	0	0	0	1	0	0	0	0	0
APP	PLXNA4	Stromal	Vascular	0	1	0	0	0	1	0	0	0	0	0
APP	PLXNA4	Stromal	Lymphoid	0	0	0	1	0	0	0	0	0	0	0
APP	PLXNA4	Stromal	Other	0	1	0	0	0	0	0	0	0	0	0
APP	PLXNA4	Stromal	Trophoblastic	0	1	0	0	0	0	0	0	0	0	0
APP	PLXNA4	Stromal	Stromal	0	1	0	1	0	0	0	0	0	0	0
APP	PLXNA4	Stromal	Fetal Mesenchymal	0	1	0	0	0	0	0	0	0	0	0
APP	PLXNA4	Stromal	Fetal Vascular	0	1	0	0	0	1	0	0	0	0	0
APP	PLXNA4	Stromal	Mesothelial	0	0	0	0	0	1	0	0	0	0	0
APP	PLXNA4	Fetal Mesenchymal	Vascular	0	1	0	0	0	1	0	0	0	0	0
APP	PLXNA4	Fetal Mesenchymal	Lymphoid	0	0	0	1	0	0	0	0	0	0	0
APP	PLXNA4	Fetal Mesenchymal	Other	0	1	0	0	0	0	0	0	0	0	0
APP	PLXNA4	Fetal Mesenchymal	Trophoblastic	0	1	0	0	0	0	0	0	0	0	0
APP	PLXNA4	Fetal Mesenchymal	Stromal	0	1	0	1	0	0	0	0	0	0	0
APP	PLXNA4	Fetal Mesenchymal	Fetal Mesenchymal	0	1	0	0	0	0	0	0	0	0	0
APP	PLXNA4	Fetal Mesenchymal	Fetal Vascular	0	1	0	0	0	1	0	0	0	0	0
APP	PLXNA4	Fetal Mesenchymal	Mesothelial	0	0	0	0	0	1	0	0	0	0	0
APP	PLXNA4	Fetal Vascular	Vascular	0	1	0	0	0	1	0	0	0	0	0
APP	PLXNA4	Fetal Vascular	Lymphoid	0	0	0	1	0	0	0	0	0	0	0
APP	PLXNA4	Fetal Vascular	Other	0	1	0	0	0	0	0	0	0	0	0
APP	PLXNA4	Fetal Vascular	Trophoblastic	0	1	0	0	0	0	0	0	0	0	0
APP	PLXNA4	Fetal Vascular	Stromal	0	1	0	1	0	0	0	0	0	0	0
APP	PLXNA4	Fetal Vascular	Fetal Mesenchymal	0	1	0	0	0	0	0	0	0	0	0
APP	PLXNA4	Fetal Vascular	Fetal Vascular	0	1	0	0	0	1	0	0	0	0	0
APP	PLXNA4	Fetal Vascular	Mesothelial	0	0	0	0	0	1	0	0	0	0	0
APP	PLXNA4	Mesothelial	Vascular	0	1	0	0	0	1	0	0	0	0	0
APP	PLXNA4	Mesothelial	Other	0	1	0	0	0	0	0	0	0	0	0
APP	PLXNA4	Mesothelial	Trophoblastic	0	1	0	0	0	0	0	0	0	0	0
APP	PLXNA4	Mesothelial	Stromal	0	1	0	0	0	0	0	0	0	0	0
APP	PLXNA4	Mesothelial	Fetal Mesenchymal	0	1	0	0	0	0	0	0	0	0	0
APP	PLXNA4	Mesothelial	Fetal Vascular	0	1	0	0	0	1	0	0	0	0	0
APP	PLXNA4	Mesothelial	Mesothelial	0	0	0	0	0	1	0	0	0	0	0
APP	PLXNA4	Neural	Vascular	0	0	0	0	0	1	0	0	0	0	0
APP	PLXNA4	Neural	Fetal Vascular	0	0	0	0	0	1	0	0	0	0	0
APP	PLXNA4	Neural	Mesothelial	0	0	0	0	0	1	0	0	0	0	0
APP	SORL1	Fetal Myeloid	Fetal Myeloid	0	1	0	0	0	0	0	0	0	0	0
APP	SORL1	Fetal Myeloid	Myeloid	0	1	0	1	1	1	0	1	1	1	1
APP	SORL1	Fetal Myeloid	Epithelial	0	0	0	1	0	0	0	0	0	0	0
APP	SORL1	Fetal Myeloid	Yolk Sac	0	1	0	0	0	1	0	1	1	1	0
APP	SORL1	Fetal Myeloid	Lymphoid	0	1	0	1	1	1	0	1	1	1	1
APP	SORL1	Fetal Myeloid	Stromal	0	0	0	0	1	0	0	0	0	0	0
APP	SORL1	Fetal Myeloid	Fetal Mesenchymal	0	0	0	0	0	1	0	0	0	0	0
APP	SORL1	Fetal Myeloid	Mesothelial	0	1	0	0	0	0	0	0	0	0	0
APP	SORL1	Myeloid	Fetal Myeloid	0	1	0	0	0	0	0	0	0	0	0
APP	SORL1	Myeloid	Myeloid	1	1	1	1	1	1	1	1	1	1	1
APP	SORL1	Myeloid	Epithelial	1	0	0	1	0	0	0	0	0	0	0
APP	SORL1	Myeloid	Yolk Sac	1	1	1	0	0	1	1	1	1	1	0
APP	SORL1	Myeloid	Lymphoid	1	1	1	1	1	1	1	1	1	1	1
APP	SORL1	Myeloid	Perivascular	1	0	0	0	0	0	0	0	0	0	0
APP	SORL1	Myeloid	Trophoblastic	0	0	1	0	0	0	0	0	0	0	0
APP	SORL1	Myeloid	Stromal	1	0	1	0	1	0	0	0	0	0	0
APP	SORL1	Myeloid	Fetal Mesenchymal	0	0	0	0	0	1	0	0	0	0	0
APP	SORL1	Myeloid	Mesothelial	0	1	0	0	0	0	0	0	0	0	0
APP	SORL1	Epithelial	Fetal Myeloid	0	1	0	0	0	0	0	0	0	0	0
APP	SORL1	Epithelial	Myeloid	1	1	0	1	1	1	1	1	1	1	1
APP	SORL1	Epithelial	Epithelial	1	0	0	1	0	0	0	0	0	0	0
APP	SORL1	Epithelial	Yolk Sac	1	1	0	0	0	1	1	1	1	1	0
APP	SORL1	Epithelial	Lymphoid	1	1	0	1	1	1	1	1	1	1	1
APP	SORL1	Epithelial	Perivascular	1	0	0	0	0	0	0	0	0	0	0
APP	SORL1	Epithelial	Stromal	1	0	0	0	1	0	0	0	0	0	0
APP	SORL1	Epithelial	Fetal Mesenchymal	0	0	0	0	0	1	0	0	0	0	0
APP	SORL1	Epithelial	Mesothelial	0	1	0	0	0	0	0	0	0	0	0
APP	SORL1	Vascular	Fetal Myeloid	0	1	0	0	0	0	0	0	0	0	0
APP	SORL1	Vascular	Myeloid	1	1	1	1	1	1	1	1	1	1	1
APP	SORL1	Vascular	Epithelial	1	0	0	1	0	0	0	0	0	0	0
APP	SORL1	Vascular	Yolk Sac	1	1	1	0	0	1	1	1	1	1	0
APP	SORL1	Vascular	Lymphoid	1	1	1	1	1	1	1	1	1	1	1
APP	SORL1	Vascular	Perivascular	1	0	0	0	0	0	0	0	0	0	0
APP	SORL1	Vascular	Trophoblastic	0	0	1	0	0	0	0	0	0	0	0
APP	SORL1	Vascular	Stromal	1	0	1	0	1	0	0	0	0	0	0
APP	SORL1	Vascular	Fetal Mesenchymal	0	0	0	0	0	1	0	0	0	0	0
APP	SORL1	Vascular	Mesothelial	0	1	0	0	0	0	0	0	0	0	0
APP	SORL1	Yolk Sac	Fetal Myeloid	0	1	0	0	0	0	0	0	0	0	0
APP	SORL1	Yolk Sac	Myeloid	1	1	1	0	0	0	0	0	0	1	0
APP	SORL1	Yolk Sac	Epithelial	1	0	0	0	0	0	0	0	0	0	0
APP	SORL1	Yolk Sac	Yolk Sac	1	1	1	0	0	0	0	0	0	1	0
APP	SORL1	Yolk Sac	Lymphoid	1	1	1	0	0	0	0	0	0	1	0
APP	SORL1	Yolk Sac	Perivascular	1	0	0	0	0	0	0	0	0	0	0
APP	SORL1	Yolk Sac	Trophoblastic	0	0	1	0	0	0	0	0	0	0	0
APP	SORL1	Yolk Sac	Stromal	1	0	1	0	0	0	0	0	0	0	0
APP	SORL1	Yolk Sac	Mesothelial	0	1	0	0	0	0	0	0	0	0	0
APP	SORL1	Lymphoid	Fetal Myeloid	0	1	0	0	0	0	0	0	0	0	0
APP	SORL1	Lymphoid	Myeloid	0	1	1	1	1	1	0	1	1	1	1
APP	SORL1	Lymphoid	Epithelial	0	0	0	1	0	0	0	0	0	0	0
APP	SORL1	Lymphoid	Yolk Sac	0	1	1	0	0	1	0	1	1	1	0
APP	SORL1	Lymphoid	Lymphoid	0	1	1	1	1	1	0	1	1	1	1
APP	SORL1	Lymphoid	Trophoblastic	0	0	1	0	0	0	0	0	0	0	0
APP	SORL1	Lymphoid	Stromal	0	0	1	0	1	0	0	0	0	0	0
APP	SORL1	Lymphoid	Fetal Mesenchymal	0	0	0	0	0	1	0	0	0	0	0
APP	SORL1	Lymphoid	Mesothelial	0	1	0	0	0	0	0	0	0	0	0
APP	SORL1	Perivascular	Fetal Myeloid	0	1	0	0	0	0	0	0	0	0	0
APP	SORL1	Perivascular	Myeloid	1	1	1	1	1	1	1	1	1	1	1
APP	SORL1	Perivascular	Epithelial	1	0	0	1	0	0	0	0	0	0	0
APP	SORL1	Perivascular	Yolk Sac	1	1	1	0	0	1	1	1	1	1	0
APP	SORL1	Perivascular	Lymphoid	1	1	1	1	1	1	1	1	1	1	1
APP	SORL1	Perivascular	Perivascular	1	0	0	0	0	0	0	0	0	0	0
APP	SORL1	Perivascular	Trophoblastic	0	0	1	0	0	0	0	0	0	0	0
APP	SORL1	Perivascular	Stromal	1	0	1	0	1	0	0	0	0	0	0
APP	SORL1	Perivascular	Fetal Mesenchymal	0	0	0	0	0	1	0	0	0	0	0
APP	SORL1	Perivascular	Mesothelial	0	1	0	0	0	0	0	0	0	0	0
APP	SORL1	Other	Fetal Myeloid	0	1	0	0	0	0	0	0	0	0	0
APP	SORL1	Other	Myeloid	0	1	0	0	0	0	0	0	0	0	0
APP	SORL1	Other	Yolk Sac	0	1	0	0	0	0	0	0	0	0	0
APP	SORL1	Other	Lymphoid	0	1	0	0	0	0	0	0	0	0	0
APP	SORL1	Other	Mesothelial	0	1	0	0	0	0	0	0	0	0	0
APP	SORL1	Trophoblastic	Fetal Myeloid	0	1	0	0	0	0	0	0	0	0	0
APP	SORL1	Trophoblastic	Myeloid	1	1	1	1	1	1	1	1	1	1	1
APP	SORL1	Trophoblastic	Epithelial	1	0	0	1	0	0	0	0	0	0	0
APP	SORL1	Trophoblastic	Yolk Sac	1	1	1	0	0	1	1	1	1	1	0
APP	SORL1	Trophoblastic	Lymphoid	1	1	1	1	1	1	1	1	1	1	1
APP	SORL1	Trophoblastic	Perivascular	1	0	0	0	0	0	0	0	0	0	0
APP	SORL1	Trophoblastic	Trophoblastic	0	0	1	0	0	0	0	0	0	0	0
APP	SORL1	Trophoblastic	Stromal	1	0	1	0	1	0	0	0	0	0	0
APP	SORL1	Trophoblastic	Fetal Mesenchymal	0	0	0	0	0	1	0	0	0	0	0
APP	SORL1	Trophoblastic	Mesothelial	0	1	0	0	0	0	0	0	0	0	0
APP	SORL1	Stromal	Fetal Myeloid	0	1	0	0	0	0	0	0	0	0	0
APP	SORL1	Stromal	Myeloid	1	1	1	1	1	1	1	1	1	1	1
APP	SORL1	Stromal	Epithelial	1	0	0	1	0	0	0	0	0	0	0
APP	SORL1	Stromal	Yolk Sac	1	1	1	0	0	1	1	1	1	1	0
APP	SORL1	Stromal	Lymphoid	1	1	1	1	1	1	1	1	1	1	1
APP	SORL1	Stromal	Perivascular	1	0	0	0	0	0	0	0	0	0	0
APP	SORL1	Stromal	Trophoblastic	0	0	1	0	0	0	0	0	0	0	0
APP	SORL1	Stromal	Stromal	1	0	1	0	1	0	0	0	0	0	0
APP	SORL1	Stromal	Fetal Mesenchymal	0	0	0	0	0	1	0	0	0	0	0
APP	SORL1	Stromal	Mesothelial	0	1	0	0	0	0	0	0	0	0	0
APP	SORL1	Fetal Mesenchymal	Fetal Myeloid	0	1	0	0	0	0	0	0	0	0	0
APP	SORL1	Fetal Mesenchymal	Myeloid	1	1	0	1	1	1	1	1	1	1	1
APP	SORL1	Fetal Mesenchymal	Epithelial	1	0	0	1	0	0	0	0	0	0	0
APP	SORL1	Fetal Mesenchymal	Yolk Sac	1	1	0	0	0	1	1	1	1	1	0
APP	SORL1	Fetal Mesenchymal	Lymphoid	1	1	0	1	1	1	1	1	1	1	1
APP	SORL1	Fetal Mesenchymal	Perivascular	1	0	0	0	0	0	0	0	0	0	0
APP	SORL1	Fetal Mesenchymal	Stromal	1	0	0	0	1	0	0	0	0	0	0
APP	SORL1	Fetal Mesenchymal	Fetal Mesenchymal	0	0	0	0	0	1	0	0	0	0	0
APP	SORL1	Fetal Mesenchymal	Mesothelial	0	1	0	0	0	0	0	0	0	0	0
APP	SORL1	Fetal Vascular	Fetal Myeloid	0	1	0	0	0	0	0	0	0	0	0
APP	SORL1	Fetal Vascular	Myeloid	1	1	0	1	1	1	1	1	1	1	1
APP	SORL1	Fetal Vascular	Epithelial	1	0	0	1	0	0	0	0	0	0	0
APP	SORL1	Fetal Vascular	Yolk Sac	1	1	0	0	0	1	1	1	1	1	0
APP	SORL1	Fetal Vascular	Lymphoid	1	1	0	1	1	1	1	1	1	1	1
APP	SORL1	Fetal Vascular	Perivascular	1	0	0	0	0	0	0	0	0	0	0
APP	SORL1	Fetal Vascular	Stromal	1	0	0	0	1	0	0	0	0	0	0
APP	SORL1	Fetal Vascular	Fetal Mesenchymal	0	0	0	0	0	1	0	0	0	0	0
APP	SORL1	Fetal Vascular	Mesothelial	0	1	0	0	0	0	0	0	0	0	0
APP	SORL1	Mesothelial	Fetal Myeloid	0	1	0	0	0	0	0	0	0	0	0
APP	SORL1	Mesothelial	Myeloid	1	1	0	0	0	1	1	1	0	0	0
APP	SORL1	Mesothelial	Epithelial	1	0	0	0	0	0	0	0	0	0	0
APP	SORL1	Mesothelial	Yolk Sac	1	1	0	0	0	1	1	1	0	0	0
APP	SORL1	Mesothelial	Lymphoid	1	1	0	0	0	1	1	1	0	0	0
APP	SORL1	Mesothelial	Perivascular	1	0	0	0	0	0	0	0	0	0	0
APP	SORL1	Mesothelial	Stromal	1	0	0	0	0	0	0	0	0	0	0
APP	SORL1	Mesothelial	Fetal Mesenchymal	0	0	0	0	0	1	0	0	0	0	0
APP	SORL1	Mesothelial	Mesothelial	0	1	0	0	0	0	0	0	0	0	0
APP	SORL1	Neural	Myeloid	0	0	0	0	0	1	0	0	0	0	0
APP	SORL1	Neural	Yolk Sac	0	0	0	0	0	1	0	0	0	0	0
APP	SORL1	Neural	Lymphoid	0	0	0	0	0	1	0	0	0	0	0
APP	SORL1	Neural	Fetal Mesenchymal	0	0	0	0	0	1	0	0	0	0	0
APP	TNFRSF21	Fetal Myeloid	Fetal Myeloid	0	1	0	0	1	0	0	0	0	0	0
APP	TNFRSF21	Fetal Myeloid	Myeloid	0	1	0	0	1	1	0	1	1	1	1
APP	TNFRSF21	Fetal Myeloid	Vascular	0	0	0	0	1	0	0	0	0	0	0
APP	TNFRSF21	Fetal Myeloid	Yolk Sac	0	1	0	0	0	0	0	0	0	0	0
APP	TNFRSF21	Fetal Myeloid	Lymphoid	0	0	0	1	0	0	0	0	0	0	0
APP	TNFRSF21	Fetal Myeloid	Perivascular	0	1	0	1	1	1	0	1	1	1	1
APP	TNFRSF21	Fetal Myeloid	Trophoblastic	0	1	0	1	1	0	0	1	1	1	1
APP	TNFRSF21	Fetal Myeloid	Stromal	0	1	0	1	1	1	0	1	1	1	1
APP	TNFRSF21	Fetal Myeloid	Fetal Mesenchymal	0	0	0	0	1	1	0	0	0	0	0
APP	TNFRSF21	Fetal Myeloid	Fetal Vascular	0	0	0	0	0	1	0	1	0	0	0
APP	TNFRSF21	Myeloid	Fetal Myeloid	0	1	0	0	1	0	0	0	0	0	0
APP	TNFRSF21	Myeloid	Myeloid	1	1	1	0	1	1	1	1	1	1	1
APP	TNFRSF21	Myeloid	Epithelial	1	0	0	0	0	0	0	0	0	0	0
APP	TNFRSF21	Myeloid	Vascular	0	0	1	0	1	0	0	0	0	0	0
APP	TNFRSF21	Myeloid	Yolk Sac	0	1	0	0	0	0	0	0	0	0	0
APP	TNFRSF21	Myeloid	Lymphoid	0	0	0	1	0	0	0	0	0	0	0
APP	TNFRSF21	Myeloid	Perivascular	1	1	1	1	1	1	1	1	1	1	1
APP	TNFRSF21	Myeloid	Trophoblastic	1	1	0	1	1	0	1	1	1	1	1
APP	TNFRSF21	Myeloid	Stromal	1	1	0	1	1	1	1	1	1	1	1
APP	TNFRSF21	Myeloid	Fetal Mesenchymal	0	0	0	0	1	1	0	0	0	0	0
APP	TNFRSF21	Myeloid	Fetal Vascular	1	0	0	0	0	1	1	1	0	0	0
APP	TNFRSF21	Epithelial	Fetal Myeloid	0	1	0	0	1	0	0	0	0	0	0
APP	TNFRSF21	Epithelial	Myeloid	1	1	0	0	1	1	1	1	1	1	1
APP	TNFRSF21	Epithelial	Epithelial	1	0	0	0	0	0	0	0	0	0	0
APP	TNFRSF21	Epithelial	Vascular	0	0	0	0	1	0	0	0	0	0	0
APP	TNFRSF21	Epithelial	Yolk Sac	0	1	0	0	0	0	0	0	0	0	0
APP	TNFRSF21	Epithelial	Lymphoid	0	0	0	1	0	0	0	0	0	0	0
APP	TNFRSF21	Epithelial	Perivascular	1	1	0	1	1	1	1	1	1	1	1
APP	TNFRSF21	Epithelial	Trophoblastic	1	1	0	1	1	0	1	1	1	1	1
APP	TNFRSF21	Epithelial	Stromal	1	1	0	1	1	1	1	1	1	1	1
APP	TNFRSF21	Epithelial	Fetal Mesenchymal	0	0	0	0	1	1	0	0	0	0	0
APP	TNFRSF21	Epithelial	Fetal Vascular	1	0	0	0	0	1	1	1	0	0	0
APP	TNFRSF21	Vascular	Fetal Myeloid	0	1	0	0	1	0	0	0	0	0	0
APP	TNFRSF21	Vascular	Myeloid	1	1	1	0	1	1	1	1	1	1	1
APP	TNFRSF21	Vascular	Epithelial	1	0	0	0	0	0	0	0	0	0	0
APP	TNFRSF21	Vascular	Vascular	0	0	1	0	1	0	0	0	0	0	0
APP	TNFRSF21	Vascular	Yolk Sac	0	1	0	0	0	0	0	0	0	0	0
APP	TNFRSF21	Vascular	Lymphoid	0	0	0	1	0	0	0	0	0	0	0
APP	TNFRSF21	Vascular	Perivascular	1	1	1	1	1	1	1	1	1	1	1
APP	TNFRSF21	Vascular	Trophoblastic	1	1	0	1	1	0	1	1	1	1	1
APP	TNFRSF21	Vascular	Stromal	1	1	0	1	1	1	1	1	1	1	1
APP	TNFRSF21	Vascular	Fetal Mesenchymal	0	0	0	0	1	1	0	0	0	0	0
APP	TNFRSF21	Vascular	Fetal Vascular	1	0	0	0	0	1	1	1	0	0	0
APP	TNFRSF21	Yolk Sac	Fetal Myeloid	0	1	0	0	0	0	0	0	0	0	0
APP	TNFRSF21	Yolk Sac	Myeloid	1	1	1	0	0	0	0	0	0	1	0
APP	TNFRSF21	Yolk Sac	Epithelial	1	0	0	0	0	0	0	0	0	0	0
APP	TNFRSF21	Yolk Sac	Vascular	0	0	1	0	0	0	0	0	0	0	0
APP	TNFRSF21	Yolk Sac	Yolk Sac	0	1	0	0	0	0	0	0	0	0	0
APP	TNFRSF21	Yolk Sac	Perivascular	1	1	1	0	0	0	0	0	0	1	0
APP	TNFRSF21	Yolk Sac	Trophoblastic	1	1	0	0	0	0	0	0	0	1	0
APP	TNFRSF21	Yolk Sac	Stromal	1	1	0	0	0	0	0	0	0	1	0
APP	TNFRSF21	Yolk Sac	Fetal Vascular	1	0	0	0	0	0	0	0	0	0	0
APP	TNFRSF21	Lymphoid	Fetal Myeloid	0	1	0	0	1	0	0	0	0	0	0
APP	TNFRSF21	Lymphoid	Myeloid	0	1	1	0	1	1	0	1	1	1	1
APP	TNFRSF21	Lymphoid	Vascular	0	0	1	0	1	0	0	0	0	0	0
APP	TNFRSF21	Lymphoid	Yolk Sac	0	1	0	0	0	0	0	0	0	0	0
APP	TNFRSF21	Lymphoid	Lymphoid	0	0	0	1	0	0	0	0	0	0	0
APP	TNFRSF21	Lymphoid	Perivascular	0	1	1	1	1	1	0	1	1	1	1
APP	TNFRSF21	Lymphoid	Trophoblastic	0	1	0	1	1	0	0	1	1	1	1
APP	TNFRSF21	Lymphoid	Stromal	0	1	0	1	1	1	0	1	1	1	1
APP	TNFRSF21	Lymphoid	Fetal Mesenchymal	0	0	0	0	1	1	0	0	0	0	0
APP	TNFRSF21	Lymphoid	Fetal Vascular	0	0	0	0	0	1	0	1	0	0	0
APP	TNFRSF21	Perivascular	Fetal Myeloid	0	1	0	0	1	0	0	0	0	0	0
APP	TNFRSF21	Perivascular	Myeloid	1	1	1	0	1	1	1	1	1	1	1
APP	TNFRSF21	Perivascular	Epithelial	1	0	0	0	0	0	0	0	0	0	0
APP	TNFRSF21	Perivascular	Vascular	0	0	1	0	1	0	0	0	0	0	0
APP	TNFRSF21	Perivascular	Yolk Sac	0	1	0	0	0	0	0	0	0	0	0
APP	TNFRSF21	Perivascular	Lymphoid	0	0	0	1	0	0	0	0	0	0	0
APP	TNFRSF21	Perivascular	Perivascular	1	1	1	1	1	1	1	1	1	1	1
APP	TNFRSF21	Perivascular	Trophoblastic	1	1	0	1	1	0	1	1	1	1	1
APP	TNFRSF21	Perivascular	Stromal	1	1	0	1	1	1	1	1	1	1	1
APP	TNFRSF21	Perivascular	Fetal Mesenchymal	0	0	0	0	1	1	0	0	0	0	0
APP	TNFRSF21	Perivascular	Fetal Vascular	1	0	0	0	0	1	1	1	0	0	0
APP	TNFRSF21	Other	Fetal Myeloid	0	1	0	0	0	0	0	0	0	0	0
APP	TNFRSF21	Other	Myeloid	0	1	0	0	0	0	0	0	0	0	0
APP	TNFRSF21	Other	Yolk Sac	0	1	0	0	0	0	0	0	0	0	0
APP	TNFRSF21	Other	Perivascular	0	1	0	0	0	0	0	0	0	0	0
APP	TNFRSF21	Other	Trophoblastic	0	1	0	0	0	0	0	0	0	0	0
APP	TNFRSF21	Other	Stromal	0	1	0	0	0	0	0	0	0	0	0
APP	TNFRSF21	Trophoblastic	Fetal Myeloid	0	1	0	0	1	0	0	0	0	0	0
APP	TNFRSF21	Trophoblastic	Myeloid	1	1	1	0	1	1	1	1	1	1	1
APP	TNFRSF21	Trophoblastic	Epithelial	1	0	0	0	0	0	0	0	0	0	0
APP	TNFRSF21	Trophoblastic	Vascular	0	0	1	0	1	0	0	0	0	0	0
APP	TNFRSF21	Trophoblastic	Yolk Sac	0	1	0	0	0	0	0	0	0	0	0
APP	TNFRSF21	Trophoblastic	Lymphoid	0	0	0	1	0	0	0	0	0	0	0
APP	TNFRSF21	Trophoblastic	Perivascular	1	1	1	1	1	1	1	1	1	1	1
APP	TNFRSF21	Trophoblastic	Trophoblastic	1	1	0	1	1	0	1	1	1	1	1
APP	TNFRSF21	Trophoblastic	Stromal	1	1	0	1	1	1	1	1	1	1	1
APP	TNFRSF21	Trophoblastic	Fetal Mesenchymal	0	0	0	0	1	1	0	0	0	0	0
APP	TNFRSF21	Trophoblastic	Fetal Vascular	1	0	0	0	0	1	1	1	0	0	0
APP	TNFRSF21	Stromal	Fetal Myeloid	0	1	0	0	1	0	0	0	0	0	0
APP	TNFRSF21	Stromal	Myeloid	1	1	1	0	1	1	1	1	1	1	1
APP	TNFRSF21	Stromal	Epithelial	1	0	0	0	0	0	0	0	0	0	0
APP	TNFRSF21	Stromal	Vascular	0	0	1	0	1	0	0	0	0	0	0
APP	TNFRSF21	Stromal	Yolk Sac	0	1	0	0	0	0	0	0	0	0	0
APP	TNFRSF21	Stromal	Lymphoid	0	0	0	1	0	0	0	0	0	0	0
APP	TNFRSF21	Stromal	Perivascular	1	1	1	1	1	1	1	1	1	1	1
APP	TNFRSF21	Stromal	Trophoblastic	1	1	0	1	1	0	1	1	1	1	1
APP	TNFRSF21	Stromal	Stromal	1	1	0	1	1	1	1	1	1	1	1
APP	TNFRSF21	Stromal	Fetal Mesenchymal	0	0	0	0	1	1	0	0	0	0	0
APP	TNFRSF21	Stromal	Fetal Vascular	1	0	0	0	0	1	1	1	0	0	0
APP	TNFRSF21	Fetal Mesenchymal	Fetal Myeloid	0	1	0	0	1	0	0	0	0	0	0
APP	TNFRSF21	Fetal Mesenchymal	Myeloid	1	1	0	0	1	1	1	1	1	1	1
APP	TNFRSF21	Fetal Mesenchymal	Epithelial	1	0	0	0	0	0	0	0	0	0	0
APP	TNFRSF21	Fetal Mesenchymal	Vascular	0	0	0	0	1	0	0	0	0	0	0
APP	TNFRSF21	Fetal Mesenchymal	Yolk Sac	0	1	0	0	0	0	0	0	0	0	0
APP	TNFRSF21	Fetal Mesenchymal	Lymphoid	0	0	0	1	0	0	0	0	0	0	0
APP	TNFRSF21	Fetal Mesenchymal	Perivascular	1	1	0	1	1	1	1	1	1	1	1
APP	TNFRSF21	Fetal Mesenchymal	Trophoblastic	1	1	0	1	1	0	1	1	1	1	1
APP	TNFRSF21	Fetal Mesenchymal	Stromal	1	1	0	1	1	1	1	1	1	1	1
APP	TNFRSF21	Fetal Mesenchymal	Fetal Mesenchymal	0	0	0	0	1	1	0	0	0	0	0
APP	TNFRSF21	Fetal Mesenchymal	Fetal Vascular	1	0	0	0	0	1	1	1	0	0	0
APP	TNFRSF21	Fetal Vascular	Fetal Myeloid	0	1	0	0	1	0	0	0	0	0	0
APP	TNFRSF21	Fetal Vascular	Myeloid	1	1	0	0	1	1	1	1	1	1	1
APP	TNFRSF21	Fetal Vascular	Epithelial	1	0	0	0	0	0	0	0	0	0	0
APP	TNFRSF21	Fetal Vascular	Vascular	0	0	0	0	1	0	0	0	0	0	0
APP	TNFRSF21	Fetal Vascular	Yolk Sac	0	1	0	0	0	0	0	0	0	0	0
APP	TNFRSF21	Fetal Vascular	Lymphoid	0	0	0	1	0	0	0	0	0	0	0
APP	TNFRSF21	Fetal Vascular	Perivascular	1	1	0	1	1	1	1	1	1	1	1
APP	TNFRSF21	Fetal Vascular	Trophoblastic	1	1	0	1	1	0	1	1	1	1	1
APP	TNFRSF21	Fetal Vascular	Stromal	1	1	0	1	1	1	1	1	1	1	1
APP	TNFRSF21	Fetal Vascular	Fetal Mesenchymal	0	0	0	0	1	1	0	0	0	0	0
APP	TNFRSF21	Fetal Vascular	Fetal Vascular	1	0	0	0	0	1	1	1	0	0	0
APP	TNFRSF21	Mesothelial	Fetal Myeloid	0	1	0	0	0	0	0	0	0	0	0
APP	TNFRSF21	Mesothelial	Myeloid	1	1	0	0	0	1	1	1	0	0	0
APP	TNFRSF21	Mesothelial	Epithelial	1	0	0	0	0	0	0	0	0	0	0
APP	TNFRSF21	Mesothelial	Yolk Sac	0	1	0	0	0	0	0	0	0	0	0
APP	TNFRSF21	Mesothelial	Perivascular	1	1	0	0	0	1	1	1	0	0	0
APP	TNFRSF21	Mesothelial	Trophoblastic	1	1	0	0	0	0	1	1	0	0	0
APP	TNFRSF21	Mesothelial	Stromal	1	1	0	0	0	1	1	1	0	0	0
APP	TNFRSF21	Mesothelial	Fetal Mesenchymal	0	0	0	0	0	1	0	0	0	0	0
APP	TNFRSF21	Mesothelial	Fetal Vascular	1	0	0	0	0	1	1	1	0	0	0
APP	TNFRSF21	Neural	Myeloid	0	0	0	0	0	1	0	0	0	0	0
APP	TNFRSF21	Neural	Perivascular	0	0	0	0	0	1	0	0	0	0	0
APP	TNFRSF21	Neural	Stromal	0	0	0	0	0	1	0	0	0	0	0
APP	TNFRSF21	Neural	Fetal Mesenchymal	0	0	0	0	0	1	0	0	0	0	0
APP	TNFRSF21	Neural	Fetal Vascular	0	0	0	0	0	1	0	0	0	0	0
APP	TREM2_TYROBP	Fetal Myeloid	Fetal Myeloid	0	1	0	1	1	1	0	1	1	1	1
APP	TREM2_TYROBP	Fetal Myeloid	Myeloid	0	1	0	1	1	1	0	1	1	1	1
APP	TREM2_TYROBP	Fetal Myeloid	Lymphoid	0	0	0	0	0	1	0	0	0	0	0
APP	TREM2_TYROBP	Fetal Myeloid	Stromal	0	1	0	0	0	0	0	0	0	0	0
APP	TREM2_TYROBP	Myeloid	Fetal Myeloid	0	1	0	1	1	1	0	1	1	1	1
APP	TREM2_TYROBP	Myeloid	Myeloid	0	1	1	1	1	1	0	1	1	1	1
APP	TREM2_TYROBP	Myeloid	Lymphoid	0	0	1	0	0	1	0	0	0	0	0
APP	TREM2_TYROBP	Myeloid	Trophoblastic	0	0	1	0	0	0	0	0	0	0	0
APP	TREM2_TYROBP	Myeloid	Stromal	0	1	0	0	0	0	0	0	0	0	0
APP	TREM2_TYROBP	Epithelial	Fetal Myeloid	0	1	0	1	1	1	0	1	1	1	1
APP	TREM2_TYROBP	Epithelial	Myeloid	0	1	0	1	1	1	0	1	1	1	1
APP	TREM2_TYROBP	Epithelial	Lymphoid	0	0	0	0	0	1	0	0	0	0	0
APP	TREM2_TYROBP	Epithelial	Stromal	0	1	0	0	0	0	0	0	0	0	0
APP	TREM2_TYROBP	Vascular	Fetal Myeloid	0	1	0	1	1	1	0	1	1	1	1
APP	TREM2_TYROBP	Vascular	Myeloid	0	1	1	1	1	1	0	1	1	1	1
APP	TREM2_TYROBP	Vascular	Lymphoid	0	0	1	0	0	1	0	0	0	0	0
APP	TREM2_TYROBP	Vascular	Trophoblastic	0	0	1	0	0	0	0	0	0	0	0
APP	TREM2_TYROBP	Vascular	Stromal	0	1	0	0	0	0	0	0	0	0	0
APP	TREM2_TYROBP	Yolk Sac	Fetal Myeloid	0	1	0	0	0	0	0	0	0	1	0
APP	TREM2_TYROBP	Yolk Sac	Myeloid	0	1	1	0	0	0	0	0	0	1	0
APP	TREM2_TYROBP	Yolk Sac	Lymphoid	0	0	1	0	0	0	0	0	0	0	0
APP	TREM2_TYROBP	Yolk Sac	Trophoblastic	0	0	1	0	0	0	0	0	0	0	0
APP	TREM2_TYROBP	Yolk Sac	Stromal	0	1	0	0	0	0	0	0	0	0	0
APP	TREM2_TYROBP	Lymphoid	Fetal Myeloid	0	1	0	1	1	1	0	1	1	1	1
APP	TREM2_TYROBP	Lymphoid	Myeloid	0	1	1	1	1	1	0	1	1	1	1
APP	TREM2_TYROBP	Lymphoid	Lymphoid	0	0	1	0	0	1	0	0	0	0	0
APP	TREM2_TYROBP	Lymphoid	Trophoblastic	0	0	1	0	0	0	0	0	0	0	0
APP	TREM2_TYROBP	Lymphoid	Stromal	0	1	0	0	0	0	0	0	0	0	0
APP	TREM2_TYROBP	Perivascular	Fetal Myeloid	0	1	0	1	1	1	0	1	1	1	1
APP	TREM2_TYROBP	Perivascular	Myeloid	0	1	1	1	1	1	0	1	1	1	1
APP	TREM2_TYROBP	Perivascular	Lymphoid	0	0	1	0	0	1	0	0	0	0	0
APP	TREM2_TYROBP	Perivascular	Trophoblastic	0	0	1	0	0	0	0	0	0	0	0
APP	TREM2_TYROBP	Perivascular	Stromal	0	1	0	0	0	0	0	0	0	0	0
APP	TREM2_TYROBP	Other	Fetal Myeloid	0	1	0	0	0	0	0	0	0	0	0
APP	TREM2_TYROBP	Other	Myeloid	0	1	0	0	0	0	0	0	0	0	0
APP	TREM2_TYROBP	Other	Stromal	0	1	0	0	0	0	0	0	0	0	0
APP	TREM2_TYROBP	Trophoblastic	Fetal Myeloid	0	1	0	1	1	1	0	1	1	1	1
APP	TREM2_TYROBP	Trophoblastic	Myeloid	0	1	1	1	1	1	0	1	1	1	1
APP	TREM2_TYROBP	Trophoblastic	Lymphoid	0	0	1	0	0	1	0	0	0	0	0
APP	TREM2_TYROBP	Trophoblastic	Trophoblastic	0	0	1	0	0	0	0	0	0	0	0
APP	TREM2_TYROBP	Trophoblastic	Stromal	0	1	0	0	0	0	0	0	0	0	0
APP	TREM2_TYROBP	Stromal	Fetal Myeloid	0	1	0	1	1	1	0	1	1	1	1
APP	TREM2_TYROBP	Stromal	Myeloid	0	1	1	1	1	1	0	1	1	1	1
APP	TREM2_TYROBP	Stromal	Lymphoid	0	0	1	0	0	1	0	0	0	0	0
APP	TREM2_TYROBP	Stromal	Trophoblastic	0	0	1	0	0	0	0	0	0	0	0
APP	TREM2_TYROBP	Stromal	Stromal	0	1	0	0	0	0	0	0	0	0	0
APP	TREM2_TYROBP	Fetal Mesenchymal	Fetal Myeloid	0	1	0	1	1	1	0	1	1	1	1
APP	TREM2_TYROBP	Fetal Mesenchymal	Myeloid	0	1	0	1	1	1	0	1	1	1	1
APP	TREM2_TYROBP	Fetal Mesenchymal	Lymphoid	0	0	0	0	0	1	0	0	0	0	0
APP	TREM2_TYROBP	Fetal Mesenchymal	Stromal	0	1	0	0	0	0	0	0	0	0	0
APP	TREM2_TYROBP	Fetal Vascular	Fetal Myeloid	0	1	0	1	1	1	0	1	1	1	1
APP	TREM2_TYROBP	Fetal Vascular	Myeloid	0	1	0	1	1	1	0	1	1	1	1
APP	TREM2_TYROBP	Fetal Vascular	Lymphoid	0	0	0	0	0	1	0	0	0	0	0
APP	TREM2_TYROBP	Fetal Vascular	Stromal	0	1	0	0	0	0	0	0	0	0	0
APP	TREM2_TYROBP	Mesothelial	Fetal Myeloid	0	1	0	0	0	1	0	1	0	0	0
APP	TREM2_TYROBP	Mesothelial	Myeloid	0	1	0	0	0	1	0	1	0	0	0
APP	TREM2_TYROBP	Mesothelial	Lymphoid	0	0	0	0	0	1	0	0	0	0	0
APP	TREM2_TYROBP	Mesothelial	Stromal	0	1	0	0	0	0	0	0	0	0	0
APP	TREM2_TYROBP	Neural	Fetal Myeloid	0	0	0	0	0	1	0	0	0	0	0
APP	TREM2_TYROBP	Neural	Myeloid	0	0	0	0	0	1	0	0	0	0	0
APP	TREM2_TYROBP	Neural	Lymphoid	0	0	0	0	0	1	0	0	0	0	0
AREG	EGFR	Myeloid	Perivascular	0	0	0	0	1	0	0	0	0	0	0
AREG	EGFR	Myeloid	Trophoblastic	0	0	0	0	1	0	0	0	0	0	0
AREG	EGFR	Myeloid	Stromal	0	0	0	0	1	0	0	0	0	0	0
AREG	EGFR	Myeloid	Fetal Mesenchymal	0	0	0	0	1	0	0	0	0	0	0
AREG	EGFR	Myeloid	Fetal Vascular	0	0	0	0	1	0	0	0	0	0	0
AREG	EGFR	Epithelial	Epithelial	1	0	0	0	0	0	0	0	0	0	0
AREG	EGFR	Epithelial	Vascular	1	0	0	0	0	0	0	0	0	0	0
AREG	EGFR	Epithelial	Yolk Sac	1	0	0	0	0	0	0	0	0	0	0
AREG	EGFR	Epithelial	Perivascular	1	0	0	0	0	0	0	0	0	0	0
AREG	EGFR	Epithelial	Trophoblastic	1	0	0	0	0	0	0	0	0	0	0
AREG	EGFR	Epithelial	Stromal	1	0	0	0	0	0	0	0	0	0	0
AREG	EGFR	Epithelial	Fetal Mesenchymal	1	0	0	0	0	0	0	0	0	0	0
AREG	EGFR	Epithelial	Mesothelial	1	0	0	0	0	0	0	0	0	0	0
AREG	EGFR	Yolk Sac	Epithelial	1	0	0	0	0	0	0	0	0	0	0
AREG	EGFR	Yolk Sac	Vascular	1	0	0	0	0	0	0	0	0	0	0
AREG	EGFR	Yolk Sac	Yolk Sac	1	0	0	0	0	0	0	0	0	0	0
AREG	EGFR	Yolk Sac	Perivascular	1	0	0	0	0	0	0	0	0	0	0
AREG	EGFR	Yolk Sac	Trophoblastic	1	0	0	0	0	0	0	0	0	0	0
AREG	EGFR	Yolk Sac	Stromal	1	0	0	0	0	0	0	0	0	0	0
AREG	EGFR	Yolk Sac	Fetal Mesenchymal	1	0	0	0	0	0	0	0	0	0	0
AREG	EGFR	Yolk Sac	Mesothelial	1	0	0	0	0	0	0	0	0	0	0
AREG	EGFR	Lymphoid	Fetal Myeloid	0	0	0	1	0	0	0	0	0	0	0
AREG	EGFR	Lymphoid	Epithelial	0	0	0	1	0	1	0	0	0	0	0
AREG	EGFR	Lymphoid	Vascular	0	0	0	1	0	1	0	0	0	0	0
AREG	EGFR	Lymphoid	Yolk Sac	0	0	0	0	0	1	0	0	0	0	0
AREG	EGFR	Lymphoid	Lymphoid	0	0	0	0	0	1	0	0	0	0	0
AREG	EGFR	Lymphoid	Perivascular	0	0	0	0	0	1	0	0	0	0	0
AREG	EGFR	Lymphoid	Trophoblastic	0	0	0	1	0	1	0	0	0	0	0
AREG	EGFR	Lymphoid	Stromal	0	0	0	1	0	1	0	0	0	0	0
AREG	EGFR	Lymphoid	Fetal Mesenchymal	0	0	0	1	0	1	0	0	0	0	0
AREG	EGFR	Lymphoid	Fetal Vascular	0	0	0	1	0	1	0	0	0	0	0
AREG	EGFR	Lymphoid	Mesothelial	0	0	0	0	0	1	0	0	0	0	0
AREG	EGFR	Trophoblastic	Epithelial	1	1	0	0	0	0	0	0	0	1	0
AREG	EGFR	Trophoblastic	Vascular	1	0	1	0	0	0	0	0	0	1	0
AREG	EGFR	Trophoblastic	Yolk Sac	1	0	1	0	0	0	0	0	0	0	0
AREG	EGFR	Trophoblastic	Perivascular	1	1	1	0	0	0	0	0	0	1	0
AREG	EGFR	Trophoblastic	Trophoblastic	1	1	1	0	0	0	0	0	0	1	0
AREG	EGFR	Trophoblastic	Stromal	1	1	1	0	0	0	0	0	0	1	0
AREG	EGFR	Trophoblastic	Fetal Mesenchymal	1	1	0	0	0	0	0	0	0	1	0
AREG	EGFR	Trophoblastic	Mesothelial	1	1	0	0	0	0	0	0	0	0	0
AREG	EGFR	Fetal Mesenchymal	Fetal Myeloid	0	0	0	1	0	0	0	0	0	0	0
AREG	EGFR	Fetal Mesenchymal	Epithelial	0	0	0	1	0	0	0	0	0	0	1
AREG	EGFR	Fetal Mesenchymal	Vascular	0	0	0	1	0	0	0	0	0	0	1
AREG	EGFR	Fetal Mesenchymal	Perivascular	0	0	0	0	1	0	0	0	0	0	1
AREG	EGFR	Fetal Mesenchymal	Trophoblastic	0	0	0	1	1	0	0	0	0	0	1
AREG	EGFR	Fetal Mesenchymal	Stromal	0	0	0	1	1	0	0	0	0	0	1
AREG	EGFR	Fetal Mesenchymal	Fetal Mesenchymal	0	0	0	1	1	0	0	0	0	0	1
AREG	EGFR	Fetal Mesenchymal	Fetal Vascular	0	0	0	1	1	0	0	0	0	0	1
AREG	EGFR	Fetal Vascular	Perivascular	0	0	0	0	1	0	0	0	0	0	0
AREG	EGFR	Fetal Vascular	Trophoblastic	0	0	0	0	1	0	0	0	0	0	0
AREG	EGFR	Fetal Vascular	Stromal	0	0	0	0	1	0	0	0	0	0	0
AREG	EGFR	Fetal Vascular	Fetal Mesenchymal	0	0	0	0	1	0	0	0	0	0	0
AREG	EGFR	Fetal Vascular	Fetal Vascular	0	0	0	0	1	0	0	0	0	0	0
AREG	EGFR	Mesothelial	Epithelial	0	1	0	0	0	0	0	0	0	0	0
AREG	EGFR	Mesothelial	Perivascular	0	1	0	0	0	0	0	0	0	0	0
AREG	EGFR	Mesothelial	Trophoblastic	0	1	0	0	0	0	0	0	0	0	0
AREG	EGFR	Mesothelial	Stromal	0	1	0	0	0	0	0	0	0	0	0
AREG	EGFR	Mesothelial	Fetal Mesenchymal	0	1	0	0	0	0	0	0	0	0	0
AREG	EGFR	Mesothelial	Mesothelial	0	1	0	0	0	0	0	0	0	0	0
ASIP	MC1R	Lymphoid	Trophoblastic	0	0	0	1	0	0	0	0	0	0	0
B2M_CD1B	IL6ST	Other	Myeloid	0	1	0	0	0	0	0	0	0	0	0
B2M_CD1B	IL6ST	Other	Epithelial	0	1	0	0	0	0	0	0	0	0	0
B2M_CD1B	IL6ST	Other	Vascular	0	1	0	0	0	0	0	0	0	0	0
B2M_CD1B	IL6ST	Other	Yolk Sac	0	1	0	0	0	0	0	0	0	0	0
B2M_CD1B	IL6ST	Other	Lymphoid	0	1	0	0	0	0	0	0	0	0	0
B2M_CD1B	IL6ST	Other	Perivascular	0	1	0	0	0	0	0	0	0	0	0
B2M_CD1B	IL6ST	Other	Other	0	1	0	0	0	0	0	0	0	0	0
B2M_CD1B	IL6ST	Other	Trophoblastic	0	1	0	0	0	0	0	0	0	0	0
B2M_CD1B	IL6ST	Other	Stromal	0	1	0	0	0	0	0	0	0	0	0
B2M_CD1B	IL6ST	Other	Fetal Mesenchymal	0	1	0	0	0	0	0	0	0	0	0
B2M_CD1B	IL6ST	Other	Fetal Vascular	0	1	0	0	0	0	0	0	0	0	0
B2M_CD1B	IL6ST	Other	Mesothelial	0	1	0	0	0	0	0	0	0	0	0
BAG6	NCR3	Fetal Myeloid	Lymphoid	0	0	0	0	1	1	0	1	1	0	1
BAG6	NCR3	Myeloid	Lymphoid	0	0	0	1	1	1	0	1	1	0	1
BAG6	NCR3	Epithelial	Lymphoid	0	0	0	1	1	1	0	1	1	0	1
BAG6	NCR3	Vascular	Lymphoid	0	0	0	1	1	1	0	1	1	0	1
BAG6	NCR3	Lymphoid	Lymphoid	0	0	0	1	1	1	0	1	1	0	1
BAG6	NCR3	Perivascular	Lymphoid	0	0	0	1	1	1	0	1	1	0	1
BAG6	NCR3	Trophoblastic	Lymphoid	0	0	0	1	1	1	0	1	1	0	1
BAG6	NCR3	Stromal	Lymphoid	0	0	0	1	1	1	0	1	1	0	1
BAG6	NCR3	Fetal Mesenchymal	Lymphoid	0	0	0	1	1	1	0	1	1	0	1
BAG6	NCR3	Fetal Vascular	Lymphoid	0	0	0	1	1	1	0	1	1	0	1
BAG6	NCR3	Mesothelial	Lymphoid	0	0	0	0	0	1	0	0	0	0	0
BDNF	NGFR	Epithelial	Trophoblastic	1	0	0	0	0	0	0	0	0	0	0
BDNF	NGFR	Epithelial	Stromal	1	0	0	0	0	0	0	0	0	0	0
BDNF	NGFR	Epithelial	Fetal Mesenchymal	1	0	0	0	0	0	0	0	0	0	0
BDNF	NGFR	Perivascular	Trophoblastic	1	0	0	0	0	0	0	0	0	0	0
BDNF	NGFR	Perivascular	Stromal	1	0	0	0	0	0	0	0	0	0	0
BDNF	NGFR	Perivascular	Fetal Mesenchymal	1	0	0	0	0	0	0	0	0	0	0
BDNF	NGFR	Stromal	Fetal Mesenchymal	0	0	0	0	1	0	0	0	0	0	0
BDNF	NGFR	Fetal Mesenchymal	Fetal Mesenchymal	0	0	0	1	1	0	0	0	0	0	1
BDNF	NTRK2	Epithelial	Perivascular	1	0	0	0	0	0	0	0	0	0	0
BDNF	NTRK2	Epithelial	Stromal	1	0	0	0	0	0	0	0	0	0	0
BDNF	NTRK2	Epithelial	Fetal Mesenchymal	1	0	0	0	0	0	0	0	0	0	0
BDNF	NTRK2	Epithelial	Mesothelial	1	0	0	0	0	0	0	0	0	0	0
BDNF	NTRK2	Perivascular	Perivascular	1	0	0	0	0	0	0	0	0	0	0
BDNF	NTRK2	Perivascular	Stromal	1	0	0	0	0	0	0	0	0	0	0
BDNF	NTRK2	Perivascular	Fetal Mesenchymal	1	0	0	0	0	0	0	0	0	0	0
BDNF	NTRK2	Perivascular	Mesothelial	1	0	0	0	0	0	0	0	0	0	0
BDNF	NTRK2	Stromal	Fetal Myeloid	0	0	0	0	1	0	0	0	0	0	0
BDNF	NTRK2	Stromal	Perivascular	0	0	0	0	1	0	0	0	0	0	0
BDNF	NTRK2	Stromal	Stromal	0	0	0	0	1	0	0	0	0	0	0
BDNF	NTRK2	Fetal Mesenchymal	Fetal Myeloid	0	0	0	0	1	0	0	0	0	0	0
BDNF	NTRK2	Fetal Mesenchymal	Epithelial	0	0	0	1	0	0	0	0	0	0	0
BDNF	NTRK2	Fetal Mesenchymal	Perivascular	0	0	0	1	1	0	0	0	0	0	1
BDNF	NTRK2	Fetal Mesenchymal	Stromal	0	0	0	0	1	0	0	0	0	0	1
BDNF	SORT1	Stromal	Fetal Myeloid	0	0	0	0	1	0	0	0	0	0	0
BDNF	SORT1	Stromal	Myeloid	0	0	0	0	1	0	0	0	0	0	0
BDNF	SORT1	Stromal	Epithelial	0	0	0	0	1	0	0	0	0	0	0
BDNF	SORT1	Stromal	Lymphoid	0	0	0	0	1	0	0	0	0	0	0
BDNF	SORT1	Stromal	Perivascular	0	0	0	0	1	0	0	0	0	0	0
BDNF	SORT1	Stromal	Trophoblastic	0	0	0	0	1	0	0	0	0	0	0
BDNF	SORT1	Stromal	Stromal	0	0	0	0	1	0	0	0	0	0	0
BDNF	SORT1	Stromal	Fetal Mesenchymal	0	0	0	0	1	0	0	0	0	0	0
BDNF	SORT1	Stromal	Fetal Vascular	0	0	0	0	1	0	0	0	0	0	0
BDNF	SORT1	Fetal Mesenchymal	Fetal Myeloid	0	0	0	0	1	0	0	0	0	0	0
BDNF	SORT1	Fetal Mesenchymal	Myeloid	0	0	0	1	1	0	0	0	0	0	1
BDNF	SORT1	Fetal Mesenchymal	Epithelial	0	0	0	0	1	0	0	0	0	0	1
BDNF	SORT1	Fetal Mesenchymal	Lymphoid	0	0	0	0	1	0	0	0	0	0	0
BDNF	SORT1	Fetal Mesenchymal	Perivascular	0	0	0	1	1	0	0	0	0	0	1
BDNF	SORT1	Fetal Mesenchymal	Trophoblastic	0	0	0	1	1	0	0	0	0	0	1
BDNF	SORT1	Fetal Mesenchymal	Stromal	0	0	0	1	1	0	0	0	0	0	1
BDNF	SORT1	Fetal Mesenchymal	Fetal Mesenchymal	0	0	0	1	1	0	0	0	0	0	1
BDNF	SORT1	Fetal Mesenchymal	Fetal Vascular	0	0	0	0	1	0	0	0	0	0	0
BMP2	ACVR2A_BMPR1A	Fetal Myeloid	Trophoblastic	0	0	0	0	1	0	0	0	0	0	0
BMP2	ACVR2A_BMPR1A	Fetal Myeloid	Stromal	0	0	0	0	1	0	0	0	0	0	0
BMP2	ACVR2A_BMPR1A	Fetal Myeloid	Fetal Mesenchymal	0	0	0	0	1	0	0	0	0	0	0
BMP2	ACVR2A_BMPR1A	Vascular	Epithelial	0	1	0	0	0	0	0	0	0	0	0
BMP2	ACVR2A_BMPR1A	Vascular	Yolk Sac	0	1	0	0	0	0	0	0	0	0	0
BMP2	ACVR2A_BMPR1A	Vascular	Perivascular	0	1	0	0	0	0	0	0	0	0	0
BMP2	ACVR2A_BMPR1A	Vascular	Other	0	1	0	0	0	0	0	0	0	0	0
BMP2	ACVR2A_BMPR1A	Vascular	Trophoblastic	0	1	0	0	1	0	0	0	0	0	0
BMP2	ACVR2A_BMPR1A	Vascular	Stromal	0	1	0	0	1	0	0	0	0	0	0
BMP2	ACVR2A_BMPR1A	Vascular	Fetal Mesenchymal	0	1	0	0	1	0	0	0	0	0	0
BMP2	ACVR2A_BMPR1A	Vascular	Fetal Vascular	0	1	0	0	0	0	0	0	0	0	0
BMP2	ACVR2A_BMPR1A	Vascular	Mesothelial	0	1	0	0	0	0	0	0	0	0	0
BMP2	ACVR2A_BMPR1A	Yolk Sac	Epithelial	0	1	0	0	0	0	0	0	0	0	0
BMP2	ACVR2A_BMPR1A	Yolk Sac	Vascular	0	0	1	0	0	0	0	0	0	0	0
BMP2	ACVR2A_BMPR1A	Yolk Sac	Yolk Sac	0	1	0	0	0	0	0	0	0	0	0
BMP2	ACVR2A_BMPR1A	Yolk Sac	Perivascular	0	1	1	0	0	0	0	0	0	1	0
BMP2	ACVR2A_BMPR1A	Yolk Sac	Other	0	1	0	0	0	0	0	0	0	0	0
BMP2	ACVR2A_BMPR1A	Yolk Sac	Trophoblastic	0	1	1	0	0	0	0	0	0	1	0
BMP2	ACVR2A_BMPR1A	Yolk Sac	Stromal	0	1	1	0	0	0	0	0	0	1	0
BMP2	ACVR2A_BMPR1A	Yolk Sac	Fetal Mesenchymal	0	1	0	0	0	0	0	0	0	1	0
BMP2	ACVR2A_BMPR1A	Yolk Sac	Fetal Vascular	0	1	0	0	0	0	0	0	0	0	0
BMP2	ACVR2A_BMPR1A	Yolk Sac	Mesothelial	0	1	0	0	0	0	0	0	0	0	0
BMP2	ACVR2A_BMPR1A	Trophoblastic	Vascular	0	0	1	0	0	0	0	0	0	0	0
BMP2	ACVR2A_BMPR1A	Trophoblastic	Perivascular	0	0	1	0	0	0	0	0	0	0	0
BMP2	ACVR2A_BMPR1A	Trophoblastic	Trophoblastic	0	0	1	0	0	0	0	0	0	0	0
BMP2	ACVR2A_BMPR1A	Trophoblastic	Stromal	0	0	1	0	0	0	0	0	0	0	0
BMP2	ACVR2A_BMPR1A	Stromal	Vascular	0	0	1	0	0	0	0	0	0	0	0
BMP2	ACVR2A_BMPR1A	Stromal	Perivascular	0	0	1	0	0	0	0	0	0	0	0
BMP2	ACVR2A_BMPR1A	Stromal	Trophoblastic	0	0	1	0	0	0	0	0	0	0	0
BMP2	ACVR2A_BMPR1A	Stromal	Stromal	0	0	1	0	0	0	0	0	0	0	0
BMP2	ACVR2A_BMPR1A	Fetal Mesenchymal	Trophoblastic	0	0	0	1	1	0	0	0	0	0	1
BMP2	ACVR2A_BMPR1A	Fetal Mesenchymal	Stromal	0	0	0	1	1	0	0	0	0	0	1
BMP2	ACVR2A_BMPR1A	Fetal Mesenchymal	Fetal Mesenchymal	0	0	0	1	1	0	0	0	0	0	1
BMP2	ACVR2A_BMPR1A	Fetal Vascular	Epithelial	0	1	0	0	0	0	0	0	0	0	0
BMP2	ACVR2A_BMPR1A	Fetal Vascular	Yolk Sac	0	1	0	0	0	0	0	0	0	0	0
BMP2	ACVR2A_BMPR1A	Fetal Vascular	Perivascular	0	1	0	0	0	0	0	0	0	0	0
BMP2	ACVR2A_BMPR1A	Fetal Vascular	Other	0	1	0	0	0	0	0	0	0	0	0
BMP2	ACVR2A_BMPR1A	Fetal Vascular	Trophoblastic	0	1	0	0	1	0	0	0	0	0	0
BMP2	ACVR2A_BMPR1A	Fetal Vascular	Stromal	0	1	0	0	1	0	0	0	0	0	0
BMP2	ACVR2A_BMPR1A	Fetal Vascular	Fetal Mesenchymal	0	1	0	0	1	0	0	0	0	0	0
BMP2	ACVR2A_BMPR1A	Fetal Vascular	Fetal Vascular	0	1	0	0	0	0	0	0	0	0	0
BMP2	ACVR2A_BMPR1A	Fetal Vascular	Mesothelial	0	1	0	0	0	0	0	0	0	0	0
BMP2	ACVR2A_BMPR1B	Vascular	Epithelial	0	1	0	0	0	0	0	0	0	0	0
BMP2	ACVR2A_BMPR1B	Vascular	Stromal	0	1	0	0	0	0	0	0	0	0	0
BMP2	ACVR2A_BMPR1B	Vascular	Fetal Mesenchymal	0	1	0	0	0	0	0	0	0	0	0
BMP2	ACVR2A_BMPR1B	Yolk Sac	Epithelial	0	1	0	0	0	0	0	0	0	0	0
BMP2	ACVR2A_BMPR1B	Yolk Sac	Stromal	0	1	0	0	0	0	0	0	0	0	0
BMP2	ACVR2A_BMPR1B	Yolk Sac	Fetal Mesenchymal	0	1	0	0	0	0	0	0	0	0	0
BMP2	ACVR2A_BMPR1B	Perivascular	Epithelial	1	0	0	0	0	0	0	0	0	0	0
BMP2	ACVR2A_BMPR1B	Perivascular	Yolk Sac	1	0	0	0	0	0	0	0	0	0	0
BMP2	ACVR2A_BMPR1B	Perivascular	Trophoblastic	1	0	0	0	0	0	0	0	0	0	0
BMP2	ACVR2A_BMPR1B	Trophoblastic	Epithelial	1	0	0	0	0	0	0	0	0	0	0
BMP2	ACVR2A_BMPR1B	Trophoblastic	Yolk Sac	1	0	0	0	0	0	0	0	0	0	0
BMP2	ACVR2A_BMPR1B	Trophoblastic	Trophoblastic	1	0	0	0	0	0	0	0	0	0	0
BMP2	ACVR2A_BMPR1B	Stromal	Epithelial	1	0	0	0	0	0	0	0	0	0	0
BMP2	ACVR2A_BMPR1B	Stromal	Yolk Sac	1	0	0	0	0	0	0	0	0	0	0
BMP2	ACVR2A_BMPR1B	Stromal	Trophoblastic	1	0	0	0	0	0	0	0	0	0	0
BMP2	ACVR2A_BMPR1B	Fetal Mesenchymal	Epithelial	1	0	0	0	0	0	0	0	0	0	0
BMP2	ACVR2A_BMPR1B	Fetal Mesenchymal	Yolk Sac	1	0	0	0	0	0	0	0	0	0	0
BMP2	ACVR2A_BMPR1B	Fetal Mesenchymal	Trophoblastic	1	0	0	0	0	0	0	0	0	0	0
BMP2	ACVR2A_BMPR1B	Fetal Mesenchymal	Fetal Mesenchymal	0	0	0	1	0	0	0	0	0	0	0
BMP2	ACVR2A_BMPR1B	Fetal Vascular	Epithelial	0	1	0	0	0	0	0	0	0	0	0
BMP2	ACVR2A_BMPR1B	Fetal Vascular	Stromal	0	1	0	0	0	0	0	0	0	0	0
BMP2	ACVR2A_BMPR1B	Fetal Vascular	Fetal Mesenchymal	0	1	0	0	0	0	0	0	0	0	0
BMP2	ACVR2B_BMPR1A	Fetal Myeloid	Trophoblastic	0	0	0	0	1	0	0	0	0	0	0
BMP2	ACVR2B_BMPR1A	Vascular	Epithelial	0	1	0	0	0	0	0	0	0	0	0
BMP2	ACVR2B_BMPR1A	Vascular	Yolk Sac	0	1	0	0	0	0	0	0	0	0	0
BMP2	ACVR2B_BMPR1A	Vascular	Trophoblastic	0	1	0	0	1	0	0	0	0	0	0
BMP2	ACVR2B_BMPR1A	Vascular	Fetal Mesenchymal	0	1	0	0	0	0	0	0	0	0	0
BMP2	ACVR2B_BMPR1A	Vascular	Mesothelial	0	1	0	0	0	0	0	0	0	0	0
BMP2	ACVR2B_BMPR1A	Yolk Sac	Epithelial	0	1	0	0	0	0	0	0	0	0	0
BMP2	ACVR2B_BMPR1A	Yolk Sac	Vascular	0	0	1	0	0	0	0	0	0	0	0
BMP2	ACVR2B_BMPR1A	Yolk Sac	Yolk Sac	0	1	0	0	0	0	0	0	0	0	0
BMP2	ACVR2B_BMPR1A	Yolk Sac	Trophoblastic	0	1	0	0	0	0	0	0	0	0	0
BMP2	ACVR2B_BMPR1A	Yolk Sac	Stromal	0	0	1	0	0	0	0	0	0	0	0
BMP2	ACVR2B_BMPR1A	Yolk Sac	Fetal Mesenchymal	0	1	0	0	0	0	0	0	0	0	0
BMP2	ACVR2B_BMPR1A	Yolk Sac	Mesothelial	0	1	0	0	0	0	0	0	0	0	0
BMP2	ACVR2B_BMPR1A	Trophoblastic	Vascular	0	0	1	0	0	0	0	0	0	0	0
BMP2	ACVR2B_BMPR1A	Trophoblastic	Stromal	0	0	1	0	0	0	0	0	0	0	0
BMP2	ACVR2B_BMPR1A	Stromal	Vascular	0	0	1	0	0	0	0	0	0	0	0
BMP2	ACVR2B_BMPR1A	Stromal	Stromal	0	0	1	0	0	0	0	0	0	0	0
BMP2	ACVR2B_BMPR1A	Fetal Mesenchymal	Trophoblastic	0	0	0	0	1	0	0	0	0	0	0
BMP2	ACVR2B_BMPR1A	Fetal Vascular	Epithelial	0	1	0	0	0	0	0	0	0	0	0
BMP2	ACVR2B_BMPR1A	Fetal Vascular	Yolk Sac	0	1	0	0	0	0	0	0	0	0	0
BMP2	ACVR2B_BMPR1A	Fetal Vascular	Trophoblastic	0	1	0	0	1	0	0	0	0	0	0
BMP2	ACVR2B_BMPR1A	Fetal Vascular	Fetal Mesenchymal	0	1	0	0	0	0	0	0	0	0	0
BMP2	ACVR2B_BMPR1A	Fetal Vascular	Mesothelial	0	1	0	0	0	0	0	0	0	0	0
BMP2	ACVR2B_BMPR1B	Vascular	Epithelial	0	1	0	0	0	0	0	0	0	0	0
BMP2	ACVR2B_BMPR1B	Vascular	Fetal Mesenchymal	0	1	0	0	0	0	0	0	0	0	0
BMP2	ACVR2B_BMPR1B	Yolk Sac	Epithelial	0	1	0	0	0	0	0	0	0	0	0
BMP2	ACVR2B_BMPR1B	Yolk Sac	Fetal Mesenchymal	0	1	0	0	0	0	0	0	0	0	0
BMP2	ACVR2B_BMPR1B	Perivascular	Epithelial	1	0	0	0	0	0	0	0	0	0	0
BMP2	ACVR2B_BMPR1B	Trophoblastic	Epithelial	1	0	0	0	0	0	0	0	0	0	0
BMP2	ACVR2B_BMPR1B	Stromal	Epithelial	1	0	0	0	0	0	0	0	0	0	0
BMP2	ACVR2B_BMPR1B	Fetal Mesenchymal	Epithelial	1	0	0	0	0	0	0	0	0	0	0
BMP2	ACVR2B_BMPR1B	Fetal Vascular	Epithelial	0	1	0	0	0	0	0	0	0	0	0
BMP2	ACVR2B_BMPR1B	Fetal Vascular	Fetal Mesenchymal	0	1	0	0	0	0	0	0	0	0	0
BMP2	BMPR1A_BMPR2	Fetal Myeloid	Fetal Myeloid	0	0	0	0	1	0	0	0	0	0	0
BMP2	BMPR1A_BMPR2	Fetal Myeloid	Epithelial	0	0	0	0	1	0	0	0	0	0	0
BMP2	BMPR1A_BMPR2	Fetal Myeloid	Lymphoid	0	0	0	0	1	0	0	0	0	0	0
BMP2	BMPR1A_BMPR2	Fetal Myeloid	Perivascular	0	0	0	0	1	0	0	0	0	0	0
BMP2	BMPR1A_BMPR2	Fetal Myeloid	Trophoblastic	0	0	0	0	1	0	0	0	0	0	0
BMP2	BMPR1A_BMPR2	Fetal Myeloid	Stromal	0	0	0	0	1	0	0	0	0	0	0
BMP2	BMPR1A_BMPR2	Fetal Myeloid	Fetal Mesenchymal	0	0	0	0	1	0	0	0	0	0	0
BMP2	BMPR1A_BMPR2	Vascular	Fetal Myeloid	0	1	0	0	1	0	0	0	0	0	0
BMP2	BMPR1A_BMPR2	Vascular	Epithelial	0	1	0	0	1	0	0	0	0	0	0
BMP2	BMPR1A_BMPR2	Vascular	Yolk Sac	0	1	0	0	0	0	0	0	0	0	0
BMP2	BMPR1A_BMPR2	Vascular	Lymphoid	0	0	0	0	1	0	0	0	0	0	0
BMP2	BMPR1A_BMPR2	Vascular	Perivascular	0	1	0	0	1	0	0	0	0	0	0
BMP2	BMPR1A_BMPR2	Vascular	Other	0	1	0	0	0	0	0	0	0	0	0
BMP2	BMPR1A_BMPR2	Vascular	Trophoblastic	0	1	0	0	1	0	0	0	0	0	0
BMP2	BMPR1A_BMPR2	Vascular	Stromal	0	1	0	0	1	0	0	0	0	0	0
BMP2	BMPR1A_BMPR2	Vascular	Fetal Mesenchymal	0	1	0	0	1	0	0	0	0	0	0
BMP2	BMPR1A_BMPR2	Vascular	Fetal Vascular	0	1	0	0	0	0	0	0	0	0	0
BMP2	BMPR1A_BMPR2	Vascular	Mesothelial	0	1	0	0	0	0	0	0	0	0	0
BMP2	BMPR1A_BMPR2	Yolk Sac	Fetal Myeloid	0	1	0	0	0	0	0	0	0	1	0
BMP2	BMPR1A_BMPR2	Yolk Sac	Epithelial	0	1	0	0	0	0	0	0	0	1	0
BMP2	BMPR1A_BMPR2	Yolk Sac	Vascular	0	0	1	0	0	0	0	0	0	0	0
BMP2	BMPR1A_BMPR2	Yolk Sac	Yolk Sac	0	1	0	0	0	0	0	0	0	0	0
BMP2	BMPR1A_BMPR2	Yolk Sac	Perivascular	0	1	1	0	0	0	0	0	0	1	0
BMP2	BMPR1A_BMPR2	Yolk Sac	Other	0	1	0	0	0	0	0	0	0	0	0
BMP2	BMPR1A_BMPR2	Yolk Sac	Trophoblastic	0	1	1	0	0	0	0	0	0	1	0
BMP2	BMPR1A_BMPR2	Yolk Sac	Stromal	0	1	1	0	0	0	0	0	0	1	0
BMP2	BMPR1A_BMPR2	Yolk Sac	Fetal Mesenchymal	0	1	0	0	0	0	0	0	0	1	0
BMP2	BMPR1A_BMPR2	Yolk Sac	Fetal Vascular	0	1	0	0	0	0	0	0	0	0	0
BMP2	BMPR1A_BMPR2	Yolk Sac	Mesothelial	0	1	0	0	0	0	0	0	0	0	0
BMP2	BMPR1A_BMPR2	Trophoblastic	Vascular	0	0	1	0	0	0	0	0	0	0	0
BMP2	BMPR1A_BMPR2	Trophoblastic	Perivascular	0	0	1	0	0	0	0	0	0	0	0
BMP2	BMPR1A_BMPR2	Trophoblastic	Trophoblastic	0	0	1	0	0	0	0	0	0	0	0
BMP2	BMPR1A_BMPR2	Trophoblastic	Stromal	0	0	1	0	0	0	0	0	0	0	0
BMP2	BMPR1A_BMPR2	Stromal	Vascular	0	0	1	0	0	0	0	0	0	0	0
BMP2	BMPR1A_BMPR2	Stromal	Perivascular	0	0	1	0	0	0	0	0	0	0	0
BMP2	BMPR1A_BMPR2	Stromal	Trophoblastic	0	0	1	0	0	0	0	0	0	0	0
BMP2	BMPR1A_BMPR2	Stromal	Stromal	0	0	1	0	0	0	0	0	0	0	0
BMP2	BMPR1A_BMPR2	Fetal Mesenchymal	Fetal Myeloid	0	0	0	0	1	0	0	0	0	0	1
BMP2	BMPR1A_BMPR2	Fetal Mesenchymal	Epithelial	0	0	0	1	1	0	0	0	0	0	1
BMP2	BMPR1A_BMPR2	Fetal Mesenchymal	Vascular	0	0	0	1	0	0	0	0	0	0	0
BMP2	BMPR1A_BMPR2	Fetal Mesenchymal	Lymphoid	0	0	0	0	1	0	0	0	0	0	0
BMP2	BMPR1A_BMPR2	Fetal Mesenchymal	Perivascular	0	0	0	0	1	0	0	0	0	0	1
BMP2	BMPR1A_BMPR2	Fetal Mesenchymal	Trophoblastic	0	0	0	1	1	0	0	0	0	0	1
BMP2	BMPR1A_BMPR2	Fetal Mesenchymal	Stromal	0	0	0	1	1	0	0	0	0	0	1
BMP2	BMPR1A_BMPR2	Fetal Mesenchymal	Fetal Mesenchymal	0	0	0	1	1	0	0	0	0	0	1
BMP2	BMPR1A_BMPR2	Fetal Vascular	Fetal Myeloid	0	1	0	0	1	0	0	0	0	0	0
BMP2	BMPR1A_BMPR2	Fetal Vascular	Epithelial	0	1	0	0	1	0	0	0	0	0	0
BMP2	BMPR1A_BMPR2	Fetal Vascular	Yolk Sac	0	1	0	0	0	0	0	0	0	0	0
BMP2	BMPR1A_BMPR2	Fetal Vascular	Lymphoid	0	0	0	0	1	0	0	0	0	0	0
BMP2	BMPR1A_BMPR2	Fetal Vascular	Perivascular	0	1	0	0	1	0	0	0	0	0	0
BMP2	BMPR1A_BMPR2	Fetal Vascular	Other	0	1	0	0	0	0	0	0	0	0	0
BMP2	BMPR1A_BMPR2	Fetal Vascular	Trophoblastic	0	1	0	0	1	0	0	0	0	0	0
BMP2	BMPR1A_BMPR2	Fetal Vascular	Stromal	0	1	0	0	1	0	0	0	0	0	0
BMP2	BMPR1A_BMPR2	Fetal Vascular	Fetal Mesenchymal	0	1	0	0	1	0	0	0	0	0	0
BMP2	BMPR1A_BMPR2	Fetal Vascular	Fetal Vascular	0	1	0	0	0	0	0	0	0	0	0
BMP2	BMPR1A_BMPR2	Fetal Vascular	Mesothelial	0	1	0	0	0	0	0	0	0	0	0
BMP2	BMPR1B_BMPR2	Fetal Myeloid	Epithelial	0	0	0	0	1	0	0	0	0	0	0
BMP2	BMPR1B_BMPR2	Vascular	Epithelial	0	1	0	0	1	0	0	0	0	0	0
BMP2	BMPR1B_BMPR2	Vascular	Stromal	0	1	0	0	0	0	0	0	0	0	0
BMP2	BMPR1B_BMPR2	Vascular	Fetal Mesenchymal	0	1	0	0	0	0	0	0	0	0	0
BMP2	BMPR1B_BMPR2	Yolk Sac	Epithelial	0	1	0	0	0	0	0	0	0	1	0
BMP2	BMPR1B_BMPR2	Yolk Sac	Stromal	0	1	0	0	0	0	0	0	0	0	0
BMP2	BMPR1B_BMPR2	Yolk Sac	Fetal Mesenchymal	0	1	0	0	0	0	0	0	0	0	0
BMP2	BMPR1B_BMPR2	Perivascular	Epithelial	1	0	0	0	0	0	0	0	0	0	0
BMP2	BMPR1B_BMPR2	Perivascular	Yolk Sac	1	0	0	0	0	0	0	0	0	0	0
BMP2	BMPR1B_BMPR2	Perivascular	Trophoblastic	1	0	0	0	0	0	0	0	0	0	0
BMP2	BMPR1B_BMPR2	Trophoblastic	Epithelial	1	0	0	0	0	0	0	0	0	0	0
BMP2	BMPR1B_BMPR2	Trophoblastic	Yolk Sac	1	0	0	0	0	0	0	0	0	0	0
BMP2	BMPR1B_BMPR2	Trophoblastic	Trophoblastic	1	0	0	0	0	0	0	0	0	0	0
BMP2	BMPR1B_BMPR2	Stromal	Epithelial	1	0	0	0	0	0	0	0	0	0	0
BMP2	BMPR1B_BMPR2	Stromal	Yolk Sac	1	0	0	0	0	0	0	0	0	0	0
BMP2	BMPR1B_BMPR2	Stromal	Trophoblastic	1	0	0	0	0	0	0	0	0	0	0
BMP2	BMPR1B_BMPR2	Fetal Mesenchymal	Epithelial	1	0	0	1	1	0	0	0	0	0	1
BMP2	BMPR1B_BMPR2	Fetal Mesenchymal	Yolk Sac	1	0	0	0	0	0	0	0	0	0	0
BMP2	BMPR1B_BMPR2	Fetal Mesenchymal	Trophoblastic	1	0	0	0	0	0	0	0	0	0	0
BMP2	BMPR1B_BMPR2	Fetal Mesenchymal	Fetal Mesenchymal	0	0	0	1	0	0	0	0	0	0	0
BMP2	BMPR1B_BMPR2	Fetal Vascular	Epithelial	0	1	0	0	1	0	0	0	0	0	0
BMP2	BMPR1B_BMPR2	Fetal Vascular	Stromal	0	1	0	0	0	0	0	0	0	0	0
BMP2	BMPR1B_BMPR2	Fetal Vascular	Fetal Mesenchymal	0	1	0	0	0	0	0	0	0	0	0
BMP4	ACVR2A_BMPR1A	Trophoblastic	Vascular	0	0	1	0	0	0	0	0	0	0	0
BMP4	ACVR2A_BMPR1A	Trophoblastic	Perivascular	0	0	1	0	0	0	0	0	0	0	0
BMP4	ACVR2A_BMPR1A	Trophoblastic	Trophoblastic	0	0	1	1	1	0	0	0	0	0	1
BMP4	ACVR2A_BMPR1A	Trophoblastic	Stromal	0	0	1	1	1	0	0	0	0	0	1
BMP4	ACVR2A_BMPR1A	Trophoblastic	Fetal Mesenchymal	0	0	0	1	1	0	0	0	0	0	1
BMP4	ACVR2A_BMPR1A	Stromal	Fetal Myeloid	0	0	0	0	0	1	0	0	0	0	0
BMP4	ACVR2A_BMPR1A	Stromal	Myeloid	0	0	0	0	0	1	0	0	0	0	0
BMP4	ACVR2A_BMPR1A	Stromal	Epithelial	0	1	0	0	0	1	0	1	0	0	0
BMP4	ACVR2A_BMPR1A	Stromal	Yolk Sac	0	1	0	0	0	0	0	0	0	0	0
BMP4	ACVR2A_BMPR1A	Stromal	Perivascular	0	1	0	0	0	1	0	1	1	1	0
BMP4	ACVR2A_BMPR1A	Stromal	Other	0	1	0	0	0	0	0	0	0	0	0
BMP4	ACVR2A_BMPR1A	Stromal	Trophoblastic	0	1	0	1	1	1	0	1	1	1	1
BMP4	ACVR2A_BMPR1A	Stromal	Stromal	0	1	0	1	1	1	0	1	1	1	1
BMP4	ACVR2A_BMPR1A	Stromal	Fetal Mesenchymal	0	1	0	1	1	1	0	1	1	1	1
BMP4	ACVR2A_BMPR1A	Stromal	Fetal Vascular	0	1	0	0	0	0	0	0	0	0	0
BMP4	ACVR2A_BMPR1A	Stromal	Mesothelial	0	1	0	0	0	1	0	0	0	0	0
BMP4	ACVR2A_BMPR1A	Stromal	Neural	0	0	0	0	0	1	0	0	0	0	0
BMP4	ACVR2A_BMPR1A	Fetal Mesenchymal	Fetal Myeloid	0	0	0	0	0	1	0	0	0	0	0
BMP4	ACVR2A_BMPR1A	Fetal Mesenchymal	Myeloid	0	0	0	0	0	1	0	0	0	0	0
BMP4	ACVR2A_BMPR1A	Fetal Mesenchymal	Epithelial	0	1	0	0	0	1	0	1	0	0	0
BMP4	ACVR2A_BMPR1A	Fetal Mesenchymal	Yolk Sac	0	1	0	0	0	0	0	0	0	0	0
BMP4	ACVR2A_BMPR1A	Fetal Mesenchymal	Perivascular	0	1	0	0	0	1	0	1	1	1	0
BMP4	ACVR2A_BMPR1A	Fetal Mesenchymal	Other	0	1	0	0	0	0	0	0	0	0	0
BMP4	ACVR2A_BMPR1A	Fetal Mesenchymal	Trophoblastic	0	1	0	1	1	1	0	1	1	1	1
BMP4	ACVR2A_BMPR1A	Fetal Mesenchymal	Stromal	0	1	0	1	1	1	0	1	1	1	1
BMP4	ACVR2A_BMPR1A	Fetal Mesenchymal	Fetal Mesenchymal	0	1	0	1	1	1	0	1	1	1	1
BMP4	ACVR2A_BMPR1A	Fetal Mesenchymal	Fetal Vascular	0	1	0	0	0	0	0	0	0	0	0
BMP4	ACVR2A_BMPR1A	Fetal Mesenchymal	Mesothelial	0	1	0	0	0	1	0	0	0	0	0
BMP4	ACVR2A_BMPR1A	Fetal Mesenchymal	Neural	0	0	0	0	0	1	0	0	0	0	0
BMP4	ACVR2A_BMPR1A	Fetal Vascular	Fetal Myeloid	0	0	0	0	0	1	0	0	0	0	0
BMP4	ACVR2A_BMPR1A	Fetal Vascular	Myeloid	0	0	0	0	0	1	0	0	0	0	0
BMP4	ACVR2A_BMPR1A	Fetal Vascular	Epithelial	0	0	0	0	0	1	0	0	0	0	0
BMP4	ACVR2A_BMPR1A	Fetal Vascular	Perivascular	0	0	0	0	0	1	0	0	0	0	0
BMP4	ACVR2A_BMPR1A	Fetal Vascular	Trophoblastic	0	0	0	0	0	1	0	0	0	0	0
BMP4	ACVR2A_BMPR1A	Fetal Vascular	Stromal	0	0	0	0	0	1	0	0	0	0	0
BMP4	ACVR2A_BMPR1A	Fetal Vascular	Fetal Mesenchymal	0	0	0	0	0	1	0	0	0	0	0
BMP4	ACVR2A_BMPR1A	Fetal Vascular	Mesothelial	0	0	0	0	0	1	0	0	0	0	0
BMP4	ACVR2A_BMPR1A	Fetal Vascular	Neural	0	0	0	0	0	1	0	0	0	0	0
BMP4	ACVR2A_BMPR1A	Mesothelial	Fetal Myeloid	0	0	0	0	0	1	0	0	0	0	0
BMP4	ACVR2A_BMPR1A	Mesothelial	Myeloid	0	0	0	0	0	1	0	0	0	0	0
BMP4	ACVR2A_BMPR1A	Mesothelial	Epithelial	0	0	0	0	0	1	0	0	0	0	0
BMP4	ACVR2A_BMPR1A	Mesothelial	Perivascular	0	0	0	0	0	1	0	0	0	0	0
BMP4	ACVR2A_BMPR1A	Mesothelial	Trophoblastic	0	0	0	0	0	1	0	0	0	0	0
BMP4	ACVR2A_BMPR1A	Mesothelial	Stromal	0	0	0	0	0	1	0	0	0	0	0
BMP4	ACVR2A_BMPR1A	Mesothelial	Fetal Mesenchymal	0	0	0	0	0	1	0	0	0	0	0
BMP4	ACVR2A_BMPR1A	Mesothelial	Mesothelial	0	0	0	0	0	1	0	0	0	0	0
BMP4	ACVR2A_BMPR1A	Mesothelial	Neural	0	0	0	0	0	1	0	0	0	0	0
BMP4	ACVR2A_BMPR1B	Trophoblastic	Fetal Mesenchymal	0	0	0	1	0	0	0	0	0	0	0
BMP4	ACVR2A_BMPR1B	Stromal	Epithelial	1	1	0	0	0	0	1	1	0	0	0
BMP4	ACVR2A_BMPR1B	Stromal	Yolk Sac	1	0	0	0	0	0	0	0	0	0	0
BMP4	ACVR2A_BMPR1B	Stromal	Trophoblastic	1	0	0	0	0	0	0	0	0	0	0
BMP4	ACVR2A_BMPR1B	Stromal	Stromal	0	1	0	0	0	0	0	0	0	0	0
BMP4	ACVR2A_BMPR1B	Stromal	Fetal Mesenchymal	0	1	0	1	0	0	0	0	0	0	0
BMP4	ACVR2A_BMPR1B	Fetal Mesenchymal	Epithelial	1	1	0	0	0	0	1	1	0	0	0
BMP4	ACVR2A_BMPR1B	Fetal Mesenchymal	Yolk Sac	1	0	0	0	0	0	0	0	0	0	0
BMP4	ACVR2A_BMPR1B	Fetal Mesenchymal	Trophoblastic	1	0	0	0	0	0	0	0	0	0	0
BMP4	ACVR2A_BMPR1B	Fetal Mesenchymal	Stromal	0	1	0	0	0	0	0	0	0	0	0
BMP4	ACVR2A_BMPR1B	Fetal Mesenchymal	Fetal Mesenchymal	0	1	0	1	0	0	0	0	0	0	0
BMP4	ACVR2B_BMPR1A	Trophoblastic	Vascular	0	0	1	0	0	0	0	0	0	0	0
BMP4	ACVR2B_BMPR1A	Trophoblastic	Trophoblastic	0	0	0	0	1	0	0	0	0	0	0
BMP4	ACVR2B_BMPR1A	Trophoblastic	Stromal	0	0	1	0	0	0	0	0	0	0	0
BMP4	ACVR2B_BMPR1A	Stromal	Epithelial	0	1	0	0	0	0	0	0	0	0	0
BMP4	ACVR2B_BMPR1A	Stromal	Yolk Sac	0	1	0	0	0	0	0	0	0	0	0
BMP4	ACVR2B_BMPR1A	Stromal	Trophoblastic	0	1	0	0	1	0	0	0	0	0	0
BMP4	ACVR2B_BMPR1A	Stromal	Fetal Mesenchymal	0	1	0	0	0	1	0	1	0	0	0
BMP4	ACVR2B_BMPR1A	Stromal	Mesothelial	0	1	0	0	0	0	0	0	0	0	0
BMP4	ACVR2B_BMPR1A	Fetal Mesenchymal	Epithelial	0	1	0	0	0	0	0	0	0	0	0
BMP4	ACVR2B_BMPR1A	Fetal Mesenchymal	Yolk Sac	0	1	0	0	0	0	0	0	0	0	0
BMP4	ACVR2B_BMPR1A	Fetal Mesenchymal	Trophoblastic	0	1	0	0	1	0	0	0	0	0	0
BMP4	ACVR2B_BMPR1A	Fetal Mesenchymal	Fetal Mesenchymal	0	1	0	0	0	1	0	1	0	0	0
BMP4	ACVR2B_BMPR1A	Fetal Mesenchymal	Mesothelial	0	1	0	0	0	0	0	0	0	0	0
BMP4	ACVR2B_BMPR1A	Fetal Vascular	Fetal Mesenchymal	0	0	0	0	0	1	0	0	0	0	0
BMP4	ACVR2B_BMPR1A	Mesothelial	Fetal Mesenchymal	0	0	0	0	0	1	0	0	0	0	0
BMP4	ACVR2B_BMPR1B	Stromal	Epithelial	1	1	0	0	0	0	0	0	0	0	0
BMP4	ACVR2B_BMPR1B	Stromal	Fetal Mesenchymal	0	1	0	0	0	0	0	0	0	0	0
BMP4	ACVR2B_BMPR1B	Fetal Mesenchymal	Epithelial	1	1	0	0	0	0	0	0	0	0	0
BMP4	ACVR2B_BMPR1B	Fetal Mesenchymal	Fetal Mesenchymal	0	1	0	0	0	0	0	0	0	0	0
BMP4	BMPR1A_BMPR2	Trophoblastic	Fetal Myeloid	0	0	0	0	1	0	0	0	0	0	1
BMP4	BMPR1A_BMPR2	Trophoblastic	Epithelial	0	0	0	1	1	0	0	0	0	0	1
BMP4	BMPR1A_BMPR2	Trophoblastic	Vascular	0	0	1	1	0	0	0	0	0	0	0
BMP4	BMPR1A_BMPR2	Trophoblastic	Lymphoid	0	0	0	0	1	0	0	0	0	0	0
BMP4	BMPR1A_BMPR2	Trophoblastic	Perivascular	0	0	1	0	1	0	0	0	0	0	1
BMP4	BMPR1A_BMPR2	Trophoblastic	Trophoblastic	0	0	1	1	1	0	0	0	0	0	1
BMP4	BMPR1A_BMPR2	Trophoblastic	Stromal	0	0	1	1	1	0	0	0	0	0	1
BMP4	BMPR1A_BMPR2	Trophoblastic	Fetal Mesenchymal	0	0	0	1	1	0	0	0	0	0	1
BMP4	BMPR1A_BMPR2	Stromal	Fetal Myeloid	0	1	0	0	1	1	0	1	1	1	1
BMP4	BMPR1A_BMPR2	Stromal	Myeloid	0	0	0	0	0	1	0	0	0	0	0
BMP4	BMPR1A_BMPR2	Stromal	Epithelial	0	1	0	1	1	1	0	1	1	1	1
BMP4	BMPR1A_BMPR2	Stromal	Vascular	0	0	0	1	0	0	0	0	0	0	0
BMP4	BMPR1A_BMPR2	Stromal	Yolk Sac	0	1	0	0	0	1	0	0	0	0	0
BMP4	BMPR1A_BMPR2	Stromal	Lymphoid	0	0	0	0	1	1	0	0	0	0	0
BMP4	BMPR1A_BMPR2	Stromal	Perivascular	0	1	0	0	1	1	0	1	1	1	1
BMP4	BMPR1A_BMPR2	Stromal	Other	0	1	0	0	0	0	0	0	0	0	0
BMP4	BMPR1A_BMPR2	Stromal	Trophoblastic	0	1	0	1	1	1	0	1	1	1	1
BMP4	BMPR1A_BMPR2	Stromal	Stromal	0	1	0	1	1	1	0	1	1	1	1
BMP4	BMPR1A_BMPR2	Stromal	Fetal Mesenchymal	0	1	0	1	1	1	0	1	1	1	1
BMP4	BMPR1A_BMPR2	Stromal	Fetal Vascular	0	1	0	0	0	0	0	0	0	0	0
BMP4	BMPR1A_BMPR2	Stromal	Mesothelial	0	1	0	0	0	1	0	0	0	0	0
BMP4	BMPR1A_BMPR2	Stromal	Neural	0	0	0	0	0	1	0	0	0	0	0
BMP4	BMPR1A_BMPR2	Fetal Mesenchymal	Fetal Myeloid	0	1	0	0	1	1	0	1	1	1	1
BMP4	BMPR1A_BMPR2	Fetal Mesenchymal	Myeloid	0	0	0	0	0	1	0	0	0	0	0
BMP4	BMPR1A_BMPR2	Fetal Mesenchymal	Epithelial	0	1	0	1	1	1	0	1	1	1	1
BMP4	BMPR1A_BMPR2	Fetal Mesenchymal	Vascular	0	0	0	1	0	0	0	0	0	0	0
BMP4	BMPR1A_BMPR2	Fetal Mesenchymal	Yolk Sac	0	1	0	0	0	1	0	0	0	0	0
BMP4	BMPR1A_BMPR2	Fetal Mesenchymal	Lymphoid	0	0	0	0	1	1	0	0	0	0	0
BMP4	BMPR1A_BMPR2	Fetal Mesenchymal	Perivascular	0	1	0	0	1	1	0	1	1	1	1
BMP4	BMPR1A_BMPR2	Fetal Mesenchymal	Other	0	1	0	0	0	0	0	0	0	0	0
BMP4	BMPR1A_BMPR2	Fetal Mesenchymal	Trophoblastic	0	1	0	1	1	1	0	1	1	1	1
BMP4	BMPR1A_BMPR2	Fetal Mesenchymal	Stromal	0	1	0	1	1	1	0	1	1	1	1
BMP4	BMPR1A_BMPR2	Fetal Mesenchymal	Fetal Mesenchymal	0	1	0	1	1	1	0	1	1	1	1
BMP4	BMPR1A_BMPR2	Fetal Mesenchymal	Fetal Vascular	0	1	0	0	0	0	0	0	0	0	0
BMP4	BMPR1A_BMPR2	Fetal Mesenchymal	Mesothelial	0	1	0	0	0	1	0	0	0	0	0
BMP4	BMPR1A_BMPR2	Fetal Mesenchymal	Neural	0	0	0	0	0	1	0	0	0	0	0
BMP4	BMPR1A_BMPR2	Fetal Vascular	Fetal Myeloid	0	0	0	0	0	1	0	0	0	0	0
BMP4	BMPR1A_BMPR2	Fetal Vascular	Myeloid	0	0	0	0	0	1	0	0	0	0	0
BMP4	BMPR1A_BMPR2	Fetal Vascular	Epithelial	0	0	0	0	0	1	0	0	0	0	0
BMP4	BMPR1A_BMPR2	Fetal Vascular	Yolk Sac	0	0	0	0	0	1	0	0	0	0	0
BMP4	BMPR1A_BMPR2	Fetal Vascular	Lymphoid	0	0	0	0	0	1	0	0	0	0	0
BMP4	BMPR1A_BMPR2	Fetal Vascular	Perivascular	0	0	0	0	0	1	0	0	0	0	0
BMP4	BMPR1A_BMPR2	Fetal Vascular	Trophoblastic	0	0	0	0	0	1	0	0	0	0	0
BMP4	BMPR1A_BMPR2	Fetal Vascular	Stromal	0	0	0	0	0	1	0	0	0	0	0
BMP4	BMPR1A_BMPR2	Fetal Vascular	Fetal Mesenchymal	0	0	0	0	0	1	0	0	0	0	0
BMP4	BMPR1A_BMPR2	Fetal Vascular	Mesothelial	0	0	0	0	0	1	0	0	0	0	0
BMP4	BMPR1A_BMPR2	Fetal Vascular	Neural	0	0	0	0	0	1	0	0	0	0	0
BMP4	BMPR1A_BMPR2	Mesothelial	Fetal Myeloid	0	0	0	0	0	1	0	0	0	0	0
BMP4	BMPR1A_BMPR2	Mesothelial	Myeloid	0	0	0	0	0	1	0	0	0	0	0
BMP4	BMPR1A_BMPR2	Mesothelial	Epithelial	0	0	0	0	0	1	0	0	0	0	0
BMP4	BMPR1A_BMPR2	Mesothelial	Yolk Sac	0	0	0	0	0	1	0	0	0	0	0
BMP4	BMPR1A_BMPR2	Mesothelial	Lymphoid	0	0	0	0	0	1	0	0	0	0	0
BMP4	BMPR1A_BMPR2	Mesothelial	Perivascular	0	0	0	0	0	1	0	0	0	0	0
BMP4	BMPR1A_BMPR2	Mesothelial	Trophoblastic	0	0	0	0	0	1	0	0	0	0	0
BMP4	BMPR1A_BMPR2	Mesothelial	Stromal	0	0	0	0	0	1	0	0	0	0	0
BMP4	BMPR1A_BMPR2	Mesothelial	Fetal Mesenchymal	0	0	0	0	0	1	0	0	0	0	0
BMP4	BMPR1A_BMPR2	Mesothelial	Mesothelial	0	0	0	0	0	1	0	0	0	0	0
BMP4	BMPR1A_BMPR2	Mesothelial	Neural	0	0	0	0	0	1	0	0	0	0	0
BMP4	BMPR1B_BMPR2	Trophoblastic	Epithelial	0	0	0	1	1	0	0	0	0	0	1
BMP4	BMPR1B_BMPR2	Trophoblastic	Fetal Mesenchymal	0	0	0	1	0	0	0	0	0	0	0
BMP4	BMPR1B_BMPR2	Stromal	Epithelial	1	1	0	1	1	0	1	1	1	1	1
BMP4	BMPR1B_BMPR2	Stromal	Yolk Sac	1	0	0	0	0	0	0	0	0	0	0
BMP4	BMPR1B_BMPR2	Stromal	Trophoblastic	1	0	0	0	0	0	0	0	0	0	0
BMP4	BMPR1B_BMPR2	Stromal	Stromal	0	1	0	0	0	0	0	0	0	0	0
BMP4	BMPR1B_BMPR2	Stromal	Fetal Mesenchymal	0	1	0	1	0	0	0	0	0	0	0
BMP4	BMPR1B_BMPR2	Fetal Mesenchymal	Epithelial	1	1	0	1	1	0	1	1	1	1	1
BMP4	BMPR1B_BMPR2	Fetal Mesenchymal	Yolk Sac	1	0	0	0	0	0	0	0	0	0	0
BMP4	BMPR1B_BMPR2	Fetal Mesenchymal	Trophoblastic	1	0	0	0	0	0	0	0	0	0	0
BMP4	BMPR1B_BMPR2	Fetal Mesenchymal	Stromal	0	1	0	0	0	0	0	0	0	0	0
BMP4	BMPR1B_BMPR2	Fetal Mesenchymal	Fetal Mesenchymal	0	1	0	1	0	0	0	0	0	0	0
BMP5	ACVR1_ACVR2A	Stromal	Epithelial	0	1	0	0	0	0	0	0	0	0	0
BMP5	ACVR1_ACVR2A	Stromal	Vascular	0	1	0	0	0	0	0	0	0	0	0
BMP5	ACVR1_ACVR2A	Stromal	Yolk Sac	0	1	0	0	0	0	0	0	0	0	0
BMP5	ACVR1_ACVR2A	Stromal	Perivascular	0	1	0	0	0	0	0	0	0	0	0
BMP5	ACVR1_ACVR2A	Stromal	Other	0	1	0	0	0	0	0	0	0	0	0
BMP5	ACVR1_ACVR2A	Stromal	Trophoblastic	0	1	0	0	0	0	0	0	0	0	0
BMP5	ACVR1_ACVR2A	Stromal	Stromal	0	1	0	0	0	0	0	0	0	0	0
BMP5	ACVR1_ACVR2A	Stromal	Fetal Mesenchymal	0	1	0	0	0	0	0	0	0	0	0
BMP5	ACVR1_ACVR2A	Stromal	Fetal Vascular	0	1	0	0	0	0	0	0	0	0	0
BMP5	ACVR1_ACVR2A	Stromal	Mesothelial	0	1	0	0	0	0	0	0	0	0	0
BMP5	ACVR1_ACVR2A	Fetal Mesenchymal	Myeloid	0	0	0	0	0	1	0	0	0	0	0
BMP5	ACVR1_ACVR2A	Fetal Mesenchymal	Vascular	0	0	0	0	0	1	0	0	0	0	0
[truncated: 36,180 more rows]
