# Supplementary material for: Cell type and cell signalling innovations underlying mammalian pregnancy
Source: Nat Ecol Evol. 2025 Jul 1;9(8):1469–86. doi: 10.1038/s41559-025-02748-x (PMC12328210; doi:10.1038/s41559-025-02748-x)
Supplement: Supplementary file 6 — Spreadsheet with quality control information on scRNA-seq libraries, contribution of technical replicates to cell type cluster composition. [file 41559_2025_2748_MOESM6_ESM.xlsx]

## Sheet: Library Statistics
Library quality control statistics
Species	Replicate	Dataset	Number of Reads	Estimated Number of Cells by CellRanger	Number of Cells Retained after Filtering	Mean Reads per Cell	Median UMI Counts per Cell	Median Genes per Cell	Reads Mapped Confidently to Genome	Fraction Reads in Cells
Cp	200683	This study	630254825	16402	10439	38425	3572	1763	81.2%	75.8%
Cp	200684	This study	584822862	10152	7692	57607	6250	2444	84.4%	69.4%
Md	Md18HH2	This study	92751511	6356	3865	14593	2504	698	86.7%	52.9%
Md	Md18II1	This study	220319766	7673	4047	28714	2479	875	79.2%	61.1%
Mm	164396	This study	379968374	8812	5521	43119	5712	2069	85.9%	91.7%
Mm	164397	This study	384513078	9483	5992	40548	2461	869	85.4%	84.4%
Mm	SRR12060524	Liang et al. 2021 Dev Cell	747524677	10658	4694	70137	24493	4893	87.7%	84.2%
Mm	SRR12060525	Liang et al. 2021 Dev Cell	406616406	9942	6455	40899	13667	3613	88.7%	82.0%
Mm	SRR12439947	Jiang et al. 2023 Cell Discovery	362537083	10974	7609	33036	3526	1338	91.1%	70.9%
Mm	SRR12439948	Jiang et al. 2023 Cell Discovery	428784961	5661	3811	75744	21858	3417	89.5%	68.0%
Mm	SRR12439949	Jiang et al. 2023 Cell Discovery	379664733	11096	7927	34216	4980	1610	83.5%	91.0%
Mm	SRR22142610	Kuperwaser et al. 2023 Mol Syst Biol	172575250	2270	534	76024	1790	363	60.4%	82.0%
Mm	SRR22142611	Kuperwaser et al. 2023 Mol Syst Biol	197087225	2299	599	85727	6277	363	54.1%	79.9%
Mm	SRR22142612	Kuperwaser et al. 2023 Mol Syst Biol	194859724	1267	430	153796	3631	413	66.7%	82.7%
Mm	SRR22142613	Kuperwaser et al. 2023 Mol Syst Biol	131651248	12997	2941	10129	606	422	77.7%	72.4%
Mm	SRR22356492	Jiang et al. 2023 Cell Discovery	467064755	9551	6871	48902	4419	1938	79.7%	82.7%
Mm	SRR22356493	Jiang et al. 2023 Cell Discovery	462787160	11102	8201	41685	3418	1455	77.5%	72.3%
Te	Te132	This study	777979164	12762	10561	60961	10309	3131	78.0%	90.7%
Te	Te134	This study	547129628	10740	8912	50943	10182	3314	81.5%	92.5%
Te	Te135	This study	563043546	12245	10179	45982	8306	2786	77.3%	87.9%
Mf	SRR15216331	Jiang et al. 2023 Dev Cell	427902486	9590	6428	44620	10370	3370	84.8%	87.4%
Mf	SRR15216332	Jiang et al. 2023 Dev Cell	419173377	12639	6727	33165	3374	1529	75.7%	80.8%
Mf	SRR15216335	Jiang et al. 2023 Dev Cell	409759403	12472	7059	32854	10564	3492	82.6%	83.3%
Mf	SRR15216336	Jiang et al. 2023 Dev Cell	420571665	10413	5514	40389	11294	3682	79.8%	90.8%
Mf	SRR15216337	Jiang et al. 2023 Dev Cell	399452555	13652	5553	29260	1862	923	85.2%	89.4%
Mf	SRR15216339	Jiang et al. 2023 Dev Cell	425347062	8285	3388	51339	7841	2974	87.3%	90.0%
Mf	SRR15216341	Jiang et al. 2023 Dev Cell	445709282	11100	4303	40154	5281	1806	87.6%	92.0%
Mf	SRR15216342	Jiang et al. 2023 Dev Cell	644432766	24811	12778	25974	2995	1612	85.7%	72.6%
Mf	SRR15216344	Jiang et al. 2023 Dev Cell	500689772	15585	8211	32126	10959	3611	88.7%	72.4%
Mf	SRR15216345	Jiang et al. 2023 Dev Cell	410180657	14204	8601	28878	5116	2102	87.1%	95.1%
Mf	SRR15216346	Jiang et al. 2023 Dev Cell	407411556	11669	4534	34914	2051	974	83.1%	93.7%
Mf	SRR15216347	Jiang et al. 2023 Dev Cell	569959881	16480	5381	34585	11132	3068	86.6%	87.6%
Mf	SRR15216348	Jiang et al. 2023 Dev Cell	400403919	8264	3782	48452	10284	3030	83.3%	93.4%
Mf	SRR15216349	Jiang et al. 2023 Dev Cell	414112178	9749	5739	42477	12265	3544	80.8%	88.2%
Mf	SRR15216350	Jiang et al. 2023 Dev Cell	418842558	10685	6795	39199	13000	3798	81.1%	72.1%
Mf	SRR15216351	Jiang et al. 2023 Dev Cell	410444483	14248	7404	28807	4826	1952	89.1%	74.9%
Mf	SRR15216352	Jiang et al. 2023 Dev Cell	657425233	20255	9295	32457	4586	1922	88.6%	81.2%
Mf	SRR15216353	Jiang et al. 2023 Dev Cell	549268968	16756	8745	32780	5084	2122	81.4%	76.2%
Mf	SRR15216354	Jiang et al. 2023 Dev Cell	459083107	15475	8042	29666	4753	2005	83.9%	71.9%
Mf	SRR15216355	Jiang et al. 2023 Dev Cell	410932697	11430	6038	35952	5214	2164	83.4%	82.7%
Mf	SRR15216356	Jiang et al. 2023 Dev Cell	419144371	15251	7047	27483	3546	1663	87.0%	86.0%
Mf	SRR15216357	Jiang et al. 2023 Dev Cell	412646815	13925	7942	29634	7050	2524	85.1%	88.0%
Mf	SRR15216358	Jiang et al. 2023 Dev Cell	417918250	14604	8304	28617	6432	2375	88.4%	86.4%

## Sheet: Cluster Replicate Contribution
Library of origin information for clusters
Cell Cluster	Library ID	Number of Observations	Modality
Md_Amnion	Md18HH2	13	scRNA-seq
Md_Amnion	Md18II1	0	scRNA-seq
Md_BC	Md18HH2	14	scRNA-seq
Md_BC	Md18II1	74	scRNA-seq
Md_CE	Md18HH2	193	scRNA-seq
Md_CE	Md18II1	163	scRNA-seq
Md_CTB	Md18HH2	81	scRNA-seq
Md_CTB	Md18II1	0	scRNA-seq
Md_DC	Md18HH2	2	scRNA-seq
Md_DC	Md18II1	17	scRNA-seq
Md_GE	Md18HH2	1705	scRNA-seq
Md_GE	Md18II1	1343	scRNA-seq
Md_LE	Md18HH2	43	scRNA-seq
Md_LE	Md18II1	17	scRNA-seq
Md_LE-OAT	Md18HH2	37	scRNA-seq
Md_LE-OAT	Md18II1	65	scRNA-seq
Md_LE-SLCO2A1	Md18HH2	240	scRNA-seq
Md_LE-SLCO2A1	Md18II1	127	scRNA-seq
Md_LEC	Md18HH2	118	scRNA-seq
Md_LEC	Md18II1	200	scRNA-seq
Md_MET	Md18HH2	94	scRNA-seq
Md_MET	Md18II1	21	scRNA-seq
Md_MPH	Md18HH2	45	scRNA-seq
Md_MPH	Md18II1	774	scRNA-seq
Md_PC	Md18HH2	3	scRNA-seq
Md_PC	Md18II1	77	scRNA-seq
Md_PMN	Md18HH2	3	scRNA-seq
Md_PMN	Md18II1	124	scRNA-seq
Md_PMN-NE	Md18HH2	0	scRNA-seq
Md_PMN-NE	Md18II1	11	scRNA-seq
Md_SCT	Md18HH2	14	scRNA-seq
Md_SCT	Md18II1	15	scRNA-seq
Md_SMC	Md18HH2	1	scRNA-seq
Md_SMC	Md18II1	45	scRNA-seq
Md_TC	Md18HH2	54	scRNA-seq
Md_TC	Md18II1	64	scRNA-seq
Md_TF	Md18HH2	5	scRNA-seq
Md_TF	Md18II1	38	scRNA-seq
Md_VEC	Md18HH2	13	scRNA-seq
Md_VEC	Md18II1	82	scRNA-seq
Md_YSC-AFP	Md18HH2	32	scRNA-seq
Md_YSC-AFP	Md18II1	11	scRNA-seq
Md_YSC-APOA4	Md18HH2	17	scRNA-seq
Md_YSC-APOA4	Md18II1	5	scRNA-seq
Md_eS1	Md18HH2	1	scRNA-seq
Md_eS1	Md18II1	229	scRNA-seq
Md_fF1	Md18HH2	122	scRNA-seq
Md_fF1	Md18II1	116	scRNA-seq
Md_fPC	Md18HH2	16	scRNA-seq
Md_fPC	Md18II1	0	scRNA-seq
Md_fVEC	Md18HH2	14	scRNA-seq
Md_fVEC	Md18II1	263	scRNA-seq
Te_Amnion	Te132	6	scRNA-seq
Te_Amnion	Te134	1	scRNA-seq
Te_Amnion	Te135	1	scRNA-seq
Te_BC	Te132	19	scRNA-seq
Te_BC	Te134	58	scRNA-seq
Te_BC	Te135	24	scRNA-seq
Te_CTB-CYP11A1	Te132	11	scRNA-seq
Te_CTB-CYP11A1	Te134	1	scRNA-seq
Te_CTB-CYP11A1	Te135	9	scRNA-seq
Te_CTB-HSD3B1	Te132	60	scRNA-seq
Te_CTB-HSD3B1	Te134	99	scRNA-seq
Te_CTB-HSD3B1	Te135	57	scRNA-seq
Te_CTB-IGF2	Te132	134	scRNA-seq
Te_CTB-IGF2	Te134	43	scRNA-seq
Te_CTB-IGF2	Te135	163	scRNA-seq
Te_DC	Te132	116	scRNA-seq
Te_DC	Te134	37	scRNA-seq
Te_DC	Te135	177	scRNA-seq
Te_DC-CCR7	Te132	21	scRNA-seq
Te_DC-CCR7	Te134	9	scRNA-seq
Te_DC-CCR7	Te135	23	scRNA-seq
Te_DC-CLEC9A	Te132	23	scRNA-seq
Te_DC-CLEC9A	Te134	4	scRNA-seq
Te_DC-CLEC9A	Te135	26	scRNA-seq
Te_EPT	Te132	73	scRNA-seq
Te_EPT	Te134	56	scRNA-seq
Te_EPT	Te135	61	scRNA-seq
Te_GE-SLCO2A1	Te132	175	scRNA-seq
Te_GE-SLCO2A1	Te134	212	scRNA-seq
Te_GE-SLCO2A1	Te135	158	scRNA-seq
Te_HB	Te132	156	scRNA-seq
Te_HB	Te134	21	scRNA-seq
Te_HB	Te135	180	scRNA-seq
Te_LEC	Te132	174	scRNA-seq
Te_LEC	Te134	66	scRNA-seq
Te_LEC	Te135	124	scRNA-seq
Te_MET	Te132	23	scRNA-seq
Te_MET	Te134	13	scRNA-seq
Te_MET	Te135	6	scRNA-seq
Te_MPH	Te132	1455	scRNA-seq
Te_MPH	Te134	607	scRNA-seq
Te_MPH	Te135	1773	scRNA-seq
Te_MPHp	Te132	65	scRNA-seq
Te_MPHp	Te134	73	scRNA-seq
Te_MPHp	Te135	64	scRNA-seq
Te_NEU-CHL1	Te132	6	scRNA-seq
Te_NEU-CHL1	Te134	0	scRNA-seq
Te_NEU-CHL1	Te135	2	scRNA-seq
Te_NKC	Te132	4579	scRNA-seq
Te_NKC	Te134	4940	scRNA-seq
Te_NKC	Te135	3820	scRNA-seq
Te_NKCp	Te132	558	scRNA-seq
Te_NKCp	Te134	395	scRNA-seq
Te_NKCp	Te135	388	scRNA-seq
Te_NKT	Te132	39	scRNA-seq
Te_NKT	Te134	29	scRNA-seq
Te_NKT	Te135	73	scRNA-seq
Te_PC	Te132	51	scRNA-seq
Te_PC	Te134	20	scRNA-seq
Te_PC	Te135	24	scRNA-seq
Te_PMN	Te132	209	scRNA-seq
Te_PMN	Te134	336	scRNA-seq
Te_PMN	Te135	75	scRNA-seq
Te_SMC	Te132	81	scRNA-seq
Te_SMC	Te134	74	scRNA-seq
Te_SMC	Te135	80	scRNA-seq
Te_T-gd	Te132	0	scRNA-seq
Te_T-gd	Te134	0	scRNA-seq
Te_T-gd	Te135	12	scRNA-seq
Te_T-reg	Te132	480	scRNA-seq
Te_T-reg	Te134	720	scRNA-seq
Te_T-reg	Te135	1017	scRNA-seq
Te_VEC	Te132	191	scRNA-seq
Te_VEC	Te134	79	scRNA-seq
Te_VEC	Te135	160	scRNA-seq
Te_YSC	Te132	1	scRNA-seq
Te_YSC	Te134	5	scRNA-seq
Te_YSC	Te135	0	scRNA-seq
Te_dPC	Te132	12	scRNA-seq
Te_dPC	Te134	39	scRNA-seq
Te_dPC	Te135	19	scRNA-seq
Te_dS1	Te132	1316	scRNA-seq
Te_dS1	Te134	687	scRNA-seq
Te_dS1	Te135	1054	scRNA-seq
Te_dS2	Te132	219	scRNA-seq
Te_dS2	Te134	132	scRNA-seq
Te_dS2	Te135	263	scRNA-seq
Te_fFB-CRH	Te132	69	scRNA-seq
Te_fFB-CRH	Te134	46	scRNA-seq
Te_fFB-CRH	Te135	175	scRNA-seq
Te_fFB-FGF19	Te132	112	scRNA-seq
Te_fFB-FGF19	Te134	81	scRNA-seq
Te_fFB-FGF19	Te135	71	scRNA-seq
Te_fFB-HAND1	Te132	36	scRNA-seq
Te_fFB-HAND1	Te134	10	scRNA-seq
Te_fFB-HAND1	Te135	39	scRNA-seq
Te_fVEC	Te132	9	scRNA-seq
Te_fVEC	Te134	1	scRNA-seq
Te_fVEC	Te135	4	scRNA-seq
Te_fVEC2	Te132	67	scRNA-seq
Te_fVEC2	Te134	11	scRNA-seq
Te_fVEC2	Te135	50	scRNA-seq
Te_pDC	Te132	15	scRNA-seq
Te_pDC	Te134	7	scRNA-seq
Te_pDC	Te135	7	scRNA-seq
Cp_CTB	200683	621	scRNA-seq
Cp_CTB	200684	503	scRNA-seq
Cp_CTB-2	200683	162	scRNA-seq
Cp_CTB-2	200684	174	scRNA-seq
Cp_CTB-CCC	200683	42	scRNA-seq
Cp_CTB-CCC	200684	3	scRNA-seq
Cp_CTB-GDF15	200683	428	scRNA-seq
Cp_CTB-GDF15	200684	202	scRNA-seq
Cp_DC	200683	840	scRNA-seq
Cp_DC	200684	408	scRNA-seq
Cp_EPT-OXT	200683	27	scRNA-seq
Cp_EPT-OXT	200684	0	scRNA-seq
Cp_MPH	200683	2323	scRNA-seq
Cp_MPH	200684	2285	scRNA-seq
Cp_MPH-M1p	200683	508	scRNA-seq
Cp_MPH-M1p	200684	664	scRNA-seq
Cp_MPH-M2	200683	257	scRNA-seq
Cp_MPH-M2	200684	390	scRNA-seq
Cp_NKC-1	200683	44	scRNA-seq
Cp_NKC-1	200684	15	scRNA-seq
Cp_NKC-2	200683	30	scRNA-seq
Cp_NKC-2	200684	12	scRNA-seq
Cp_PC	200683	616	scRNA-seq
Cp_PC	200684	506	scRNA-seq
Cp_PC-VEC	200683	42	scRNA-seq
Cp_PC-VEC	200684	26	scRNA-seq
Cp_PMN	200683	120	scRNA-seq
Cp_PMN	200684	50	scRNA-seq
Cp_SCT	200683	74	scRNA-seq
Cp_SCT	200684	36	scRNA-seq
Cp_SMC	200683	285	scRNA-seq
Cp_SMC	200684	132	scRNA-seq
Cp_T-reg	200683	107	scRNA-seq
Cp_T-reg	200684	91	scRNA-seq
Cp_VEC	200683	1076	scRNA-seq
Cp_VEC	200684	643	scRNA-seq
Cp_YSC	200683	35	scRNA-seq
Cp_YSC	200684	13	scRNA-seq
Cp_dS2	200683	2038	scRNA-seq
Cp_dS2	200684	1117	scRNA-seq
Cp_dS3-OXT	200683	203	scRNA-seq
Cp_dS3-OXT	200684	317	scRNA-seq
Cp_dS3-PRL	200683	63	scRNA-seq
Cp_dS3-PRL	200684	30	scRNA-seq
Cp_iEPT	200683	498	scRNA-seq
Cp_iEPT	200684	75	scRNA-seq
Mm_Amnion	164396	149	scRNA-seq
Mm_Amnion	164397	40	scRNA-seq
Mm_Amnion	SRR12060524	19	scRNA-seq
Mm_Amnion	SRR12060525	6	scRNA-seq
Mm_Amnion	SRR12439947	6	scRNA-seq
Mm_Amnion	SRR12439948	4	scRNA-seq
Mm_Amnion	SRR12439949	73	scRNA-seq
Mm_Amnion	SRR22142610	4	scRNA-seq
Mm_Amnion	SRR22142611	6	scRNA-seq
Mm_Amnion	SRR22142612	2	scRNA-seq
Mm_Amnion	SRR22142613	5	scRNA-seq
Mm_Amnion	SRR22356492	47	scRNA-seq
Mm_Amnion	SRR22356493	32	scRNA-seq
Mm_BC	164396	73	scRNA-seq
Mm_BC	164397	77	scRNA-seq
Mm_BC	SRR12060524	16	scRNA-seq
Mm_BC	SRR12060525	12	scRNA-seq
Mm_BC	SRR12439947	217	scRNA-seq
Mm_BC	SRR12439948	0	scRNA-seq
Mm_BC	SRR12439949	123	scRNA-seq
Mm_BC	SRR22142610	18	scRNA-seq
Mm_BC	SRR22142611	66	scRNA-seq
Mm_BC	SRR22142612	15	scRNA-seq
Mm_BC	SRR22142613	20	scRNA-seq
Mm_BC	SRR22356492	575	scRNA-seq
Mm_BC	SRR22356493	713	scRNA-seq
Mm_DC	164396	52	scRNA-seq
Mm_DC	164397	94	scRNA-seq
Mm_DC	SRR12060524	59	scRNA-seq
Mm_DC	SRR12060525	446	scRNA-seq
Mm_DC	SRR12439947	585	scRNA-seq
Mm_DC	SRR12439948	12	scRNA-seq
Mm_DC	SRR12439949	320	scRNA-seq
Mm_DC	SRR22142610	9	scRNA-seq
Mm_DC	SRR22142611	36	scRNA-seq
Mm_DC	SRR22142612	17	scRNA-seq
Mm_DC	SRR22142613	13	scRNA-seq
Mm_DC	SRR22356492	583	scRNA-seq
Mm_DC	SRR22356493	755	scRNA-seq
Mm_Erythrocytes	164396	9	scRNA-seq
Mm_Erythrocytes	164397	31	scRNA-seq
Mm_Erythrocytes	SRR12060524	256	scRNA-seq
Mm_Erythrocytes	SRR12060525	192	scRNA-seq
Mm_Erythrocytes	SRR12439947	117	scRNA-seq
Mm_Erythrocytes	SRR12439948	28	scRNA-seq
Mm_Erythrocytes	SRR12439949	16	scRNA-seq
Mm_Erythrocytes	SRR22142610	6	scRNA-seq
Mm_Erythrocytes	SRR22142611	2	scRNA-seq
Mm_Erythrocytes	SRR22142612	3	scRNA-seq
Mm_Erythrocytes	SRR22142613	14	scRNA-seq
Mm_Erythrocytes	SRR22356492	83	scRNA-seq
Mm_Erythrocytes	SRR22356493	34	scRNA-seq
Mm_GlyT	164396	34	scRNA-seq
Mm_GlyT	164397	144	scRNA-seq
Mm_GlyT	SRR12060524	247	scRNA-seq
Mm_GlyT	SRR12060525	279	scRNA-seq
Mm_GlyT	SRR12439947	320	scRNA-seq
Mm_GlyT	SRR12439948	321	scRNA-seq
Mm_GlyT	SRR12439949	111	scRNA-seq
Mm_GlyT	SRR22142610	15	scRNA-seq
Mm_GlyT	SRR22142611	24	scRNA-seq
Mm_GlyT	SRR22142612	15	scRNA-seq
Mm_GlyT	SRR22142613	37	scRNA-seq
Mm_GlyT	SRR22356492	71	scRNA-seq
Mm_GlyT	SRR22356493	126	scRNA-seq
Mm_Granulocytes	164396	122	scRNA-seq
Mm_Granulocytes	164397	10	scRNA-seq
Mm_Granulocytes	SRR12060524	357	scRNA-seq
Mm_Granulocytes	SRR12060525	48	scRNA-seq
Mm_Granulocytes	SRR12439947	78	scRNA-seq
Mm_Granulocytes	SRR12439948	9	scRNA-seq
Mm_Granulocytes	SRR12439949	10	scRNA-seq
Mm_Granulocytes	SRR22142610	5	scRNA-seq
Mm_Granulocytes	SRR22142611	3	scRNA-seq
Mm_Granulocytes	SRR22142612	2	scRNA-seq
Mm_Granulocytes	SRR22142613	8	scRNA-seq
Mm_Granulocytes	SRR22356492	202	scRNA-seq
Mm_Granulocytes	SRR22356493	51	scRNA-seq
Mm_HB	164396	2	scRNA-seq
Mm_HB	164397	4	scRNA-seq
Mm_HB	SRR12060524	0	scRNA-seq
Mm_HB	SRR12060525	5	scRNA-seq
Mm_HB	SRR12439947	14	scRNA-seq
Mm_HB	SRR12439948	0	scRNA-seq
Mm_HB	SRR12439949	23	scRNA-seq
Mm_HB	SRR22142610	0	scRNA-seq
Mm_HB	SRR22142611	0	scRNA-seq
Mm_HB	SRR22142612	0	scRNA-seq
Mm_HB	SRR22142613	1	scRNA-seq
Mm_HB	SRR22356492	0	scRNA-seq
Mm_HB	SRR22356493	5	scRNA-seq
Mm_LEC	164396	158	scRNA-seq
Mm_LEC	164397	805	scRNA-seq
Mm_LEC	SRR12060524	63	scRNA-seq
Mm_LEC	SRR12060525	119	scRNA-seq
Mm_LEC	SRR12439947	28	scRNA-seq
Mm_LEC	SRR12439948	36	scRNA-seq
Mm_LEC	SRR12439949	978	scRNA-seq
Mm_LEC	SRR22142610	15	scRNA-seq
Mm_LEC	SRR22142611	13	scRNA-seq
Mm_LEC	SRR22142612	7	scRNA-seq
Mm_LEC	SRR22142613	16	scRNA-seq
Mm_LEC	SRR22356492	15	scRNA-seq
Mm_LEC	SRR22356493	20	scRNA-seq
Mm_Labyrinth	164396	3	scRNA-seq
Mm_Labyrinth	164397	7	scRNA-seq
Mm_Labyrinth	SRR12060524	323	scRNA-seq
Mm_Labyrinth	SRR12060525	652	scRNA-seq
Mm_Labyrinth	SRR12439947	456	scRNA-seq
Mm_Labyrinth	SRR12439948	208	scRNA-seq
Mm_Labyrinth	SRR12439949	15	scRNA-seq
Mm_Labyrinth	SRR22142610	2	scRNA-seq
Mm_Labyrinth	SRR22142611	1	scRNA-seq
Mm_Labyrinth	SRR22142612	3	scRNA-seq
Mm_Labyrinth	SRR22142613	13	scRNA-seq
Mm_Labyrinth	SRR22356492	138	scRNA-seq
Mm_Labyrinth	SRR22356493	108	scRNA-seq
Mm_MET	164396	4	scRNA-seq
Mm_MET	164397	19	scRNA-seq
Mm_MET	SRR12060524	0	scRNA-seq
Mm_MET	SRR12060525	0	scRNA-seq
Mm_MET	SRR12439947	0	scRNA-seq
Mm_MET	SRR12439948	1	scRNA-seq
Mm_MET	SRR12439949	2	scRNA-seq
Mm_MET	SRR22142610	2	scRNA-seq
Mm_MET	SRR22142611	2	scRNA-seq
Mm_MET	SRR22142612	2	scRNA-seq
Mm_MET	SRR22142613	6	scRNA-seq
Mm_MET	SRR22356492	0	scRNA-seq
Mm_MET	SRR22356493	0	scRNA-seq
Mm_MPH	164396	326	scRNA-seq
Mm_MPH	164397	601	scRNA-seq
Mm_MPH	SRR12060524	276	scRNA-seq
Mm_MPH	SRR12060525	390	scRNA-seq
Mm_MPH	SRR12439947	1079	scRNA-seq
Mm_MPH	SRR12439948	27	scRNA-seq
Mm_MPH	SRR12439949	1332	scRNA-seq
Mm_MPH	SRR22142610	85	scRNA-seq
Mm_MPH	SRR22142611	104	scRNA-seq
Mm_MPH	SRR22142612	57	scRNA-seq
Mm_MPH	SRR22142613	110	scRNA-seq
Mm_MPH	SRR22356492	2286	scRNA-seq
Mm_MPH	SRR22356493	2005	scRNA-seq
Mm_Myoblast	164396	28	scRNA-seq
Mm_Myoblast	164397	1	scRNA-seq
Mm_Myoblast	SRR12060524	0	scRNA-seq
Mm_Myoblast	SRR12060525	0	scRNA-seq
Mm_Myoblast	SRR12439947	2	scRNA-seq
Mm_Myoblast	SRR12439948	0	scRNA-seq
Mm_Myoblast	SRR12439949	0	scRNA-seq
Mm_Myoblast	SRR22142610	0	scRNA-seq
Mm_Myoblast	SRR22142611	0	scRNA-seq
Mm_Myoblast	SRR22142612	0	scRNA-seq
Mm_Myoblast	SRR22142613	0	scRNA-seq
Mm_Myoblast	SRR22356492	1	scRNA-seq
Mm_Myoblast	SRR22356493	0	scRNA-seq
Mm_NEU	164396	61	scRNA-seq
Mm_NEU	164397	0	scRNA-seq
Mm_NEU	SRR12060524	0	scRNA-seq
Mm_NEU	SRR12060525	0	scRNA-seq
Mm_NEU	SRR12439947	0	scRNA-seq
Mm_NEU	SRR12439948	0	scRNA-seq
Mm_NEU	SRR12439949	0	scRNA-seq
Mm_NEU	SRR22142610	0	scRNA-seq
Mm_NEU	SRR22142611	0	scRNA-seq
Mm_NEU	SRR22142612	0	scRNA-seq
Mm_NEU	SRR22142613	0	scRNA-seq
Mm_NEU	SRR22356492	0	scRNA-seq
Mm_NEU	SRR22356493	0	scRNA-seq
Mm_NKC	164396	4	scRNA-seq
Mm_NKC	164397	8	scRNA-seq
Mm_NKC	SRR12060524	1	scRNA-seq
Mm_NKC	SRR12060525	7	scRNA-seq
Mm_NKC	SRR12439947	60	scRNA-seq
Mm_NKC	SRR12439948	0	scRNA-seq
Mm_NKC	SRR12439949	70	scRNA-seq
Mm_NKC	SRR22142610	3	scRNA-seq
Mm_NKC	SRR22142611	5	scRNA-seq
Mm_NKC	SRR22142612	3	scRNA-seq
Mm_NKC	SRR22142613	5	scRNA-seq
Mm_NKC	SRR22356492	263	scRNA-seq
Mm_NKC	SRR22356493	94	scRNA-seq
Mm_NKC-active	164396	1	scRNA-seq
Mm_NKC-active	164397	12	scRNA-seq
Mm_NKC-active	SRR12060524	1	scRNA-seq
Mm_NKC-active	SRR12060525	14	scRNA-seq
Mm_NKC-active	SRR12439947	18	scRNA-seq
Mm_NKC-active	SRR12439948	0	scRNA-seq
Mm_NKC-active	SRR12439949	11	scRNA-seq
Mm_NKC-active	SRR22142610	3	scRNA-seq
Mm_NKC-active	SRR22142611	2	scRNA-seq
Mm_NKC-active	SRR22142612	6	scRNA-seq
Mm_NKC-active	SRR22142613	16	scRNA-seq
Mm_NKC-active	SRR22356492	192	scRNA-seq
Mm_NKC-active	SRR22356493	156	scRNA-seq
Mm_NKT	164396	2	scRNA-seq
Mm_NKT	164397	5	scRNA-seq
Mm_NKT	SRR12060524	3	scRNA-seq
Mm_NKT	SRR12060525	34	scRNA-seq
Mm_NKT	SRR12439947	72	scRNA-seq
Mm_NKT	SRR12439948	0	scRNA-seq
Mm_NKT	SRR12439949	31	scRNA-seq
Mm_NKT	SRR22142610	0	scRNA-seq
Mm_NKT	SRR22142611	1	scRNA-seq
Mm_NKT	SRR22142612	0	scRNA-seq
Mm_NKT	SRR22142613	0	scRNA-seq
Mm_NKT	SRR22356492	51	scRNA-seq
Mm_NKT	SRR22356493	30	scRNA-seq
Mm_PC	164396	403	scRNA-seq
Mm_PC	164397	128	scRNA-seq
Mm_PC	SRR12060524	0	scRNA-seq
Mm_PC	SRR12060525	9	scRNA-seq
Mm_PC	SRR12439947	8	scRNA-seq
Mm_PC	SRR12439948	44	scRNA-seq
Mm_PC	SRR12439949	105	scRNA-seq
Mm_PC	SRR22142610	0	scRNA-seq
Mm_PC	SRR22142611	0	scRNA-seq
Mm_PC	SRR22142612	0	scRNA-seq
Mm_PC	SRR22142613	21	scRNA-seq
Mm_PC	SRR22356492	0	scRNA-seq
Mm_PC	SRR22356493	3	scRNA-seq
Mm_PMN	164396	73	scRNA-seq
Mm_PMN	164397	120	scRNA-seq
Mm_PMN	SRR12060524	35	scRNA-seq
Mm_PMN	SRR12060525	159	scRNA-seq
Mm_PMN	SRR12439947	1298	scRNA-seq
Mm_PMN	SRR12439948	19	scRNA-seq
Mm_PMN	SRR12439949	968	scRNA-seq
Mm_PMN	SRR22142610	18	scRNA-seq
Mm_PMN	SRR22142611	57	scRNA-seq
Mm_PMN	SRR22142612	25	scRNA-seq
Mm_PMN	SRR22142613	26	scRNA-seq
Mm_PMN	SRR22356492	688	scRNA-seq
Mm_PMN	SRR22356493	1237	scRNA-seq
Mm_Plasma	164396	0	scRNA-seq
Mm_Plasma	164397	0	scRNA-seq
Mm_Plasma	SRR12060524	0	scRNA-seq
Mm_Plasma	SRR12060525	0	scRNA-seq
Mm_Plasma	SRR12439947	3	scRNA-seq
Mm_Plasma	SRR12439948	0	scRNA-seq
Mm_Plasma	SRR12439949	25	scRNA-seq
Mm_Plasma	SRR22142610	0	scRNA-seq
Mm_Plasma	SRR22142611	0	scRNA-seq
Mm_Plasma	SRR22142612	0	scRNA-seq
Mm_Plasma	SRR22142613	1	scRNA-seq
Mm_Plasma	SRR22356492	9	scRNA-seq
Mm_Plasma	SRR22356493	14	scRNA-seq
Mm_SMC	164396	99	scRNA-seq
Mm_SMC	164397	145	scRNA-seq
Mm_SMC	SRR12060524	18	scRNA-seq
Mm_SMC	SRR12060525	24	scRNA-seq
Mm_SMC	SRR12439947	14	scRNA-seq
Mm_SMC	SRR12439948	10	scRNA-seq
Mm_SMC	SRR12439949	28	scRNA-seq
Mm_SMC	SRR22142610	0	scRNA-seq
Mm_SMC	SRR22142611	0	scRNA-seq
Mm_SMC	SRR22142612	0	scRNA-seq
Mm_SMC	SRR22142613	6	scRNA-seq
Mm_SMC	SRR22356492	5	scRNA-seq
Mm_SMC	SRR22356493	0	scRNA-seq
Mm_SpT	164396	10	scRNA-seq
Mm_SpT	164397	36	scRNA-seq
Mm_SpT	SRR12060524	274	scRNA-seq
Mm_SpT	SRR12060525	446	scRNA-seq
Mm_SpT	SRR12439947	497	scRNA-seq
Mm_SpT	SRR12439948	348	scRNA-seq
Mm_SpT	SRR12439949	42	scRNA-seq
Mm_SpT	SRR22142610	4	scRNA-seq
Mm_SpT	SRR22142611	2	scRNA-seq
Mm_SpT	SRR22142612	3	scRNA-seq
Mm_SpT	SRR22142613	9	scRNA-seq
Mm_SpT	SRR22356492	97	scRNA-seq
Mm_SpT	SRR22356493	169	scRNA-seq
Mm_SynTI	164396	34	scRNA-seq
Mm_SynTI	164397	50	scRNA-seq
Mm_SynTI	SRR12060524	147	scRNA-seq
Mm_SynTI	SRR12060525	392	scRNA-seq
Mm_SynTI	SRR12439947	619	scRNA-seq
Mm_SynTI	SRR12439948	542	scRNA-seq
Mm_SynTI	SRR12439949	118	scRNA-seq
Mm_SynTI	SRR22142610	10	scRNA-seq
Mm_SynTI	SRR22142611	11	scRNA-seq
Mm_SynTI	SRR22142612	10	scRNA-seq
Mm_SynTI	SRR22142613	30	scRNA-seq
Mm_SynTI	SRR22356492	62	scRNA-seq
Mm_SynTI	SRR22356493	235	scRNA-seq
Mm_SynTII	164396	0	scRNA-seq
Mm_SynTII	164397	4	scRNA-seq
Mm_SynTII	SRR12060524	33	scRNA-seq
Mm_SynTII	SRR12060525	48	scRNA-seq
Mm_SynTII	SRR12439947	25	scRNA-seq
Mm_SynTII	SRR12439948	26	scRNA-seq
Mm_SynTII	SRR12439949	6	scRNA-seq
Mm_SynTII	SRR22142610	0	scRNA-seq
Mm_SynTII	SRR22142611	0	scRNA-seq
Mm_SynTII	SRR22142612	0	scRNA-seq
Mm_SynTII	SRR22142613	1	scRNA-seq
Mm_SynTII	SRR22356492	10	scRNA-seq
Mm_SynTII	SRR22356493	12	scRNA-seq
Mm_T-gd	164396	0	scRNA-seq
Mm_T-gd	164397	1	scRNA-seq
Mm_T-gd	SRR12060524	4	scRNA-seq
Mm_T-gd	SRR12060525	37	scRNA-seq
Mm_T-gd	SRR12439947	31	scRNA-seq
Mm_T-gd	SRR12439948	3	scRNA-seq
Mm_T-gd	SRR12439949	43	scRNA-seq
Mm_T-gd	SRR22142610	0	scRNA-seq
Mm_T-gd	SRR22142611	0	scRNA-seq
Mm_T-gd	SRR22142612	0	scRNA-seq
Mm_T-gd	SRR22142613	0	scRNA-seq
Mm_T-gd	SRR22356492	34	scRNA-seq
Mm_T-gd	SRR22356493	41	scRNA-seq
Mm_T-naive	164396	4	scRNA-seq
Mm_T-naive	164397	10	scRNA-seq
Mm_T-naive	SRR12060524	0	scRNA-seq
Mm_T-naive	SRR12060525	2	scRNA-seq
Mm_T-naive	SRR12439947	37	scRNA-seq
Mm_T-naive	SRR12439948	0	scRNA-seq
Mm_T-naive	SRR12439949	3	scRNA-seq
Mm_T-naive	SRR22142610	3	scRNA-seq
Mm_T-naive	SRR22142611	2	scRNA-seq
Mm_T-naive	SRR22142612	8	scRNA-seq
Mm_T-naive	SRR22142613	3	scRNA-seq
Mm_T-naive	SRR22356492	98	scRNA-seq
Mm_T-naive	SRR22356493	143	scRNA-seq
Mm_T-reg	164396	2	scRNA-seq
Mm_T-reg	164397	6	scRNA-seq
Mm_T-reg	SRR12060524	7	scRNA-seq
Mm_T-reg	SRR12060525	130	scRNA-seq
Mm_T-reg	SRR12439947	64	scRNA-seq
Mm_T-reg	SRR12439948	0	scRNA-seq
Mm_T-reg	SRR12439949	63	scRNA-seq
Mm_T-reg	SRR22142610	4	scRNA-seq
Mm_T-reg	SRR22142611	3	scRNA-seq
Mm_T-reg	SRR22142612	0	scRNA-seq
Mm_T-reg	SRR22142613	2	scRNA-seq
Mm_T-reg	SRR22356492	72	scRNA-seq
Mm_T-reg	SRR22356493	87	scRNA-seq
Mm_TB-Tacstd2	164396	72	scRNA-seq
Mm_TB-Tacstd2	164397	0	scRNA-seq
Mm_TB-Tacstd2	SRR12060524	0	scRNA-seq
Mm_TB-Tacstd2	SRR12060525	0	scRNA-seq
Mm_TB-Tacstd2	SRR12439947	0	scRNA-seq
Mm_TB-Tacstd2	SRR12439948	0	scRNA-seq
Mm_TB-Tacstd2	SRR12439949	1	scRNA-seq
Mm_TB-Tacstd2	SRR22142610	0	scRNA-seq
Mm_TB-Tacstd2	SRR22142611	0	scRNA-seq
Mm_TB-Tacstd2	SRR22142612	0	scRNA-seq
Mm_TB-Tacstd2	SRR22142613	0	scRNA-seq
Mm_TB-Tacstd2	SRR22356492	0	scRNA-seq
Mm_TB-Tacstd2	SRR22356493	0	scRNA-seq
Mm_TF	164396	1474	scRNA-seq
Mm_TF	164397	32	scRNA-seq
Mm_TF	SRR12060524	0	scRNA-seq
Mm_TF	SRR12060525	0	scRNA-seq
Mm_TF	SRR12439947	5	scRNA-seq
Mm_TF	SRR12439948	1	scRNA-seq
Mm_TF	SRR12439949	7	scRNA-seq
Mm_TF	SRR22142610	0	scRNA-seq
Mm_TF	SRR22142611	0	scRNA-seq
Mm_TF	SRR22142612	0	scRNA-seq
Mm_TF	SRR22142613	7	scRNA-seq
Mm_TF	SRR22356492	13	scRNA-seq
Mm_TF	SRR22356493	11	scRNA-seq
Mm_TF-Cxcl14	164396	370	scRNA-seq
Mm_TF-Cxcl14	164397	0	scRNA-seq
Mm_TF-Cxcl14	SRR12060524	0	scRNA-seq
Mm_TF-Cxcl14	SRR12060525	0	scRNA-seq
Mm_TF-Cxcl14	SRR12439947	0	scRNA-seq
Mm_TF-Cxcl14	SRR12439948	0	scRNA-seq
Mm_TF-Cxcl14	SRR12439949	0	scRNA-seq
Mm_TF-Cxcl14	SRR22142610	0	scRNA-seq
Mm_TF-Cxcl14	SRR22142611	0	scRNA-seq
Mm_TF-Cxcl14	SRR22142612	0	scRNA-seq
Mm_TF-Cxcl14	SRR22142613	0	scRNA-seq
Mm_TF-Cxcl14	SRR22356492	0	scRNA-seq
Mm_TF-Cxcl14	SRR22356493	0	scRNA-seq
Mm_TGC-C	164396	268	scRNA-seq
Mm_TGC-C	164397	51	scRNA-seq
Mm_TGC-C	SRR12060524	96	scRNA-seq
Mm_TGC-C	SRR12060525	107	scRNA-seq
Mm_TGC-C	SRR12439947	86	scRNA-seq
Mm_TGC-C	SRR12439948	42	scRNA-seq
Mm_TGC-C	SRR12439949	84	scRNA-seq
Mm_TGC-C	SRR22142610	9	scRNA-seq
Mm_TGC-C	SRR22142611	10	scRNA-seq
Mm_TGC-C	SRR22142612	11	scRNA-seq
Mm_TGC-C	SRR22142613	13	scRNA-seq
Mm_TGC-C	SRR22356492	17	scRNA-seq
Mm_TGC-C	SRR22356493	17	scRNA-seq
Mm_TGC-Ch	164396	60	scRNA-seq
Mm_TGC-Ch	164397	176	scRNA-seq
Mm_TGC-Ch	SRR12060524	4	scRNA-seq
Mm_TGC-Ch	SRR12060525	5	scRNA-seq
Mm_TGC-Ch	SRR12439947	47	scRNA-seq
Mm_TGC-Ch	SRR12439948	88	scRNA-seq
Mm_TGC-Ch	SRR12439949	61	scRNA-seq
Mm_TGC-Ch	SRR22142610	50	scRNA-seq
Mm_TGC-Ch	SRR22142611	38	scRNA-seq
Mm_TGC-Ch	SRR22142612	22	scRNA-seq
Mm_TGC-Ch	SRR22142613	92	scRNA-seq
Mm_TGC-Ch	SRR22356492	33	scRNA-seq
Mm_TGC-Ch	SRR22356493	122	scRNA-seq
Mm_TGC-P	164396	11	scRNA-seq
Mm_TGC-P	164397	14	scRNA-seq
Mm_TGC-P	SRR12060524	22	scRNA-seq
Mm_TGC-P	SRR12060525	13	scRNA-seq
Mm_TGC-P	SRR12439947	24	scRNA-seq
Mm_TGC-P	SRR12439948	15	scRNA-seq
Mm_TGC-P	SRR12439949	7	scRNA-seq
Mm_TGC-P	SRR22142610	6	scRNA-seq
Mm_TGC-P	SRR22142611	5	scRNA-seq
Mm_TGC-P	SRR22142612	6	scRNA-seq
Mm_TGC-P	SRR22142613	5	scRNA-seq
Mm_TGC-P	SRR22356492	25	scRNA-seq
Mm_TGC-P	SRR22356493	10	scRNA-seq
Mm_TGC-S	164396	35	scRNA-seq
Mm_TGC-S	164397	133	scRNA-seq
Mm_TGC-S	SRR12060524	13	scRNA-seq
Mm_TGC-S	SRR12060525	29	scRNA-seq
Mm_TGC-S	SRR12439947	62	scRNA-seq
Mm_TGC-S	SRR12439948	133	scRNA-seq
Mm_TGC-S	SRR12439949	203	scRNA-seq
Mm_TGC-S	SRR22142610	59	scRNA-seq
Mm_TGC-S	SRR22142611	60	scRNA-seq
Mm_TGC-S	SRR22142612	25	scRNA-seq
Mm_TGC-S	SRR22142613	54	scRNA-seq
Mm_TGC-S	SRR22356492	19	scRNA-seq
Mm_TGC-S	SRR22356493	59	scRNA-seq
Mm_TGC-S-pre	164396	4	scRNA-seq
Mm_TGC-S-pre	164397	23	scRNA-seq
Mm_TGC-S-pre	SRR12060524	228	scRNA-seq
Mm_TGC-S-pre	SRR12060525	588	scRNA-seq
Mm_TGC-S-pre	SRR12439947	623	scRNA-seq
Mm_TGC-S-pre	SRR12439948	680	scRNA-seq
Mm_TGC-S-pre	SRR12439949	63	scRNA-seq
Mm_TGC-S-pre	SRR22142610	1	scRNA-seq
Mm_TGC-S-pre	SRR22142611	4	scRNA-seq
Mm_TGC-S-pre	SRR22142612	3	scRNA-seq
Mm_TGC-S-pre	SRR22142613	25	scRNA-seq
Mm_TGC-S-pre	SRR22356492	164	scRNA-seq
Mm_TGC-S-pre	SRR22356493	354	scRNA-seq
Mm_TGC-SpA	164396	310	scRNA-seq
Mm_TGC-SpA	164397	448	scRNA-seq
Mm_TGC-SpA	SRR12060524	202	scRNA-seq
Mm_TGC-SpA	SRR12060525	349	scRNA-seq
Mm_TGC-SpA	SRR12439947	312	scRNA-seq
Mm_TGC-SpA	SRR12439948	261	scRNA-seq
Mm_TGC-SpA	SRR12439949	452	scRNA-seq
Mm_TGC-SpA	SRR22142610	57	scRNA-seq
Mm_TGC-SpA	SRR22142611	36	scRNA-seq
Mm_TGC-SpA	SRR22142612	103	scRNA-seq
Mm_TGC-SpA	SRR22142613	850	scRNA-seq
Mm_TGC-SpA	SRR22356492	72	scRNA-seq
Mm_TGC-SpA	SRR22356493	169	scRNA-seq
Mm_Trophoblast Stem	164396	17	scRNA-seq
Mm_Trophoblast Stem	164397	25	scRNA-seq
Mm_Trophoblast Stem	SRR12060524	109	scRNA-seq
Mm_Trophoblast Stem	SRR12060525	99	scRNA-seq
Mm_Trophoblast Stem	SRR12439947	67	scRNA-seq
Mm_Trophoblast Stem	SRR12439948	0	scRNA-seq
Mm_Trophoblast Stem	SRR12439949	138	scRNA-seq
Mm_Trophoblast Stem	SRR22142610	6	scRNA-seq
Mm_Trophoblast Stem	SRR22142611	7	scRNA-seq
Mm_Trophoblast Stem	SRR22142612	5	scRNA-seq
Mm_Trophoblast Stem	SRR22142613	7	scRNA-seq
Mm_Trophoblast Stem	SRR22356492	89	scRNA-seq
Mm_Trophoblast Stem	SRR22356493	127	scRNA-seq
Mm_Unknown	164396	9	scRNA-seq
Mm_Unknown	164397	8	scRNA-seq
Mm_Unknown	SRR12060524	0	scRNA-seq
Mm_Unknown	SRR12060525	24	scRNA-seq
Mm_Unknown	SRR12439947	3	scRNA-seq
Mm_Unknown	SRR12439948	1	scRNA-seq
Mm_Unknown	SRR12439949	15	scRNA-seq
Mm_Unknown	SRR22142610	0	scRNA-seq
Mm_Unknown	SRR22142611	0	scRNA-seq
Mm_Unknown	SRR22142612	0	scRNA-seq
Mm_Unknown	SRR22142613	1	scRNA-seq
Mm_Unknown	SRR22356492	0	scRNA-seq
Mm_Unknown	SRR22356493	0	scRNA-seq
Mm_VEC	164396	161	scRNA-seq
Mm_VEC	164397	244	scRNA-seq
Mm_VEC	SRR12060524	55	scRNA-seq
Mm_VEC	SRR12060525	54	scRNA-seq
Mm_VEC	SRR12439947	82	scRNA-seq
Mm_VEC	SRR12439948	50	scRNA-seq
Mm_VEC	SRR12439949	258	scRNA-seq
Mm_VEC	SRR22142610	14	scRNA-seq
Mm_VEC	SRR22142611	13	scRNA-seq
Mm_VEC	SRR22142612	6	scRNA-seq
Mm_VEC	SRR22142613	23	scRNA-seq
Mm_VEC	SRR22356492	69	scRNA-seq
Mm_VEC	SRR22356493	34	scRNA-seq
Mm_YSC_P	164396	52	scRNA-seq
Mm_YSC_P	164397	259	scRNA-seq
Mm_YSC_P	SRR12060524	55	scRNA-seq
Mm_YSC_P	SRR12060525	64	scRNA-seq
Mm_YSC_P	SRR12439947	111	scRNA-seq
Mm_YSC_P	SRR12439948	65	scRNA-seq
Mm_YSC_P	SRR12439949	186	scRNA-seq
Mm_YSC_P	SRR22142610	19	scRNA-seq
Mm_YSC_P	SRR22142611	29	scRNA-seq
Mm_YSC_P	SRR22142612	11	scRNA-seq
Mm_YSC_P	SRR22142613	19	scRNA-seq
Mm_YSC_P	SRR22356492	73	scRNA-seq
Mm_YSC_P	SRR22356493	260	scRNA-seq
Mm_YSC_V	164396	70	scRNA-seq
Mm_YSC_V	164397	204	scRNA-seq
Mm_YSC_V	SRR12060524	2	scRNA-seq
Mm_YSC_V	SRR12060525	16	scRNA-seq
Mm_YSC_V	SRR12439947	5	scRNA-seq
Mm_YSC_V	SRR12439948	2	scRNA-seq
Mm_YSC_V	SRR12439949	6	scRNA-seq
Mm_YSC_V	SRR22142610	20	scRNA-seq
Mm_YSC_V	SRR22142611	8	scRNA-seq
Mm_YSC_V	SRR22142612	6	scRNA-seq
Mm_YSC_V	SRR22142613	1193	scRNA-seq
Mm_YSC_V	SRR22356492	15	scRNA-seq
Mm_YSC_V	SRR22356493	13	scRNA-seq
Mm_dS3	164396	96	scRNA-seq
Mm_dS3	164397	400	scRNA-seq
Mm_dS3	SRR12060524	11	scRNA-seq
Mm_dS3	SRR12060525	21	scRNA-seq
Mm_dS3	SRR12439947	52	scRNA-seq
Mm_dS3	SRR12439948	106	scRNA-seq
Mm_dS3	SRR12439949	868	scRNA-seq
Mm_dS3	SRR22142610	10	scRNA-seq
Mm_dS3	SRR22142611	10	scRNA-seq
Mm_dS3	SRR22142612	4	scRNA-seq
Mm_dS3	SRR22142613	8	scRNA-seq
Mm_dS3	SRR22356492	144	scRNA-seq
Mm_dS3	SRR22356493	75	scRNA-seq
Mm_dS3-Pgr-	164396	88	scRNA-seq
Mm_dS3-Pgr-	164397	270	scRNA-seq
Mm_dS3-Pgr-	SRR12060524	1	scRNA-seq
Mm_dS3-Pgr-	SRR12060525	7	scRNA-seq
Mm_dS3-Pgr-	SRR12439947	44	scRNA-seq
Mm_dS3-Pgr-	SRR12439948	74	scRNA-seq
Mm_dS3-Pgr-	SRR12439949	346	scRNA-seq
Mm_dS3-Pgr-	SRR22142610	49	scRNA-seq
Mm_dS3-Pgr-	SRR22142611	25	scRNA-seq
Mm_dS3-Pgr-	SRR22142612	34	scRNA-seq
Mm_dS3-Pgr-	SRR22142613	50	scRNA-seq
Mm_dS3-Pgr-	SRR22356492	157	scRNA-seq
Mm_dS3-Pgr-	SRR22356493	173	scRNA-seq
Mm_fERY	164396	254	scRNA-seq
Mm_fERY	164397	250	scRNA-seq
Mm_fERY	SRR12060524	707	scRNA-seq
Mm_fERY	SRR12060525	126	scRNA-seq
Mm_fERY	SRR12439947	156	scRNA-seq
Mm_fERY	SRR12439948	218	scRNA-seq
Mm_fERY	SRR12439949	28	scRNA-seq
Mm_fERY	SRR22142610	13	scRNA-seq
Mm_fERY	SRR22142611	8	scRNA-seq
Mm_fERY	SRR22142612	11	scRNA-seq
Mm_fERY	SRR22142613	156	scRNA-seq
Mm_fERY	SRR22356492	324	scRNA-seq
Mm_fERY	SRR22356493	608	scRNA-seq
Mm_fF1	164396	7	scRNA-seq
Mm_fF1	164397	31	scRNA-seq
Mm_fF1	SRR12060524	0	scRNA-seq
Mm_fF1	SRR12060525	9	scRNA-seq
Mm_fF1	SRR12439947	1	scRNA-seq
Mm_fF1	SRR12439948	1	scRNA-seq
Mm_fF1	SRR12439949	1	scRNA-seq
Mm_fF1	SRR22142610	0	scRNA-seq
Mm_fF1	SRR22142611	0	scRNA-seq
Mm_fF1	SRR22142612	0	scRNA-seq
Mm_fF1	SRR22142613	4	scRNA-seq
Mm_fF1	SRR22356492	0	scRNA-seq
Mm_fF1	SRR22356493	0	scRNA-seq
Mm_fFB	164396	112	scRNA-seq
Mm_fFB	164397	452	scRNA-seq
Mm_fFB	SRR12060524	47	scRNA-seq
Mm_fFB	SRR12060525	101	scRNA-seq
Mm_fFB	SRR12439947	32	scRNA-seq
Mm_fFB	SRR12439948	58	scRNA-seq
Mm_fFB	SRR12439949	113	scRNA-seq
Mm_fFB	SRR22142610	0	scRNA-seq
Mm_fFB	SRR22142611	0	scRNA-seq
Mm_fFB	SRR22142612	0	scRNA-seq
Mm_fFB	SRR22142613	0	scRNA-seq
Mm_fFB	SRR22356492	2	scRNA-seq
Mm_fFB	SRR22356493	1	scRNA-seq
Mm_fLEC	164396	17	scRNA-seq
Mm_fLEC	164397	138	scRNA-seq
Mm_fLEC	SRR12060524	727	scRNA-seq
Mm_fLEC	SRR12060525	937	scRNA-seq
Mm_fLEC	SRR12439947	141	scRNA-seq
Mm_fLEC	SRR12439948	258	scRNA-seq
Mm_fLEC	SRR12439949	238	scRNA-seq
Mm_fLEC	SRR22142610	2	scRNA-seq
Mm_fLEC	SRR22142611	3	scRNA-seq
Mm_fLEC	SRR22142612	0	scRNA-seq
Mm_fLEC	SRR22142613	14	scRNA-seq
Mm_fLEC	SRR22356492	25	scRNA-seq
Mm_fLEC	SRR22356493	38	scRNA-seq
Mm_fMES	164396	97	scRNA-seq
Mm_fMES	164397	181	scRNA-seq
Mm_fMES	SRR12060524	45	scRNA-seq
Mm_fMES	SRR12060525	119	scRNA-seq
Mm_fMES	SRR12439947	66	scRNA-seq
Mm_fMES	SRR12439948	84	scRNA-seq
Mm_fMES	SRR12439949	122	scRNA-seq
Mm_fMES	SRR22142610	10	scRNA-seq
Mm_fMES	SRR22142611	1	scRNA-seq
Mm_fMES	SRR22142612	3	scRNA-seq
Mm_fMES	SRR22142613	3	scRNA-seq
Mm_fMES	SRR22356492	26	scRNA-seq
Mm_fMES	SRR22356493	28	scRNA-seq
Mm_fMES-Prl7a2	164396	43	scRNA-seq
Mm_fMES-Prl7a2	164397	138	scRNA-seq
Mm_fMES-Prl7a2	SRR12060524	0	scRNA-seq
Mm_fMES-Prl7a2	SRR12060525	0	scRNA-seq
Mm_fMES-Prl7a2	SRR12439947	0	scRNA-seq
Mm_fMES-Prl7a2	SRR12439948	0	scRNA-seq
Mm_fMES-Prl7a2	SRR12439949	2	scRNA-seq
Mm_fMES-Prl7a2	SRR22142610	0	scRNA-seq
Mm_fMES-Prl7a2	SRR22142611	0	scRNA-seq
Mm_fMES-Prl7a2	SRR22142612	0	scRNA-seq
Mm_fMES-Prl7a2	SRR22142613	31	scRNA-seq
Mm_fMES-Prl7a2	SRR22356492	1	scRNA-seq
Mm_fMES-Prl7a2	SRR22356493	0	scRNA-seq
Mm_fVEC	164396	23	scRNA-seq
Mm_fVEC	164397	101	scRNA-seq
Mm_fVEC	SRR12060524	490	scRNA-seq
Mm_fVEC	SRR12060525	321	scRNA-seq
Mm_fVEC	SRR12439947	25	scRNA-seq
Mm_fVEC	SRR12439948	29	scRNA-seq
Mm_fVEC	SRR12439949	182	scRNA-seq
Mm_fVEC	SRR22142610	0	scRNA-seq
Mm_fVEC	SRR22142611	1	scRNA-seq
Mm_fVEC	SRR22142612	0	scRNA-seq
Mm_fVEC	SRR22142613	4	scRNA-seq
Mm_fVEC	SRR22356492	11	scRNA-seq
Mm_fVEC	SRR22356493	8	scRNA-seq
Mm_vSMC	164396	218	scRNA-seq
Mm_vSMC	164397	56	scRNA-seq
Mm_vSMC	SRR12060524	11	scRNA-seq
Mm_vSMC	SRR12060525	15	scRNA-seq
Mm_vSMC	SRR12439947	17	scRNA-seq
Mm_vSMC	SRR12439948	7	scRNA-seq
Mm_vSMC	SRR12439949	30	scRNA-seq
Mm_vSMC	SRR22142610	3	scRNA-seq
Mm_vSMC	SRR22142611	1	scRNA-seq
Mm_vSMC	SRR22142612	2	scRNA-seq
Mm_vSMC	SRR22142613	19	scRNA-seq
Mm_vSMC	SRR22356492	10	scRNA-seq
Mm_vSMC	SRR22356493	24	scRNA-seq
Mf_Al	E20-V1	1	scRNA-seq
Mf_Al	E23-D1	1	scRNA-seq
Mf_Al	E23-V1	5	scRNA-seq
Mf_Al	E23-V2	7	scRNA-seq
Mf_Al	E26-D1	0	scRNA-seq
Mf_Al	E26-V1	0	scRNA-seq
Mf_Al	E26-V2	1	scRNA-seq
Mf_Al	E29-D1	0	scRNA-seq
Mf_Al	E29-V1	0	scRNA-seq
Mf_Al	E35-D1	0	scRNA-seq
Mf_Al	E35-D2	0	scRNA-seq
Mf_Al	E35-V1	2	scRNA-seq
Mf_Al	E35-V2	1	scRNA-seq
Mf_Al	E45-M	51	scRNA-seq
Mf_Al	E45-S	13	scRNA-seq
Mf_Al	E62-M	0	scRNA-seq
Mf_Al	E62-S	0	scRNA-seq
Mf_Al	E84-M	0	scRNA-seq
Mf_Al	E84-S	1	scRNA-seq
Mf_Al	E90-M	0	scRNA-seq
Mf_Al	E90-S	0	scRNA-seq
Mf_Al	E140-M	0	scRNA-seq
Mf_Al	E140-S	0	scRNA-seq
Mf_BP	E20-V1	0	scRNA-seq
Mf_BP	E23-D1	0	scRNA-seq
Mf_BP	E23-V1	0	scRNA-seq
Mf_BP	E23-V2	0	scRNA-seq
Mf_BP	E26-D1	0	scRNA-seq
Mf_BP	E26-V1	0	scRNA-seq
Mf_BP	E26-V2	0	scRNA-seq
Mf_BP	E29-D1	0	scRNA-seq
Mf_BP	E29-V1	0	scRNA-seq
Mf_BP	E35-D1	0	scRNA-seq
Mf_BP	E35-D2	0	scRNA-seq
Mf_BP	E35-V1	0	scRNA-seq
Mf_BP	E35-V2	0	scRNA-seq
Mf_BP	E45-M	1	scRNA-seq
Mf_BP	E45-S	0	scRNA-seq
Mf_BP	E62-M	0	scRNA-seq
Mf_BP	E62-S	0	scRNA-seq
Mf_BP	E84-M	0	scRNA-seq
Mf_BP	E84-S	0	scRNA-seq
Mf_BP	E90-M	0	scRNA-seq
Mf_BP	E90-S	0	scRNA-seq
Mf_BP	E140-M	0	scRNA-seq
Mf_BP	E140-S	0	scRNA-seq
Mf_EVT	E20-V1	1117	scRNA-seq
Mf_EVT	E23-D1	172	scRNA-seq
Mf_EVT	E23-V1	2761	scRNA-seq
Mf_EVT	E23-V2	3427	scRNA-seq
Mf_EVT	E26-D1	6	scRNA-seq
Mf_EVT	E26-V1	1410	scRNA-seq
Mf_EVT	E26-V2	2092	scRNA-seq
Mf_EVT	E29-D1	38	scRNA-seq
Mf_EVT	E29-V1	2371	scRNA-seq
Mf_EVT	E35-D1	96	scRNA-seq
Mf_EVT	E35-D2	107	scRNA-seq
Mf_EVT	E35-V1	2846	scRNA-seq
Mf_EVT	E35-V2	1992	scRNA-seq
Mf_EVT	E45-M	857	scRNA-seq
Mf_EVT	E45-S	1312	scRNA-seq
Mf_EVT	E62-M	791	scRNA-seq
Mf_EVT	E62-S	1964	scRNA-seq
Mf_EVT	E84-M	971	scRNA-seq
Mf_EVT	E84-S	1183	scRNA-seq
Mf_EVT	E90-M	455	scRNA-seq
Mf_EVT	E90-S	489	scRNA-seq
Mf_EVT	E140-M	1141	scRNA-seq
Mf_EVT	E140-S	1136	scRNA-seq
Mf_HB	E20-V1	0	scRNA-seq
Mf_HB	E23-D1	0	scRNA-seq
Mf_HB	E23-V1	0	scRNA-seq
Mf_HB	E23-V2	0	scRNA-seq
Mf_HB	E26-D1	0	scRNA-seq
Mf_HB	E26-V1	7	scRNA-seq
Mf_HB	E26-V2	0	scRNA-seq
Mf_HB	E29-D1	0	scRNA-seq
Mf_HB	E29-V1	1	scRNA-seq
Mf_HB	E35-D1	1	scRNA-seq
Mf_HB	E35-D2	0	scRNA-seq
Mf_HB	E35-V1	112	scRNA-seq
Mf_HB	E35-V2	18	scRNA-seq
Mf_HB	E45-M	358	scRNA-seq
Mf_HB	E45-S	258	scRNA-seq
Mf_HB	E62-M	654	scRNA-seq
Mf_HB	E62-S	660	scRNA-seq
Mf_HB	E84-M	729	scRNA-seq
Mf_HB	E84-S	670	scRNA-seq
Mf_HB	E90-M	406	scRNA-seq
Mf_HB	E90-S	354	scRNA-seq
Mf_HB	E140-M	718	scRNA-seq
Mf_HB	E140-S	1147	scRNA-seq
Mf_LEC	E20-V1	9	scRNA-seq
Mf_LEC	E23-D1	38	scRNA-seq
Mf_LEC	E23-V1	0	scRNA-seq
Mf_LEC	E23-V2	0	scRNA-seq
Mf_LEC	E26-D1	52	scRNA-seq
Mf_LEC	E26-V1	0	scRNA-seq
Mf_LEC	E26-V2	0	scRNA-seq
Mf_LEC	E29-D1	34	scRNA-seq
Mf_LEC	E29-V1	0	scRNA-seq
Mf_LEC	E35-D1	95	scRNA-seq
Mf_LEC	E35-D2	20	scRNA-seq
Mf_LEC	E35-V1	0	scRNA-seq
Mf_LEC	E35-V2	0	scRNA-seq
Mf_LEC	E45-M	1	scRNA-seq
Mf_LEC	E45-S	2	scRNA-seq
Mf_LEC	E62-M	20	scRNA-seq
Mf_LEC	E62-S	3	scRNA-seq
Mf_LEC	E84-M	5	scRNA-seq
Mf_LEC	E84-S	33	scRNA-seq
Mf_LEC	E90-M	6	scRNA-seq
Mf_LEC	E90-S	0	scRNA-seq
Mf_LEC	E140-M	1	scRNA-seq
Mf_LEC	E140-S	1	scRNA-seq
Mf_PAMM	E20-V1	0	scRNA-seq
Mf_PAMM	E23-D1	1	scRNA-seq
Mf_PAMM	E23-V1	2	scRNA-seq
Mf_PAMM	E23-V2	1	scRNA-seq
Mf_PAMM	E26-D1	0	scRNA-seq
Mf_PAMM	E26-V1	2	scRNA-seq
Mf_PAMM	E26-V2	3	scRNA-seq
Mf_PAMM	E29-D1	0	scRNA-seq
Mf_PAMM	E29-V1	212	scRNA-seq
Mf_PAMM	E35-D1	0	scRNA-seq
Mf_PAMM	E35-D2	0	scRNA-seq
Mf_PAMM	E35-V1	329	scRNA-seq
Mf_PAMM	E35-V2	6	scRNA-seq
Mf_PAMM	E45-M	4	scRNA-seq
Mf_PAMM	E45-S	1	scRNA-seq
Mf_PAMM	E62-M	10	scRNA-seq
Mf_PAMM	E62-S	13	scRNA-seq
Mf_PAMM	E84-M	3	scRNA-seq
Mf_PAMM	E84-S	6	scRNA-seq
Mf_PAMM	E90-M	1	scRNA-seq
Mf_PAMM	E90-S	1	scRNA-seq
Mf_PAMM	E140-M	7	scRNA-seq
Mf_PAMM	E140-S	3	scRNA-seq
Mf_PV1	E20-V1	60	scRNA-seq
Mf_PV1	E23-D1	12	scRNA-seq
Mf_PV1	E23-V1	1	scRNA-seq
Mf_PV1	E23-V2	0	scRNA-seq
Mf_PV1	E26-D1	59	scRNA-seq
Mf_PV1	E26-V1	0	scRNA-seq
Mf_PV1	E26-V2	6	scRNA-seq
Mf_PV1	E29-D1	109	scRNA-seq
Mf_PV1	E29-V1	0	scRNA-seq
Mf_PV1	E35-D1	123	scRNA-seq
Mf_PV1	E35-D2	24	scRNA-seq
Mf_PV1	E35-V1	0	scRNA-seq
Mf_PV1	E35-V2	0	scRNA-seq
Mf_PV1	E45-M	10	scRNA-seq
Mf_PV1	E45-S	3	scRNA-seq
Mf_PV1	E62-M	50	scRNA-seq
Mf_PV1	E62-S	73	scRNA-seq
Mf_PV1	E84-M	113	scRNA-seq
Mf_PV1	E84-S	114	scRNA-seq
Mf_PV1	E90-M	63	scRNA-seq
Mf_PV1	E90-S	18	scRNA-seq
Mf_PV1	E140-M	14	scRNA-seq
Mf_PV1	E140-S	16	scRNA-seq
Mf_PV2	E20-V1	0	scRNA-seq
Mf_PV2	E23-D1	0	scRNA-seq
Mf_PV2	E23-V1	0	scRNA-seq
Mf_PV2	E23-V2	0	scRNA-seq
Mf_PV2	E26-D1	17	scRNA-seq
Mf_PV2	E26-V1	0	scRNA-seq
Mf_PV2	E26-V2	1	scRNA-seq
Mf_PV2	E29-D1	49	scRNA-seq
Mf_PV2	E29-V1	0	scRNA-seq
Mf_PV2	E35-D1	95	scRNA-seq
Mf_PV2	E35-D2	3	scRNA-seq
Mf_PV2	E35-V1	0	scRNA-seq
Mf_PV2	E35-V2	0	scRNA-seq
Mf_PV2	E45-M	4	scRNA-seq
Mf_PV2	E45-S	3	scRNA-seq
Mf_PV2	E62-M	13	scRNA-seq
Mf_PV2	E62-S	21	scRNA-seq
Mf_PV2	E84-M	36	scRNA-seq
Mf_PV2	E84-S	32	scRNA-seq
Mf_PV2	E90-M	39	scRNA-seq
Mf_PV2	E90-S	17	scRNA-seq
Mf_PV2	E140-M	2	scRNA-seq
Mf_PV2	E140-S	1	scRNA-seq
Mf_SCT	E20-V1	12	scRNA-seq
Mf_SCT	E23-D1	33	scRNA-seq
Mf_SCT	E23-V1	368	scRNA-seq
Mf_SCT	E23-V2	194	scRNA-seq
Mf_SCT	E26-D1	4	scRNA-seq
Mf_SCT	E26-V1	25	scRNA-seq
Mf_SCT	E26-V2	91	scRNA-seq
Mf_SCT	E29-D1	1	scRNA-seq
Mf_SCT	E29-V1	55	scRNA-seq
Mf_SCT	E35-D1	2	scRNA-seq
Mf_SCT	E35-D2	3	scRNA-seq
Mf_SCT	E35-V1	172	scRNA-seq
Mf_SCT	E35-V2	42	scRNA-seq
Mf_SCT	E45-M	236	scRNA-seq
Mf_SCT	E45-S	117	scRNA-seq
Mf_SCT	E62-M	361	scRNA-seq
Mf_SCT	E62-S	481	scRNA-seq
Mf_SCT	E84-M	102	scRNA-seq
Mf_SCT	E84-S	118	scRNA-seq
Mf_SCT	E90-M	49	scRNA-seq
Mf_SCT	E90-S	78	scRNA-seq
Mf_SCT	E140-M	207	scRNA-seq
Mf_SCT	E140-S	322	scRNA-seq
Mf_VEC	E20-V1	641	scRNA-seq
Mf_VEC	E23-D1	324	scRNA-seq
Mf_VEC	E23-V1	1	scRNA-seq
Mf_VEC	E23-V2	15	scRNA-seq
Mf_VEC	E26-D1	444	scRNA-seq
Mf_VEC	E26-V1	2	scRNA-seq
Mf_VEC	E26-V2	143	scRNA-seq
Mf_VEC	E29-D1	631	scRNA-seq
Mf_VEC	E29-V1	48	scRNA-seq
Mf_VEC	E35-D1	370	scRNA-seq
Mf_VEC	E35-D2	243	scRNA-seq
Mf_VEC	E35-V1	1	scRNA-seq
Mf_VEC	E35-V2	0	scRNA-seq
Mf_VEC	E45-M	17	scRNA-seq
Mf_VEC	E45-S	28	scRNA-seq
Mf_VEC	E62-M	273	scRNA-seq
Mf_VEC	E62-S	248	scRNA-seq
Mf_VEC	E84-M	158	scRNA-seq
Mf_VEC	E84-S	111	scRNA-seq
Mf_VEC	E90-M	50	scRNA-seq
Mf_VEC	E90-S	11	scRNA-seq
Mf_VEC	E140-M	21	scRNA-seq
Mf_VEC	E140-S	17	scRNA-seq
Mf_XTB1	E20-V1	4	scRNA-seq
Mf_XTB1	E23-D1	0	scRNA-seq
Mf_XTB1	E23-V1	1	scRNA-seq
Mf_XTB1	E23-V2	27	scRNA-seq
Mf_XTB1	E26-D1	0	scRNA-seq
Mf_XTB1	E26-V1	23	scRNA-seq
Mf_XTB1	E26-V2	105	scRNA-seq
Mf_XTB1	E29-D1	0	scRNA-seq
Mf_XTB1	E29-V1	14	scRNA-seq
Mf_XTB1	E35-D1	0	scRNA-seq
Mf_XTB1	E35-D2	1	scRNA-seq
Mf_XTB1	E35-V1	8	scRNA-seq
Mf_XTB1	E35-V2	12	scRNA-seq
Mf_XTB1	E45-M	102	scRNA-seq
Mf_XTB1	E45-S	98	scRNA-seq
Mf_XTB1	E62-M	3	scRNA-seq
Mf_XTB1	E62-S	0	scRNA-seq
Mf_XTB1	E84-M	2	scRNA-seq
Mf_XTB1	E84-S	1	scRNA-seq
Mf_XTB1	E90-M	5	scRNA-seq
Mf_XTB1	E90-S	3	scRNA-seq
Mf_XTB1	E140-M	46	scRNA-seq
Mf_XTB1	E140-S	97	scRNA-seq
Mf_XTB2	E20-V1	1	scRNA-seq
Mf_XTB2	E23-D1	1	scRNA-seq
Mf_XTB2	E23-V1	60	scRNA-seq
Mf_XTB2	E23-V2	50	scRNA-seq
Mf_XTB2	E26-D1	0	scRNA-seq
Mf_XTB2	E26-V1	7	scRNA-seq
Mf_XTB2	E26-V2	123	scRNA-seq
Mf_XTB2	E29-D1	0	scRNA-seq
Mf_XTB2	E29-V1	68	scRNA-seq
Mf_XTB2	E35-D1	1	scRNA-seq
Mf_XTB2	E35-D2	0	scRNA-seq
Mf_XTB2	E35-V1	61	scRNA-seq
Mf_XTB2	E35-V2	60	scRNA-seq
Mf_XTB2	E45-M	1	scRNA-seq
Mf_XTB2	E45-S	5	scRNA-seq
Mf_XTB2	E62-M	0	scRNA-seq
Mf_XTB2	E62-S	0	scRNA-seq
Mf_XTB2	E84-M	3	scRNA-seq
Mf_XTB2	E84-S	3	scRNA-seq
Mf_XTB2	E90-M	3	scRNA-seq
Mf_XTB2	E90-S	0	scRNA-seq
Mf_XTB2	E140-M	0	scRNA-seq
Mf_XTB2	E140-S	1	scRNA-seq
Mf_dB	E20-V1	4	scRNA-seq
Mf_dB	E23-D1	156	scRNA-seq
Mf_dB	E23-V1	0	scRNA-seq
Mf_dB	E23-V2	0	scRNA-seq
Mf_dB	E26-D1	106	scRNA-seq
Mf_dB	E26-V1	1	scRNA-seq
Mf_dB	E26-V2	3	scRNA-seq
Mf_dB	E29-D1	159	scRNA-seq
Mf_dB	E29-V1	24	scRNA-seq
Mf_dB	E35-D1	49	scRNA-seq
Mf_dB	E35-D2	19	scRNA-seq
Mf_dB	E35-V1	16	scRNA-seq
Mf_dB	E35-V2	0	scRNA-seq
Mf_dB	E45-M	47	scRNA-seq
Mf_dB	E45-S	5	scRNA-seq
Mf_dB	E62-M	70	scRNA-seq
Mf_dB	E62-S	31	scRNA-seq
Mf_dB	E84-M	171	scRNA-seq
Mf_dB	E84-S	99	scRNA-seq
Mf_dB	E90-M	6	scRNA-seq
Mf_dB	E90-S	4	scRNA-seq
Mf_dB	E140-M	19	scRNA-seq
Mf_dB	E140-S	11	scRNA-seq
Mf_dDC	E20-V1	4	scRNA-seq
Mf_dDC	E23-D1	61	scRNA-seq
Mf_dDC	E23-V1	2	scRNA-seq
Mf_dDC	E23-V2	1	scRNA-seq
Mf_dDC	E26-D1	35	scRNA-seq
Mf_dDC	E26-V1	0	scRNA-seq
Mf_dDC	E26-V2	4	scRNA-seq
Mf_dDC	E29-D1	161	scRNA-seq
Mf_dDC	E29-V1	5	scRNA-seq
Mf_dDC	E35-D1	103	scRNA-seq
Mf_dDC	E35-D2	37	scRNA-seq
Mf_dDC	E35-V1	0	scRNA-seq
Mf_dDC	E35-V2	0	scRNA-seq
Mf_dDC	E45-M	11	scRNA-seq
Mf_dDC	E45-S	9	scRNA-seq
Mf_dDC	E62-M	28	scRNA-seq
Mf_dDC	E62-S	17	scRNA-seq
Mf_dDC	E84-M	32	scRNA-seq
Mf_dDC	E84-S	39	scRNA-seq
Mf_dDC	E90-M	50	scRNA-seq
Mf_dDC	E90-S	37	scRNA-seq
Mf_dDC	E140-M	12	scRNA-seq
Mf_dDC	E140-S	3	scRNA-seq
Mf_dEpi	E20-V1	222	scRNA-seq
Mf_dEpi	E23-D1	427	scRNA-seq
Mf_dEpi	E23-V1	1	scRNA-seq
Mf_dEpi	E23-V2	22	scRNA-seq
Mf_dEpi	E26-D1	892	scRNA-seq
Mf_dEpi	E26-V1	2	scRNA-seq
Mf_dEpi	E26-V2	153	scRNA-seq
Mf_dEpi	E29-D1	1820	scRNA-seq
Mf_dEpi	E29-V1	83	scRNA-seq
Mf_dEpi	E35-D1	624	scRNA-seq
Mf_dEpi	E35-D2	1410	scRNA-seq
Mf_dEpi	E35-V1	1	scRNA-seq
Mf_dEpi	E35-V2	0	scRNA-seq
Mf_dEpi	E45-M	2	scRNA-seq
Mf_dEpi	E45-S	1	scRNA-seq
Mf_dEpi	E62-M	87	scRNA-seq
Mf_dEpi	E62-S	125	scRNA-seq
Mf_dEpi	E84-M	43	scRNA-seq
Mf_dEpi	E84-S	63	scRNA-seq
Mf_dEpi	E90-M	14	scRNA-seq
Mf_dEpi	E90-S	0	scRNA-seq
Mf_dEpi	E140-M	10	scRNA-seq
Mf_dEpi	E140-S	1	scRNA-seq
Mf_dMac proliferative	E20-V1	20	scRNA-seq
Mf_dMac proliferative	E23-D1	109	scRNA-seq
Mf_dMac proliferative	E23-V1	0	scRNA-seq
Mf_dMac proliferative	E23-V2	0	scRNA-seq
Mf_dMac proliferative	E26-D1	193	scRNA-seq
Mf_dMac proliferative	E26-V1	0	scRNA-seq
Mf_dMac proliferative	E26-V2	23	scRNA-seq
Mf_dMac proliferative	E29-D1	96	scRNA-seq
Mf_dMac proliferative	E29-V1	4	scRNA-seq
Mf_dMac proliferative	E35-D1	37	scRNA-seq
Mf_dMac proliferative	E35-D2	50	scRNA-seq
Mf_dMac proliferative	E35-V1	1	scRNA-seq
Mf_dMac proliferative	E35-V2	0	scRNA-seq
Mf_dMac proliferative	E45-M	13	scRNA-seq
Mf_dMac proliferative	E45-S	13	scRNA-seq
Mf_dMac proliferative	E62-M	42	scRNA-seq
Mf_dMac proliferative	E62-S	38	scRNA-seq
Mf_dMac proliferative	E84-M	14	scRNA-seq
Mf_dMac proliferative	E84-S	28	scRNA-seq
Mf_dMac proliferative	E90-M	97	scRNA-seq
Mf_dMac proliferative	E90-S	106	scRNA-seq
Mf_dMac proliferative	E140-M	21	scRNA-seq
Mf_dMac proliferative	E140-S	13	scRNA-seq
Mf_dMac1	E20-V1	52	scRNA-seq
Mf_dMac1	E23-D1	2044	scRNA-seq
Mf_dMac1	E23-V1	0	scRNA-seq
Mf_dMac1	E23-V2	2	scRNA-seq
Mf_dMac1	E26-D1	242	scRNA-seq
Mf_dMac1	E26-V1	0	scRNA-seq
Mf_dMac1	E26-V2	25	scRNA-seq
Mf_dMac1	E29-D1	805	scRNA-seq
Mf_dMac1	E29-V1	1	scRNA-seq
Mf_dMac1	E35-D1	333	scRNA-seq
Mf_dMac1	E35-D2	90	scRNA-seq
Mf_dMac1	E35-V1	0	scRNA-seq
Mf_dMac1	E35-V2	1	scRNA-seq
Mf_dMac1	E45-M	106	scRNA-seq
Mf_dMac1	E45-S	85	scRNA-seq
Mf_dMac1	E62-M	324	scRNA-seq
Mf_dMac1	E62-S	367	scRNA-seq
Mf_dMac1	E84-M	263	scRNA-seq
Mf_dMac1	E84-S	262	scRNA-seq
Mf_dMac1	E90-M	335	scRNA-seq
Mf_dMac1	E90-S	342	scRNA-seq
Mf_dMac1	E140-M	156	scRNA-seq
Mf_dMac1	E140-S	122	scRNA-seq
Mf_dMac2	E20-V1	98	scRNA-seq
Mf_dMac2	E23-D1	198	scRNA-seq
Mf_dMac2	E23-V1	1	scRNA-seq
Mf_dMac2	E23-V2	0	scRNA-seq
Mf_dMac2	E26-D1	407	scRNA-seq
Mf_dMac2	E26-V1	0	scRNA-seq
Mf_dMac2	E26-V2	17	scRNA-seq
Mf_dMac2	E29-D1	497	scRNA-seq
Mf_dMac2	E29-V1	3	scRNA-seq
Mf_dMac2	E35-D1	146	scRNA-seq
Mf_dMac2	E35-D2	282	scRNA-seq
Mf_dMac2	E35-V1	0	scRNA-seq
Mf_dMac2	E35-V2	0	scRNA-seq
Mf_dMac2	E45-M	41	scRNA-seq
Mf_dMac2	E45-S	75	scRNA-seq
Mf_dMac2	E62-M	387	scRNA-seq
Mf_dMac2	E62-S	416	scRNA-seq
Mf_dMac2	E84-M	337	scRNA-seq
Mf_dMac2	E84-S	354	scRNA-seq
Mf_dMac2	E90-M	846	scRNA-seq
Mf_dMac2	E90-S	1226	scRNA-seq
Mf_dMac2	E140-M	492	scRNA-seq
Mf_dMac2	E140-S	222	scRNA-seq
Mf_dMac3	E20-V1	46	scRNA-seq
Mf_dMac3	E23-D1	418	scRNA-seq
Mf_dMac3	E23-V1	3	scRNA-seq
Mf_dMac3	E23-V2	2	scRNA-seq
Mf_dMac3	E26-D1	800	scRNA-seq
Mf_dMac3	E26-V1	11	scRNA-seq
Mf_dMac3	E26-V2	53	scRNA-seq
Mf_dMac3	E29-D1	660	scRNA-seq
Mf_dMac3	E29-V1	35	scRNA-seq
Mf_dMac3	E35-D1	356	scRNA-seq
Mf_dMac3	E35-D2	174	scRNA-seq
Mf_dMac3	E35-V1	2	scRNA-seq
Mf_dMac3	E35-V2	9	scRNA-seq
Mf_dMac3	E45-M	149	scRNA-seq
Mf_dMac3	E45-S	103	scRNA-seq
Mf_dMac3	E62-M	424	scRNA-seq
Mf_dMac3	E62-S	505	scRNA-seq
Mf_dMac3	E84-M	432	scRNA-seq
Mf_dMac3	E84-S	307	scRNA-seq
Mf_dMac3	E90-M	342	scRNA-seq
Mf_dMac3	E90-S	442	scRNA-seq
Mf_dMac3	E140-M	310	scRNA-seq
Mf_dMac3	E140-S	366	scRNA-seq
Mf_dMac4	E20-V1	1	scRNA-seq
Mf_dMac4	E23-D1	116	scRNA-seq
Mf_dMac4	E23-V1	0	scRNA-seq
Mf_dMac4	E23-V2	1	scRNA-seq
Mf_dMac4	E26-D1	193	scRNA-seq
Mf_dMac4	E26-V1	0	scRNA-seq
Mf_dMac4	E26-V2	0	scRNA-seq
Mf_dMac4	E29-D1	46	scRNA-seq
Mf_dMac4	E29-V1	3	scRNA-seq
Mf_dMac4	E35-D1	89	scRNA-seq
Mf_dMac4	E35-D2	9	scRNA-seq
Mf_dMac4	E35-V1	0	scRNA-seq
Mf_dMac4	E35-V2	0	scRNA-seq
Mf_dMac4	E45-M	84	scRNA-seq
Mf_dMac4	E45-S	59	scRNA-seq
Mf_dMac4	E62-M	70	scRNA-seq
Mf_dMac4	E62-S	112	scRNA-seq
Mf_dMac4	E84-M	70	scRNA-seq
Mf_dMac4	E84-S	76	scRNA-seq
Mf_dMac4	E90-M	12	scRNA-seq
Mf_dMac4	E90-S	15	scRNA-seq
Mf_dMac4	E140-M	46	scRNA-seq
Mf_dMac4	E140-S	43	scRNA-seq
Mf_dNK&T proliferative	E20-V1	7	scRNA-seq
Mf_dNK&T proliferative	E23-D1	42	scRNA-seq
Mf_dNK&T proliferative	E23-V1	0	scRNA-seq
Mf_dNK&T proliferative	E23-V2	0	scRNA-seq
Mf_dNK&T proliferative	E26-D1	127	scRNA-seq
Mf_dNK&T proliferative	E26-V1	0	scRNA-seq
Mf_dNK&T proliferative	E26-V2	24	scRNA-seq
Mf_dNK&T proliferative	E29-D1	1164	scRNA-seq
Mf_dNK&T proliferative	E29-V1	0	scRNA-seq
Mf_dNK&T proliferative	E35-D1	258	scRNA-seq
Mf_dNK&T proliferative	E35-D2	19	scRNA-seq
Mf_dNK&T proliferative	E35-V1	0	scRNA-seq
Mf_dNK&T proliferative	E35-V2	0	scRNA-seq
Mf_dNK&T proliferative	E45-M	17	scRNA-seq
Mf_dNK&T proliferative	E45-S	3	scRNA-seq
Mf_dNK&T proliferative	E62-M	119	scRNA-seq
Mf_dNK&T proliferative	E62-S	158	scRNA-seq
Mf_dNK&T proliferative	E84-M	123	scRNA-seq
Mf_dNK&T proliferative	E84-S	108	scRNA-seq
Mf_dNK&T proliferative	E90-M	111	scRNA-seq
Mf_dNK&T proliferative	E90-S	111	scRNA-seq
Mf_dNK&T proliferative	E140-M	117	scRNA-seq
Mf_dNK&T proliferative	E140-S	63	scRNA-seq
Mf_dNK1	E20-V1	69	scRNA-seq
Mf_dNK1	E23-D1	229	scRNA-seq
Mf_dNK1	E23-V1	0	scRNA-seq
Mf_dNK1	E23-V2	6	scRNA-seq
Mf_dNK1	E26-D1	612	scRNA-seq
Mf_dNK1	E26-V1	0	scRNA-seq
Mf_dNK1	E26-V2	21	scRNA-seq
Mf_dNK1	E29-D1	351	scRNA-seq
Mf_dNK1	E29-V1	8	scRNA-seq
Mf_dNK1	E35-D1	159	scRNA-seq
Mf_dNK1	E35-D2	362	scRNA-seq
Mf_dNK1	E35-V1	1	scRNA-seq
Mf_dNK1	E35-V2	4	scRNA-seq
Mf_dNK1	E45-M	42	scRNA-seq
Mf_dNK1	E45-S	113	scRNA-seq
Mf_dNK1	E62-M	273	scRNA-seq
Mf_dNK1	E62-S	493	scRNA-seq
Mf_dNK1	E84-M	405	scRNA-seq
Mf_dNK1	E84-S	397	scRNA-seq
Mf_dNK1	E90-M	549	scRNA-seq
Mf_dNK1	E90-S	749	scRNA-seq
Mf_dNK1	E140-M	312	scRNA-seq
Mf_dNK1	E140-S	175	scRNA-seq
Mf_dNK2	E20-V1	7	scRNA-seq
Mf_dNK2	E23-D1	35	scRNA-seq
Mf_dNK2	E23-V1	0	scRNA-seq
Mf_dNK2	E23-V2	0	scRNA-seq
Mf_dNK2	E26-D1	84	scRNA-seq
Mf_dNK2	E26-V1	0	scRNA-seq
Mf_dNK2	E26-V2	23	scRNA-seq
Mf_dNK2	E29-D1	964	scRNA-seq
Mf_dNK2	E29-V1	0	scRNA-seq
Mf_dNK2	E35-D1	235	scRNA-seq
Mf_dNK2	E35-D2	62	scRNA-seq
Mf_dNK2	E35-V1	0	scRNA-seq
Mf_dNK2	E35-V2	0	scRNA-seq
Mf_dNK2	E45-M	5	scRNA-seq
Mf_dNK2	E45-S	14	scRNA-seq
Mf_dNK2	E62-M	76	scRNA-seq
Mf_dNK2	E62-S	47	scRNA-seq
Mf_dNK2	E84-M	134	scRNA-seq
Mf_dNK2	E84-S	198	scRNA-seq
Mf_dNK2	E90-M	126	scRNA-seq
Mf_dNK2	E90-S	176	scRNA-seq
Mf_dNK2	E140-M	479	scRNA-seq
Mf_dNK2	E140-S	249	scRNA-seq
Mf_dNK3	E20-V1	1	scRNA-seq
Mf_dNK3	E23-D1	430	scRNA-seq
Mf_dNK3	E23-V1	0	scRNA-seq
Mf_dNK3	E23-V2	0	scRNA-seq
Mf_dNK3	E26-D1	47	scRNA-seq
Mf_dNK3	E26-V1	0	scRNA-seq
Mf_dNK3	E26-V2	4	scRNA-seq
Mf_dNK3	E29-D1	284	scRNA-seq
Mf_dNK3	E29-V1	0	scRNA-seq
Mf_dNK3	E35-D1	201	scRNA-seq
Mf_dNK3	E35-D2	75	scRNA-seq
Mf_dNK3	E35-V1	0	scRNA-seq
Mf_dNK3	E35-V2	0	scRNA-seq
Mf_dNK3	E45-M	1	scRNA-seq
Mf_dNK3	E45-S	1	scRNA-seq
Mf_dNK3	E62-M	139	scRNA-seq
Mf_dNK3	E62-S	165	scRNA-seq
Mf_dNK3	E84-M	78	scRNA-seq
Mf_dNK3	E84-S	82	scRNA-seq
Mf_dNK3	E90-M	55	scRNA-seq
Mf_dNK3	E90-S	46	scRNA-seq
Mf_dNK3	E140-M	85	scRNA-seq
Mf_dNK3	E140-S	34	scRNA-seq
Mf_dS1	E20-V1	1267	scRNA-seq
Mf_dS1	E23-D1	681	scRNA-seq
Mf_dS1	E23-V1	0	scRNA-seq
Mf_dS1	E23-V2	0	scRNA-seq
Mf_dS1	E26-D1	250	scRNA-seq
Mf_dS1	E26-V1	0	scRNA-seq
Mf_dS1	E26-V2	8	scRNA-seq
Mf_dS1	E29-D1	614	scRNA-seq
Mf_dS1	E29-V1	26	scRNA-seq
Mf_dS1	E35-D1	3383	scRNA-seq
Mf_dS1	E35-D2	970	scRNA-seq
Mf_dS1	E35-V1	3	scRNA-seq
Mf_dS1	E35-V2	0	scRNA-seq
Mf_dS1	E45-M	381	scRNA-seq
Mf_dS1	E45-S	781	scRNA-seq
Mf_dS1	E62-M	335	scRNA-seq
Mf_dS1	E62-S	117	scRNA-seq
Mf_dS1	E84-M	413	scRNA-seq
Mf_dS1	E84-S	348	scRNA-seq
Mf_dS1	E90-M	290	scRNA-seq
Mf_dS1	E90-S	183	scRNA-seq
Mf_dS1	E140-M	143	scRNA-seq
Mf_dS1	E140-S	5	scRNA-seq
Mf_dS2	E20-V1	792	scRNA-seq
Mf_dS2	E23-D1	362	scRNA-seq
Mf_dS2	E23-V1	0	scRNA-seq
Mf_dS2	E23-V2	0	scRNA-seq
Mf_dS2	E26-D1	293	scRNA-seq
Mf_dS2	E26-V1	0	scRNA-seq
Mf_dS2	E26-V2	6	scRNA-seq
Mf_dS2	E29-D1	373	scRNA-seq
Mf_dS2	E29-V1	21	scRNA-seq
Mf_dS2	E35-D1	315	scRNA-seq
Mf_dS2	E35-D2	145	scRNA-seq
Mf_dS2	E35-V1	0	scRNA-seq
Mf_dS2	E35-V2	0	scRNA-seq
Mf_dS2	E45-M	498	scRNA-seq
Mf_dS2	E45-S	795	scRNA-seq
Mf_dS2	E62-M	194	scRNA-seq
Mf_dS2	E62-S	389	scRNA-seq
Mf_dS2	E84-M	362	scRNA-seq
Mf_dS2	E84-S	338	scRNA-seq
Mf_dS2	E90-M	201	scRNA-seq
Mf_dS2	E90-S	241	scRNA-seq
Mf_dS2	E140-M	68	scRNA-seq
Mf_dS2	E140-S	20	scRNA-seq
Mf_dS3	E20-V1	234	scRNA-seq
Mf_dS3	E23-D1	252	scRNA-seq
Mf_dS3	E23-V1	43	scRNA-seq
Mf_dS3	E23-V2	7	scRNA-seq
Mf_dS3	E26-D1	154	scRNA-seq
Mf_dS3	E26-V1	0	scRNA-seq
Mf_dS3	E26-V2	436	scRNA-seq
Mf_dS3	E29-D1	224	scRNA-seq
Mf_dS3	E29-V1	65	scRNA-seq
Mf_dS3	E35-D1	81	scRNA-seq
Mf_dS3	E35-D2	216	scRNA-seq
Mf_dS3	E35-V1	1	scRNA-seq
Mf_dS3	E35-V2	2	scRNA-seq
Mf_dS3	E45-M	149	scRNA-seq
Mf_dS3	E45-S	237	scRNA-seq
Mf_dS3	E62-M	322	scRNA-seq
Mf_dS3	E62-S	573	scRNA-seq
Mf_dS3	E84-M	804	scRNA-seq
Mf_dS3	E84-S	767	scRNA-seq
Mf_dS3	E90-M	658	scRNA-seq
Mf_dS3	E90-S	1071	scRNA-seq
Mf_dS3	E140-M	369	scRNA-seq
Mf_dS3	E140-S	448	scRNA-seq
Mf_dS4&PV proliferative	E20-V1	205	scRNA-seq
Mf_dS4&PV proliferative	E23-D1	152	scRNA-seq
Mf_dS4&PV proliferative	E23-V1	1	scRNA-seq
Mf_dS4&PV proliferative	E23-V2	0	scRNA-seq
Mf_dS4&PV proliferative	E26-D1	77	scRNA-seq
Mf_dS4&PV proliferative	E26-V1	0	scRNA-seq
Mf_dS4&PV proliferative	E26-V2	34	scRNA-seq
Mf_dS4&PV proliferative	E29-D1	101	scRNA-seq
Mf_dS4&PV proliferative	E29-V1	9	scRNA-seq
Mf_dS4&PV proliferative	E35-D1	110	scRNA-seq
Mf_dS4&PV proliferative	E35-D2	43	scRNA-seq
Mf_dS4&PV proliferative	E35-V1	0	scRNA-seq
Mf_dS4&PV proliferative	E35-V2	0	scRNA-seq
Mf_dS4&PV proliferative	E45-M	55	scRNA-seq
Mf_dS4&PV proliferative	E45-S	88	scRNA-seq
Mf_dS4&PV proliferative	E62-M	16	scRNA-seq
Mf_dS4&PV proliferative	E62-S	23	scRNA-seq
Mf_dS4&PV proliferative	E84-M	80	scRNA-seq
Mf_dS4&PV proliferative	E84-S	45	scRNA-seq
Mf_dS4&PV proliferative	E90-M	25	scRNA-seq
Mf_dS4&PV proliferative	E90-S	15	scRNA-seq
Mf_dS4&PV proliferative	E140-M	6	scRNA-seq
Mf_dS4&PV proliferative	E140-S	3	scRNA-seq
Mf_dT	E20-V1	3	scRNA-seq
Mf_dT	E23-D1	425	scRNA-seq
Mf_dT	E23-V1	0	scRNA-seq
Mf_dT	E23-V2	0	scRNA-seq
Mf_dT	E26-D1	459	scRNA-seq
Mf_dT	E26-V1	0	scRNA-seq
Mf_dT	E26-V2	40	scRNA-seq
Mf_dT	E29-D1	3597	scRNA-seq
Mf_dT	E29-V1	0	scRNA-seq
Mf_dT	E35-D1	1333	scRNA-seq
Mf_dT	E35-D2	167	scRNA-seq
Mf_dT	E35-V1	0	scRNA-seq
Mf_dT	E35-V2	0	scRNA-seq
Mf_dT	E45-M	57	scRNA-seq
Mf_dT	E45-S	22	scRNA-seq
Mf_dT	E62-M	412	scRNA-seq
Mf_dT	E62-S	334	scRNA-seq
Mf_dT	E84-M	454	scRNA-seq
Mf_dT	E84-S	566	scRNA-seq
Mf_dT	E90-M	434	scRNA-seq
Mf_dT	E90-S	572	scRNA-seq
Mf_dT	E140-M	295	scRNA-seq
Mf_dT	E140-S	305	scRNA-seq
Mf_e&ysEC1	E20-V1	2	scRNA-seq
Mf_e&ysEC1	E23-D1	0	scRNA-seq
Mf_e&ysEC1	E23-V1	5	scRNA-seq
Mf_e&ysEC1	E23-V2	4	scRNA-seq
Mf_e&ysEC1	E26-D1	0	scRNA-seq
Mf_e&ysEC1	E26-V1	0	scRNA-seq
Mf_e&ysEC1	E26-V2	0	scRNA-seq
Mf_e&ysEC1	E29-D1	0	scRNA-seq
Mf_e&ysEC1	E29-V1	0	scRNA-seq
Mf_e&ysEC1	E35-D1	0	scRNA-seq
Mf_e&ysEC1	E35-D2	0	scRNA-seq
Mf_e&ysEC1	E35-V1	0	scRNA-seq
Mf_e&ysEC1	E35-V2	0	scRNA-seq
Mf_e&ysEC1	E45-M	0	scRNA-seq
Mf_e&ysEC1	E45-S	0	scRNA-seq
Mf_e&ysEC1	E62-M	0	scRNA-seq
Mf_e&ysEC1	E62-S	0	scRNA-seq
Mf_e&ysEC1	E84-M	0	scRNA-seq
Mf_e&ysEC1	E84-S	0	scRNA-seq
Mf_e&ysEC1	E90-M	0	scRNA-seq
Mf_e&ysEC1	E90-S	0	scRNA-seq
Mf_e&ysEC1	E140-M	0	scRNA-seq
Mf_e&ysEC1	E140-S	0	scRNA-seq
Mf_e&ysEC3	E20-V1	24	scRNA-seq
Mf_e&ysEC3	E23-D1	2	scRNA-seq
Mf_e&ysEC3	E23-V1	144	scRNA-seq
Mf_e&ysEC3	E23-V2	47	scRNA-seq
Mf_e&ysEC3	E26-D1	0	scRNA-seq
Mf_e&ysEC3	E26-V1	67	scRNA-seq
Mf_e&ysEC3	E26-V2	28	scRNA-seq
Mf_e&ysEC3	E29-D1	0	scRNA-seq
Mf_e&ysEC3	E29-V1	107	scRNA-seq
Mf_e&ysEC3	E35-D1	0	scRNA-seq
Mf_e&ysEC3	E35-D2	1	scRNA-seq
Mf_e&ysEC3	E35-V1	66	scRNA-seq
Mf_e&ysEC3	E35-V2	9	scRNA-seq
Mf_e&ysEC3	E45-M	19	scRNA-seq
Mf_e&ysEC3	E45-S	2	scRNA-seq
Mf_e&ysEC3	E62-M	0	scRNA-seq
Mf_e&ysEC3	E62-S	0	scRNA-seq
Mf_e&ysEC3	E84-M	0	scRNA-seq
Mf_e&ysEC3	E84-S	0	scRNA-seq
Mf_e&ysEC3	E90-M	0	scRNA-seq
Mf_e&ysEC3	E90-S	0	scRNA-seq
Mf_e&ysEC3	E140-M	0	scRNA-seq
Mf_e&ysEC3	E140-S	0	scRNA-seq
Mf_e&ysMac1	E20-V1	0	scRNA-seq
Mf_e&ysMac1	E23-D1	0	scRNA-seq
Mf_e&ysMac1	E23-V1	0	scRNA-seq
Mf_e&ysMac1	E23-V2	0	scRNA-seq
Mf_e&ysMac1	E26-D1	0	scRNA-seq
Mf_e&ysMac1	E26-V1	3	scRNA-seq
Mf_e&ysMac1	E26-V2	0	scRNA-seq
Mf_e&ysMac1	E29-D1	0	scRNA-seq
Mf_e&ysMac1	E29-V1	0	scRNA-seq
Mf_e&ysMac1	E35-D1	0	scRNA-seq
Mf_e&ysMac1	E35-D2	0	scRNA-seq
Mf_e&ysMac1	E35-V1	0	scRNA-seq
Mf_e&ysMac1	E35-V2	0	scRNA-seq
Mf_e&ysMac1	E45-M	0	scRNA-seq
Mf_e&ysMac1	E45-S	0	scRNA-seq
Mf_e&ysMac1	E62-M	0	scRNA-seq
Mf_e&ysMac1	E62-S	0	scRNA-seq
Mf_e&ysMac1	E84-M	0	scRNA-seq
Mf_e&ysMac1	E84-S	0	scRNA-seq
Mf_e&ysMac1	E90-M	0	scRNA-seq
Mf_e&ysMac1	E90-S	0	scRNA-seq
Mf_e&ysMac1	E140-M	0	scRNA-seq
Mf_e&ysMac1	E140-S	0	scRNA-seq
Mf_e&ysMac2	E20-V1	0	scRNA-seq
Mf_e&ysMac2	E23-D1	0	scRNA-seq
Mf_e&ysMac2	E23-V1	0	scRNA-seq
Mf_e&ysMac2	E23-V2	0	scRNA-seq
Mf_e&ysMac2	E26-D1	0	scRNA-seq
Mf_e&ysMac2	E26-V1	1	scRNA-seq
Mf_e&ysMac2	E26-V2	0	scRNA-seq
Mf_e&ysMac2	E29-D1	0	scRNA-seq
Mf_e&ysMac2	E29-V1	0	scRNA-seq
Mf_e&ysMac2	E35-D1	0	scRNA-seq
Mf_e&ysMac2	E35-D2	0	scRNA-seq
Mf_e&ysMac2	E35-V1	9	scRNA-seq
Mf_e&ysMac2	E35-V2	0	scRNA-seq
Mf_e&ysMac2	E45-M	2	scRNA-seq
Mf_e&ysMac2	E45-S	2	scRNA-seq
Mf_e&ysMac2	E62-M	0	scRNA-seq
Mf_e&ysMac2	E62-S	0	scRNA-seq
Mf_e&ysMac2	E84-M	0	scRNA-seq
Mf_e&ysMac2	E84-S	0	scRNA-seq
Mf_e&ysMac2	E90-M	0	scRNA-seq
Mf_e&ysMac2	E90-S	0	scRNA-seq
Mf_e&ysMac2	E140-M	0	scRNA-seq
Mf_e&ysMac2	E140-S	0	scRNA-seq
Mf_fcCTB	E20-V1	136	scRNA-seq
Mf_fcCTB	E23-D1	4	scRNA-seq
Mf_fcCTB	E23-V1	404	scRNA-seq
Mf_fcCTB	E23-V2	324	scRNA-seq
Mf_fcCTB	E26-D1	0	scRNA-seq
Mf_fcCTB	E26-V1	250	scRNA-seq
Mf_fcCTB	E26-V2	155	scRNA-seq
Mf_fcCTB	E29-D1	0	scRNA-seq
Mf_fcCTB	E29-V1	531	scRNA-seq
Mf_fcCTB	E35-D1	2	scRNA-seq
Mf_fcCTB	E35-D2	2	scRNA-seq
Mf_fcCTB	E35-V1	338	scRNA-seq
Mf_fcCTB	E35-V2	321	scRNA-seq
Mf_fcCTB	E45-M	157	scRNA-seq
Mf_fcCTB	E45-S	233	scRNA-seq
Mf_fcCTB	E62-M	202	scRNA-seq
Mf_fcCTB	E62-S	161	scRNA-seq
Mf_fcCTB	E84-M	192	scRNA-seq
Mf_fcCTB	E84-S	149	scRNA-seq
Mf_fcCTB	E90-M	36	scRNA-seq
Mf_fcCTB	E90-S	55	scRNA-seq
Mf_fcCTB	E140-M	286	scRNA-seq
Mf_fcCTB	E140-S	297	scRNA-seq
Mf_iCTB	E20-V1	1301	scRNA-seq
Mf_iCTB	E23-D1	2	scRNA-seq
Mf_iCTB	E23-V1	2566	scRNA-seq
Mf_iCTB	E23-V2	1104	scRNA-seq
Mf_iCTB	E26-D1	0	scRNA-seq
Mf_iCTB	E26-V1	1338	scRNA-seq
Mf_iCTB	E26-V2	480	scRNA-seq
Mf_iCTB	E29-D1	0	scRNA-seq
Mf_iCTB	E29-V1	3734	scRNA-seq
Mf_iCTB	E35-D1	4	scRNA-seq
Mf_iCTB	E35-D2	0	scRNA-seq
Mf_iCTB	E35-V1	1304	scRNA-seq
Mf_iCTB	E35-V2	1301	scRNA-seq
Mf_iCTB	E45-M	1293	scRNA-seq
Mf_iCTB	E45-S	1578	scRNA-seq
Mf_iCTB	E62-M	1189	scRNA-seq
Mf_iCTB	E62-S	903	scRNA-seq
Mf_iCTB	E84-M	934	scRNA-seq
Mf_iCTB	E84-S	646	scRNA-seq
Mf_iCTB	E90-M	237	scRNA-seq
Mf_iCTB	E90-S	316	scRNA-seq
Mf_iCTB	E140-M	1836	scRNA-seq
Mf_iCTB	E140-S	1573	scRNA-seq
Mf_pEC	E20-V1	0	scRNA-seq
Mf_pEC	E23-D1	0	scRNA-seq
Mf_pEC	E23-V1	1	scRNA-seq
Mf_pEC	E23-V2	0	scRNA-seq
Mf_pEC	E26-D1	0	scRNA-seq
Mf_pEC	E26-V1	0	scRNA-seq
Mf_pEC	E26-V2	0	scRNA-seq
Mf_pEC	E29-D1	0	scRNA-seq
Mf_pEC	E29-V1	0	scRNA-seq
Mf_pEC	E35-D1	0	scRNA-seq
Mf_pEC	E35-D2	0	scRNA-seq
Mf_pEC	E35-V1	2	scRNA-seq
Mf_pEC	E35-V2	1	scRNA-seq
Mf_pEC	E45-M	4	scRNA-seq
Mf_pEC	E45-S	0	scRNA-seq
Mf_pEC	E62-M	8	scRNA-seq
Mf_pEC	E62-S	42	scRNA-seq
Mf_pEC	E84-M	77	scRNA-seq
Mf_pEC	E84-S	68	scRNA-seq
Mf_pEC	E90-M	81	scRNA-seq
Mf_pEC	E90-S	10	scRNA-seq
Mf_pEC	E140-M	275	scRNA-seq
Mf_pEC	E140-S	579	scRNA-seq
Mf_pMes_1	E20-V1	87	scRNA-seq
Mf_pMes_1	E23-D1	0	scRNA-seq
Mf_pMes_1	E23-V1	689	scRNA-seq
Mf_pMes_1	E23-V2	272	scRNA-seq
Mf_pMes_1	E26-D1	0	scRNA-seq
Mf_pMes_1	E26-V1	237	scRNA-seq
Mf_pMes_1	E26-V2	158	scRNA-seq
Mf_pMes_1	E29-D1	0	scRNA-seq
Mf_pMes_1	E29-V1	780	scRNA-seq
Mf_pMes_1	E35-D1	0	scRNA-seq
Mf_pMes_1	E35-D2	0	scRNA-seq
Mf_pMes_1	E35-V1	95	scRNA-seq
Mf_pMes_1	E35-V2	3	scRNA-seq
Mf_pMes_1	E45-M	16	scRNA-seq
Mf_pMes_1	E45-S	18	scRNA-seq
Mf_pMes_1	E62-M	0	scRNA-seq
Mf_pMes_1	E62-S	5	scRNA-seq
Mf_pMes_1	E84-M	3	scRNA-seq
Mf_pMes_1	E84-S	2	scRNA-seq
Mf_pMes_1	E90-M	1	scRNA-seq
Mf_pMes_1	E90-S	0	scRNA-seq
Mf_pMes_1	E140-M	0	scRNA-seq
Mf_pMes_1	E140-S	0	scRNA-seq
Mf_pMes_2	E20-V1	0	scRNA-seq
Mf_pMes_2	E23-D1	0	scRNA-seq
Mf_pMes_2	E23-V1	0	scRNA-seq
Mf_pMes_2	E23-V2	0	scRNA-seq
Mf_pMes_2	E26-D1	0	scRNA-seq
Mf_pMes_2	E26-V1	1	scRNA-seq
Mf_pMes_2	E26-V2	2	scRNA-seq
Mf_pMes_2	E29-D1	0	scRNA-seq
Mf_pMes_2	E29-V1	2	scRNA-seq
Mf_pMes_2	E35-D1	0	scRNA-seq
Mf_pMes_2	E35-D2	0	scRNA-seq
Mf_pMes_2	E35-V1	0	scRNA-seq
Mf_pMes_2	E35-V2	0	scRNA-seq
Mf_pMes_2	E45-M	128	scRNA-seq
Mf_pMes_2	E45-S	99	scRNA-seq
Mf_pMes_2	E62-M	16	scRNA-seq
Mf_pMes_2	E62-S	64	scRNA-seq
Mf_pMes_2	E84-M	97	scRNA-seq
Mf_pMes_2	E84-S	49	scRNA-seq
Mf_pMes_2	E90-M	9	scRNA-seq
Mf_pMes_2	E90-S	2	scRNA-seq
Mf_pMes_2	E140-M	100	scRNA-seq
Mf_pMes_2	E140-S	369	scRNA-seq
Mf_pMes_3	E20-V1	1	scRNA-seq
Mf_pMes_3	E23-D1	0	scRNA-seq
Mf_pMes_3	E23-V1	0	scRNA-seq
Mf_pMes_3	E23-V2	1	scRNA-seq
Mf_pMes_3	E26-D1	0	scRNA-seq
Mf_pMes_3	E26-V1	0	scRNA-seq
Mf_pMes_3	E26-V2	41	scRNA-seq
Mf_pMes_3	E29-D1	0	scRNA-seq
Mf_pMes_3	E29-V1	1	scRNA-seq
Mf_pMes_3	E35-D1	0	scRNA-seq
Mf_pMes_3	E35-D2	0	scRNA-seq
Mf_pMes_3	E35-V1	11	scRNA-seq
Mf_pMes_3	E35-V2	0	scRNA-seq
Mf_pMes_3	E45-M	803	scRNA-seq
Mf_pMes_3	E45-S	613	scRNA-seq
Mf_pMes_3	E62-M	6	scRNA-seq
Mf_pMes_3	E62-S	3	scRNA-seq
Mf_pMes_3	E84-M	1	scRNA-seq
Mf_pMes_3	E84-S	0	scRNA-seq
Mf_pMes_3	E90-M	0	scRNA-seq
Mf_pMes_3	E90-S	0	scRNA-seq
Mf_pMes_3	E140-M	0	scRNA-seq
Mf_pMes_3	E140-S	1	scRNA-seq
Mf_pMes_4	E20-V1	0	scRNA-seq
Mf_pMes_4	E23-D1	0	scRNA-seq
Mf_pMes_4	E23-V1	0	scRNA-seq
Mf_pMes_4	E23-V2	0	scRNA-seq
Mf_pMes_4	E26-D1	0	scRNA-seq
Mf_pMes_4	E26-V1	1	scRNA-seq
Mf_pMes_4	E26-V2	0	scRNA-seq
Mf_pMes_4	E29-D1	0	scRNA-seq
Mf_pMes_4	E29-V1	0	scRNA-seq
Mf_pMes_4	E35-D1	0	scRNA-seq
Mf_pMes_4	E35-D2	0	scRNA-seq
Mf_pMes_4	E35-V1	0	scRNA-seq
Mf_pMes_4	E35-V2	0	scRNA-seq
Mf_pMes_4	E45-M	2	scRNA-seq
Mf_pMes_4	E45-S	0	scRNA-seq
Mf_pMes_4	E62-M	73	scRNA-seq
Mf_pMes_4	E62-S	103	scRNA-seq
Mf_pMes_4	E84-M	464	scRNA-seq
Mf_pMes_4	E84-S	269	scRNA-seq
Mf_pMes_4	E90-M	86	scRNA-seq
Mf_pMes_4	E90-S	99	scRNA-seq
Mf_pMes_4	E140-M	7	scRNA-seq
Mf_pMes_4	E140-S	39	scRNA-seq
Mf_pMes_5	E20-V1	0	scRNA-seq
Mf_pMes_5	E23-D1	0	scRNA-seq
Mf_pMes_5	E23-V1	0	scRNA-seq
Mf_pMes_5	E23-V2	0	scRNA-seq
Mf_pMes_5	E26-D1	0	scRNA-seq
Mf_pMes_5	E26-V1	0	scRNA-seq
Mf_pMes_5	E26-V2	0	scRNA-seq
Mf_pMes_5	E29-D1	0	scRNA-seq
Mf_pMes_5	E29-V1	0	scRNA-seq
Mf_pMes_5	E35-D1	0	scRNA-seq
Mf_pMes_5	E35-D2	0	scRNA-seq
Mf_pMes_5	E35-V1	0	scRNA-seq
Mf_pMes_5	E35-V2	0	scRNA-seq
Mf_pMes_5	E45-M	15	scRNA-seq
Mf_pMes_5	E45-S	6	scRNA-seq
Mf_pMes_5	E62-M	417	scRNA-seq
Mf_pMes_5	E62-S	641	scRNA-seq
Mf_pMes_5	E84-M	640	scRNA-seq
Mf_pMes_5	E84-S	510	scRNA-seq
Mf_pMes_5	E90-M	360	scRNA-seq
Mf_pMes_5	E90-S	258	scRNA-seq
Mf_pMes_5	E140-M	341	scRNA-seq
Mf_pMes_5	E140-S	622	scRNA-seq
Hs_B_cells	FCA7167219	2	scRNA-seq
Hs_B_cells	FCA7167221	0	scRNA-seq
Hs_B_cells	FCA7167222	0	scRNA-seq
Hs_B_cells	FCA7167223	2	scRNA-seq
Hs_B_cells	FCA7167224	0	scRNA-seq
Hs_B_cells	FCA7167226	0	scRNA-seq
Hs_B_cells	FCA7167230	0	scRNA-seq
Hs_B_cells	FCA7167231	6	scRNA-seq
Hs_B_cells	FCA7167232	2	scRNA-seq
Hs_B_cells	FCA7196218	6	scRNA-seq
Hs_B_cells	FCA7196219	0	scRNA-seq
Hs_B_cells	FCA7196220	0	scRNA-seq
Hs_B_cells	FCA7196224	36	scRNA-seq
Hs_B_cells	FCA7196225	0	scRNA-seq
Hs_B_cells	FCA7196226	27	scRNA-seq
Hs_B_cells	FCA7196229	8	scRNA-seq
Hs_B_cells	FCA7196231	12	scRNA-seq
Hs_B_cells	FCA7474062	0	scRNA-seq
Hs_B_cells	FCA7474063	0	scRNA-seq
Hs_B_cells	FCA7474064	1	scRNA-seq
Hs_B_cells	FCA7474065	0	scRNA-seq
Hs_B_cells	FCA7474066	0	scRNA-seq
Hs_B_cells	FCA7474068	0	scRNA-seq
Hs_B_cells	FCA7474069	0	scRNA-seq
Hs_B_cells	FCA7511881	8	scRNA-seq
Hs_B_cells	FCA7511882	0	scRNA-seq
Hs_B_cells	FCA7511883	0	scRNA-seq
Hs_B_cells	FCA7511884	0	scRNA-seq
Hs_B_cells	FCA7511885	0	scRNA-seq
Hs_B_cells	FCA7511886	0	scRNA-seq
Hs_B_cells	Pla_Camb10691970	3	snRNA-seq
Hs_B_cells	Pla_Camb10691971	2	snRNA-seq
Hs_B_cells	Pla_Camb10691972	3	snRNA-seq
Hs_B_cells	Pla_Camb10691975	11	snRNA-seq
Hs_B_cells	Pla_Camb10714918	5	snMultiomics
Hs_B_cells	Pla_Camb10714919	3	snMultiomics
Hs_B_cells	Pla_Camb10714920	1	snMultiomics
Hs_B_cells	Pla_HDBR8624430	30	scRNA-seq
Hs_B_cells	Pla_HDBR8624431	72	scRNA-seq
Hs_B_cells	Pla_HDBR8715512	0	scRNA-seq
Hs_B_cells	Pla_HDBR8715514	28	scRNA-seq
Hs_B_cells	Pla_HDBR8768477	18	scRNA-seq
Hs_B_cells	Pla_HDBR10142767	8	scRNA-seq
Hs_B_cells	Pla_HDBR10142768	9	scRNA-seq
Hs_B_cells	Pla_HDBR10142769	12	scRNA-seq
Hs_B_cells	Pla_HDBR10142770	10	scRNA-seq
Hs_B_cells	Pla_HDBR10142863	9	snMultiomics
Hs_B_cells	Pla_HDBR10142864	4	snMultiomics
Hs_B_cells	Pla_HDBR10142865	8	snMultiomics
Hs_B_cells	Pla_HDBR10701666	17	snRNA-seq
Hs_B_cells	Pla_HDBR10701667	2	scRNA-seq
Hs_B_cells	Pla_HDBR10701668	2	scRNA-seq
Hs_B_cells	Pla_HDBR10917730	254	scRNA-seq
Hs_B_cells	Pla_HDBR10917731	28	scRNA-seq
Hs_B_cells	Pla_HDBR10917733	99	scRNA-seq
Hs_B_cells	WSSS_PLA8764121	1	snRNA-seq
Hs_B_cells	WSSS_PLA8764122	3	snRNA-seq
Hs_B_cells	WSSS_PLA8810750	7	snRNA-seq
Hs_B_cells	WSSS_PLA8810751	1	snRNA-seq
Hs_B_cells	WSSS_PLA8811068	7	snRNA-seq
Hs_B_cells	WSSS_PLA8811069	6	snRNA-seq
Hs_B_cells	WSSS_PLA8811070	1	snRNA-seq
Hs_DC	FCA7167219	1	scRNA-seq
Hs_DC	FCA7167221	2	scRNA-seq
Hs_DC	FCA7167222	1	scRNA-seq
Hs_DC	FCA7167223	4	scRNA-seq
Hs_DC	FCA7167224	0	scRNA-seq
Hs_DC	FCA7167226	0	scRNA-seq
Hs_DC	FCA7167230	1	scRNA-seq
Hs_DC	FCA7167231	29	scRNA-seq
Hs_DC	FCA7167232	48	scRNA-seq
Hs_DC	FCA7196218	39	scRNA-seq
Hs_DC	FCA7196219	0	scRNA-seq
Hs_DC	FCA7196220	10	scRNA-seq
Hs_DC	FCA7196224	8	scRNA-seq
Hs_DC	FCA7196225	0	scRNA-seq
Hs_DC	FCA7196226	3	scRNA-seq
Hs_DC	FCA7196229	123	scRNA-seq
Hs_DC	FCA7196231	55	scRNA-seq
Hs_DC	FCA7474062	4	scRNA-seq
Hs_DC	FCA7474063	0	scRNA-seq
Hs_DC	FCA7474064	4	scRNA-seq
Hs_DC	FCA7474065	6	scRNA-seq
Hs_DC	FCA7474066	2	scRNA-seq
Hs_DC	FCA7474068	0	scRNA-seq
Hs_DC	FCA7474069	0	scRNA-seq
Hs_DC	FCA7511881	5	scRNA-seq
Hs_DC	FCA7511882	0	scRNA-seq
Hs_DC	FCA7511883	0	scRNA-seq
Hs_DC	FCA7511884	9	scRNA-seq
Hs_DC	FCA7511885	0	scRNA-seq
Hs_DC	FCA7511886	0	scRNA-seq
Hs_DC	Pla_Camb10691970	2	snRNA-seq
Hs_DC	Pla_Camb10691971	5	snRNA-seq
Hs_DC	Pla_Camb10691972	8	snRNA-seq
Hs_DC	Pla_Camb10691975	3	snRNA-seq
Hs_DC	Pla_Camb10714918	5	snMultiomics
Hs_DC	Pla_Camb10714919	4	snMultiomics
Hs_DC	Pla_Camb10714920	1	snMultiomics
Hs_DC	Pla_HDBR8624430	16	scRNA-seq
Hs_DC	Pla_HDBR8624431	40	scRNA-seq
Hs_DC	Pla_HDBR8715512	0	scRNA-seq
Hs_DC	Pla_HDBR8715514	4	scRNA-seq
Hs_DC	Pla_HDBR8768477	7	scRNA-seq
Hs_DC	Pla_HDBR10142767	2	scRNA-seq
Hs_DC	Pla_HDBR10142768	3	scRNA-seq
Hs_DC	Pla_HDBR10142769	1	scRNA-seq
Hs_DC	Pla_HDBR10142770	6	scRNA-seq
Hs_DC	Pla_HDBR10142863	1	snMultiomics
Hs_DC	Pla_HDBR10142864	0	snMultiomics
Hs_DC	Pla_HDBR10142865	0	snMultiomics
Hs_DC	Pla_HDBR10701666	30	snRNA-seq
Hs_DC	Pla_HDBR10701667	2	scRNA-seq
Hs_DC	Pla_HDBR10701668	1	scRNA-seq
Hs_DC	Pla_HDBR10917730	157	scRNA-seq
Hs_DC	Pla_HDBR10917731	0	scRNA-seq
Hs_DC	Pla_HDBR10917733	7	scRNA-seq
Hs_DC	WSSS_PLA8764121	7	snRNA-seq
Hs_DC	WSSS_PLA8764122	9	snRNA-seq
Hs_DC	WSSS_PLA8810750	2	snRNA-seq
Hs_DC	WSSS_PLA8810751	1	snRNA-seq
Hs_DC	WSSS_PLA8811068	12	snRNA-seq
Hs_DC	WSSS_PLA8811069	6	snRNA-seq
Hs_DC	WSSS_PLA8811070	1	snRNA-seq
Hs_EVT	FCA7167219	1	scRNA-seq
Hs_EVT	FCA7167221	1	scRNA-seq
Hs_EVT	FCA7167222	8	scRNA-seq
Hs_EVT	FCA7167223	1	scRNA-seq
Hs_EVT	FCA7167224	8	scRNA-seq
Hs_EVT	FCA7167226	15	scRNA-seq
Hs_EVT	FCA7167230	0	scRNA-seq
Hs_EVT	FCA7167231	0	scRNA-seq
Hs_EVT	FCA7167232	0	scRNA-seq
Hs_EVT	FCA7196218	1	scRNA-seq
Hs_EVT	FCA7196219	1	scRNA-seq
Hs_EVT	FCA7196220	0	scRNA-seq
Hs_EVT	FCA7196224	1	scRNA-seq
Hs_EVT	FCA7196225	33	scRNA-seq
Hs_EVT	FCA7196226	632	scRNA-seq
Hs_EVT	FCA7196229	0	scRNA-seq
Hs_EVT	FCA7196231	0	scRNA-seq
Hs_EVT	FCA7474062	4	scRNA-seq
Hs_EVT	FCA7474063	45	scRNA-seq
Hs_EVT	FCA7474064	144	scRNA-seq
Hs_EVT	FCA7474065	165	scRNA-seq
Hs_EVT	FCA7474066	41	scRNA-seq
Hs_EVT	FCA7474068	1428	scRNA-seq
Hs_EVT	FCA7474069	31	scRNA-seq
Hs_EVT	FCA7511881	2	scRNA-seq
Hs_EVT	FCA7511882	1	scRNA-seq
Hs_EVT	FCA7511883	65	scRNA-seq
Hs_EVT	FCA7511884	113	scRNA-seq
Hs_EVT	FCA7511885	1881	scRNA-seq
Hs_EVT	FCA7511886	11	scRNA-seq
Hs_EVT	Pla_Camb10691970	396	snRNA-seq
Hs_EVT	Pla_Camb10691971	381	snRNA-seq
Hs_EVT	Pla_Camb10691972	57	snRNA-seq
Hs_EVT	Pla_Camb10691975	0	snRNA-seq
Hs_EVT	Pla_Camb10714918	39	snMultiomics
Hs_EVT	Pla_Camb10714919	157	snMultiomics
Hs_EVT	Pla_Camb10714920	175	snMultiomics
Hs_EVT	Pla_HDBR8624430	0	scRNA-seq
Hs_EVT	Pla_HDBR8624431	8	scRNA-seq
Hs_EVT	Pla_HDBR8715512	0	scRNA-seq
Hs_EVT	Pla_HDBR8715514	0	scRNA-seq
Hs_EVT	Pla_HDBR8768477	1	scRNA-seq
Hs_EVT	Pla_HDBR10142767	7	scRNA-seq
Hs_EVT	Pla_HDBR10142768	11	scRNA-seq
Hs_EVT	Pla_HDBR10142769	105	scRNA-seq
Hs_EVT	Pla_HDBR10142770	117	scRNA-seq
Hs_EVT	Pla_HDBR10142863	19	snMultiomics
Hs_EVT	Pla_HDBR10142864	31	snMultiomics
Hs_EVT	Pla_HDBR10142865	17	snMultiomics
Hs_EVT	Pla_HDBR10701666	110	snRNA-seq
Hs_EVT	Pla_HDBR10701667	0	scRNA-seq
Hs_EVT	Pla_HDBR10701668	7	scRNA-seq
Hs_EVT	Pla_HDBR10917730	49	scRNA-seq
Hs_EVT	Pla_HDBR10917731	102	scRNA-seq
Hs_EVT	Pla_HDBR10917733	55	scRNA-seq
Hs_EVT	WSSS_PLA8764121	198	snRNA-seq
Hs_EVT	WSSS_PLA8764122	224	snRNA-seq
Hs_EVT	WSSS_PLA8810750	392	snRNA-seq
Hs_EVT	WSSS_PLA8810751	352	snRNA-seq
Hs_EVT	WSSS_PLA8811068	1	snRNA-seq
Hs_EVT	WSSS_PLA8811069	2	snRNA-seq
Hs_EVT	WSSS_PLA8811070	1	snRNA-seq
Hs_Granulocytes	FCA7167219	4	scRNA-seq
Hs_Granulocytes	FCA7167221	0	scRNA-seq
Hs_Granulocytes	FCA7167222	0	scRNA-seq
Hs_Granulocytes	FCA7167223	20	scRNA-seq
Hs_Granulocytes	FCA7167224	0	scRNA-seq
Hs_Granulocytes	FCA7167226	0	scRNA-seq
Hs_Granulocytes	FCA7167230	0	scRNA-seq
Hs_Granulocytes	FCA7167231	1	scRNA-seq
Hs_Granulocytes	FCA7167232	0	scRNA-seq
Hs_Granulocytes	FCA7196218	0	scRNA-seq
Hs_Granulocytes	FCA7196219	0	scRNA-seq
Hs_Granulocytes	FCA7196220	0	scRNA-seq
Hs_Granulocytes	FCA7196224	14	scRNA-seq
Hs_Granulocytes	FCA7196225	0	scRNA-seq
Hs_Granulocytes	FCA7196226	0	scRNA-seq
Hs_Granulocytes	FCA7196229	3	scRNA-seq
[truncated: 2,340 more rows]
