# Supplementary material for: Cell type and cell signalling innovations underlying mammalian pregnancy
Source: Nat Ecol Evol. 2025 Jul 1;9(8):1469–86. doi: 10.1038/s41559-025-02748-x (PMC12328210; doi:10.1038/s41559-025-02748-x)
Supplement: Supplementary file 7 — Ligand and receptor branch changes for testing of the escalation hypothesis. [file 41559_2025_2748_MOESM7_ESM.xlsx]

## Sheet: Escalation Branch Changes
Branch changes for testing of escalation hypothesis
branch	branch_length	ligand_complex	receptor_complex	ligand_delta	receptor_delta	annotation	modulatory_effect	growth_factor	mag_of_change	symmetry	quadrant
Branch 7->1	160	ADCYAP1	ADCYAP1R1	1.37834	0.884302	Secreted Signaling	Activatory	False	2.26264	True	Upper Right
Branch 7->1	160	ADCYAP1	VIPR1	1.37834	0.94907	Secreted Signaling	Activatory	False	2.32741	True	Upper Right
Branch 7->1	160	ADCYAP1	VIPR2	1.37834	0.398456	Secreted Signaling	Activatory	False	1.7768	True	Upper Right
Branch 7->1	160	ADM	RAMP3	-0.494437	0.791418	Secreted Signaling	Activatory	True	1.28585	False	Upper Left
Branch 7->1	160	AGRN	PTPRS	0.99731	0.437668	Secreted Signaling	Activatory	False	1.43498	True	Upper Right
Branch 7->1	160	AGT	AGTR1	0.583471	0.821964	Secreted Signaling	Activatory	False	1.40544	True	Upper Right
Branch 7->1	160	AGT	AGTR2	0.583471	1.26435	Secreted Signaling	Activatory	False	1.84782	True	Upper Right
Branch 7->1	160	AKR1B1	PTGFR	0.0930023	-1.36529	Small Molecule-Mediated	Activatory	False	1.45829	False	Below Threshold (0.2)
Branch 7->1	160	AKR1C3	PTGDR	-1.36257	-1.72321	Small Molecule-Mediated	Activatory	False	3.08578	True	Lower Left
Branch 7->1	160	AKR1C3	PTGDR2	-1.36257	1.44707	Small Molecule-Mediated	Activatory	False	2.80964	False	Upper Left
Branch 7->1	160	AKR1C3	PTGFR	-1.36257	-1.36529	Small Molecule-Mediated	Activatory	False	2.72786	True	Lower Left
Branch 7->1	160	AKR1D1	AR	0.837728	0.188434	Small Molecule-Mediated	Activatory	False	1.02616	True	Below Threshold (0.2)
Branch 7->1	160	ALDH1A1	RORB	0.962291	0.665236	Small Molecule-Mediated	Activatory	False	1.62753	True	Upper Right
Branch 7->1	160	ALDH1A2	RORB	-0.02784	0.665236	Small Molecule-Mediated	Activatory	False	0.693076	False	Below Threshold (0.2)
Branch 7->1	160	ALDH1A3	RORB	0.457861	0.665236	Small Molecule-Mediated	Activatory	False	1.1231	True	Upper Right
Branch 7->1	160	ALOX12	CYSLTR1	1.67182	0.147954	Small Molecule-Mediated	Activatory	False	1.81977	True	Below Threshold (0.2)
Branch 7->1	160	ALOX12	FPR2	1.67182	0.745261	Small Molecule-Mediated	Activatory	False	2.41708	True	Upper Right
Branch 7->1	160	ANGPT1	TEK	0.5505	0.426886	Secreted Signaling	Activatory	True	0.977386	True	Upper Right
Branch 7->1	160	ANGPT2	TEK	0.473101	0.426886	Secreted Signaling	Activatory	True	0.899987	True	Upper Right
Branch 7->1	160	ANGPT4	TEK	-1.43711	0.426886	Secreted Signaling	Activatory	True	1.86399	False	Upper Left
Branch 7->1	160	ANXA1	FPR1	0.278565	-1.22475	Secreted Signaling	Activatory	False	1.50331	False	Lower Right
Branch 7->1	160	ANXA1	FPR2	0.278565	0.745261	Secreted Signaling	Activatory	False	1.02383	True	Upper Right
Branch 7->1	160	ANXA1	FPR3	0.278565	-0.422942	Secreted Signaling	Activatory	False	0.701508	False	Lower Right
Branch 7->1	160	APELA	APLNR	1.06411	-1.92924	Secreted Signaling	Activatory	False	2.99335	False	Lower Right
Branch 7->1	160	APLN	APLNR	0.0987479	-1.92924	Secreted Signaling	Activatory	False	2.02798	False	Below Threshold (0.2)
Branch 7->1	160	APLP2	PIGR	0.548584	0.892585	Secreted Signaling	Activatory	False	1.44117	True	Upper Right
Branch 7->1	160	APLP2	PLXNA4	0.548584	-1.87986	Secreted Signaling	Activatory	False	2.42844	False	Lower Right
Branch 7->1	160	APOA1	ABCA1	-0.0140607	0.387375	Secreted Signaling	Activatory	False	0.401435	False	Below Threshold (0.2)
Branch 7->1	160	APOB	APOBR	1.4687	0.973377	Secreted Signaling	Activatory	False	2.44208	True	Upper Right
Branch 7->1	160	APP	FPR2	-0.0923155	0.745261	Secreted Signaling	Activatory	False	0.837576	False	Below Threshold (0.2)
Branch 7->1	160	APP	PLXNA4	-0.0923155	-1.87986	Secreted Signaling	Activatory	False	1.97217	True	Below Threshold (0.2)
Branch 7->1	160	APP	SORL1	-0.0923155	0.210324	Secreted Signaling	Activatory	False	0.302639	False	Below Threshold (0.2)
Branch 7->1	160	APP	TNFRSF21	-0.0923155	0.346872	Secreted Signaling	Activatory	False	0.439188	False	Below Threshold (0.2)
Branch 7->1	160	AREG	EGFR	0.53505	0.422411	Secreted Signaling	Activatory	True	0.957462	True	Upper Right
Branch 7->1	160	ASIP	MC1R	1.10475	-0.241492	Secreted Signaling	Activatory	False	1.34624	False	Lower Right
Branch 7->1	160	ASMT	MTNR1A	1.43841	2.00944	Small Molecule-Mediated	Activatory	False	3.44785	True	Upper Right
Branch 7->1	160	ASMT	MTNR1B	1.43841	1.48414	Small Molecule-Mediated	Activatory	False	2.92255	True	Upper Right
Branch 7->1	160	AVP	AVPR1A	1.77918	0.733122	Secreted Signaling	Activatory	False	2.5123	True	Upper Right
Branch 7->1	160	AVP	AVPR1B	1.77918	1.13593	Secreted Signaling	Activatory	False	2.91511	True	Upper Right
Branch 7->1	160	AVP	AVPR2	1.77918	-0.850713	Secreted Signaling	Activatory	False	2.62989	False	Lower Right
Branch 7->1	160	AVP	OXTR	1.77918	1.49953	Secreted Signaling	Activatory	False	3.2787	True	Upper Right
Branch 7->1	160	BAG6	NCR3	0.384857	-1.03432	Secreted Signaling	Activatory	False	1.41918	False	Lower Right
Branch 7->1	160	BDNF	NGFR	0.676043	0.660769	Secreted Signaling	Activatory	True	1.33681	True	Upper Right
Branch 7->1	160	BDNF	NTRK2	0.676043	0.707932	Secreted Signaling	Activatory	True	1.38397	True	Upper Right
Branch 7->1	160	BDNF	SORT1	0.676043	0.217134	Secreted Signaling	Activatory	True	0.893177	True	Upper Right
Branch 7->1	160	BST2	LILRA4	-2.10211	-1.0634	Secreted Signaling	Activatory	False	3.1655	True	Lower Left
Branch 7->1	160	BTC	EGFR	-0.845019	0.422411	Secreted Signaling	Activatory	True	1.26743	False	Upper Left
Branch 7->1	160	BTC	ERBB3	-0.845019	0.429949	Secreted Signaling	Activatory	True	1.27497	False	Upper Left
Branch 7->1	160	BTC	ERBB4	-0.845019	0.850725	Secreted Signaling	Activatory	True	1.69574	False	Upper Left
Branch 7->1	160	BTLA	TNFRSF14	-0.553868	-1.1251	Secreted Signaling	Activatory	False	1.67897	True	Lower Left
Branch 7->1	160	C10orf99	GPR15	-0.428134	-0.352925	Secreted Signaling	Activatory	False	0.781059	True	Lower Left
Branch 7->1	160	C10orf99	SUSD2	-0.428134	-0.11461	Secreted Signaling	Activatory	False	0.542744	True	Below Threshold (0.2)
Branch 7->1	160	C1QL1	ADGRB3	-0.619042	-0.352564	Secreted Signaling	Activatory	False	0.971606	True	Lower Left
Branch 7->1	160	C1QL2	ADGRB3	-0.329532	-0.352564	Secreted Signaling	Activatory	False	0.682096	True	Lower Left
Branch 7->1	160	C1QL3	ADGRB3	-0.245432	-0.352564	Secreted Signaling	Activatory	False	0.597996	True	Lower Left
Branch 7->1	160	C1QL4	ADGRB3	-0.484473	-0.352564	Secreted Signaling	Activatory	False	0.837037	True	Lower Left
Branch 7->1	160	C3	C3AR1	0.246344	-0.19363	Secreted Signaling	Activatory	False	0.439975	False	Below Threshold (0.2)
Branch 7->1	160	C3	C5AR2	0.246344	0.599987	Secreted Signaling	Activatory	False	0.846331	True	Upper Right
Branch 7->1	160	C4A	C5AR2	1.00646	0.599987	Secreted Signaling	Activatory	False	1.60645	True	Upper Right
Branch 7->1	160	C5	C5AR1	1.19479	0.218203	Secreted Signaling	Activatory	False	1.41299	True	Upper Right
Branch 7->1	160	C5	C5AR2	1.19479	0.599987	Secreted Signaling	Activatory	False	1.79477	True	Upper Right
Branch 7->1	160	CALCA	CALCR	-0.0546291	1.02345	Secreted Signaling	Activatory	False	1.07808	False	Below Threshold (0.2)
Branch 7->1	160	CALCB	CALCR	-0.428029	1.02345	Secreted Signaling	Activatory	False	1.45148	False	Upper Left
Branch 7->1	160	CBR1	PTGFR	0.665866	-1.36529	Small Molecule-Mediated	Activatory	False	2.03115	False	Lower Right
Branch 7->1	160	CCK	CCKAR	-1.29498	1.83638	Secreted Signaling	Activatory	False	3.13137	False	Upper Left
Branch 7->1	160	CCK	CCKBR	-1.29498	1.50131	Secreted Signaling	Activatory	False	2.79629	False	Upper Left
Branch 7->1	160	CCL1	CCR8	-0.39331	1.06209	Secreted Signaling	Activatory	False	1.4554	False	Upper Left
Branch 7->1	160	CCL11	ACKR2	-0.0662154	1.17618	Secreted Signaling	Activatory	False	1.2424	False	Below Threshold (0.2)
Branch 7->1	160	CCL11	CCR3	-0.0662154	-1.01326	Secreted Signaling	Activatory	False	1.07948	True	Below Threshold (0.2)
Branch 7->1	160	CCL11	DPP4	-0.0662154	0.552304	Secreted Signaling	Activatory	False	0.618519	False	Below Threshold (0.2)
Branch 7->1	160	CCL13	ACKR2	1.06897	1.17618	Secreted Signaling	Activatory	False	2.24515	True	Upper Right
Branch 7->1	160	CCL13	CCR2	1.06897	0.22698	Secreted Signaling	Activatory	False	1.29595	True	Upper Right
Branch 7->1	160	CCL13	CCR3	1.06897	-1.01326	Secreted Signaling	Activatory	False	2.08223	False	Lower Right
Branch 7->1	160	CCL14	ACKR2	1.42183	1.17618	Secreted Signaling	Activatory	False	2.59801	True	Upper Right
Branch 7->1	160	CCL14	CCR1	1.42183	-0.458775	Secreted Signaling	Activatory	False	1.8806	False	Lower Right
Branch 7->1	160	CCL14	CCR3	1.42183	-1.01326	Secreted Signaling	Activatory	False	2.43509	False	Lower Right
Branch 7->1	160	CCL15	CCR1	-0.452557	-0.458775	Secreted Signaling	Activatory	False	0.911332	True	Lower Left
Branch 7->1	160	CCL15	CCR3	-0.452557	-1.01326	Secreted Signaling	Activatory	False	1.46582	True	Lower Left
Branch 7->1	160	CCL16	CCR1	-0.162685	-0.458775	Secreted Signaling	Activatory	False	0.62146	True	Below Threshold (0.2)
Branch 7->1	160	CCL16	CCR2	-0.162685	0.22698	Secreted Signaling	Activatory	False	0.389664	False	Below Threshold (0.2)
Branch 7->1	160	CCL16	CCR8	-0.162685	1.06209	Secreted Signaling	Activatory	False	1.22478	False	Below Threshold (0.2)
Branch 7->1	160	CCL16	HRH4	-0.162685	0.409515	Secreted Signaling	Activatory	False	0.5722	False	Below Threshold (0.2)
Branch 7->1	160	CCL17	CCR4	1.03316	1.18523	Secreted Signaling	Activatory	False	2.2184	True	Upper Right
Branch 7->1	160	CCL18	CCR8	-0.990755	1.06209	Secreted Signaling	Activatory	False	2.05285	False	Upper Left
Branch 7->1	160	CCL19	ACKR4	1.49837	0.75423	Secreted Signaling	Activatory	False	2.2526	True	Upper Right
Branch 7->1	160	CCL19	CCR7	1.49837	0.648933	Secreted Signaling	Activatory	False	2.1473	True	Upper Right
Branch 7->1	160	CCL19	CCRL2	1.49837	1.31232	Secreted Signaling	Activatory	False	2.81068	True	Upper Right
Branch 7->1	160	CCL2	ACKR1	-2.04003	1.34568	Secreted Signaling	Activatory	False	3.38571	False	Upper Left
Branch 7->1	160	CCL2	ACKR2	-2.04003	1.17618	Secreted Signaling	Activatory	False	3.21622	False	Upper Left
Branch 7->1	160	CCL2	CCR2	-2.04003	0.22698	Secreted Signaling	Activatory	False	2.26701	False	Upper Left
Branch 7->1	160	CCL20	CCR6	1.54772	0.686601	Secreted Signaling	Activatory	False	2.23432	True	Upper Right
Branch 7->1	160	CCL21	ACKR4	1.20022	0.75423	Secreted Signaling	Activatory	False	1.95445	True	Upper Right
Branch 7->1	160	CCL21	CCR7	1.20022	0.648933	Secreted Signaling	Activatory	False	1.84915	True	Upper Right
Branch 7->1	160	CCL22	CCR4	0.928806	1.18523	Secreted Signaling	Activatory	False	2.11404	True	Upper Right
Branch 7->1	160	CCL22	DPP4	0.928806	0.552304	Secreted Signaling	Activatory	False	1.48111	True	Upper Right
Branch 7->1	160	CCL23	CCR1	-0.934971	-0.458775	Secreted Signaling	Activatory	False	1.39375	True	Lower Left
Branch 7->1	160	CCL23	FPR2	-0.934971	0.745261	Secreted Signaling	Activatory	False	1.68023	False	Upper Left
Branch 7->1	160	CCL24	CCR3	0.98121	-1.01326	Secreted Signaling	Activatory	False	1.99447	False	Lower Right
Branch 7->1	160	CCL25	ACKR4	-0.988379	0.75423	Secreted Signaling	Activatory	False	1.74261	False	Upper Left
Branch 7->1	160	CCL25	CCR9	-0.988379	1.26921	Secreted Signaling	Activatory	False	2.25759	False	Upper Left
Branch 7->1	160	CCL26	CCR1	-0.207256	-0.458775	Secreted Signaling	Activatory	False	0.666031	True	Lower Left
Branch 7->1	160	CCL26	CCR2	-0.207256	0.22698	Secreted Signaling	Activatory	False	0.434235	False	Upper Left
Branch 7->1	160	CCL26	CCR3	-0.207256	-1.01326	Secreted Signaling	Activatory	False	1.22052	True	Lower Left
Branch 7->1	160	CCL27	CCR10	1.13009	0.260961	Secreted Signaling	Activatory	False	1.39105	True	Upper Right
Branch 7->1	160	CCL28	CCR10	1.52868	0.260961	Secreted Signaling	Activatory	False	1.78964	True	Upper Right
Branch 7->1	160	CCL3	ACKR2	-1.42521	1.17618	Secreted Signaling	Activatory	False	2.6014	False	Upper Left
Branch 7->1	160	CCL3	CCR1	-1.42521	-0.458775	Secreted Signaling	Activatory	False	1.88399	True	Lower Left
Branch 7->1	160	CCL3	CCR3	-1.42521	-1.01326	Secreted Signaling	Activatory	False	2.43848	True	Lower Left
Branch 7->1	160	CCL3	CCR5	-1.42521	0.141139	Secreted Signaling	Activatory	False	1.56635	False	Below Threshold (0.2)
Branch 7->1	160	CCL3L1	CCR1	1.16634	-0.458775	Secreted Signaling	Activatory	False	1.62512	False	Lower Right
Branch 7->1	160	CCL3L1	CCR3	1.16634	-1.01326	Secreted Signaling	Activatory	False	2.1796	False	Lower Right
Branch 7->1	160	CCL4	ACKR2	-0.135971	1.17618	Secreted Signaling	Activatory	False	1.31215	False	Below Threshold (0.2)
Branch 7->1	160	CCL4	CCR5	-0.135971	0.141139	Secreted Signaling	Activatory	False	0.27711	False	Below Threshold (0.2)
Branch 7->1	160	CCL5	ACKR1	-1.91095	1.34568	Secreted Signaling	Activatory	False	3.25663	False	Upper Left
Branch 7->1	160	CCL5	ACKR2	-1.91095	1.17618	Secreted Signaling	Activatory	False	3.08713	False	Upper Left
Branch 7->1	160	CCL5	CCR1	-1.91095	-0.458775	Secreted Signaling	Activatory	False	2.36973	True	Lower Left
Branch 7->1	160	CCL5	CCR3	-1.91095	-1.01326	Secreted Signaling	Activatory	False	2.92421	True	Lower Left
Branch 7->1	160	CCL5	CCR4	-1.91095	1.18523	Secreted Signaling	Activatory	False	3.09619	False	Upper Left
Branch 7->1	160	CCL5	CCR5	-1.91095	0.141139	Secreted Signaling	Activatory	False	2.05209	False	Below Threshold (0.2)
Branch 7->1	160	CCL5	GPR75	-1.91095	-0.493913	Secreted Signaling	Activatory	False	2.40487	True	Lower Left
Branch 7->1	160	CCL7	ACKR2	-1.45676	1.17618	Secreted Signaling	Activatory	False	2.63294	False	Upper Left
Branch 7->1	160	CCL7	CCR1	-1.45676	-0.458775	Secreted Signaling	Activatory	False	1.91553	True	Lower Left
Branch 7->1	160	CCL7	CCR2	-1.45676	0.22698	Secreted Signaling	Activatory	False	1.68374	False	Upper Left
Branch 7->1	160	CCL7	CCR3	-1.45676	-1.01326	Secreted Signaling	Activatory	False	2.47002	True	Lower Left
Branch 7->1	160	CCL7	CCR5	-1.45676	0.141139	Secreted Signaling	Activatory	False	1.5979	False	Below Threshold (0.2)
Branch 7->1	160	CCL8	ACKR2	0.977119	1.17618	Secreted Signaling	Activatory	False	2.1533	True	Upper Right
Branch 7->1	160	CCL8	CCR1	0.977119	-0.458775	Secreted Signaling	Activatory	False	1.43589	False	Lower Right
Branch 7->1	160	CCL8	CCR2	0.977119	0.22698	Secreted Signaling	Activatory	False	1.2041	True	Upper Right
Branch 7->1	160	CCL8	CCR3	0.977119	-1.01326	Secreted Signaling	Activatory	False	1.99038	False	Lower Right
Branch 7->1	160	CCL8	CCR5	0.977119	0.141139	Secreted Signaling	Activatory	False	1.11826	True	Below Threshold (0.2)
Branch 7->1	160	CD70	CD27	0.454906	0.257201	Secreted Signaling	Activatory	False	0.712107	True	Upper Right
Branch 7->1	160	CEL	RORA	1.68887	0.229575	Small Molecule-Mediated	Activatory	False	1.91844	True	Upper Right
Branch 7->1	160	CEL	RORC	1.68887	0.534357	Small Molecule-Mediated	Activatory	False	2.22322	True	Upper Right
Branch 7->1	160	CHAT	CHRM1	-0.42035	-0.43331	Small Molecule-Mediated	Activatory	False	0.853661	True	Lower Left
Branch 7->1	160	CHAT	CHRM2	-0.42035	1.09155	Small Molecule-Mediated	Activatory	False	1.5119	False	Upper Left
Branch 7->1	160	CHAT	CHRM3	-0.42035	0.377193	Small Molecule-Mediated	Activatory	False	0.797543	False	Upper Left
Branch 7->1	160	CHAT	CHRM4	-0.42035	-0.234389	Small Molecule-Mediated	Activatory	False	0.65474	True	Lower Left
Branch 7->1	160	CHAT	CHRM5	-0.42035	-0.223695	Small Molecule-Mediated	Activatory	False	0.644045	True	Lower Left
Branch 7->1	160	CHAT	CHRNA1	-0.42035	1.0608	Small Molecule-Mediated	Activatory	False	1.48115	False	Upper Left
Branch 7->1	160	CHAT	CHRNA7	-0.42035	1.05778	Small Molecule-Mediated	Activatory	False	1.47813	False	Upper Left
Branch 7->1	160	COL3A1	ADGRG1	-0.124188	0.816924	ECM-Receptor	Activatory	False	0.941112	False	Below Threshold (0.2)
Branch 7->1	160	COL4A1	ADGRG6	-0.013167	0.694214	ECM-Receptor	Activatory	False	0.707381	False	Below Threshold (0.2)
Branch 7->1	160	COL4A2	ADGRG6	-0.090107	0.694214	ECM-Receptor	Activatory	False	0.784321	False	Below Threshold (0.2)
Branch 7->1	160	COL4A3	ADGRG6	-0.805163	0.694214	ECM-Receptor	Activatory	False	1.49938	False	Upper Left
Branch 7->1	160	COL4A4	ADGRG6	-0.795658	0.694214	ECM-Receptor	Activatory	False	1.48987	False	Upper Left
Branch 7->1	160	COL4A5	ADGRG6	0.00435783	0.694214	ECM-Receptor	Activatory	False	0.698571	True	Below Threshold (0.2)
Branch 7->1	160	COL4A6	ADGRG6	-1.90254	0.694214	ECM-Receptor	Activatory	False	2.59675	False	Upper Left
Branch 7->1	160	CORT	SSTR1	1.11815	0.939011	Secreted Signaling	Activatory	False	2.05716	True	Upper Right
Branch 7->1	160	CORT	SSTR2	1.11815	-0.980928	Secreted Signaling	Activatory	False	2.09908	False	Lower Right
Branch 7->1	160	CORT	SSTR3	1.11815	-0.420459	Secreted Signaling	Activatory	False	1.53861	False	Lower Right
Branch 7->1	160	CORT	SSTR4	1.11815	-4.44089e-16	Secreted Signaling	Activatory	False	1.11815	False	Below Threshold (0.2)
Branch 7->1	160	CORT	SSTR5	1.11815	-4.44089e-16	Secreted Signaling	Activatory	False	1.11815	False	Below Threshold (0.2)
Branch 7->1	160	CRH	CRHR1	-1.65344	1.27426	Secreted Signaling	Activatory	False	2.9277	False	Upper Left
Branch 7->1	160	CRH	CRHR2	-1.65344	1.40056	Secreted Signaling	Activatory	False	3.05401	False	Upper Left
Branch 7->1	160	CSF1	CSF1R	0.319225	0.195287	Secreted Signaling	Activatory	True	0.514511	True	Below Threshold (0.2)
Branch 7->1	160	CSF3	CSF3R	1.33973	0.320131	Secreted Signaling	Activatory	True	1.65986	True	Upper Right
Branch 7->1	160	CSH1	GHR	-0.561481	0.599272	Secreted Signaling	Activatory	True	1.16075	False	Upper Left
Branch 7->1	160	CSH1	PRLR	-0.561481	1.38916	Secreted Signaling	Activatory	True	1.95064	False	Upper Left
Branch 7->1	160	CSH2	GHR	-0.741431	0.599272	Secreted Signaling	Activatory	True	1.3407	False	Upper Left
Branch 7->1	160	CSH2	PRLR	-0.741431	1.38916	Secreted Signaling	Activatory	True	2.13059	False	Upper Left
Branch 7->1	160	CTSG	F2RL3	-0.314206	1.36737	Secreted Signaling	Activatory	False	1.68158	False	Upper Left
Branch 7->1	160	CTSG	FPR1	-0.314206	-1.22475	Secreted Signaling	Activatory	False	1.53896	True	Lower Left
Branch 7->1	160	CX3CL1	CX3CR1	0.511686	-0.0499671	Secreted Signaling	Activatory	False	0.561653	False	Below Threshold (0.2)
Branch 7->1	160	CXCL1	ACKR1	-0.732223	1.34568	Secreted Signaling	Activatory	False	2.0779	False	Upper Left
Branch 7->1	160	CXCL1	CXCR1	-0.732223	1.6331	Secreted Signaling	Activatory	False	2.36532	False	Upper Left
Branch 7->1	160	CXCL1	CXCR2	-0.732223	0.626828	Secreted Signaling	Activatory	False	1.35905	False	Upper Left
Branch 7->1	160	CXCL10	CXCR3	-0.47275	-0.241832	Secreted Signaling	Activatory	False	0.714582	True	Lower Left
Branch 7->1	160	CXCL10	DPP4	-0.47275	0.552304	Secreted Signaling	Activatory	False	1.02505	False	Upper Left
Branch 7->1	160	CXCL11	ACKR3	-0.587029	0.289967	Secreted Signaling	Activatory	False	0.876996	False	Upper Left
Branch 7->1	160	CXCL11	CXCR3	-0.587029	-0.241832	Secreted Signaling	Activatory	False	0.82886	True	Lower Left
Branch 7->1	160	CXCL11	DPP4	-0.587029	0.552304	Secreted Signaling	Activatory	False	1.13933	False	Upper Left
Branch 7->1	160	CXCL12	CXCR4	-0.769534	0.126229	Secreted Signaling	Activatory	False	0.895763	False	Below Threshold (0.2)
Branch 7->1	160	CXCL12	DPP4	-0.769534	0.552304	Secreted Signaling	Activatory	False	1.32184	False	Upper Left
Branch 7->1	160	CXCL13	ACKR4	0.797481	0.75423	Secreted Signaling	Activatory	False	1.55171	True	Upper Right
Branch 7->1	160	CXCL13	CXCR5	0.797481	0.878248	Secreted Signaling	Activatory	False	1.67573	True	Upper Right
Branch 7->1	160	CXCL14	CXCR4	0.362571	0.126229	Secreted Signaling	Activatory	False	0.4888	True	Below Threshold (0.2)
Branch 7->1	160	CXCL16	CXCR6	0.366905	-1.64833	Secreted Signaling	Activatory	False	2.01523	False	Lower Right
Branch 7->1	160	CXCL2	CXCR2	0.8855	0.626828	Secreted Signaling	Activatory	False	1.51233	True	Upper Right
Branch 7->1	160	CXCL2	DPP4	0.8855	0.552304	Secreted Signaling	Activatory	False	1.4378	True	Upper Right
Branch 7->1	160	CXCL3	CXCR2	-0.829874	0.626828	Secreted Signaling	Activatory	False	1.4567	False	Upper Left
Branch 7->1	160	CXCL5	CXCR1	1.54473	1.6331	Secreted Signaling	Activatory	False	3.17783	True	Upper Right
Branch 7->1	160	CXCL5	CXCR2	1.54473	0.626828	Secreted Signaling	Activatory	False	2.17156	True	Upper Right
Branch 7->1	160	CXCL6	CXCR1	-0.564158	1.6331	Secreted Signaling	Activatory	False	2.19726	False	Upper Left
Branch 7->1	160	CXCL6	CXCR2	-0.564158	0.626828	Secreted Signaling	Activatory	False	1.19099	False	Upper Left
Branch 7->1	160	CXCL8	ACKR1	0.775068	1.34568	Secreted Signaling	Activatory	False	2.12075	True	Upper Right
Branch 7->1	160	CXCL8	CXCR1	0.775068	1.6331	Secreted Signaling	Activatory	False	2.40817	True	Upper Right
Branch 7->1	160	CXCL8	CXCR2	0.775068	0.626828	Secreted Signaling	Activatory	False	1.4019	True	Upper Right
Branch 7->1	160	CXCL9	CXCR3	1.29372	-0.241832	Secreted Signaling	Activatory	False	1.53555	False	Lower Right
Branch 7->1	160	CXCL9	DPP4	1.29372	0.552304	Secreted Signaling	Activatory	False	1.84602	True	Upper Right
Branch 7->1	160	CYP11A1	NR1H4	0.197289	1.24922	Small Molecule-Mediated	Activatory	False	1.4465	True	Below Threshold (0.2)
Branch 7->1	160	CYP11B1	NR3C1	-4.44089e-16	0.428839	Small Molecule-Mediated	Activatory	False	0.428839	False	Below Threshold (0.2)
Branch 7->1	160	CYP11B1	NR3C2	-4.44089e-16	0.638142	Small Molecule-Mediated	Activatory	False	0.638142	False	Below Threshold (0.2)
Branch 7->1	160	CYP11B2	NR3C1	-4.44089e-16	0.428839	Small Molecule-Mediated	Activatory	False	0.428839	False	Below Threshold (0.2)
Branch 7->1	160	CYP11B2	NR3C2	-4.44089e-16	0.638142	Small Molecule-Mediated	Activatory	False	0.638142	False	Below Threshold (0.2)
Branch 7->1	160	CYP17A1	AR	0.882179	0.188434	Small Molecule-Mediated	Activatory	False	1.07061	True	Below Threshold (0.2)
Branch 7->1	160	CYP19A1	ESR1	1.12994	0.287196	Small Molecule-Mediated	Activatory	False	1.41714	True	Upper Right
Branch 7->1	160	CYP19A1	ESR2	1.12994	0.570934	Small Molecule-Mediated	Activatory	False	1.70087	True	Upper Right
Branch 7->1	160	CYP19A1	GPER1	1.12994	-0.933069	Small Molecule-Mediated	Activatory	False	2.06301	False	Lower Right
Branch 7->1	160	CYP19A1	NR1I2	1.12994	1.60424	Small Molecule-Mediated	Activatory	False	2.73418	True	Upper Right
Branch 7->1	160	CYP21A2	NR3C2	1.05169	0.638142	Small Molecule-Mediated	Activatory	False	1.68984	True	Upper Right
Branch 7->1	160	CYP27B1	VDR	-0.494915	1.40917	Small Molecule-Mediated	Activatory	False	1.90408	False	Upper Left
Branch 7->1	160	CYP3A4	NR1H4	1.12612	1.24922	Small Molecule-Mediated	Activatory	False	2.37533	True	Upper Right
Branch 7->1	160	DAG1	NRXN3	0.230223	0.0807279	ECM-Receptor	Activatory	False	0.310951	True	Below Threshold (0.2)
Branch 7->1	160	DAGLA	CNR1	-1.01457	-0.924282	Small Molecule-Mediated	Activatory	False	1.93885	True	Lower Left
Branch 7->1	160	DAGLA	CNR2	-1.01457	0.531829	Small Molecule-Mediated	Activatory	False	1.54639	False	Upper Left
Branch 7->1	160	DAGLA	GPR55	-1.01457	-0.664034	Small Molecule-Mediated	Activatory	False	1.6786	True	Lower Left
Branch 7->1	160	DAGLB	CNR1	0.630988	-0.924282	Small Molecule-Mediated	Activatory	False	1.55527	False	Lower Right
Branch 7->1	160	DAGLB	CNR2	0.630988	0.531829	Small Molecule-Mediated	Activatory	False	1.16282	True	Upper Right
Branch 7->1	160	DAGLB	GPR55	0.630988	-0.664034	Small Molecule-Mediated	Activatory	False	1.29502	False	Lower Right
Branch 7->1	160	DDC	DRD1	0.532539	-0.382345	Small Molecule-Mediated	Activatory	False	0.914884	False	Lower Right
Branch 7->1	160	DDC	DRD2	0.532539	1.36653	Small Molecule-Mediated	Activatory	False	1.89907	True	Upper Right
Branch 7->1	160	DDC	DRD3	0.532539	1.46684	Small Molecule-Mediated	Activatory	False	1.99938	True	Upper Right
Branch 7->1	160	DDC	DRD4	0.532539	1.08322	Small Molecule-Mediated	Activatory	False	1.61576	True	Upper Right
Branch 7->1	160	DDC	DRD5	0.532539	1.85145	Small Molecule-Mediated	Activatory	False	2.38399	True	Upper Right
Branch 7->1	160	DDC	HTR1A	0.532539	-4.44089e-16	Small Molecule-Mediated	Activatory	False	0.532539	False	Below Threshold (0.2)
Branch 7->1	160	DDC	HTR1B	0.532539	1.51438	Small Molecule-Mediated	Activatory	False	2.04692	True	Upper Right
Branch 7->1	160	DDC	HTR1D	0.532539	-0.796477	Small Molecule-Mediated	Activatory	False	1.32902	False	Lower Right
Branch 7->1	160	DDC	HTR1E	0.532539	-0.187223	Small Molecule-Mediated	Activatory	False	0.719762	False	Below Threshold (0.2)
Branch 7->1	160	DDC	HTR1F	0.532539	-0.775409	Small Molecule-Mediated	Activatory	False	1.30795	False	Lower Right
Branch 7->1	160	DDC	HTR2A	0.532539	0.963572	Small Molecule-Mediated	Activatory	False	1.49611	True	Upper Right
Branch 7->1	160	DDC	HTR2B	0.532539	0.451028	Small Molecule-Mediated	Activatory	False	0.983567	True	Upper Right
Branch 7->1	160	DDC	HTR2C	0.532539	0.476171	Small Molecule-Mediated	Activatory	False	1.00871	True	Upper Right
Branch 7->1	160	DDC	HTR3A	0.532539	-0.165899	Small Molecule-Mediated	Activatory	False	0.698439	False	Below Threshold (0.2)
Branch 7->1	160	DDC	HTR3B	0.532539	-0.315794	Small Molecule-Mediated	Activatory	False	0.848334	False	Lower Right
Branch 7->1	160	DDC	HTR3C	0.532539	1.70926	Small Molecule-Mediated	Activatory	False	2.2418	True	Upper Right
Branch 7->1	160	DDC	HTR3D	0.532539	-4.44089e-16	Small Molecule-Mediated	Activatory	False	0.532539	False	Below Threshold (0.2)
Branch 7->1	160	DDC	HTR3E	0.532539	-0.0741253	Small Molecule-Mediated	Activatory	False	0.606665	False	Below Threshold (0.2)
Branch 7->1	160	DDC	HTR4	0.532539	0.380368	Small Molecule-Mediated	Activatory	False	0.912908	True	Upper Right
Branch 7->1	160	DDC	HTR5A	0.532539	1.29926	Small Molecule-Mediated	Activatory	False	1.83179	True	Upper Right
Branch 7->1	160	DDC	HTR6	0.532539	-0.728142	Small Molecule-Mediated	Activatory	False	1.26068	False	Lower Right
Branch 7->1	160	DDC	HTR7	0.532539	0.468999	Small Molecule-Mediated	Activatory	False	1.00154	True	Upper Right
Branch 7->1	160	DDC	TAAR1	0.532539	1.90193	Small Molecule-Mediated	Activatory	False	2.43447	True	Upper Right
Branch 7->1	160	DHCR24	RORA	0.397022	0.229575	Small Molecule-Mediated	Activatory	False	0.626597	True	Upper Right
Branch 7->1	160	DHCR24	RORC	0.397022	0.534357	Small Molecule-Mediated	Activatory	False	0.93138	True	Upper Right
Branch 7->1	160	DHCR7	NR1H2	-1.84098	-1.86637	Small Molecule-Mediated	Activatory	False	3.70735	True	Lower Left
Branch 7->1	160	DHCR7	NR1H3	-1.84098	0.735314	Small Molecule-Mediated	Activatory	False	2.57629	False	Upper Left
Branch 7->1	160	DHCR7	RORA	-1.84098	0.229575	Small Molecule-Mediated	Activatory	False	2.07055	False	Upper Left
Branch 7->1	160	DHCR7	RORC	-1.84098	0.534357	Small Molecule-Mediated	Activatory	False	2.37533	False	Upper Left
Branch 7->1	160	DHRS9	PGR	-0.295843	0.823556	Small Molecule-Mediated	Activatory	False	1.1194	False	Upper Left
Branch 7->1	160	DKK1	LRP5	0.898407	0.197778	Secreted Signaling	Activatory	False	1.09618	True	Below Threshold (0.2)
Branch 7->1	160	DKK1	LRP6	0.898407	0.377862	Secreted Signaling	Activatory	False	1.27627	True	Upper Right
Branch 7->1	160	DKK2	LRP6	0.195948	0.377862	Secreted Signaling	Activatory	False	0.573811	True	Below Threshold (0.2)
Branch 7->1	160	DPEP1	CYSLTR1	1.05155	0.147954	Small Molecule-Mediated	Activatory	False	1.1995	True	Below Threshold (0.2)
Branch 7->1	160	DPEP1	CYSLTR2	1.05155	0.332556	Small Molecule-Mediated	Activatory	False	1.3841	True	Upper Right
Branch 7->1	160	DPEP2	CYSLTR1	0.48957	0.147954	Small Molecule-Mediated	Activatory	False	0.637524	True	Below Threshold (0.2)
Branch 7->1	160	DPEP2	CYSLTR2	0.48957	0.332556	Small Molecule-Mediated	Activatory	False	0.822126	True	Upper Right
Branch 7->1	160	DPEP3	CYSLTR1	-0.845575	0.147954	Small Molecule-Mediated	Activatory	False	0.993529	False	Below Threshold (0.2)
Branch 7->1	160	DPEP3	CYSLTR2	-0.845575	0.332556	Small Molecule-Mediated	Activatory	False	1.17813	False	Upper Left
Branch 7->1	160	EDN1	EDNRA	0.861433	0.269157	Secreted Signaling	Activatory	False	1.13059	True	Upper Right
Branch 7->1	160	EDN1	EDNRB	0.861433	0.21946	Secreted Signaling	Activatory	False	1.08089	True	Upper Right
Branch 7->1	160	EDN2	EDNRA	1.00961	0.269157	Secreted Signaling	Activatory	False	1.27877	True	Upper Right
Branch 7->1	160	EDN2	EDNRB	1.00961	0.21946	Secreted Signaling	Activatory	False	1.22907	True	Upper Right
Branch 7->1	160	EDN3	EDNRA	1.73097	0.269157	Secreted Signaling	Activatory	False	2.00013	True	Upper Right
Branch 7->1	160	EDN3	EDNRB	1.73097	0.21946	Secreted Signaling	Activatory	False	1.95043	True	Upper Right
Branch 7->1	160	EGF	EGFR	0.712303	0.422411	Secreted Signaling	Activatory	True	1.13471	True	Upper Right
Branch 7->1	160	ENTPD1	ADORA3	0.398194	0.820008	Secreted Signaling	Activatory	False	1.2182	True	Upper Right
Branch 7->1	160	EPO	EPOR	1.08609	0.778742	Secreted Signaling	Activatory	True	1.86483	True	Upper Right
Branch 7->1	160	EREG	EGFR	1.1308	0.422411	Secreted Signaling	Activatory	True	1.55321	True	Upper Right
Branch 7->1	160	EREG	ERBB4	1.1308	0.850725	Secreted Signaling	Activatory	True	1.98152	True	Upper Right
Branch 7->1	160	F2	F2R	0.224105	0.202845	Secreted Signaling	Activatory	False	0.426949	True	Upper Right
Branch 7->1	160	F2	F2RL2	0.224105	0.6891	Secreted Signaling	Activatory	False	0.913205	True	Upper Right
Branch 7->1	160	F2	F2RL3	0.224105	1.36737	Secreted Signaling	Activatory	False	1.59147	True	Upper Right
Branch 7->1	160	FASLG	FAS	-0.364598	-1.2351	Secreted Signaling	Activatory	False	1.5997	True	Lower Left
Branch 7->1	160	FASLG	TNFRSF6B	-0.364598	1.46644	Secreted Signaling	Activatory	False	1.83104	False	Upper Left
Branch 7->1	160	FGF1	FGFR1	1.14018	0.216675	Secreted Signaling	Activatory	True	1.35686	True	Upper Right
Branch 7->1	160	FGF1	FGFR2	1.14018	0.590982	Secreted Signaling	Activatory	True	1.73117	True	Upper Right
Branch 7->1	160	FGF1	FGFR3	1.14018	1.20197	Secreted Signaling	Activatory	True	2.34216	True	Upper Right
Branch 7->1	160	FGF1	FGFR4	1.14018	1.0581	Secreted Signaling	Activatory	True	2.19828	True	Upper Right
Branch 7->1	160	FGF10	FGFR2	0.936741	0.590982	Secreted Signaling	Activatory	True	1.52772	True	Upper Right
Branch 7->1	160	FGF17	FGFR3	1.20401	1.20197	Secreted Signaling	Activatory	True	2.40598	True	Upper Right
Branch 7->1	160	FGF2	FGFR1	0.674305	0.216675	Secreted Signaling	Activatory	True	0.890979	True	Upper Right
Branch 7->1	160	FGF2	FGFR2	0.674305	0.590982	Secreted Signaling	Activatory	True	1.26529	True	Upper Right
Branch 7->1	160	FGF2	FGFR3	0.674305	1.20197	Secreted Signaling	Activatory	True	1.87628	True	Upper Right
Branch 7->1	160	FGF2	FGFR4	0.674305	1.0581	Secreted Signaling	Activatory	True	1.7324	True	Upper Right
Branch 7->1	160	FGF20	FGFR3	-4.44089e-16	1.20197	Secreted Signaling	Activatory	True	1.20197	False	Below Threshold (0.2)
Branch 7->1	160	FGF22	FGFR2	-0.283258	0.590982	Secreted Signaling	Activatory	True	0.874239	False	Upper Left
Branch 7->1	160	FGF3	FGFR2	0.838621	0.590982	Secreted Signaling	Activatory	True	1.4296	True	Upper Right
Branch 7->1	160	FGF4	FGFR1	-4.44089e-16	0.216675	Secreted Signaling	Activatory	True	0.216675	False	Below Threshold (0.2)
Branch 7->1	160	FGF5	FGFR1	1.55612	0.216675	Secreted Signaling	Activatory	True	1.7728	True	Upper Right
Branch 7->1	160	FGF6	FGFR1	1.73353	0.216675	Secreted Signaling	Activatory	True	1.95021	True	Upper Right
Branch 7->1	160	FGF7	FGFR2	0.378067	0.590982	Secreted Signaling	Activatory	True	0.969049	True	Upper Right
Branch 7->1	160	FGF8	FGFR3	1.57666	1.20197	Secreted Signaling	Activatory	True	2.77864	True	Upper Right
Branch 7->1	160	FGF9	FGFR3	0.997107	1.20197	Secreted Signaling	Activatory	True	2.19908	True	Upper Right
Branch 7->1	160	FGL1	LAG3	0.544537	0.75263	Secreted Signaling	Activatory	True	1.29717	True	Upper Right
Branch 7->1	160	FLRT1	ADGRL1	-1.03503	0.621853	ECM-Receptor	Activatory	False	1.65688	False	Upper Left
Branch 7->1	160	FLRT1	ADGRL3	-1.03503	0.585096	ECM-Receptor	Activatory	False	1.62013	False	Upper Left
Branch 7->1	160	FLRT2	ADGRL1	-0.36449	0.621853	ECM-Receptor	Activatory	False	0.986343	False	Upper Left
Branch 7->1	160	FLRT2	ADGRL3	-0.36449	0.585096	ECM-Receptor	Activatory	False	0.949585	False	Upper Left
Branch 7->1	160	FLRT3	ADGRL2	0.612458	0.219504	ECM-Receptor	Activatory	False	0.831961	True	Upper Right
Branch 7->1	160	FLRT3	ADGRL3	0.612458	0.585096	ECM-Receptor	Activatory	False	1.19755	True	Upper Right
Branch 7->1	160	FLT3LG	FLT3	-0.561432	0.497112	Secreted Signaling	Activatory	False	1.05854	False	Upper Left
Branch 7->1	160	FTH1	SCARA5	0.267675	0.741496	Secreted Signaling	Activatory	False	1.00917	True	Upper Right
Branch 7->1	160	FTL	SCARA5	-0.45991	0.741496	Secreted Signaling	Activatory	False	1.20141	False	Upper Left
Branch 7->1	160	GAL	GALR1	0.254537	1.97018	Secreted Signaling	Activatory	False	2.22471	True	Upper Right
Branch 7->1	160	GAL	GALR2	0.254537	-0.509592	Secreted Signaling	Activatory	False	0.76413	False	Lower Right
Branch 7->1	160	GAL	GALR3	0.254537	1.03539	Secreted Signaling	Activatory	False	1.28992	True	Upper Right
Branch 7->1	160	GALP	GALR1	-0.508631	1.97018	Secreted Signaling	Activatory	False	2.47881	False	Upper Left
Branch 7->1	160	GALP	GALR2	-0.508631	-0.509592	Secreted Signaling	Activatory	False	1.01822	True	Lower Left
Branch 7->1	160	GALP	GALR3	-0.508631	1.03539	Secreted Signaling	Activatory	False	1.54402	False	Upper Left
Branch 7->1	160	GAS6	AXL	0.290511	0.0672945	Secreted Signaling	Activatory	False	0.357806	True	Below Threshold (0.2)
Branch 7->1	160	GAS6	MERTK	0.290511	0.543982	Secreted Signaling	Activatory	False	0.834493	True	Upper Right
Branch 7->1	160	GAS6	TYRO3	0.290511	0.436719	Secreted Signaling	Activatory	False	0.72723	True	Upper Right
Branch 7->1	160	GAST	ADGRG1	0.786405	0.816924	Secreted Signaling	Activatory	False	1.60333	True	Upper Right
Branch 7->1	160	GAST	CCKAR	0.786405	1.83638	Secreted Signaling	Activatory	False	2.62279	True	Upper Right
Branch 7->1	160	GAST	CCKBR	0.786405	1.50131	Secreted Signaling	Activatory	False	2.28772	True	Upper Right
Branch 7->1	160	GCG	GCGR	1.38548	1.5809	Secreted Signaling	Activatory	False	2.96638	True	Upper Right
Branch 7->1	160	GCG	GLP1R	1.38548	1.67297	Secreted Signaling	Activatory	False	3.05845	True	Upper Right
Branch 7->1	160	GCG	GLP2R	1.38548	-0.0793448	Secreted Signaling	Activatory	False	1.46482	False	Below Threshold (0.2)
Branch 7->1	160	GDF15	CD48	0.517785	-2.617	Secreted Signaling	Activatory	True	3.13479	False	Lower Right
Branch 7->1	160	GDF15	ERBB2	0.517785	0.55407	Secreted Signaling	Activatory	True	1.07186	True	Upper Right
Branch 7->1	160	GGT1	CYSLTR1	0.556675	0.147954	Small Molecule-Mediated	Activatory	False	0.704629	True	Below Threshold (0.2)
Branch 7->1	160	GGT1	CYSLTR2	0.556675	0.332556	Small Molecule-Mediated	Activatory	False	0.889231	True	Upper Right
Branch 7->1	160	GH1	GHR	-0.722516	0.599272	Secreted Signaling	Activatory	False	1.32179	False	Upper Left
Branch 7->1	160	GH2	GHR	-0.803363	0.599272	Secreted Signaling	Activatory	False	1.40264	False	Upper Left
Branch 7->1	160	GHRH	GHRHR	0.557451	1.62372	Secreted Signaling	Activatory	False	2.18117	True	Upper Right
Branch 7->1	160	GHRL	GHRHR	0.940692	1.62372	Secreted Signaling	Activatory	False	2.56442	True	Upper Right
Branch 7->1	160	GHRL	GHSR	0.940692	1.98977	Secreted Signaling	Activatory	False	2.93046	True	Upper Right
Branch 7->1	160	GHRL	GPR39	0.940692	-1.61718	Secreted Signaling	Activatory	False	2.55787	False	Lower Right
Branch 7->1	160	GIP	GIPR	0.998061	0.955274	Secreted Signaling	Activatory	False	1.95333	True	Upper Right
Branch 7->1	160	GNRH1	GNRHR	-0.269539	1.83389	Secreted Signaling	Activatory	False	2.10343	False	Upper Left
Branch 7->1	160	GNRH2	GNRHR	-0.252759	1.83389	Secreted Signaling	Activatory	False	2.08665	False	Upper Left
Branch 7->1	160	GPI	AMFR	0.182197	0.618856	Secreted Signaling	Activatory	True	0.801053	True	Below Threshold (0.2)
Branch 7->1	160	GRP	GRPR	-4.44089e-16	1.95343	Secreted Signaling	Activatory	False	1.95343	False	Below Threshold (0.2)
Branch 7->1	160	GRP	NMBR	-4.44089e-16	1.72846	Secreted Signaling	Activatory	False	1.72846	False	Below Threshold (0.2)
Branch 7->1	160	HBEGF	EGFR	0.584575	0.422411	Secreted Signaling	Activatory	True	1.00699	True	Upper Right
Branch 7->1	160	HBEGF	ERBB2	0.584575	0.55407	Secreted Signaling	Activatory	True	1.13864	True	Upper Right
Branch 7->1	160	HBEGF	ERBB4	0.584575	0.850725	Secreted Signaling	Activatory	True	1.4353	True	Upper Right
Branch 7->1	160	HCRT	HCRTR1	0.978652	-0.285934	Secreted Signaling	Activatory	False	1.26459	False	Lower Right
Branch 7->1	160	HCRT	HCRTR2	0.978652	0.53704	Secreted Signaling	Activatory	False	1.51569	True	Upper Right
Branch 7->1	160	HDC	HRH1	1.06667	1.25648	Small Molecule-Mediated	Activatory	False	2.32314	True	Upper Right
Branch 7->1	160	HDC	HRH2	1.06667	0.472693	Small Molecule-Mediated	Activatory	False	1.53936	True	Upper Right
Branch 7->1	160	HDC	HRH3	1.06667	1.99437	Small Molecule-Mediated	Activatory	False	3.06104	True	Upper Right
Branch 7->1	160	HDC	HRH4	1.06667	0.409515	Small Molecule-Mediated	Activatory	False	1.47618	True	Upper Right
Branch 7->1	160	HDGF	NCL	0.0927466	0.198788	Secreted Signaling	Activatory	True	0.291535	True	Below Threshold (0.2)
Branch 7->1	160	HEBP1	FPR3	-0.162896	-0.422942	Secreted Signaling	Activatory	False	0.585838	True	Below Threshold (0.2)
Branch 7->1	160	HFE	TFRC	0.619679	0.360668	Secreted Signaling	Activatory	False	0.980347	True	Upper Right
Branch 7->1	160	HGF	MET	0.0923388	0.760693	Secreted Signaling	Activatory	True	0.853032	True	Below Threshold (0.2)
Branch 7->1	160	HSD17B1	ESR1	-1.8357	0.287196	Small Molecule-Mediated	Activatory	False	2.12289	False	Upper Left
Branch 7->1	160	HSD17B1	ESR2	-1.8357	0.570934	Small Molecule-Mediated	Activatory	False	2.40663	False	Upper Left
Branch 7->1	160	HSD17B1	GPER1	-1.8357	-0.933069	Small Molecule-Mediated	Activatory	False	2.76876	True	Lower Left
Branch 7->1	160	HSD17B1	NR1I2	-1.8357	1.60424	Small Molecule-Mediated	Activatory	False	3.43994	False	Upper Left
Branch 7->1	160	HSD17B12	AR	0.315519	0.188434	Small Molecule-Mediated	Activatory	False	0.503953	True	Below Threshold (0.2)
Branch 7->1	160	HSD17B3	AR	-0.795117	0.188434	Small Molecule-Mediated	Activatory	False	0.983551	False	Below Threshold (0.2)
Branch 7->1	160	HSD17B6	NR1H4	-0.683601	1.24922	Small Molecule-Mediated	Activatory	False	1.93282	False	Upper Left
Branch 7->1	160	HSD3B1	NR3C1	-0.293432	0.428839	Small Molecule-Mediated	Activatory	False	0.722271	False	Upper Left
Branch 7->1	160	HSD3B1	PAQR5	-0.293432	0.786747	Small Molecule-Mediated	Activatory	False	1.08018	False	Upper Left
Branch 7->1	160	HSD3B1	PAQR6	-0.293432	0.898907	Small Molecule-Mediated	Activatory	False	1.19234	False	Upper Left
Branch 7->1	160	HSD3B1	PAQR7	-0.293432	0.539594	Small Molecule-Mediated	Activatory	False	0.833025	False	Upper Left
Branch 7->1	160	HSD3B1	PAQR8	-0.293432	0.716206	Small Molecule-Mediated	Activatory	False	1.00964	False	Upper Left
Branch 7->1	160	HSD3B1	PAQR9	-0.293432	-0.703097	Small Molecule-Mediated	Activatory	False	0.996529	True	Lower Left
Branch 7->1	160	HSD3B1	PGR	-0.293432	0.823556	Small Molecule-Mediated	Activatory	False	1.11699	False	Upper Left
Branch 7->1	160	IAPP	CALCR	-0.143105	1.02345	Secreted Signaling	Activatory	False	1.16656	False	Below Threshold (0.2)
Branch 7->1	160	IGF1	IGF1R	0.128088	0.313815	Secreted Signaling	Activatory	True	0.441903	True	Below Threshold (0.2)
Branch 7->1	160	IGF2	IGF1R	-2.98195	0.313815	Secreted Signaling	Activatory	True	3.29577	False	Upper Left
Branch 7->1	160	IGFBP3	TMEM219	-0.241936	0.595463	Secreted Signaling	Activatory	True	0.837399	False	Upper Left
Branch 7->1	160	IGFL1	IGFLR1	-4.44089e-16	0.717519	Secreted Signaling	Activatory	True	0.717519	False	Below Threshold (0.2)
Branch 7->1	160	IGFL2	IGFLR1	-0.115207	0.717519	Secreted Signaling	Activatory	True	0.832727	False	Below Threshold (0.2)
Branch 7->1	160	IGFL3	IGFLR1	-4.44089e-16	0.717519	Secreted Signaling	Activatory	True	0.717519	False	Below Threshold (0.2)
Branch 7->1	160	IL13	IL13RA2	-0.0985411	0.229425	Secreted Signaling	Activatory	False	0.327966	False	Below Threshold (0.2)
Branch 7->1	160	IL16	CD4	0.733827	0.21333	Secreted Signaling	Activatory	False	0.947157	True	Upper Right
Branch 7->1	160	IL34	CSF1R	-0.0949305	0.195287	Secreted Signaling	Activatory	True	0.290217	False	Below Threshold (0.2)
Branch 7->1	160	INHBC	ACVR2A	-0.522182	0.670911	Secreted Signaling	Activatory	True	1.19309	False	Upper Left
Branch 7->1	160	INHBC	ACVR2B	-0.522182	1.05229	Secreted Signaling	Activatory	True	1.57447	False	Upper Left
Branch 7->1	160	INHBE	ACVR2A	-0.0930832	0.670911	Secreted Signaling	Activatory	True	0.763995	False	Below Threshold (0.2)
Branch 7->1	160	INHBE	ACVR2B	-0.0930832	1.05229	Secreted Signaling	Activatory	True	1.14537	False	Below Threshold (0.2)
Branch 7->1	160	INS	INSR	-0.124854	0.849992	Secreted Signaling	Activatory	True	0.974846	False	Below Threshold (0.2)
Branch 7->1	160	INSL3	RXFP2	-0.392756	1.07414	Secreted Signaling	Activatory	False	1.4669	False	Upper Left
Branch 7->1	160	INSL5	RXFP4	1.23507	-0.0583512	Secreted Signaling	Activatory	False	1.29342	False	Below Threshold (0.2)
Branch 7->1	160	JAG1	VASN	0.20635	0.237432	Secreted Signaling	Activatory	False	0.443782	True	Upper Right
Branch 7->1	160	JAG2	VASN	1.28122	0.237432	Secreted Signaling	Activatory	True	1.51865	True	Upper Right
Branch 7->1	160	KISS1	KISS1R	0.337903	-0.68078	Secreted Signaling	Activatory	False	1.01868	False	Lower Right
Branch 7->1	160	KITLG	KIT	0.0317399	0.20152	Secreted Signaling	Activatory	True	0.23326	True	Below Threshold (0.2)
Branch 7->1	160	KNG1	BDKRB1	0.0208616	2.10674	Secreted Signaling	Activatory	False	2.12761	True	Below Threshold (0.2)
Branch 7->1	160	KNG1	BDKRB2	0.0208616	0.796145	Secreted Signaling	Activatory	False	0.817007	True	Below Threshold (0.2)
Branch 7->1	160	KNG1	RXFP4	0.0208616	-0.0583512	Secreted Signaling	Activatory	False	0.0792128	False	Below Threshold (0.2)
Branch 7->1	160	LAMA2	ADGRG6	-0.535023	0.694214	ECM-Receptor	Activatory	False	1.22924	False	Upper Left
Branch 7->1	160	LCN2	SLC22A17	0.942531	-0.099633	Secreted Signaling	Activatory	False	1.04216	False	Below Threshold (0.2)
Branch 7->1	160	LEP	LEPR	-2.31034	-0.259877	Secreted Signaling	Activatory	True	2.57021	True	Lower Left
Branch 7->1	160	LGALS3	MERTK	-0.389172	0.543982	Secreted Signaling	Activatory	False	0.933154	False	Upper Left
Branch 7->1	160	LGALS9	HAVCR2	0.26627	0.652254	Secreted Signaling	Activatory	False	0.918524	True	Upper Right
Branch 7->1	160	LGALS9	P4HB	0.26627	0.465184	Secreted Signaling	Activatory	False	0.731454	True	Upper Right
Branch 7->1	160	LHB	LHCGR	1.83119	1.36515	Secreted Signaling	Activatory	False	3.19635	True	Upper Right
Branch 7->1	160	LIPA	RORA	0.00510118	0.229575	Small Molecule-Mediated	Activatory	False	0.234676	True	Below Threshold (0.2)
Branch 7->1	160	LIPA	RORC	0.00510118	0.534357	Small Molecule-Mediated	Activatory	False	0.539458	True	Below Threshold (0.2)
Branch 7->1	160	LTA	TNFRSF14	1.30526	-1.1251	Secreted Signaling	Activatory	False	2.43036	False	Lower Right
Branch 7->1	160	LTA	TNFRSF1A	1.30526	0.492007	Secreted Signaling	Activatory	False	1.79726	True	Upper Right
Branch 7->1	160	LTA	TNFRSF1B	1.30526	-2.53222	Secreted Signaling	Activatory	False	3.83748	False	Lower Right
Branch 7->1	160	LTA4H	GPR17	0.457075	-1.42601	Small Molecule-Mediated	Activatory	False	1.88308	False	Lower Right
Branch 7->1	160	LTA4H	LTB4R	0.457075	0.910018	Small Molecule-Mediated	Activatory	False	1.36709	True	Upper Right
Branch 7->1	160	LTA4H	LTB4R2	0.457075	0.669816	Small Molecule-Mediated	Activatory	False	1.12689	True	Upper Right
Branch 7->1	160	LTB	LTBR	0.237559	0.766785	Secreted Signaling	Activatory	False	1.00434	True	Upper Right
Branch 7->1	160	LTC4S	CYSLTR1	0.254563	0.147954	Small Molecule-Mediated	Activatory	False	0.402518	True	Below Threshold (0.2)
Branch 7->1	160	LTC4S	CYSLTR2	0.254563	0.332556	Small Molecule-Mediated	Activatory	False	0.587119	True	Upper Right
Branch 7->1	160	MDK	ALK	-2.71555	1.06685	Secreted Signaling	Activatory	True	3.78241	False	Upper Left
Branch 7->1	160	MDK	PTPRZ1	-2.71555	0.780251	Secreted Signaling	Activatory	True	3.4958	False	Upper Left
Branch 7->1	160	MLN	MLNR	1.86961	1.75004	Secreted Signaling	Activatory	False	3.61965	True	Upper Right
Branch 7->1	160	MST1	MST1R	0.574892	1.23534	Secreted Signaling	Activatory	True	1.81024	True	Upper Right
Branch 7->1	160	NELL2	ROBO3	0.414979	1.084	Secreted Signaling	Activatory	False	1.49898	True	Upper Right
Branch 7->1	160	NGF	NGFR	0.534912	0.660769	Secreted Signaling	Activatory	True	1.19568	True	Upper Right
Branch 7->1	160	NGF	NTRK1	0.534912	-1.40161	Secreted Signaling	Activatory	True	1.93652	False	Lower Right
Branch 7->1	160	NGF	SORT1	0.534912	0.217134	Secreted Signaling	Activatory	True	0.752045	True	Upper Right
Branch 7->1	160	NMB	GRPR	0.333848	1.95343	Secreted Signaling	Activatory	False	2.28727	True	Upper Right
Branch 7->1	160	NMB	NMBR	0.333848	1.72846	Secreted Signaling	Activatory	False	2.06231	True	Upper Right
Branch 7->1	160	NMS	NMUR1	-0.279296	-0.498002	Secreted Signaling	Activatory	False	0.777298	True	Lower Left
Branch 7->1	160	NMS	NMUR2	-0.279296	0.883365	Secreted Signaling	Activatory	False	1.16266	False	Upper Left
Branch 7->1	160	NMU	NMUR1	-0.739293	-0.498002	Secreted Signaling	Activatory	False	1.23729	True	Lower Left
Branch 7->1	160	NMU	NMUR2	-0.739293	0.883365	Secreted Signaling	Activatory	False	1.62266	False	Upper Left
Branch 7->1	160	NPB	NPBWR1	0.997896	-0.15698	Secreted Signaling	Activatory	False	1.15488	False	Below Threshold (0.2)
Branch 7->1	160	NPB	NPBWR2	0.997896	1.25694	Secreted Signaling	Activatory	False	2.25484	True	Upper Right
Branch 7->1	160	NPFF	NPFFR1	-0.780342	0.870669	Secreted Signaling	Activatory	False	1.65101	False	Upper Left
Branch 7->1	160	NPFF	NPFFR2	-0.780342	1.75275	Secreted Signaling	Activatory	False	2.53309	False	Upper Left
Branch 7->1	160	NPPA	NPR1	-0.572555	0.230443	Secreted Signaling	Activatory	False	0.802999	False	Upper Left
Branch 7->1	160	NPS	NPSR1	-4.44089e-16	1.51655	Secreted Signaling	Activatory	False	1.51655	False	Below Threshold (0.2)
Branch 7->1	160	NPW	NPBWR1	0.877015	-0.15698	Secreted Signaling	Activatory	False	1.034	False	Below Threshold (0.2)
Branch 7->1	160	NPW	NPBWR2	0.877015	1.25694	Secreted Signaling	Activatory	False	2.13396	True	Upper Right
Branch 7->1	160	NPY	NPY1R	-1.15337	-0.744384	Secreted Signaling	Activatory	False	1.89775	True	Lower Left
Branch 7->1	160	NPY	NPY2R	-1.15337	-0.297507	Secreted Signaling	Activatory	False	1.45087	True	Lower Left
Branch 7->1	160	NPY	NPY5R	-1.15337	1.21543	Secreted Signaling	Activatory	False	2.3688	False	Upper Left
Branch 7->1	160	NPY	PRLHR	-1.15337	1.25037	Secreted Signaling	Activatory	False	2.40373	False	Upper Left
Branch 7->1	160	NSMF	GNRHR	1.21218	1.83389	Secreted Signaling	Activatory	False	3.04608	True	Upper Right
Branch 7->1	160	NTF3	NGFR	1.30314	0.660769	Secreted Signaling	Activatory	True	1.96391	True	Upper Right
Branch 7->1	160	NTF3	NTRK1	1.30314	-1.40161	Secreted Signaling	Activatory	True	2.70475	False	Lower Right
Branch 7->1	160	NTF3	NTRK2	1.30314	0.707932	Secreted Signaling	Activatory	True	2.01107	True	Upper Right
Branch 7->1	160	NTF3	NTRK3	1.30314	0.948928	Secreted Signaling	Activatory	True	2.25207	True	Upper Right
Branch 7->1	160	NTF4	NGFR	-0.860921	0.660769	Secreted Signaling	Activatory	True	1.52169	False	Upper Left
Branch 7->1	160	NTF4	NTRK2	-0.860921	0.707932	Secreted Signaling	Activatory	True	1.56885	False	Upper Left
Branch 7->1	160	NTN1	DCC	-1.08911	0.80698	ECM-Receptor	Activatory	False	1.89609	False	Upper Left
Branch 7->1	160	NTN1	DSCAM	-1.08911	0.674837	ECM-Receptor	Activatory	False	1.76395	False	Upper Left
Branch 7->1	160	NTN1	UNC5A	-1.08911	0.929729	ECM-Receptor	Activatory	False	2.01884	False	Upper Left
Branch 7->1	160	NTN1	UNC5B	-1.08911	0.376891	ECM-Receptor	Activatory	False	1.466	False	Upper Left
Branch 7->1	160	NTN1	UNC5C	-1.08911	0.727043	ECM-Receptor	Activatory	False	1.81615	False	Upper Left
Branch 7->1	160	NTN4	NTRK2	-0.0220262	0.707932	ECM-Receptor	Activatory	False	0.729958	False	Below Threshold (0.2)
Branch 7->1	160	NTN4	UNC5B	-0.0220262	0.376891	ECM-Receptor	Activatory	False	0.398917	False	Below Threshold (0.2)
Branch 7->1	160	NTN4	UNC5D	-0.0220262	1.15257	ECM-Receptor	Activatory	False	1.1746	False	Below Threshold (0.2)
Branch 7->1	160	NTS	NTSR1	-0.960812	0.931962	Secreted Signaling	Activatory	False	1.89277	False	Upper Left
Branch 7->1	160	NTS	NTSR2	-0.960812	-0.076443	Secreted Signaling	Activatory	False	1.03726	True	Below Threshold (0.2)
Branch 7->1	160	NTS	SORT1	-0.960812	0.217134	Secreted Signaling	Activatory	False	1.17795	False	Upper Left
Branch 7->1	160	OXT	AVPR1A	-0.618121	0.733122	Secreted Signaling	Activatory	False	1.35124	False	Upper Left
Branch 7->1	160	OXT	AVPR1B	-0.618121	1.13593	Secreted Signaling	Activatory	False	1.75405	False	Upper Left
Branch 7->1	160	OXT	AVPR2	-0.618121	-0.850713	Secreted Signaling	Activatory	False	1.46883	True	Lower Left
Branch 7->1	160	OXT	OXTR	-0.618121	1.49953	Secreted Signaling	Activatory	False	2.11765	False	Upper Left
Branch 7->1	160	PAEP	CD7	-1.19529	-0.17379	Secreted Signaling	Activatory	False	1.36908	True	Below Threshold (0.2)
Branch 7->1	160	PDGFA	PDGFRA	0.361201	0.405412	Secreted Signaling	Activatory	True	0.766613	True	Upper Right
Branch 7->1	160	PDGFB	PDGFRA	0.112662	0.405412	Secreted Signaling	Activatory	True	0.518074	True	Below Threshold (0.2)
Branch 7->1	160	PDGFB	PDGFRB	0.112662	0.304335	Secreted Signaling	Activatory	True	0.416997	True	Below Threshold (0.2)
Branch 7->1	160	PDGFC	PDGFRA	0.579618	0.405412	Secreted Signaling	Activatory	True	0.98503	True	Upper Right
Branch 7->1	160	PDGFD	PDGFRB	1.05195	0.304335	Secreted Signaling	Activatory	True	1.35629	True	Upper Right
Branch 7->1	160	PDYN	OPRD1	-0.616399	1.38211	Secreted Signaling	Activatory	False	1.99851	False	Upper Left
Branch 7->1	160	PDYN	OPRK1	-0.616399	1.8191	Secreted Signaling	Activatory	False	2.4355	False	Upper Left
Branch 7->1	160	PDYN	OPRM1	-0.616399	-0.602528	Secreted Signaling	Activatory	False	1.21893	True	Lower Left
Branch 7->1	160	PENK	GHSR	-1.74302	1.98977	Secreted Signaling	Activatory	False	3.73279	False	Upper Left
Branch 7->1	160	PENK	OPRD1	-1.74302	1.38211	Secreted Signaling	Activatory	False	3.12513	False	Upper Left
Branch 7->1	160	PENK	OPRK1	-1.74302	1.8191	Secreted Signaling	Activatory	False	3.56212	False	Upper Left
Branch 7->1	160	PENK	OPRM1	-1.74302	-0.602528	Secreted Signaling	Activatory	False	2.34555	True	Lower Left
Branch 7->1	160	PF4	CXCR3	-0.758508	-0.241832	Secreted Signaling	Activatory	False	1.00034	True	Lower Left
Branch 7->1	160	PGF	FLT1	0.141677	0.611086	Secreted Signaling	Activatory	True	0.752764	True	Below Threshold (0.2)
Branch 7->1	160	PGF	NRP1	0.141677	0.0804546	Secreted Signaling	Activatory	True	0.222132	True	Below Threshold (0.2)
Branch 7->1	160	PGF	NRP2	0.141677	0.415282	Secreted Signaling	Activatory	True	0.556959	True	Below Threshold (0.2)
Branch 7->1	160	PI16	TNFRSF21	0.323585	0.346872	Secreted Signaling	Activatory	False	0.670457	True	Upper Right
Branch 7->1	160	PLAU	PLAUR	0.0907809	-0.0441008	Secreted Signaling	Activatory	False	0.134882	False	Below Threshold (0.2)
Branch 7->1	160	PMCH	MCHR1	-0.328628	0.550359	Secreted Signaling	Activatory	False	0.878988	False	Upper Left
Branch 7->1	160	PMCH	MCHR2	-0.328628	1.68301	Secreted Signaling	Activatory	False	2.01163	False	Upper Left
Branch 7->1	160	PNMT	ADRA1A	0.490252	0.839366	Small Molecule-Mediated	Activatory	False	1.32962	True	Upper Right
Branch 7->1	160	PNMT	ADRA1B	0.490252	1.34275	Small Molecule-Mediated	Activatory	False	1.83301	True	Upper Right
Branch 7->1	160	PNMT	ADRA1D	0.490252	1.53404	Small Molecule-Mediated	Activatory	False	2.0243	True	Upper Right
Branch 7->1	160	PNMT	ADRA2A	0.490252	0.726416	Small Molecule-Mediated	Activatory	False	1.21667	True	Upper Right
Branch 7->1	160	PNMT	ADRA2B	0.490252	-0.756694	Small Molecule-Mediated	Activatory	False	1.24695	False	Lower Right
Branch 7->1	160	PNMT	ADRA2C	0.490252	1.59046	Small Molecule-Mediated	Activatory	False	2.08071	True	Upper Right
Branch 7->1	160	PNMT	ADRB1	0.490252	0.879517	Small Molecule-Mediated	Activatory	False	1.36977	True	Upper Right
Branch 7->1	160	PNMT	ADRB2	0.490252	0.760822	Small Molecule-Mediated	Activatory	False	1.25107	True	Upper Right
Branch 7->1	160	PNMT	ADRB3	0.490252	-0.427545	Small Molecule-Mediated	Activatory	False	0.917797	False	Lower Right
Branch 7->1	160	PNOC	OPRL1	0.263937	1.51107	Secreted Signaling	Activatory	False	1.77501	True	Upper Right
Branch 7->1	160	POMC	MC1R	0.0216269	-0.241492	Secreted Signaling	Activatory	False	0.263119	False	Below Threshold (0.2)
Branch 7->1	160	POMC	MC2R	0.0216269	-0.172025	Secreted Signaling	Activatory	False	0.193652	False	Below Threshold (0.2)
Branch 7->1	160	POMC	MC3R	0.0216269	-4.44089e-16	Secreted Signaling	Activatory	False	0.0216269	False	Below Threshold (0.2)
Branch 7->1	160	POMC	MC4R	0.0216269	-0.26433	Secreted Signaling	Activatory	False	0.285957	False	Below Threshold (0.2)
Branch 7->1	160	POMC	MC5R	0.0216269	1.54295	Secreted Signaling	Activatory	False	1.56458	True	Below Threshold (0.2)
Branch 7->1	160	POMC	OPRD1	0.0216269	1.38211	Small Molecule-Mediated	Activatory	False	1.40374	True	Below Threshold (0.2)
Branch 7->1	160	POMC	OPRK1	0.0216269	1.8191	Small Molecule-Mediated	Activatory	False	1.84073	True	Below Threshold (0.2)
Branch 7->1	160	POMC	OPRM1	0.0216269	-0.602528	Small Molecule-Mediated	Activatory	False	0.624154	False	Below Threshold (0.2)
Branch 7->1	160	PPBP	CXCR1	-0.551756	1.6331	Secreted Signaling	Activatory	False	2.18485	False	Upper Left
Branch 7->1	160	PPBP	CXCR2	-0.551756	0.626828	Secreted Signaling	Activatory	False	1.17858	False	Upper Left
Branch 7->1	160	PPIA	BSG	0.0142075	0.300856	Secreted Signaling	Activatory	False	0.315063	True	Below Threshold (0.2)
Branch 7->1	160	PPY	NPY1R	-0.228371	-0.744384	Secreted Signaling	Activatory	False	0.972754	True	Lower Left
Branch 7->1	160	PPY	NPY2R	-0.228371	-0.297507	Secreted Signaling	Activatory	False	0.525878	True	Lower Left
Branch 7->1	160	PPY	NPY5R	-0.228371	1.21543	Secreted Signaling	Activatory	False	1.4438	False	Upper Left
Branch 7->1	160	PRL	PRLR	-1.77351	1.38916	Secreted Signaling	Activatory	True	3.16267	False	Upper Left
Branch 7->1	160	PRLH	PRLHR	-4.44089e-16	1.25037	Secreted Signaling	Activatory	False	1.25037	False	Below Threshold (0.2)
Branch 7->1	160	PROC	PROCR	0.205231	-0.24931	Secreted Signaling	Activatory	False	0.454541	False	Lower Right
Branch 7->1	160	PROK1	PROKR1	1.17165	-0.259084	Secreted Signaling	Activatory	True	1.43074	False	Lower Right
Branch 7->1	160	PROK1	PROKR2	1.17165	1.40353	Secreted Signaling	Activatory	True	2.57518	True	Upper Right
Branch 7->1	160	PROK2	PROKR1	-0.597814	-0.259084	Secreted Signaling	Activatory	False	0.856898	True	Lower Left
Branch 7->1	160	PROK2	PROKR2	-0.597814	1.40353	Secreted Signaling	Activatory	False	2.00135	False	Upper Left
Branch 7->1	160	PRXL2B	PTGFR	0.776701	-1.36529	Small Molecule-Mediated	Activatory	False	2.14199	False	Lower Right
Branch 7->1	160	PSAP	GPR37	-0.663492	1.09172	Secreted Signaling	Activatory	False	1.75521	False	Upper Left
Branch 7->1	160	PSAP	GPR37L1	-0.663492	0.762151	Secreted Signaling	Activatory	False	1.42564	False	Upper Left
Branch 7->1	160	PTGDS	PTGDR	-0.393583	-1.72321	Small Molecule-Mediated	Activatory	False	2.11679	True	Lower Left
Branch 7->1	160	PTGDS	PTGDR2	-0.393583	1.44707	Small Molecule-Mediated	Activatory	False	1.84065	False	Upper Left
Branch 7->1	160	PTGES	PTGER1	0.907679	1.23327	Small Molecule-Mediated	Activatory	False	2.14095	True	Upper Right
Branch 7->1	160	PTGES	PTGER2	0.907679	0.547209	Small Molecule-Mediated	Activatory	False	1.45489	True	Upper Right
Branch 7->1	160	PTGES	PTGER3	0.907679	0.0464386	Small Molecule-Mediated	Activatory	False	0.954117	True	Below Threshold (0.2)
Branch 7->1	160	PTGES	PTGER4	0.907679	0.273141	Small Molecule-Mediated	Activatory	False	1.18082	True	Upper Right
Branch 7->1	160	PTGES2	PTGER1	-0.238214	1.23327	Small Molecule-Mediated	Activatory	False	1.47148	False	Upper Left
Branch 7->1	160	PTGES2	PTGER2	-0.238214	0.547209	Small Molecule-Mediated	Activatory	False	0.785423	False	Upper Left
Branch 7->1	160	PTGES2	PTGER3	-0.238214	0.0464386	Small Molecule-Mediated	Activatory	False	0.284653	False	Below Threshold (0.2)
Branch 7->1	160	PTGES2	PTGER4	-0.238214	0.273141	Small Molecule-Mediated	Activatory	False	0.511355	False	Upper Left
Branch 7->1	160	PTGES3	PTGER1	0.0981121	1.23327	Small Molecule-Mediated	Activatory	False	1.33138	True	Below Threshold (0.2)
Branch 7->1	160	PTGES3	PTGER2	0.0981121	0.547209	Small Molecule-Mediated	Activatory	False	0.645321	True	Below Threshold (0.2)
Branch 7->1	160	PTGES3	PTGER3	0.0981121	0.0464386	Small Molecule-Mediated	Activatory	False	0.144551	True	Below Threshold (0.2)
Branch 7->1	160	PTGES3	PTGER4	0.0981121	0.273141	Small Molecule-Mediated	Activatory	False	0.371253	True	Below Threshold (0.2)
Branch 7->1	160	PTGIS	PTGIR	0.79519	1.13027	Small Molecule-Mediated	Activatory	False	1.92546	True	Upper Right
Branch 7->1	160	PTGR1	LTB4R	0.0802813	0.910018	Small Molecule-Mediated	Activatory	False	0.990299	True	Below Threshold (0.2)
Branch 7->1	160	PTGR1	LTB4R2	0.0802813	0.669816	Small Molecule-Mediated	Activatory	False	0.750098	True	Below Threshold (0.2)
Branch 7->1	160	PTH	PTH1R	1.34708	0.346498	Secreted Signaling	Activatory	False	1.69358	True	Upper Right
Branch 7->1	160	PTH	PTH2R	1.34708	1.61414	Secreted Signaling	Activatory	False	2.96121	True	Upper Right
Branch 7->1	160	PTH2	PTH1R	-0.440217	0.346498	Secreted Signaling	Activatory	False	0.786715	False	Upper Left
Branch 7->1	160	PTH2	PTH2R	-0.440217	1.61414	Secreted Signaling	Activatory	False	2.05435	False	Upper Left
Branch 7->1	160	PTHLH	PRLHR	0.993578	1.25037	Secreted Signaling	Activatory	False	2.24395	True	Upper Right
Branch 7->1	160	PTHLH	PTH1R	0.993578	0.346498	Secreted Signaling	Activatory	False	1.34008	True	Upper Right
Branch 7->1	160	PTHLH	PTH2R	0.993578	1.61414	Secreted Signaling	Activatory	False	2.60771	True	Upper Right
Branch 7->1	160	PTN	ALK	-0.264184	1.06685	Secreted Signaling	Activatory	False	1.33104	False	Upper Left
Branch 7->1	160	PTN	PTPRZ1	-0.264184	0.780251	Secreted Signaling	Activatory	False	1.04444	False	Upper Left
Branch 7->1	160	PTPRD	IL1RAP	0.366406	0.0303884	Secreted Signaling	Activatory	False	0.396795	True	Below Threshold (0.2)
Branch 7->1	160	PTPRD	IL1RAPL1	0.366406	-0.282224	Secreted Signaling	Activatory	False	0.64863	False	Lower Right
Branch 7->1	160	PYY	NPY1R	0.708173	-0.744384	Secreted Signaling	Activatory	False	1.45256	False	Lower Right
Branch 7->1	160	PYY	NPY2R	0.708173	-0.297507	Secreted Signaling	Activatory	False	1.00568	False	Lower Right
Branch 7->1	160	PYY	NPY5R	0.708173	1.21543	Secreted Signaling	Activatory	False	1.9236	True	Upper Right
Branch 7->1	160	QRFP	QRFPR	-0.0076475	0.143651	Secreted Signaling	Activatory	False	0.151298	False	Below Threshold (0.2)
Branch 7->1	160	RARRES2	CCRL2	0.196451	1.31232	Secreted Signaling	Activatory	False	1.50877	True	Below Threshold (0.2)
Branch 7->1	160	RARRES2	CMKLR1	0.196451	0.13926	Secreted Signaling	Activatory	False	0.335712	True	Below Threshold (0.2)
Branch 7->1	160	RARRES2	GPR1	0.196451	1.83873	Secreted Signaling	Activatory	False	2.03518	True	Below Threshold (0.2)
Branch 7->1	160	RBP4	STRA6	0.107567	1.17031	Secreted Signaling	Activatory	False	1.27788	True	Below Threshold (0.2)
Branch 7->1	160	RELN	LRP8	0.483553	0.519961	ECM-Receptor	Activatory	False	1.00351	True	Upper Right
Branch 7->1	160	RELN	VLDLR	0.483553	0.591081	ECM-Receptor	Activatory	False	1.07463	True	Upper Right
Branch 7->1	160	REN	ATP6AP2	0.754232	0.266608	Secreted Signaling	Activatory	False	1.02084	True	Upper Right
Branch 7->1	160	RLN1	RXFP1	-0.0455191	0.894024	Secreted Signaling	Activatory	False	0.939543	False	Below Threshold (0.2)
Branch 7->1	160	RLN1	RXFP2	-0.0455191	1.07414	Secreted Signaling	Activatory	False	1.11966	False	Below Threshold (0.2)
Branch 7->1	160	RLN1	RXFP3	-0.0455191	-0.142729	Secreted Signaling	Activatory	False	0.188248	True	Below Threshold (0.2)
Branch 7->1	160	RLN2	RXFP1	1.06181	0.894024	Secreted Signaling	Activatory	False	1.95583	True	Upper Right
Branch 7->1	160	RLN2	RXFP2	1.06181	1.07414	Secreted Signaling	Activatory	False	2.13595	True	Upper Right
Branch 7->1	160	RLN2	RXFP3	1.06181	-0.142729	Secreted Signaling	Activatory	False	1.20454	False	Below Threshold (0.2)
Branch 7->1	160	RLN3	RXFP1	-0.0258141	0.894024	Secreted Signaling	Activatory	False	0.919838	False	Below Threshold (0.2)
Branch 7->1	160	RLN3	RXFP2	-0.0258141	1.07414	Secreted Signaling	Activatory	False	1.09995	False	Below Threshold (0.2)
Branch 7->1	160	RLN3	RXFP3	-0.0258141	-0.142729	Secreted Signaling	Activatory	False	0.168543	True	Below Threshold (0.2)
Branch 7->1	160	RLN3	RXFP4	-0.0258141	-0.0583512	Secreted Signaling	Activatory	False	0.0841653	True	Below Threshold (0.2)
Branch 7->1	160	RNASET2	TLR8	0.215443	0.683297	Secreted Signaling	Activatory	False	0.89874	True	Upper Right
Branch 7->1	160	RNLS	ATP2B4	0.79088	-0.0997898	Secreted Signaling	Activatory	True	0.89067	False	Below Threshold (0.2)
Branch 7->1	160	RSPO1	LGR4	1.39642	0.525135	Secreted Signaling	Activatory	False	1.92156	True	Upper Right
Branch 7->1	160	RSPO1	LGR5	1.39642	-0.132324	Secreted Signaling	Activatory	False	1.52875	False	Below Threshold (0.2)
Branch 7->1	160	RSPO1	LGR6	1.39642	0.785789	Secreted Signaling	Activatory	False	2.18221	True	Upper Right
Branch 7->1	160	RSPO2	LGR4	0.803157	0.525135	Secreted Signaling	Activatory	False	1.32829	True	Upper Right
Branch 7->1	160	RSPO2	LGR5	0.803157	-0.132324	Secreted Signaling	Activatory	False	0.935481	False	Below Threshold (0.2)
Branch 7->1	160	RSPO2	LGR6	0.803157	0.785789	Secreted Signaling	Activatory	False	1.58895	True	Upper Right
Branch 7->1	160	RSPO3	LGR4	0.202294	0.525135	Secreted Signaling	Activatory	False	0.727428	True	Upper Right
Branch 7->1	160	RSPO3	LGR5	0.202294	-0.132324	Secreted Signaling	Activatory	False	0.334618	False	Below Threshold (0.2)
Branch 7->1	160	RSPO3	LGR6	0.202294	0.785789	Secreted Signaling	Activatory	False	0.988083	True	Upper Right
Branch 7->1	160	RSPO4	LGR4	-0.326147	0.525135	Secreted Signaling	Activatory	False	0.851282	False	Upper Left
Branch 7->1	160	RSPO4	LGR5	-0.326147	-0.132324	Secreted Signaling	Activatory	False	0.458471	True	Below Threshold (0.2)
Branch 7->1	160	RSPO4	LGR6	-0.326147	0.785789	Secreted Signaling	Activatory	False	1.11194	False	Upper Left
Branch 7->1	160	RTN4R	ADGRB1	-1.36241	1.84193	Secreted Signaling	Activatory	False	3.20434	False	Upper Left
Branch 7->1	160	SAA1	FPR2	0.0216311	0.745261	Secreted Signaling	Activatory	False	0.766892	True	Below Threshold (0.2)
Branch 7->1	160	SCT	SCTR	-1.2775	0.604504	Secreted Signaling	Activatory	False	1.882	False	Upper Left
Branch 7->1	160	SCT	VIPR1	-1.2775	0.94907	Secreted Signaling	Activatory	False	2.22657	False	Upper Left
Branch 7->1	160	SCT	VIPR2	-1.2775	0.398456	Secreted Signaling	Activatory	False	1.67596	False	Upper Left
Branch 7->1	160	SEMA3A	NRP1	-0.00133786	0.0804546	Secreted Signaling	Activatory	False	0.0817925	False	Below Threshold (0.2)
Branch 7->1	160	SEMA3C	NRP2	0.297238	0.415282	Secreted Signaling	Activatory	False	0.71252	True	Upper Right
Branch 7->1	160	SEMA3E	PLXND1	0.342332	0.887244	Secreted Signaling	Activatory	False	1.22958	True	Upper Right
Branch 7->1	160	SEMA3F	NRP2	0.688101	0.415282	Secreted Signaling	Activatory	False	1.10338	True	Upper Right
Branch 7->1	160	SFTPD	ADGRE5	1.8409	0.0128181	ECM-Receptor	Activatory	False	1.85372	True	Below Threshold (0.2)
Branch 7->1	160	SLIT1	ROBO1	0.588398	0.0978743	ECM-Receptor	Activatory	False	0.686272	True	Below Threshold (0.2)
Branch 7->1	160	SLIT2	ROBO1	0.397037	0.0978743	ECM-Receptor	Activatory	False	0.494912	True	Below Threshold (0.2)
Branch 7->1	160	SLIT2	ROBO2	0.397037	0.145906	ECM-Receptor	Activatory	False	0.542943	True	Below Threshold (0.2)
Branch 7->1	160	SLITRK1	PTPRD	-4.44089e-16	0.510518	ECM-Receptor	Activatory	False	0.510518	False	Below Threshold (0.2)
Branch 7->1	160	SLITRK1	PTPRS	-4.44089e-16	0.437668	ECM-Receptor	Activatory	False	0.437668	False	Below Threshold (0.2)
Branch 7->1	160	SLITRK2	PTPRD	-0.273616	0.510518	ECM-Receptor	Activatory	False	0.784134	False	Upper Left
Branch 7->1	160	SLITRK2	PTPRS	-0.273616	0.437668	ECM-Receptor	Activatory	False	0.711284	False	Upper Left
Branch 7->1	160	SLITRK3	PTPRD	-0.368282	0.510518	ECM-Receptor	Activatory	False	0.8788	False	Upper Left
Branch 7->1	160	SLITRK4	OLR1	1.6008	-2.72659	ECM-Receptor	Activatory	False	4.32739	False	Lower Right
Branch 7->1	160	SLITRK4	PTPRS	1.6008	0.437668	ECM-Receptor	Activatory	False	2.03847	True	Upper Right
Branch 7->1	160	SLITRK5	PTPRS	-0.200826	0.437668	ECM-Receptor	Activatory	False	0.638494	False	Upper Left
Branch 7->1	160	SLITRK6	PTPRS	1.3894	0.437668	ECM-Receptor	Activatory	False	1.82707	True	Upper Right
Branch 7->1	160	SOSTDC1	LRP5	1.08029	0.197778	Secreted Signaling	Activatory	False	1.27807	True	Below Threshold (0.2)
Branch 7->1	160	SOSTDC1	LRP6	1.08029	0.377862	Secreted Signaling	Activatory	False	1.45815	True	Upper Right
Branch 7->1	160	SRD5A1	AR	0.965298	0.188434	Small Molecule-Mediated	Activatory	False	1.15373	True	Below Threshold (0.2)
Branch 7->1	160	SRD5A2	AR	0.628526	0.188434	Small Molecule-Mediated	Activatory	False	0.81696	True	Below Threshold (0.2)
Branch 7->1	160	SRD5A3	AR	0.678744	0.188434	Small Molecule-Mediated	Activatory	False	0.867178	True	Below Threshold (0.2)
Branch 7->1	160	SST	SSTR1	1.16298	0.939011	Secreted Signaling	Activatory	False	2.10199	True	Upper Right
Branch 7->1	160	SST	SSTR2	1.16298	-0.980928	Secreted Signaling	Activatory	False	2.14391	False	Lower Right
Branch 7->1	160	SST	SSTR3	1.16298	-0.420459	Secreted Signaling	Activatory	False	1.58344	False	Lower Right
Branch 7->1	160	SST	SSTR4	1.16298	-4.44089e-16	Secreted Signaling	Activatory	False	1.16298	False	Below Threshold (0.2)
Branch 7->1	160	SST	SSTR5	1.16298	-4.44089e-16	Secreted Signaling	Activatory	False	1.16298	False	Below Threshold (0.2)
Branch 7->1	160	SULT1A1	PPARA	0.611485	0.67419	Small Molecule-Mediated	Activatory	False	1.28567	True	Upper Right
Branch 7->1	160	SULT1A1	PPARD	0.611485	0.54464	Small Molecule-Mediated	Activatory	False	1.15612	True	Upper Right
Branch 7->1	160	SULT1A1	PPARG	0.611485	0.73474	Small Molecule-Mediated	Activatory	False	1.34622	True	Upper Right
Branch 7->1	160	SULT1E1	PPARA	-1.85456	0.67419	Small Molecule-Mediated	Activatory	False	2.52875	False	Upper Left
Branch 7->1	160	SULT1E1	PPARD	-1.85456	0.54464	Small Molecule-Mediated	Activatory	False	2.3992	False	Upper Left
Branch 7->1	160	SULT1E1	PPARG	-1.85456	0.73474	Small Molecule-Mediated	Activatory	False	2.5893	False	Upper Left
Branch 7->1	160	SULT2A1	PPARA	1.85064	0.67419	Small Molecule-Mediated	Activatory	False	2.52483	True	Upper Right
Branch 7->1	160	SULT2A1	PPARD	1.85064	0.54464	Small Molecule-Mediated	Activatory	False	2.39528	True	Upper Right
Branch 7->1	160	SULT2A1	PPARG	1.85064	0.73474	Small Molecule-Mediated	Activatory	False	2.58538	True	Upper Right
Branch 7->1	160	TAC1	TACR1	1.44289	1.10792	Secreted Signaling	Activatory	False	2.55081	True	Upper Right
Branch 7->1	160	TAC1	TACR2	1.44289	-0.549422	Secreted Signaling	Activatory	False	1.99231	False	Lower Right
Branch 7->1	160	TAC1	TACR3	1.44289	1.57524	Secreted Signaling	Activatory	False	3.01813	True	Upper Right
Branch 7->1	160	TAC3	TACR1	-0.0382092	1.10792	Secreted Signaling	Activatory	False	1.14613	False	Below Threshold (0.2)
Branch 7->1	160	TAC3	TACR2	-0.0382092	-0.549422	Secreted Signaling	Activatory	False	0.587631	True	Below Threshold (0.2)
Branch 7->1	160	TAC3	TACR3	-0.0382092	1.57524	Secreted Signaling	Activatory	False	1.61345	False	Below Threshold (0.2)
Branch 7->1	160	TAFA1	GPR1	-0.939498	1.83873	Secreted Signaling	Activatory	False	2.77823	False	Upper Left
Branch 7->1	160	TAFA4	FPR1	0.837502	-1.22475	Secreted Signaling	Activatory	False	2.06225	False	Lower Right
Branch 7->1	160	TAFA5	FPR2	0.77164	0.745261	Secreted Signaling	Activatory	False	1.5169	True	Upper Right
Branch 7->1	160	TAFA5	S1PR2	0.77164	0.608461	Secreted Signaling	Activatory	False	1.3801	True	Upper Right
Branch 7->1	160	TAX1BP3	ADGRB1	-1.9806	1.84193	Secreted Signaling	Activatory	False	3.82253	False	Upper Left
Branch 7->1	160	TAX1BP3	ADGRB2	-1.9806	-1.04446	Secreted Signaling	Activatory	False	3.02506	True	Lower Left
Branch 7->1	160	TBXAS1	TBXA2R	0.486301	0.69264	Small Molecule-Mediated	Activatory	False	1.17894	True	Upper Right
Branch 7->1	160	TF	TFR2	-2.58066	0.771166	Secreted Signaling	Activatory	False	3.35183	False	Upper Left
Branch 7->1	160	TF	TFRC	-2.58066	0.360668	Secreted Signaling	Activatory	False	2.94133	False	Upper Left
Branch 7->1	160	TGFA	EGFR	1.44118	0.422411	Secreted Signaling	Activatory	True	1.8636	True	Upper Right
Branch 7->1	160	TGFB1	TGFBR3	0.452614	-0.000509853	Secreted Signaling	Activatory	True	0.453123	False	Below Threshold (0.2)
Branch 7->1	160	TGFB2	TGFBR3	0.261252	-0.000509853	Secreted Signaling	Activatory	True	0.261762	False	Below Threshold (0.2)
Branch 7->1	160	TGFB3	TGFBR3	0.398708	-0.000509853	Secreted Signaling	Activatory	True	0.399218	False	Below Threshold (0.2)
Branch 7->1	160	TGM2	ADGRG1	0.110496	0.816924	Secreted Signaling	Activatory	False	0.92742	True	Below Threshold (0.2)
Branch 7->1	160	THBS1	CD36	0.476575	0.0781319	ECM-Receptor	Activatory	False	0.554706	True	Below Threshold (0.2)
Branch 7->1	160	THBS2	CD36	1.29225	0.0781319	ECM-Receptor	Activatory	False	1.37038	True	Below Threshold (0.2)
Branch 7->1	160	THPO	MPL	1.21803	-0.602036	Secreted Signaling	Activatory	True	1.82007	False	Lower Right
Branch 7->1	160	THY1	ADGRE2	0.638407	-0.942084	ECM-Receptor	Activatory	False	1.58049	False	Lower Right
Branch 7->1	160	THY1	ADGRE5	0.638407	0.0128181	ECM-Receptor	Activatory	False	0.651225	True	Below Threshold (0.2)
Branch 7->1	160	TNF	TNFRSF1A	0.433557	0.492007	Secreted Signaling	Activatory	True	0.925565	True	Upper Right
Branch 7->1	160	TNF	TNFRSF1B	0.433557	-2.53222	Secreted Signaling	Activatory	True	2.96578	False	Lower Right
Branch 7->1	160	TNFSF10	TNFRSF10A	0.0429689	1.79995	Secreted Signaling	Activatory	False	1.84292	True	Below Threshold (0.2)
Branch 7->1	160	TNFSF10	TNFRSF10B	0.0429689	-1.09948	Secreted Signaling	Activatory	False	1.14245	False	Below Threshold (0.2)
Branch 7->1	160	TNFSF10	TNFRSF10C	0.0429689	-0.2992	Secreted Signaling	Activatory	False	0.342169	False	Below Threshold (0.2)
Branch 7->1	160	TNFSF10	TNFRSF10D	0.0429689	-0.724812	Secreted Signaling	Activatory	False	0.767781	False	Below Threshold (0.2)
Branch 7->1	160	TNFSF10	TNFRSF11B	0.0429689	0.378136	Secreted Signaling	Activatory	False	0.421105	True	Below Threshold (0.2)
Branch 7->1	160	TNFSF11	TNFRSF11A	1.3135	0.876	Secreted Signaling	Activatory	False	2.1895	True	Upper Right
Branch 7->1	160	TNFSF11	TNFRSF11B	1.3135	0.378136	Secreted Signaling	Activatory	False	1.69164	True	Upper Right
Branch 7->1	160	TNFSF12	TNFRSF12A	0.336672	-0.229887	Secreted Signaling	Activatory	False	0.566559	False	Lower Right
Branch 7->1	160	TNFSF12	TNFRSF25	0.336672	-1.80228	Secreted Signaling	Activatory	False	2.13895	False	Lower Right
Branch 7->1	160	TNFSF13	TNFRSF13B	0.829644	0.941544	Secreted Signaling	Activatory	False	1.77119	True	Upper Right
Branch 7->1	160	TNFSF13	TNFRSF17	0.829644	0.74847	Secreted Signaling	Activatory	False	1.57811	True	Upper Right
Branch 7->1	160	TNFSF13B	TNFRSF13B	0.197906	0.941544	Secreted Signaling	Activatory	False	1.13945	True	Below Threshold (0.2)
Branch 7->1	160	TNFSF13B	TNFRSF13C	0.197906	-1.3222	Secreted Signaling	Activatory	False	1.5201	False	Below Threshold (0.2)
Branch 7->1	160	TNFSF13B	TNFRSF17	0.197906	0.74847	Secreted Signaling	Activatory	False	0.946376	True	Below Threshold (0.2)
Branch 7->1	160	TNFSF14	LTBR	-0.640845	0.766785	Secreted Signaling	Activatory	False	1.40763	False	Upper Left
Branch 7->1	160	TNFSF14	TNFRSF14	-0.640845	-1.1251	Secreted Signaling	Activatory	False	1.76595	True	Lower Left
Branch 7->1	160	TNFSF14	TNFRSF6B	-0.640845	1.46644	Secreted Signaling	Activatory	False	2.10729	False	Upper Left
Branch 7->1	160	TNFSF15	TNFRSF25	1.05396	-1.80228	Secreted Signaling	Activatory	False	2.85624	False	Lower Right
Branch 7->1	160	TNFSF15	TNFRSF6B	1.05396	1.46644	Secreted Signaling	Activatory	False	2.5204	True	Upper Right
Branch 7->1	160	TNFSF18	TNFRSF18	-0.714521	0.0688855	Secreted Signaling	Activatory	False	0.783407	False	Below Threshold (0.2)
Branch 7->1	160	TNFSF4	TNFRSF4	-0.497267	-2.01673	Secreted Signaling	Activatory	False	2.514	True	Lower Left
Branch 7->1	160	TNFSF8	TNFRSF8	-0.0679266	-1.61111	Secreted Signaling	Activatory	False	1.67904	True	Below Threshold (0.2)
Branch 7->1	160	TNFSF9	TNFRSF9	-0.961818	0.589673	Secreted Signaling	Activatory	False	1.55149	False	Upper Left
Branch 7->1	160	TPO	THRB	-0.232226	0.567449	Small Molecule-Mediated	Activatory	False	0.799676	False	Upper Left
Branch 7->1	160	TRH	TRHR	-0.407738	-0.135289	Secreted Signaling	Activatory	False	0.543027	True	Below Threshold (0.2)
Branch 7->1	160	TSHB	TSHR	1.21425	0.631559	Secreted Signaling	Activatory	False	1.8458	True	Upper Right
Branch 7->1	160	TYR	GPR143	1.2534	1.39497	Small Molecule-Mediated	Activatory	False	2.64838	True	Upper Right
Branch 7->1	160	UBASH3B	ESR1	0.25515	0.287196	Small Molecule-Mediated	Activatory	False	0.542345	True	Upper Right
Branch 7->1	160	UBASH3B	NR1I2	0.25515	1.60424	Small Molecule-Mediated	Activatory	False	1.85939	True	Upper Right
Branch 7->1	160	UBASH3B	PPARA	0.25515	0.67419	Small Molecule-Mediated	Activatory	False	0.929339	True	Upper Right
Branch 7->1	160	UCN	CRHR1	-0.887757	1.27426	Secreted Signaling	Activatory	False	2.16202	False	Upper Left
Branch 7->1	160	UCN	CRHR2	-0.887757	1.40056	Secreted Signaling	Activatory	False	2.28832	False	Upper Left
Branch 7->1	160	UCN2	CRHR1	-4.44089e-16	1.27426	Secreted Signaling	Activatory	False	1.27426	False	Below Threshold (0.2)
Branch 7->1	160	UCN2	CRHR2	-4.44089e-16	1.40056	Secreted Signaling	Activatory	False	1.40056	False	Below Threshold (0.2)
Branch 7->1	160	UCN3	CRHR2	-4.44089e-16	1.40056	Secreted Signaling	Activatory	False	1.40056	False	Below Threshold (0.2)
Branch 7->1	160	UTS2	UTS2R	-0.000172423	1.45064	Secreted Signaling	Activatory	False	1.45081	False	Below Threshold (0.2)
Branch 7->1	160	UTS2B	UTS2R	-0.10636	1.45064	Secreted Signaling	Activatory	False	1.557	False	Below Threshold (0.2)
Branch 7->1	160	VEGFA	FLT1	1.3316	0.611086	Secreted Signaling	Activatory	True	1.94269	True	Upper Right
Branch 7->1	160	VEGFA	KDR	1.3316	0.381868	Secreted Signaling	Activatory	True	1.71347	True	Upper Right
Branch 7->1	160	VEGFA	NRP1	1.3316	0.0804546	Secreted Signaling	Activatory	True	1.41206	True	Below Threshold (0.2)
Branch 7->1	160	VEGFA	NRP2	1.3316	0.415282	Secreted Signaling	Activatory	True	1.74688	True	Upper Right
Branch 7->1	160	VEGFB	FLT1	0.0579331	0.611086	Secreted Signaling	Activatory	True	0.66902	True	Below Threshold (0.2)
Branch 7->1	160	VEGFB	NRP1	0.0579331	0.0804546	Secreted Signaling	Activatory	True	0.138388	True	Below Threshold (0.2)
Branch 7->1	160	VEGFC	FLT4	-0.0486545	0.622487	Secreted Signaling	Activatory	True	0.671141	False	Below Threshold (0.2)
Branch 7->1	160	VEGFC	KDR	-0.0486545	0.381868	Secreted Signaling	Activatory	True	0.430522	False	Below Threshold (0.2)
Branch 7->1	160	VEGFD	FLT4	1.28413	0.622487	Secreted Signaling	Activatory	True	1.90661	True	Upper Right
Branch 7->1	160	VEGFD	KDR	1.28413	0.381868	Secreted Signaling	Activatory	True	1.666	True	Upper Right
Branch 7->1	160	VIP	ADCYAP1R1	-0.835806	0.884302	Secreted Signaling	Activatory	False	1.72011	False	Upper Left
Branch 7->1	160	VIP	SCTR	-0.835806	0.604504	Secreted Signaling	Activatory	False	1.44031	False	Upper Left
Branch 7->1	160	VIP	VIPR1	-0.835806	0.94907	Secreted Signaling	Activatory	False	1.78488	False	Upper Left
Branch 7->1	160	VIP	VIPR2	-0.835806	0.398456	Secreted Signaling	Activatory	False	1.23426	False	Upper Left
Branch 7->1	160	WNT5A	ROR1	0.442503	0.0800569	Secreted Signaling	Activatory	False	0.52256	True	Below Threshold (0.2)
Branch 7->1	160	WNT5A	ROR2	0.442503	0.169743	Secreted Signaling	Activatory	False	0.612246	True	Below Threshold (0.2)
Branch 7->1	160	XCL1	XCR1	-1.21042	1.05851	Secreted Signaling	Activatory	False	2.26893	False	Upper Left
Branch 7->1	160	XCL2	XCR1	-0.224605	1.05851	Secreted Signaling	Activatory	False	1.28311	False	Upper Left
Branch 7->8	60.8113	ADCYAP1	ADCYAP1R1	-0.523867	-0.336093	Secreted Signaling	Activatory	False	0.859959	True	Lower Left
Branch 7->8	60.8113	ADCYAP1	VIPR1	-0.523867	-0.360713	Secreted Signaling	Activatory	False	0.884579	True	Lower Left
Branch 7->8	60.8113	ADCYAP1	VIPR2	-0.523867	-0.15144	Secreted Signaling	Activatory	False	0.675307	True	Below Threshold (0.2)
Branch 7->8	60.8113	ADM	RAMP3	0.18792	-0.300793	Secreted Signaling	Activatory	True	0.488712	False	Below Threshold (0.2)
Branch 7->8	60.8113	AGRN	PTPRS	-0.37904	-0.16634	Secreted Signaling	Activatory	False	0.545381	True	Below Threshold (0.2)
Branch 7->8	60.8113	AGT	AGTR1	-0.221741	-0.312401	Secreted Signaling	Activatory	False	0.534141	True	Lower Left
Branch 7->8	60.8113	AGT	AGTR2	-0.221741	-0.480537	Secreted Signaling	Activatory	False	0.702277	True	Lower Left
Branch 7->8	60.8113	AKR1B1	PTGFR	-0.0353454	0.518904	Small Molecule-Mediated	Activatory	False	0.554249	False	Below Threshold (0.2)
Branch 7->8	60.8113	AKR1C3	PTGDR	0.517875	0.654924	Small Molecule-Mediated	Activatory	False	1.1728	True	Upper Right
Branch 7->8	60.8113	AKR1C3	PTGDR2	0.517875	-0.549973	Small Molecule-Mediated	Activatory	False	1.06785	False	Lower Right
Branch 7->8	60.8113	AKR1C3	PTGFR	0.517875	0.518904	Small Molecule-Mediated	Activatory	False	1.03678	True	Upper Right
Branch 7->8	60.8113	AKR1D1	AR	-0.318393	-0.0716164	Small Molecule-Mediated	Activatory	False	0.390009	True	Below Threshold (0.2)
Branch 7->8	60.8113	ALDH1A1	RORB	-0.365728	-0.252833	Small Molecule-Mediated	Activatory	False	0.618561	True	Lower Left
Branch 7->8	60.8113	ALDH1A2	RORB	0.0105919	-0.252833	Small Molecule-Mediated	Activatory	False	0.263425	False	Below Threshold (0.2)
Branch 7->8	60.8113	ALDH1A3	RORB	-0.174012	-0.252833	Small Molecule-Mediated	Activatory	False	0.426845	True	Below Threshold (0.2)
Branch 7->8	60.8113	ALOX12	CYSLTR1	-0.635405	-0.0562321	Small Molecule-Mediated	Activatory	False	0.691637	True	Below Threshold (0.2)
Branch 7->8	60.8113	ALOX12	FPR2	-0.635405	-0.283247	Small Molecule-Mediated	Activatory	False	0.918652	True	Lower Left
Branch 7->8	60.8113	ANGPT1	TEK	-0.209228	-0.162247	Secreted Signaling	Activatory	True	0.371475	True	Below Threshold (0.2)
Branch 7->8	60.8113	ANGPT2	TEK	-0.17981	-0.162247	Secreted Signaling	Activatory	True	0.342057	True	Below Threshold (0.2)
Branch 7->8	60.8113	ANGPT4	TEK	0.546202	-0.162247	Secreted Signaling	Activatory	True	0.708449	False	Below Threshold (0.2)
Branch 7->8	60.8113	ANXA1	FPR1	-0.105873	0.465483	Secreted Signaling	Activatory	False	0.571356	False	Below Threshold (0.2)
Branch 7->8	60.8113	ANXA1	FPR2	-0.105873	-0.283247	Secreted Signaling	Activatory	False	0.38912	True	Below Threshold (0.2)
Branch 7->8	60.8113	ANXA1	FPR3	-0.105873	0.160748	Secreted Signaling	Activatory	False	0.266621	False	Below Threshold (0.2)
Branch 7->8	60.8113	APELA	APLNR	-0.404434	0.733243	Secreted Signaling	Activatory	False	1.13768	False	Upper Left
Branch 7->8	60.8113	APLN	APLNR	-0.0375277	0.733243	Secreted Signaling	Activatory	False	0.770771	False	Below Threshold (0.2)
Branch 7->8	60.8113	APLP2	PIGR	-0.2085	-0.339243	Secreted Signaling	Activatory	False	0.547743	True	Lower Left
Branch 7->8	60.8113	APLP2	PLXNA4	-0.2085	0.714479	Secreted Signaling	Activatory	False	0.922978	False	Upper Left
Branch 7->8	60.8113	APOA1	ABCA1	0.00535073	-0.147227	Secreted Signaling	Activatory	False	0.152577	False	Below Threshold (0.2)
Branch 7->8	60.8113	APOB	APOBR	-0.558198	-0.369942	Secreted Signaling	Activatory	False	0.92814	True	Lower Left
Branch 7->8	60.8113	APP	FPR2	0.0350872	-0.283247	Secreted Signaling	Activatory	False	0.318334	False	Below Threshold (0.2)
Branch 7->8	60.8113	APP	PLXNA4	0.0350872	0.714479	Secreted Signaling	Activatory	False	0.749566	True	Below Threshold (0.2)
Branch 7->8	60.8113	APP	SORL1	0.0350872	-0.0799371	Secreted Signaling	Activatory	False	0.115024	False	Below Threshold (0.2)
Branch 7->8	60.8113	APP	TNFRSF21	0.0350872	-0.131835	Secreted Signaling	Activatory	False	0.166922	False	Below Threshold (0.2)
Branch 7->8	60.8113	AREG	EGFR	-0.203356	-0.160545	Secreted Signaling	Activatory	True	0.3639	True	Below Threshold (0.2)
Branch 7->8	60.8113	ASIP	MC1R	-0.419876	0.091785	Secreted Signaling	Activatory	False	0.511661	False	Below Threshold (0.2)
Branch 7->8	60.8113	ASMT	MTNR1A	-0.546687	-0.763729	Small Molecule-Mediated	Activatory	False	1.31042	True	Lower Left
Branch 7->8	60.8113	ASMT	MTNR1B	-0.546687	-0.564074	Small Molecule-Mediated	Activatory	False	1.11076	True	Lower Left
Branch 7->8	60.8113	AVP	AVPR1A	-0.676211	-0.278636	Secreted Signaling	Activatory	False	0.954848	True	Lower Left
Branch 7->8	60.8113	AVP	AVPR1B	-0.676211	-0.431728	Secreted Signaling	Activatory	False	1.10794	True	Lower Left
Branch 7->8	60.8113	AVP	AVPR2	-0.676211	0.32333	Secreted Signaling	Activatory	False	0.999542	False	Upper Left
Branch 7->8	60.8113	AVP	OXTR	-0.676211	-0.569914	Secreted Signaling	Activatory	False	1.24612	True	Lower Left
Branch 7->8	60.8113	BAG6	NCR3	-0.146272	0.393115	Secreted Signaling	Activatory	False	0.539387	False	Below Threshold (0.2)
Branch 7->8	60.8113	BDNF	NGFR	-0.256943	-0.251138	Secreted Signaling	Activatory	True	0.508081	True	Lower Left
Branch 7->8	60.8113	BDNF	NTRK2	-0.256943	-0.269062	Secreted Signaling	Activatory	True	0.526005	True	Lower Left
Branch 7->8	60.8113	BDNF	SORT1	-0.256943	-0.0825249	Secreted Signaling	Activatory	True	0.339468	True	Below Threshold (0.2)
Branch 7->8	60.8113	BST2	LILRA4	0.79893	0.404165	Secreted Signaling	Activatory	False	1.20309	True	Upper Right
Branch 7->8	60.8113	BTC	EGFR	0.321168	-0.160545	Secreted Signaling	Activatory	True	0.481713	False	Below Threshold (0.2)
Branch 7->8	60.8113	BTC	ERBB3	0.321168	-0.16341	Secreted Signaling	Activatory	True	0.484578	False	Below Threshold (0.2)
Branch 7->8	60.8113	BTC	ERBB4	0.321168	-0.323331	Secreted Signaling	Activatory	True	0.644499	False	Lower Right
Branch 7->8	60.8113	BTLA	TNFRSF14	0.210511	0.427617	Secreted Signaling	Activatory	False	0.638128	True	Upper Right
Branch 7->8	60.8113	C10orf99	GPR15	0.162721	0.134137	Secreted Signaling	Activatory	False	0.296859	True	Below Threshold (0.2)
Branch 7->8	60.8113	C10orf99	SUSD2	0.162721	0.0435595	Secreted Signaling	Activatory	False	0.206281	True	Below Threshold (0.2)
Branch 7->8	60.8113	C1QL1	ADGRB3	0.235281	0.133996	Secreted Signaling	Activatory	False	0.369277	True	Below Threshold (0.2)
Branch 7->8	60.8113	C1QL2	ADGRB3	0.125247	0.133996	Secreted Signaling	Activatory	False	0.259243	True	Below Threshold (0.2)
Branch 7->8	60.8113	C1QL3	ADGRB3	0.0932834	0.133996	Secreted Signaling	Activatory	False	0.227279	True	Below Threshold (0.2)
Branch 7->8	60.8113	C1QL4	ADGRB3	0.184135	0.133996	Secreted Signaling	Activatory	False	0.318132	True	Below Threshold (0.2)
Branch 7->8	60.8113	C3	C3AR1	-0.0936257	0.073592	Secreted Signaling	Activatory	False	0.167218	False	Below Threshold (0.2)
Branch 7->8	60.8113	C3	C5AR2	-0.0936257	-0.228036	Secreted Signaling	Activatory	False	0.321662	True	Below Threshold (0.2)
Branch 7->8	60.8113	C4A	C5AR2	-0.38252	-0.228036	Secreted Signaling	Activatory	False	0.610556	True	Lower Left
Branch 7->8	60.8113	C5	C5AR1	-0.454102	-0.0829332	Secreted Signaling	Activatory	False	0.537035	True	Below Threshold (0.2)
Branch 7->8	60.8113	C5	C5AR2	-0.454102	-0.228036	Secreted Signaling	Activatory	False	0.682138	True	Lower Left
Branch 7->8	60.8113	CALCA	CALCR	0.0207629	-0.388983	Secreted Signaling	Activatory	False	0.409746	False	Below Threshold (0.2)
Branch 7->8	60.8113	CALCB	CALCR	0.16268	-0.388983	Secreted Signaling	Activatory	False	0.551663	False	Below Threshold (0.2)
Branch 7->8	60.8113	CBR1	PTGFR	-0.253075	0.518904	Small Molecule-Mediated	Activatory	False	0.771979	False	Upper Left
Branch 7->8	60.8113	CCK	CCKAR	0.492177	-0.697955	Secreted Signaling	Activatory	False	1.19013	False	Lower Right
Branch 7->8	60.8113	CCK	CCKBR	0.492177	-0.570597	Secreted Signaling	Activatory	False	1.06277	False	Lower Right
Branch 7->8	60.8113	CCL1	CCR8	0.149486	-0.40366	Secreted Signaling	Activatory	False	0.553146	False	Below Threshold (0.2)
Branch 7->8	60.8113	CCL11	ACKR2	0.0251665	-0.447027	Secreted Signaling	Activatory	False	0.472194	False	Below Threshold (0.2)
Branch 7->8	60.8113	CCL11	CCR3	0.0251665	0.385111	Secreted Signaling	Activatory	False	0.410277	True	Below Threshold (0.2)
Branch 7->8	60.8113	CCL11	DPP4	0.0251665	-0.209914	Secreted Signaling	Activatory	False	0.23508	False	Below Threshold (0.2)
Branch 7->8	60.8113	CCL13	ACKR2	-0.406263	-0.447027	Secreted Signaling	Activatory	False	0.85329	True	Lower Left
Branch 7->8	60.8113	CCL13	CCR2	-0.406263	-0.0862655	Secreted Signaling	Activatory	False	0.492528	True	Below Threshold (0.2)
Branch 7->8	60.8113	CCL13	CCR3	-0.406263	0.385111	Secreted Signaling	Activatory	False	0.791374	False	Upper Left
Branch 7->8	60.8113	CCL14	ACKR2	-0.540388	-0.447027	Secreted Signaling	Activatory	False	0.987415	True	Lower Left
Branch 7->8	60.8113	CCL14	CCR1	-0.540388	0.174363	Secreted Signaling	Activatory	False	0.714751	False	Below Threshold (0.2)
Branch 7->8	60.8113	CCL14	CCR3	-0.540388	0.385111	Secreted Signaling	Activatory	False	0.925499	False	Upper Left
Branch 7->8	60.8113	CCL15	CCR1	0.172004	0.174363	Secreted Signaling	Activatory	False	0.346367	True	Below Threshold (0.2)
Branch 7->8	60.8113	CCL15	CCR3	0.172004	0.385111	Secreted Signaling	Activatory	False	0.557115	True	Below Threshold (0.2)
Branch 7->8	60.8113	CCL16	CCR1	0.0618317	0.174363	Secreted Signaling	Activatory	False	0.236195	True	Below Threshold (0.2)
Branch 7->8	60.8113	CCL16	CCR2	0.0618317	-0.0862655	Secreted Signaling	Activatory	False	0.148097	False	Below Threshold (0.2)
Branch 7->8	60.8113	CCL16	CCR8	0.0618317	-0.40366	Secreted Signaling	Activatory	False	0.465492	False	Below Threshold (0.2)
Branch 7->8	60.8113	CCL16	HRH4	0.0618317	-0.155644	Secreted Signaling	Activatory	False	0.217475	False	Below Threshold (0.2)
Branch 7->8	60.8113	CCL17	CCR4	-0.392666	-0.45047	Secreted Signaling	Activatory	False	0.843136	True	Lower Left
Branch 7->8	60.8113	CCL18	CCR8	0.376554	-0.40366	Secreted Signaling	Activatory	False	0.780213	False	Lower Right
Branch 7->8	60.8113	CCL19	ACKR4	-0.569481	-0.286658	Secreted Signaling	Activatory	False	0.85614	True	Lower Left
Branch 7->8	60.8113	CCL19	CCR7	-0.569481	-0.246639	Secreted Signaling	Activatory	False	0.816121	True	Lower Left
Branch 7->8	60.8113	CCL19	CCRL2	-0.569481	-0.498768	Secreted Signaling	Activatory	False	1.06825	True	Lower Left
Branch 7->8	60.8113	CCL2	ACKR1	0.775347	-0.51145	Secreted Signaling	Activatory	False	1.2868	False	Lower Right
Branch 7->8	60.8113	CCL2	ACKR2	0.775347	-0.447027	Secreted Signaling	Activatory	False	1.22237	False	Lower Right
Branch 7->8	60.8113	CCL2	CCR2	0.775347	-0.0862655	Secreted Signaling	Activatory	False	0.861613	False	Below Threshold (0.2)
Branch 7->8	60.8113	CCL20	CCR6	-0.588226	-0.260947	Secreted Signaling	Activatory	False	0.849173	True	Lower Left
Branch 7->8	60.8113	CCL21	ACKR4	-0.456156	-0.286658	Secreted Signaling	Activatory	False	0.742815	True	Lower Left
Branch 7->8	60.8113	CCL21	CCR7	-0.456156	-0.246639	Secreted Signaling	Activatory	False	0.702795	True	Lower Left
Branch 7->8	60.8113	CCL22	CCR4	-0.353008	-0.45047	Secreted Signaling	Activatory	False	0.803478	True	Lower Left
Branch 7->8	60.8113	CCL22	DPP4	-0.353008	-0.209914	Secreted Signaling	Activatory	False	0.562922	True	Lower Left
Branch 7->8	60.8113	CCL23	CCR1	0.355355	0.174363	Secreted Signaling	Activatory	False	0.529718	True	Below Threshold (0.2)
Branch 7->8	60.8113	CCL23	FPR2	0.355355	-0.283247	Secreted Signaling	Activatory	False	0.638602	False	Lower Right
Branch 7->8	60.8113	CCL24	CCR3	-0.372927	0.385111	Secreted Signaling	Activatory	False	0.758038	False	Upper Left
Branch 7->8	60.8113	CCL25	ACKR4	0.375651	-0.286658	Secreted Signaling	Activatory	False	0.66231	False	Lower Right
Branch 7->8	60.8113	CCL25	CCR9	0.375651	-0.482383	Secreted Signaling	Activatory	False	0.858035	False	Lower Right
Branch 7->8	60.8113	CCL26	CCR1	0.0787727	0.174363	Secreted Signaling	Activatory	False	0.253136	True	Below Threshold (0.2)
Branch 7->8	60.8113	CCL26	CCR2	0.0787727	-0.0862655	Secreted Signaling	Activatory	False	0.165038	False	Below Threshold (0.2)
Branch 7->8	60.8113	CCL26	CCR3	0.0787727	0.385111	Secreted Signaling	Activatory	False	0.463884	True	Below Threshold (0.2)
Branch 7->8	60.8113	CCL27	CCR10	-0.429511	-0.0991812	Secreted Signaling	Activatory	False	0.528692	True	Below Threshold (0.2)
Branch 7->8	60.8113	CCL28	CCR10	-0.580992	-0.0991812	Secreted Signaling	Activatory	False	0.680173	True	Below Threshold (0.2)
Branch 7->8	60.8113	CCL3	ACKR2	0.541681	-0.447027	Secreted Signaling	Activatory	False	0.988708	False	Lower Right
Branch 7->8	60.8113	CCL3	CCR1	0.541681	0.174363	Secreted Signaling	Activatory	False	0.716044	True	Below Threshold (0.2)
Branch 7->8	60.8113	CCL3	CCR3	0.541681	0.385111	Secreted Signaling	Activatory	False	0.926792	True	Upper Right
Branch 7->8	60.8113	CCL3	CCR5	0.541681	-0.0536415	Secreted Signaling	Activatory	False	0.595322	False	Below Threshold (0.2)
Branch 7->8	60.8113	CCL3L1	CCR1	-0.443289	0.174363	Secreted Signaling	Activatory	False	0.617652	False	Below Threshold (0.2)
Branch 7->8	60.8113	CCL3L1	CCR3	-0.443289	0.385111	Secreted Signaling	Activatory	False	0.8284	False	Upper Left
Branch 7->8	60.8113	CCL4	ACKR2	0.0516729	-0.447027	Secreted Signaling	Activatory	False	0.4987	False	Below Threshold (0.2)
Branch 7->8	60.8113	CCL4	CCR5	0.0516729	-0.0536415	Secreted Signaling	Activatory	False	0.105314	False	Below Threshold (0.2)
Branch 7->8	60.8113	CCL5	ACKR1	0.726297	-0.51145	Secreted Signaling	Activatory	False	1.23775	False	Lower Right
Branch 7->8	60.8113	CCL5	ACKR2	0.726297	-0.447027	Secreted Signaling	Activatory	False	1.17332	False	Lower Right
Branch 7->8	60.8113	CCL5	CCR1	0.726297	0.174363	Secreted Signaling	Activatory	False	0.90066	True	Below Threshold (0.2)
Branch 7->8	60.8113	CCL5	CCR3	0.726297	0.385111	Secreted Signaling	Activatory	False	1.11141	True	Upper Right
Branch 7->8	60.8113	CCL5	CCR4	0.726297	-0.45047	Secreted Signaling	Activatory	False	1.17677	False	Lower Right
Branch 7->8	60.8113	CCL5	CCR5	0.726297	-0.0536415	Secreted Signaling	Activatory	False	0.779938	False	Below Threshold (0.2)
Branch 7->8	60.8113	CCL5	GPR75	0.726297	0.187722	Secreted Signaling	Activatory	False	0.914018	True	Below Threshold (0.2)
Branch 7->8	60.8113	CCL7	ACKR2	0.553661	-0.447027	Secreted Signaling	Activatory	False	1.00069	False	Lower Right
Branch 7->8	60.8113	CCL7	CCR1	0.553661	0.174363	Secreted Signaling	Activatory	False	0.728024	True	Below Threshold (0.2)
Branch 7->8	60.8113	CCL7	CCR2	0.553661	-0.0862655	Secreted Signaling	Activatory	False	0.639926	False	Below Threshold (0.2)
Branch 7->8	60.8113	CCL7	CCR3	0.553661	0.385111	Secreted Signaling	Activatory	False	0.938772	True	Upper Right
Branch 7->8	60.8113	CCL7	CCR5	0.553661	-0.0536415	Secreted Signaling	Activatory	False	0.607302	False	Below Threshold (0.2)
Branch 7->8	60.8113	CCL8	ACKR2	-0.371371	-0.447027	Secreted Signaling	Activatory	False	0.818398	True	Lower Left
Branch 7->8	60.8113	CCL8	CCR1	-0.371371	0.174363	Secreted Signaling	Activatory	False	0.545734	False	Below Threshold (0.2)
Branch 7->8	60.8113	CCL8	CCR2	-0.371371	-0.0862655	Secreted Signaling	Activatory	False	0.457637	True	Below Threshold (0.2)
Branch 7->8	60.8113	CCL8	CCR3	-0.371371	0.385111	Secreted Signaling	Activatory	False	0.756482	False	Upper Left
Branch 7->8	60.8113	CCL8	CCR5	-0.371371	-0.0536415	Secreted Signaling	Activatory	False	0.425013	True	Below Threshold (0.2)
Branch 7->8	60.8113	CD70	CD27	-0.172892	-0.0977385	Secreted Signaling	Activatory	False	0.270631	True	Below Threshold (0.2)
Branch 7->8	60.8113	CEL	RORA	-0.641887	-0.0872532	Small Molecule-Mediated	Activatory	False	0.72914	True	Below Threshold (0.2)
Branch 7->8	60.8113	CEL	RORC	-0.641887	-0.203093	Small Molecule-Mediated	Activatory	False	0.84498	True	Lower Left
Branch 7->8	60.8113	CHAT	CHRM1	0.159761	0.164689	Small Molecule-Mediated	Activatory	False	0.32445	True	Below Threshold (0.2)
Branch 7->8	60.8113	CHAT	CHRM2	0.159761	-0.414858	Small Molecule-Mediated	Activatory	False	0.574619	False	Below Threshold (0.2)
Branch 7->8	60.8113	CHAT	CHRM3	0.159761	-0.143362	Small Molecule-Mediated	Activatory	False	0.303123	False	Below Threshold (0.2)
Branch 7->8	60.8113	CHAT	CHRM4	0.159761	0.0890847	Small Molecule-Mediated	Activatory	False	0.248846	True	Below Threshold (0.2)
Branch 7->8	60.8113	CHAT	CHRM5	0.159761	0.0850207	Small Molecule-Mediated	Activatory	False	0.244782	True	Below Threshold (0.2)
Branch 7->8	60.8113	CHAT	CHRNA1	0.159761	-0.403177	Small Molecule-Mediated	Activatory	False	0.562938	False	Below Threshold (0.2)
Branch 7->8	60.8113	CHAT	CHRNA7	0.159761	-0.402027	Small Molecule-Mediated	Activatory	False	0.561788	False	Below Threshold (0.2)
Branch 7->8	60.8113	COL3A1	ADGRG1	0.047201	-0.310487	ECM-Receptor	Activatory	False	0.357688	False	Below Threshold (0.2)
Branch 7->8	60.8113	COL4A1	ADGRG6	0.00500448	-0.263847	ECM-Receptor	Activatory	False	0.268852	False	Below Threshold (0.2)
Branch 7->8	60.8113	COL4A2	ADGRG6	0.0342469	-0.263847	ECM-Receptor	Activatory	False	0.298094	False	Below Threshold (0.2)
Branch 7->8	60.8113	COL4A3	ADGRG6	0.30602	-0.263847	ECM-Receptor	Activatory	False	0.569867	False	Lower Right
Branch 7->8	60.8113	COL4A4	ADGRG6	0.302407	-0.263847	ECM-Receptor	Activatory	False	0.566254	False	Lower Right
Branch 7->8	60.8113	COL4A5	ADGRG6	-0.00165526	-0.263847	ECM-Receptor	Activatory	False	0.265503	True	Below Threshold (0.2)
Branch 7->8	60.8113	COL4A6	ADGRG6	0.723098	-0.263847	ECM-Receptor	Activatory	False	0.986946	False	Lower Right
Branch 7->8	60.8113	CORT	SSTR1	-0.424975	-0.35689	Secreted Signaling	Activatory	False	0.781865	True	Lower Left
Branch 7->8	60.8113	CORT	SSTR2	-0.424975	0.372823	Secreted Signaling	Activatory	False	0.797798	False	Upper Left
Branch 7->8	60.8113	CORT	SSTR3	-0.424975	0.159803	Secreted Signaling	Activatory	False	0.584778	False	Below Threshold (0.2)
Branch 7->8	60.8113	CORT	SSTR4	-0.424975	0	Secreted Signaling	Activatory	False	0.424975	False	Below Threshold (0.2)
Branch 7->8	60.8113	CORT	SSTR5	-0.424975	0	Secreted Signaling	Activatory	False	0.424975	False	Below Threshold (0.2)
Branch 7->8	60.8113	CRH	CRHR1	0.628424	-0.484306	Secreted Signaling	Activatory	False	1.11273	False	Lower Right
Branch 7->8	60.8113	CRH	CRHR2	0.628424	-0.53231	Secreted Signaling	Activatory	False	1.16073	False	Lower Right
Branch 7->8	60.8113	CSF1	CSF1R	-0.121327	-0.0742199	Secreted Signaling	Activatory	True	0.195547	True	Below Threshold (0.2)
Branch 7->8	60.8113	CSF3	CSF3R	-0.50919	-0.121669	Secreted Signaling	Activatory	True	0.630859	True	Below Threshold (0.2)
Branch 7->8	60.8113	CSH1	GHR	0.213395	-0.227765	Secreted Signaling	Activatory	True	0.44116	False	Lower Right
Branch 7->8	60.8113	CSH1	PRLR	0.213395	-0.527967	Secreted Signaling	Activatory	True	0.741362	False	Lower Right
Branch 7->8	60.8113	CSH2	GHR	0.281794	-0.227765	Secreted Signaling	Activatory	True	0.509559	False	Lower Right
Branch 7->8	60.8113	CSH2	PRLR	0.281794	-0.527967	Secreted Signaling	Activatory	True	0.809761	False	Lower Right
Branch 7->8	60.8113	CTSG	F2RL3	0.119421	-0.519694	Secreted Signaling	Activatory	False	0.639115	False	Below Threshold (0.2)
Branch 7->8	60.8113	CTSG	FPR1	0.119421	0.465483	Secreted Signaling	Activatory	False	0.584904	True	Below Threshold (0.2)
Branch 7->8	60.8113	CX3CL1	CX3CR1	-0.194469	0.0189906	Secreted Signaling	Activatory	False	0.213459	False	Below Threshold (0.2)
Branch 7->8	60.8113	CXCL1	ACKR1	0.278296	-0.51145	Secreted Signaling	Activatory	False	0.789746	False	Lower Right
Branch 7->8	60.8113	CXCL1	CXCR1	0.278296	-0.620688	Secreted Signaling	Activatory	False	0.898984	False	Lower Right
Branch 7->8	60.8113	CXCL1	CXCR2	0.278296	-0.238238	Secreted Signaling	Activatory	False	0.516533	False	Lower Right
Branch 7->8	60.8113	CXCL10	CXCR3	0.179679	0.0919106	Secreted Signaling	Activatory	False	0.27159	True	Below Threshold (0.2)
Branch 7->8	60.8113	CXCL10	DPP4	0.179679	-0.209914	Secreted Signaling	Activatory	False	0.389593	False	Below Threshold (0.2)
Branch 7->8	60.8113	CXCL11	ACKR3	0.223114	-0.110207	Secreted Signaling	Activatory	False	0.33332	False	Below Threshold (0.2)
Branch 7->8	60.8113	CXCL11	CXCR3	0.223114	0.0919106	Secreted Signaling	Activatory	False	0.315024	True	Below Threshold (0.2)
Branch 7->8	60.8113	CXCL11	DPP4	0.223114	-0.209914	Secreted Signaling	Activatory	False	0.433027	False	Lower Right
Branch 7->8	60.8113	CXCL12	CXCR4	0.29247	-0.0479736	Secreted Signaling	Activatory	False	0.340444	False	Below Threshold (0.2)
Branch 7->8	60.8113	CXCL12	DPP4	0.29247	-0.209914	Secreted Signaling	Activatory	False	0.502384	False	Lower Right
Branch 7->8	60.8113	CXCL13	ACKR4	-0.303098	-0.286658	Secreted Signaling	Activatory	False	0.589756	True	Lower Left
Branch 7->8	60.8113	CXCL13	CXCR5	-0.303098	-0.333795	Secreted Signaling	Activatory	False	0.636893	True	Lower Left
Branch 7->8	60.8113	CXCL14	CXCR4	-0.1378	-0.0479736	Secreted Signaling	Activatory	False	0.185774	True	Below Threshold (0.2)
Branch 7->8	60.8113	CXCL16	CXCR6	-0.139447	0.626481	Secreted Signaling	Activatory	False	0.765928	False	Below Threshold (0.2)
Branch 7->8	60.8113	CXCL2	CXCR2	-0.336552	-0.238238	Secreted Signaling	Activatory	False	0.574789	True	Lower Left
Branch 7->8	60.8113	CXCL2	DPP4	-0.336552	-0.209914	Secreted Signaling	Activatory	False	0.546465	True	Lower Left
Branch 7->8	60.8113	CXCL3	CXCR2	0.315411	-0.238238	Secreted Signaling	Activatory	False	0.553649	False	Lower Right
Branch 7->8	60.8113	CXCL5	CXCR1	-0.587105	-0.620688	Secreted Signaling	Activatory	False	1.20779	True	Lower Left
Branch 7->8	60.8113	CXCL5	CXCR2	-0.587105	-0.238238	Secreted Signaling	Activatory	False	0.825342	True	Lower Left
Branch 7->8	60.8113	CXCL6	CXCR1	0.214416	-0.620688	Secreted Signaling	Activatory	False	0.835104	False	Lower Right
Branch 7->8	60.8113	CXCL6	CXCR2	0.214416	-0.238238	Secreted Signaling	Activatory	False	0.452654	False	Lower Right
Branch 7->8	60.8113	CXCL8	ACKR1	-0.294565	-0.51145	Secreted Signaling	Activatory	False	0.806015	True	Lower Left
Branch 7->8	60.8113	CXCL8	CXCR1	-0.294565	-0.620688	Secreted Signaling	Activatory	False	0.915253	True	Lower Left
Branch 7->8	60.8113	CXCL8	CXCR2	-0.294565	-0.238238	Secreted Signaling	Activatory	False	0.532803	True	Lower Left
Branch 7->8	60.8113	CXCL9	CXCR3	-0.491693	0.0919106	Secreted Signaling	Activatory	False	0.583604	False	Below Threshold (0.2)
Branch 7->8	60.8113	CXCL9	DPP4	-0.491693	-0.209914	Secreted Signaling	Activatory	False	0.701607	True	Lower Left
Branch 7->8	60.8113	CYP11A1	NR1H4	-0.074981	-0.474785	Small Molecule-Mediated	Activatory	False	0.549766	True	Below Threshold (0.2)
Branch 7->8	60.8113	CYP11B1	NR3C1	0	-0.162988	Small Molecule-Mediated	Activatory	False	0.162988	False	Below Threshold (0.2)
Branch 7->8	60.8113	CYP11B1	NR3C2	0	-0.242538	Small Molecule-Mediated	Activatory	False	0.242538	False	Below Threshold (0.2)
Branch 7->8	60.8113	CYP11B2	NR3C1	0	-0.162988	Small Molecule-Mediated	Activatory	False	0.162988	False	Below Threshold (0.2)
Branch 7->8	60.8113	CYP11B2	NR3C2	0	-0.242538	Small Molecule-Mediated	Activatory	False	0.242538	False	Below Threshold (0.2)
Branch 7->8	60.8113	CYP17A1	AR	-0.335285	-0.0716164	Small Molecule-Mediated	Activatory	False	0.406901	True	Below Threshold (0.2)
Branch 7->8	60.8113	CYP19A1	ESR1	-0.429453	-0.109151	Small Molecule-Mediated	Activatory	False	0.538605	True	Below Threshold (0.2)
Branch 7->8	60.8113	CYP19A1	ESR2	-0.429453	-0.216993	Small Molecule-Mediated	Activatory	False	0.646446	True	Lower Left
Branch 7->8	60.8113	CYP19A1	GPER1	-0.429453	0.354632	Small Molecule-Mediated	Activatory	False	0.784086	False	Upper Left
Branch 7->8	60.8113	CYP19A1	NR1I2	-0.429453	-0.609722	Small Molecule-Mediated	Activatory	False	1.03918	True	Lower Left
Branch 7->8	60.8113	CYP21A2	NR3C2	-0.399716	-0.242538	Small Molecule-Mediated	Activatory	False	0.642254	True	Lower Left
Branch 7->8	60.8113	CYP27B1	VDR	0.188102	-0.535578	Small Molecule-Mediated	Activatory	False	0.72368	False	Below Threshold (0.2)
Branch 7->8	60.8113	CYP3A4	NR1H4	-0.428002	-0.474785	Small Molecule-Mediated	Activatory	False	0.902786	True	Lower Left
Branch 7->8	60.8113	DAG1	NRXN3	-0.0874997	-0.0306867	ECM-Receptor	Activatory	False	0.118186	True	Below Threshold (0.2)
Branch 7->8	60.8113	DAGLA	CNR1	0.385607	0.351292	Small Molecule-Mediated	Activatory	False	0.736898	True	Upper Right
Branch 7->8	60.8113	DAGLA	CNR2	0.385607	-0.202133	Small Molecule-Mediated	Activatory	False	0.587739	False	Lower Right
Branch 7->8	60.8113	DAGLA	GPR55	0.385607	0.252381	Small Molecule-Mediated	Activatory	False	0.637988	True	Upper Right
Branch 7->8	60.8113	DAGLB	CNR1	-0.239819	0.351292	Small Molecule-Mediated	Activatory	False	0.591111	False	Upper Left
Branch 7->8	60.8113	DAGLB	CNR2	-0.239819	-0.202133	Small Molecule-Mediated	Activatory	False	0.441952	True	Lower Left
Branch 7->8	60.8113	DAGLB	GPR55	-0.239819	0.252381	Small Molecule-Mediated	Activatory	False	0.4922	False	Upper Left
Branch 7->8	60.8113	DDC	DRD1	-0.202401	0.145317	Small Molecule-Mediated	Activatory	False	0.347717	False	Below Threshold (0.2)
Branch 7->8	60.8113	DDC	DRD2	-0.202401	-0.519367	Small Molecule-Mediated	Activatory	False	0.721768	True	Lower Left
Branch 7->8	60.8113	DDC	DRD3	-0.202401	-0.5575	Small Molecule-Mediated	Activatory	False	0.759901	True	Lower Left
Branch 7->8	60.8113	DDC	DRD4	-0.202401	-0.411699	Small Molecule-Mediated	Activatory	False	0.6141	True	Lower Left
Branch 7->8	60.8113	DDC	DRD5	-0.202401	-0.703679	Small Molecule-Mediated	Activatory	False	0.90608	True	Lower Left
Branch 7->8	60.8113	DDC	HTR1A	-0.202401	0	Small Molecule-Mediated	Activatory	False	0.202401	False	Below Threshold (0.2)
Branch 7->8	60.8113	DDC	HTR1B	-0.202401	-0.575569	Small Molecule-Mediated	Activatory	False	0.77797	True	Lower Left
Branch 7->8	60.8113	DDC	HTR1D	-0.202401	0.302719	Small Molecule-Mediated	Activatory	False	0.50512	False	Upper Left
Branch 7->8	60.8113	DDC	HTR1E	-0.202401	0.0711588	Small Molecule-Mediated	Activatory	False	0.27356	False	Below Threshold (0.2)
Branch 7->8	60.8113	DDC	HTR1F	-0.202401	0.294706	Small Molecule-Mediated	Activatory	False	0.497107	False	Upper Left
Branch 7->8	60.8113	DDC	HTR2A	-0.202401	-0.366217	Small Molecule-Mediated	Activatory	False	0.568618	True	Lower Left
Branch 7->8	60.8113	DDC	HTR2B	-0.202401	-0.171421	Small Molecule-Mediated	Activatory	False	0.373822	True	Below Threshold (0.2)
Branch 7->8	60.8113	DDC	HTR2C	-0.202401	-0.180976	Small Molecule-Mediated	Activatory	False	0.383377	True	Below Threshold (0.2)
Branch 7->8	60.8113	DDC	HTR3A	-0.202401	0.0630538	Small Molecule-Mediated	Activatory	False	0.265455	False	Below Threshold (0.2)
Branch 7->8	60.8113	DDC	HTR3B	-0.202401	0.120024	Small Molecule-Mediated	Activatory	False	0.322425	False	Below Threshold (0.2)
Branch 7->8	60.8113	DDC	HTR3C	-0.202401	-0.649639	Small Molecule-Mediated	Activatory	False	0.85204	True	Lower Left
Branch 7->8	60.8113	DDC	HTR3D	-0.202401	0	Small Molecule-Mediated	Activatory	False	0.202401	False	Below Threshold (0.2)
Branch 7->8	60.8113	DDC	HTR3E	-0.202401	0.0281728	Small Molecule-Mediated	Activatory	False	0.230574	False	Below Threshold (0.2)
Branch 7->8	60.8113	DDC	HTR4	-0.202401	-0.144553	Small Molecule-Mediated	Activatory	False	0.346954	True	Below Threshold (0.2)
Branch 7->8	60.8113	DDC	HTR5A	-0.202401	-0.493802	Small Molecule-Mediated	Activatory	False	0.696203	True	Lower Left
Branch 7->8	60.8113	DDC	HTR6	-0.202401	0.276744	Small Molecule-Mediated	Activatory	False	0.479145	False	Upper Left
Branch 7->8	60.8113	DDC	HTR7	-0.202401	-0.178251	Small Molecule-Mediated	Activatory	False	0.380652	True	Below Threshold (0.2)
Branch 7->8	60.8113	DDC	TAAR1	-0.202401	-0.722865	Small Molecule-Mediated	Activatory	False	0.925266	True	Lower Left
Branch 7->8	60.8113	DHCR24	RORA	-0.150895	-0.0872532	Small Molecule-Mediated	Activatory	False	0.238148	True	Below Threshold (0.2)
Branch 7->8	60.8113	DHCR24	RORC	-0.150895	-0.203093	Small Molecule-Mediated	Activatory	False	0.353988	True	Below Threshold (0.2)
Branch 7->8	60.8113	DHCR7	NR1H2	0.699701	0.709348	Small Molecule-Mediated	Activatory	False	1.40905	True	Upper Right
Branch 7->8	60.8113	DHCR7	NR1H3	0.699701	-0.27947	Small Molecule-Mediated	Activatory	False	0.979171	False	Lower Right
Branch 7->8	60.8113	DHCR7	RORA	0.699701	-0.0872532	Small Molecule-Mediated	Activatory	False	0.786954	False	Below Threshold (0.2)
Branch 7->8	60.8113	DHCR7	RORC	0.699701	-0.203093	Small Molecule-Mediated	Activatory	False	0.902793	False	Lower Right
Branch 7->8	60.8113	DHRS9	PGR	0.112438	-0.313007	Small Molecule-Mediated	Activatory	False	0.425445	False	Below Threshold (0.2)
Branch 7->8	60.8113	DKK1	LRP5	-0.341456	-0.0751675	Secreted Signaling	Activatory	False	0.416623	True	Below Threshold (0.2)
Branch 7->8	60.8113	DKK1	LRP6	-0.341456	-0.143611	Secreted Signaling	Activatory	False	0.485066	True	Below Threshold (0.2)
Branch 7->8	60.8113	DKK2	LRP6	-0.0744683	-0.143611	Secreted Signaling	Activatory	False	0.218079	True	Below Threshold (0.2)
Branch 7->8	60.8113	DPEP1	CYSLTR1	-0.399659	-0.0562321	Small Molecule-Mediated	Activatory	False	0.455891	True	Below Threshold (0.2)
Branch 7->8	60.8113	DPEP1	CYSLTR2	-0.399659	-0.126398	Small Molecule-Mediated	Activatory	False	0.526057	True	Below Threshold (0.2)
Branch 7->8	60.8113	DPEP2	CYSLTR1	-0.186069	-0.0562321	Small Molecule-Mediated	Activatory	False	0.242301	True	Below Threshold (0.2)
Branch 7->8	60.8113	DPEP2	CYSLTR2	-0.186069	-0.126398	Small Molecule-Mediated	Activatory	False	0.312468	True	Below Threshold (0.2)
Branch 7->8	60.8113	DPEP3	CYSLTR1	0.321375	-0.0562321	Small Molecule-Mediated	Activatory	False	0.377607	False	Below Threshold (0.2)
Branch 7->8	60.8113	DPEP3	CYSLTR2	0.321375	-0.126398	Small Molecule-Mediated	Activatory	False	0.447773	False	Below Threshold (0.2)
Branch 7->8	60.8113	EDN1	EDNRA	-0.327397	-0.102298	Secreted Signaling	Activatory	False	0.429694	True	Below Threshold (0.2)
Branch 7->8	60.8113	EDN1	EDNRB	-0.327397	-0.0834085	Secreted Signaling	Activatory	False	0.410805	True	Below Threshold (0.2)
Branch 7->8	60.8113	EDN2	EDNRA	-0.383721	-0.102298	Secreted Signaling	Activatory	False	0.486019	True	Below Threshold (0.2)
Branch 7->8	60.8113	EDN2	EDNRB	-0.383721	-0.0834085	Secreted Signaling	Activatory	False	0.46713	True	Below Threshold (0.2)
Branch 7->8	60.8113	EDN3	EDNRA	-0.65789	-0.102298	Secreted Signaling	Activatory	False	0.760188	True	Below Threshold (0.2)
Branch 7->8	60.8113	EDN3	EDNRB	-0.65789	-0.0834085	Secreted Signaling	Activatory	False	0.741299	True	Below Threshold (0.2)
Branch 7->8	60.8113	EGF	EGFR	-0.270725	-0.160545	Secreted Signaling	Activatory	True	0.431269	True	Below Threshold (0.2)
Branch 7->8	60.8113	ENTPD1	ADORA3	-0.151331	-0.311656	Secreted Signaling	Activatory	False	0.462987	True	Below Threshold (0.2)
Branch 7->8	60.8113	EPO	EPOR	-0.412789	-0.295972	Secreted Signaling	Activatory	True	0.708761	True	Lower Left
Branch 7->8	60.8113	EREG	EGFR	-0.429782	-0.160545	Secreted Signaling	Activatory	True	0.590327	True	Below Threshold (0.2)
Branch 7->8	60.8113	EREG	ERBB4	-0.429782	-0.323331	Secreted Signaling	Activatory	True	0.753114	True	Lower Left
Branch 7->8	60.8113	F2	F2R	-0.0851673	-0.0770931	Secreted Signaling	Activatory	False	0.16226	True	Below Threshold (0.2)
Branch 7->8	60.8113	F2	F2RL2	-0.0851673	-0.261905	Secreted Signaling	Activatory	False	0.347072	True	Below Threshold (0.2)
Branch 7->8	60.8113	F2	F2RL3	-0.0851673	-0.519694	Secreted Signaling	Activatory	False	0.604861	True	Below Threshold (0.2)
Branch 7->8	60.8113	FASLG	FAS	0.138574	0.469418	Secreted Signaling	Activatory	False	0.607992	True	Below Threshold (0.2)
Branch 7->8	60.8113	FASLG	TNFRSF6B	0.138574	-0.55735	Secreted Signaling	Activatory	False	0.695924	False	Below Threshold (0.2)
Branch 7->8	60.8113	FGF1	FGFR1	-0.43335	-0.0823508	Secreted Signaling	Activatory	True	0.515701	True	Below Threshold (0.2)
Branch 7->8	60.8113	FGF1	FGFR2	-0.43335	-0.224613	Secreted Signaling	Activatory	True	0.657963	True	Lower Left
Branch 7->8	60.8113	FGF1	FGFR3	-0.43335	-0.456831	Secreted Signaling	Activatory	True	0.890181	True	Lower Left
Branch 7->8	60.8113	FGF1	FGFR4	-0.43335	-0.402148	Secreted Signaling	Activatory	True	0.835498	True	Lower Left
Branch 7->8	60.8113	FGF10	FGFR2	-0.356016	-0.224613	Secreted Signaling	Activatory	True	0.580629	True	Lower Left
Branch 7->8	60.8113	FGF17	FGFR3	-0.457608	-0.456831	Secreted Signaling	Activatory	True	0.914439	True	Lower Left
Branch 7->8	60.8113	FGF2	FGFR1	-0.256276	-0.0823508	Secreted Signaling	Activatory	True	0.338627	True	Below Threshold (0.2)
Branch 7->8	60.8113	FGF2	FGFR2	-0.256276	-0.224613	Secreted Signaling	Activatory	True	0.48089	True	Lower Left
Branch 7->8	60.8113	FGF2	FGFR3	-0.256276	-0.456831	Secreted Signaling	Activatory	True	0.713108	True	Lower Left
Branch 7->8	60.8113	FGF2	FGFR4	-0.256276	-0.402148	Secreted Signaling	Activatory	True	0.658425	True	Lower Left
Branch 7->8	60.8113	FGF20	FGFR3	0	-0.456831	Secreted Signaling	Activatory	True	0.456831	False	Below Threshold (0.2)
Branch 7->8	60.8113	FGF22	FGFR2	0.107658	-0.224613	Secreted Signaling	Activatory	True	0.332271	False	Below Threshold (0.2)
Branch 7->8	60.8113	FGF3	FGFR2	-0.318732	-0.224613	Secreted Signaling	Activatory	True	0.543346	True	Lower Left
Branch 7->8	60.8113	FGF4	FGFR1	0	-0.0823508	Secreted Signaling	Activatory	True	0.0823508	False	Below Threshold (0.2)
Branch 7->8	60.8113	FGF5	FGFR1	-0.591437	-0.0823508	Secreted Signaling	Activatory	True	0.673788	True	Below Threshold (0.2)
Branch 7->8	60.8113	FGF6	FGFR1	-0.658864	-0.0823508	Secreted Signaling	Activatory	True	0.741214	True	Below Threshold (0.2)
Branch 7->8	60.8113	FGF7	FGFR2	-0.14369	-0.224613	Secreted Signaling	Activatory	True	0.368303	True	Below Threshold (0.2)
Branch 7->8	60.8113	FGF8	FGFR3	-0.599238	-0.456831	Secreted Signaling	Activatory	True	1.05607	True	Lower Left
Branch 7->8	60.8113	FGF9	FGFR3	-0.378964	-0.456831	Secreted Signaling	Activatory	True	0.835796	True	Lower Left
Branch 7->8	60.8113	FGL1	LAG3	-0.206957	-0.28605	Secreted Signaling	Activatory	True	0.493006	True	Lower Left
Branch 7->8	60.8113	FLRT1	ADGRL1	0.393385	-0.236341	ECM-Receptor	Activatory	False	0.629725	False	Lower Right
Branch 7->8	60.8113	FLRT1	ADGRL3	0.393385	-0.222375	ECM-Receptor	Activatory	False	0.61576	False	Lower Right
Branch 7->8	60.8113	FLRT2	ADGRL1	0.138532	-0.236341	ECM-Receptor	Activatory	False	0.374873	False	Below Threshold (0.2)
Branch 7->8	60.8113	FLRT2	ADGRL3	0.138532	-0.222375	ECM-Receptor	Activatory	False	0.360908	False	Below Threshold (0.2)
Branch 7->8	60.8113	FLRT3	ADGRL2	-0.232774	-0.0834257	ECM-Receptor	Activatory	False	0.316199	True	Below Threshold (0.2)
Branch 7->8	60.8113	FLRT3	ADGRL3	-0.232774	-0.222375	ECM-Receptor	Activatory	False	0.455149	True	Lower Left
Branch 7->8	60.8113	FLT3LG	FLT3	0.213384	-0.188937	Secreted Signaling	Activatory	False	0.40232	False	Below Threshold (0.2)
Branch 7->8	60.8113	FTH1	SCARA5	-0.101738	-0.28182	Secreted Signaling	Activatory	False	0.383558	True	Below Threshold (0.2)
Branch 7->8	60.8113	FTL	SCARA5	0.174796	-0.28182	Secreted Signaling	Activatory	False	0.456616	False	Below Threshold (0.2)
Branch 7->8	60.8113	GAL	GALR1	-0.0967413	-0.748801	Secreted Signaling	Activatory	False	0.845542	True	Below Threshold (0.2)
Branch 7->8	60.8113	GAL	GALR2	-0.0967413	0.193681	Secreted Signaling	Activatory	False	0.290423	False	Below Threshold (0.2)
Branch 7->8	60.8113	GAL	GALR3	-0.0967413	-0.39352	Secreted Signaling	Activatory	False	0.490261	True	Below Threshold (0.2)
Branch 7->8	60.8113	GALP	GALR1	0.193317	-0.748801	Secreted Signaling	Activatory	False	0.942118	False	Below Threshold (0.2)
Branch 7->8	60.8113	GALP	GALR2	0.193317	0.193681	Secreted Signaling	Activatory	False	0.386998	True	Below Threshold (0.2)
Branch 7->8	60.8113	GALP	GALR3	0.193317	-0.39352	Secreted Signaling	Activatory	False	0.586837	False	Below Threshold (0.2)
Branch 7->8	60.8113	GAS6	AXL	-0.110412	-0.0255758	Secreted Signaling	Activatory	False	0.135988	True	Below Threshold (0.2)
Branch 7->8	60.8113	GAS6	MERTK	-0.110412	-0.206751	Secreted Signaling	Activatory	False	0.317163	True	Below Threshold (0.2)
Branch 7->8	60.8113	GAS6	TYRO3	-0.110412	-0.165979	Secreted Signaling	Activatory	False	0.276391	True	Below Threshold (0.2)
Branch 7->8	60.8113	GAST	ADGRG1	-0.298884	-0.310487	Secreted Signaling	Activatory	False	0.609371	True	Lower Left
Branch 7->8	60.8113	GAST	CCKAR	-0.298884	-0.697955	Secreted Signaling	Activatory	False	0.996838	True	Lower Left
Branch 7->8	60.8113	GAST	CCKBR	-0.298884	-0.570597	Secreted Signaling	Activatory	False	0.869481	True	Lower Left
Branch 7->8	60.8113	GCG	GCGR	-0.52658	-0.600852	Secreted Signaling	Activatory	False	1.12743	True	Lower Left
Branch 7->8	60.8113	GCG	GLP1R	-0.52658	-0.635846	Secreted Signaling	Activatory	False	1.16243	True	Lower Left
Branch 7->8	60.8113	GCG	GLP2R	-0.52658	0.0301552	Secreted Signaling	Activatory	False	0.556735	False	Below Threshold (0.2)
Branch 7->8	60.8113	GDF15	CD48	-0.196799	0.994638	Secreted Signaling	Activatory	True	1.19144	False	Below Threshold (0.2)
Branch 7->8	60.8113	GDF15	ERBB2	-0.196799	-0.210584	Secreted Signaling	Activatory	True	0.407383	True	Below Threshold (0.2)
Branch 7->8	60.8113	GGT1	CYSLTR1	-0.211572	-0.0562321	Small Molecule-Mediated	Activatory	False	0.267804	True	Below Threshold (0.2)
Branch 7->8	60.8113	GGT1	CYSLTR2	-0.211572	-0.126398	Small Molecule-Mediated	Activatory	False	0.337971	True	Below Threshold (0.2)
Branch 7->8	60.8113	GH1	GHR	0.274603	-0.227765	Secreted Signaling	Activatory	False	0.502368	False	Lower Right
Branch 7->8	60.8113	GH2	GHR	0.305332	-0.227765	Secreted Signaling	Activatory	False	0.533097	False	Lower Right
Branch 7->8	60.8113	GHRH	GHRHR	-0.21187	-0.617128	Secreted Signaling	Activatory	False	0.828998	True	Lower Left
Branch 7->8	60.8113	GHRL	GHRHR	-0.357528	-0.617128	Secreted Signaling	Activatory	False	0.974656	True	Lower Left
Branch 7->8	60.8113	GHRL	GHSR	-0.357528	-0.756247	Secreted Signaling	Activatory	False	1.11377	True	Lower Left
Branch 7->8	60.8113	GHRL	GPR39	-0.357528	0.614636	Secreted Signaling	Activatory	False	0.972164	False	Upper Left
Branch 7->8	60.8113	GIP	GIPR	-0.37933	-0.363066	Secreted Signaling	Activatory	False	0.742395	True	Lower Left
Branch 7->8	60.8113	GNRH1	GNRHR	0.102444	-0.697	Secreted Signaling	Activatory	False	0.799444	False	Below Threshold (0.2)
Branch 7->8	60.8113	GNRH2	GNRHR	0.0960686	-0.697	Secreted Signaling	Activatory	False	0.793069	False	Below Threshold (0.2)
Branch 7->8	60.8113	GPI	AMFR	-0.0692465	-0.235208	Secreted Signaling	Activatory	True	0.304455	True	Below Threshold (0.2)
Branch 7->8	60.8113	GRP	GRPR	0	-0.742439	Secreted Signaling	Activatory	False	0.742439	False	Below Threshold (0.2)
Branch 7->8	60.8113	GRP	NMBR	0	-0.656936	Secreted Signaling	Activatory	False	0.656936	False	Below Threshold (0.2)
Branch 7->8	60.8113	HBEGF	EGFR	-0.222178	-0.160545	Secreted Signaling	Activatory	True	0.382723	True	Below Threshold (0.2)
Branch 7->8	60.8113	HBEGF	ERBB2	-0.222178	-0.210584	Secreted Signaling	Activatory	True	0.432762	True	Lower Left
Branch 7->8	60.8113	HBEGF	ERBB4	-0.222178	-0.323331	Secreted Signaling	Activatory	True	0.54551	True	Lower Left
Branch 7->8	60.8113	HCRT	HCRTR1	-0.371955	0.108675	Secreted Signaling	Activatory	False	0.48063	False	Below Threshold (0.2)
Branch 7->8	60.8113	HCRT	HCRTR2	-0.371955	-0.204111	Secreted Signaling	Activatory	False	0.576067	True	Lower Left
Branch 7->8	60.8113	HDC	HRH1	-0.405398	-0.477548	Small Molecule-Mediated	Activatory	False	0.882946	True	Lower Left
Branch 7->8	60.8113	HDC	HRH2	-0.405398	-0.179655	Small Molecule-Mediated	Activatory	False	0.585053	True	Below Threshold (0.2)
Branch 7->8	60.8113	HDC	HRH3	-0.405398	-0.757997	Small Molecule-Mediated	Activatory	False	1.1634	True	Lower Left
Branch 7->8	60.8113	HDC	HRH4	-0.405398	-0.155644	Small Molecule-Mediated	Activatory	False	0.561042	True	Below Threshold (0.2)
Branch 7->8	60.8113	HDGF	NCL	-0.0352493	-0.0755517	Secreted Signaling	Activatory	True	0.110801	True	Below Threshold (0.2)
Branch 7->8	60.8113	HEBP1	FPR3	0.0619138	0.160748	Secreted Signaling	Activatory	False	0.222661	True	Below Threshold (0.2)
Branch 7->8	60.8113	HFE	TFRC	-0.235521	-0.137078	Secreted Signaling	Activatory	False	0.372599	True	Below Threshold (0.2)
Branch 7->8	60.8113	HGF	MET	-0.0350964	-0.289116	Secreted Signaling	Activatory	True	0.324213	True	Below Threshold (0.2)
Branch 7->8	60.8113	HSD17B1	ESR1	0.697677	-0.109151	Small Molecule-Mediated	Activatory	False	0.806828	False	Below Threshold (0.2)
Branch 7->8	60.8113	HSD17B1	ESR2	0.697677	-0.216993	Small Molecule-Mediated	Activatory	False	0.914669	False	Lower Right
Branch 7->8	60.8113	HSD17B1	GPER1	0.697677	0.354632	Small Molecule-Mediated	Activatory	False	1.05231	True	Upper Right
Branch 7->8	60.8113	HSD17B1	NR1I2	0.697677	-0.609722	Small Molecule-Mediated	Activatory	False	1.3074	False	Lower Right
Branch 7->8	60.8113	HSD17B12	AR	-0.119918	-0.0716164	Small Molecule-Mediated	Activatory	False	0.191534	True	Below Threshold (0.2)
Branch 7->8	60.8113	HSD17B3	AR	0.302201	-0.0716164	Small Molecule-Mediated	Activatory	False	0.373817	False	Below Threshold (0.2)
Branch 7->8	60.8113	HSD17B6	NR1H4	0.259814	-0.474785	Small Molecule-Mediated	Activatory	False	0.734599	False	Lower Right
Branch 7->8	60.8113	HSD3B1	NR3C1	0.11152	-0.162988	Small Molecule-Mediated	Activatory	False	0.274508	False	Below Threshold (0.2)
Branch 7->8	60.8113	HSD3B1	PAQR5	0.11152	-0.299012	Small Molecule-Mediated	Activatory	False	0.410532	False	Below Threshold (0.2)
Branch 7->8	60.8113	HSD3B1	PAQR6	0.11152	-0.341646	Small Molecule-Mediated	Activatory	False	0.453165	False	Below Threshold (0.2)
Branch 7->8	60.8113	HSD3B1	PAQR7	0.11152	-0.20508	Small Molecule-Mediated	Activatory	False	0.3166	False	Below Threshold (0.2)
Branch 7->8	60.8113	HSD3B1	PAQR8	0.11152	-0.272206	Small Molecule-Mediated	Activatory	False	0.383725	False	Below Threshold (0.2)
Branch 7->8	60.8113	HSD3B1	PAQR9	0.11152	0.267227	Small Molecule-Mediated	Activatory	False	0.378747	True	Below Threshold (0.2)
Branch 7->8	60.8113	HSD3B1	PGR	0.11152	-0.313007	Small Molecule-Mediated	Activatory	False	0.424527	False	Below Threshold (0.2)
Branch 7->8	60.8113	IAPP	CALCR	0.054391	-0.388983	Secreted Signaling	Activatory	False	0.443374	False	Below Threshold (0.2)
Branch 7->8	60.8113	IGF1	IGF1R	-0.0486818	-0.119271	Secreted Signaling	Activatory	True	0.167953	True	Below Threshold (0.2)
Branch 7->8	60.8113	IGF2	IGF1R	1.13334	-0.119271	Secreted Signaling	Activatory	True	1.25261	False	Below Threshold (0.2)
Branch 7->8	60.8113	IGFBP3	TMEM219	0.0919508	-0.226314	Secreted Signaling	Activatory	True	0.318265	False	Below Threshold (0.2)
Branch 7->8	60.8113	IGFL1	IGFLR1	0	-0.272701	Secreted Signaling	Activatory	True	0.272701	False	Below Threshold (0.2)
Branch 7->8	60.8113	IGFL2	IGFLR1	0.0437869	-0.272701	Secreted Signaling	Activatory	True	0.316488	False	Below Threshold (0.2)
Branch 7->8	60.8113	IGFL3	IGFLR1	0	-0.272701	Secreted Signaling	Activatory	True	0.272701	False	Below Threshold (0.2)
Branch 7->8	60.8113	IL13	IL13RA2	0.0374525	-0.0871951	Secreted Signaling	Activatory	False	0.124648	False	Below Threshold (0.2)
Branch 7->8	60.8113	IL16	CD4	-0.278905	-0.0810782	Secreted Signaling	Activatory	False	0.359984	True	Below Threshold (0.2)
Branch 7->8	60.8113	IL34	CSF1R	0.0360832	-0.0742199	Secreted Signaling	Activatory	True	0.110303	False	Below Threshold (0.2)
Branch 7->8	60.8113	INHBC	ACVR2A	0.198464	-0.254993	Secreted Signaling	Activatory	True	0.453457	False	Below Threshold (0.2)
Branch 7->8	60.8113	INHBC	ACVR2B	0.198464	-0.399934	Secreted Signaling	Activatory	True	0.598398	False	Below Threshold (0.2)
Branch 7->8	60.8113	INHBE	ACVR2A	0.0353817	-0.254993	Secreted Signaling	Activatory	True	0.290375	False	Below Threshold (0.2)
Branch 7->8	60.8113	INHBE	ACVR2B	0.0353817	-0.399934	Secreted Signaling	Activatory	True	0.435316	False	Below Threshold (0.2)
Branch 7->8	60.8113	INS	INSR	0.0474532	-0.323054	Secreted Signaling	Activatory	True	0.370507	False	Below Threshold (0.2)
Branch 7->8	60.8113	INSL3	RXFP2	0.149278	-0.408246	Secreted Signaling	Activatory	False	0.557524	False	Below Threshold (0.2)
Branch 7->8	60.8113	INSL5	RXFP4	-0.469411	0.0221778	Secreted Signaling	Activatory	False	0.491588	False	Below Threshold (0.2)
Branch 7->8	60.8113	JAG1	VASN	-0.0784212	-0.0902149	Secreted Signaling	Activatory	False	0.168636	True	Below Threshold (0.2)
Branch 7->8	60.8113	JAG2	VASN	-0.486945	-0.0902149	Secreted Signaling	Activatory	True	0.577159	True	Below Threshold (0.2)
Branch 7->8	60.8113	KISS1	KISS1R	-0.128423	0.258746	Secreted Signaling	Activatory	False	0.387169	False	Below Threshold (0.2)
Branch 7->8	60.8113	KITLG	KIT	-0.0120632	-0.07659	Secreted Signaling	Activatory	True	0.0886532	True	Below Threshold (0.2)
Branch 7->8	60.8113	KNG1	BDKRB1	-0.00792649	-0.800697	Secreted Signaling	Activatory	False	0.808624	True	Below Threshold (0.2)
Branch 7->8	60.8113	KNG1	BDKRB2	-0.00792649	-0.302586	Secreted Signaling	Activatory	False	0.310513	True	Below Threshold (0.2)
Branch 7->8	60.8113	KNG1	RXFP4	-0.00792649	0.0221778	Secreted Signaling	Activatory	False	0.0301043	False	Below Threshold (0.2)
Branch 7->8	60.8113	LAMA2	ADGRG6	0.203344	-0.263847	ECM-Receptor	Activatory	False	0.467191	False	Lower Right
Branch 7->8	60.8113	LCN2	SLC22A17	-0.35822	0.0378662	Secreted Signaling	Activatory	False	0.396087	False	Below Threshold (0.2)
Branch 7->8	60.8113	LEP	LEPR	0.878086	0.0987706	Secreted Signaling	Activatory	True	0.976856	True	Below Threshold (0.2)
Branch 7->8	60.8113	LGALS3	MERTK	0.147914	-0.206751	Secreted Signaling	Activatory	False	0.354665	False	Below Threshold (0.2)
Branch 7->8	60.8113	LGALS9	HAVCR2	-0.101196	-0.247902	Secreted Signaling	Activatory	False	0.349098	True	Below Threshold (0.2)
Branch 7->8	60.8113	LGALS9	P4HB	-0.101196	-0.176781	Secreted Signaling	Activatory	False	0.277977	True	Below Threshold (0.2)
Branch 7->8	60.8113	LHB	LHCGR	-0.695977	-0.518853	Secreted Signaling	Activatory	False	1.21483	True	Lower Left
Branch 7->8	60.8113	LIPA	RORA	-0.00193805	-0.0872532	Small Molecule-Mediated	Activatory	False	0.0891912	True	Below Threshold (0.2)
Branch 7->8	60.8113	LIPA	RORC	-0.00193805	-0.203093	Small Molecule-Mediated	Activatory	False	0.205031	True	Below Threshold (0.2)
Branch 7->8	60.8113	LTA	TNFRSF14	-0.49609	0.427617	Secreted Signaling	Activatory	False	0.923707	False	Upper Left
Branch 7->8	60.8113	LTA	TNFRSF1A	-0.49609	-0.186992	Secreted Signaling	Activatory	False	0.683082	True	Below Threshold (0.2)
Branch 7->8	60.8113	LTA	TNFRSF1B	-0.49609	0.962414	Secreted Signaling	Activatory	False	1.4585	False	Upper Left
Branch 7->8	60.8113	LTA4H	GPR17	-0.173716	0.541981	Small Molecule-Mediated	Activatory	False	0.715697	False	Below Threshold (0.2)
Branch 7->8	60.8113	LTA4H	LTB4R	-0.173716	-0.345869	Small Molecule-Mediated	Activatory	False	0.519584	True	Below Threshold (0.2)
Branch 7->8	60.8113	LTA4H	LTB4R2	-0.173716	-0.254576	Small Molecule-Mediated	Activatory	False	0.428292	True	Below Threshold (0.2)
Branch 7->8	60.8113	LTB	LTBR	-0.0902881	-0.291431	Secreted Signaling	Activatory	False	0.381719	True	Below Threshold (0.2)
Branch 7->8	60.8113	LTC4S	CYSLTR1	-0.0967495	-0.0562321	Small Molecule-Mediated	Activatory	False	0.152982	True	Below Threshold (0.2)
Branch 7->8	60.8113	LTC4S	CYSLTR2	-0.0967495	-0.126398	Small Molecule-Mediated	Activatory	False	0.223148	True	Below Threshold (0.2)
Branch 7->8	60.8113	MDK	ALK	1.0321	-0.405478	Secreted Signaling	Activatory	True	1.43758	False	Lower Right
Branch 7->8	60.8113	MDK	PTPRZ1	1.0321	-0.296543	Secreted Signaling	Activatory	True	1.32864	False	Lower Right
Branch 7->8	60.8113	MLN	MLNR	-0.710582	-0.665139	Secreted Signaling	Activatory	False	1.37572	True	Lower Left
Branch 7->8	60.8113	MST1	MST1R	-0.218496	-0.469517	Secreted Signaling	Activatory	True	0.688013	True	Lower Left
Branch 7->8	60.8113	NELL2	ROBO3	-0.157713	-0.411993	Secreted Signaling	Activatory	False	0.569706	True	Below Threshold (0.2)
Branch 7->8	60.8113	NGF	NGFR	-0.203303	-0.251138	Secreted Signaling	Activatory	True	0.454441	True	Lower Left
Branch 7->8	60.8113	NGF	NTRK1	-0.203303	0.532711	Secreted Signaling	Activatory	True	0.736014	False	Upper Left
Branch 7->8	60.8113	NGF	SORT1	-0.203303	-0.0825249	Secreted Signaling	Activatory	True	0.285828	True	Below Threshold (0.2)
Branch 7->8	60.8113	NMB	GRPR	-0.126883	-0.742439	Secreted Signaling	Activatory	False	0.869323	True	Below Threshold (0.2)
Branch 7->8	60.8113	NMB	NMBR	-0.126883	-0.656936	Secreted Signaling	Activatory	False	0.783819	True	Below Threshold (0.2)
Branch 7->8	60.8113	NMS	NMUR1	0.106154	0.189274	Secreted Signaling	Activatory	False	0.295429	True	Below Threshold (0.2)
Branch 7->8	60.8113	NMS	NMUR2	0.106154	-0.335734	Secreted Signaling	Activatory	False	0.441888	False	Below Threshold (0.2)
Branch 7->8	60.8113	NMU	NMUR1	0.280984	0.189274	Secreted Signaling	Activatory	False	0.470258	True	Below Threshold (0.2)
Branch 7->8	60.8113	NMU	NMUR2	0.280984	-0.335734	Secreted Signaling	Activatory	False	0.616717	False	Lower Right
Branch 7->8	60.8113	NPB	NPBWR1	-0.379251	0.0596659	Secreted Signaling	Activatory	False	0.438917	False	Below Threshold (0.2)
Branch 7->8	60.8113	NPB	NPBWR2	-0.379251	-0.477722	Secreted Signaling	Activatory	False	0.856973	True	Lower Left
Branch 7->8	60.8113	NPFF	NPFFR1	0.296586	-0.330915	Secreted Signaling	Activatory	False	0.627502	False	Lower Right
Branch 7->8	60.8113	NPFF	NPFFR2	0.296586	-0.666167	Secreted Signaling	Activatory	False	0.962753	False	Lower Right
Branch 7->8	60.8113	NPPA	NPR1	0.217612	-0.0875838	Secreted Signaling	Activatory	False	0.305196	False	Below Threshold (0.2)
Branch 7->8	60.8113	NPS	NPSR1	0	-0.576396	Secreted Signaling	Activatory	False	0.576396	False	Below Threshold (0.2)
Branch 7->8	60.8113	NPW	NPBWR1	-0.333326	0.0596659	Secreted Signaling	Activatory	False	0.392992	False	Below Threshold (0.2)
Branch 7->8	60.8113	NPW	NPBWR2	-0.333326	-0.477722	Secreted Signaling	Activatory	False	0.811049	True	Lower Left
Branch 7->8	60.8113	NPY	NPY1R	0.438361	0.282918	Secreted Signaling	Activatory	False	0.721279	True	Upper Right
Branch 7->8	60.8113	NPY	NPY2R	0.438361	0.113075	Secreted Signaling	Activatory	False	0.551435	True	Below Threshold (0.2)
Branch 7->8	60.8113	NPY	NPY5R	0.438361	-0.461939	Secreted Signaling	Activatory	False	0.9003	False	Lower Right
Branch 7->8	60.8113	NPY	PRLHR	0.438361	-0.475228	Secreted Signaling	Activatory	False	0.913589	False	Lower Right
Branch 7->8	60.8113	NSMF	GNRHR	-0.460713	-0.697	Secreted Signaling	Activatory	False	1.15771	True	Lower Left
Branch 7->8	60.8113	NTF3	NGFR	-0.495285	-0.251138	Secreted Signaling	Activatory	True	0.746423	True	Lower Left
Branch 7->8	60.8113	NTF3	NTRK1	-0.495285	0.532711	Secreted Signaling	Activatory	True	1.028	False	Upper Left
Branch 7->8	60.8113	NTF3	NTRK2	-0.495285	-0.269062	Secreted Signaling	Activatory	True	0.764347	True	Lower Left
Branch 7->8	60.8113	NTF3	NTRK3	-0.495285	-0.360659	Secreted Signaling	Activatory	True	0.855944	True	Lower Left
Branch 7->8	60.8113	NTF4	NGFR	0.327207	-0.251138	Secreted Signaling	Activatory	True	0.578345	False	Lower Right
Branch 7->8	60.8113	NTF4	NTRK2	0.327207	-0.269062	Secreted Signaling	Activatory	True	0.596269	False	Lower Right
Branch 7->8	60.8113	NTN1	DCC	0.413939	-0.3067	ECM-Receptor	Activatory	False	0.720639	False	Lower Right
Branch 7->8	60.8113	NTN1	DSCAM	0.413939	-0.256483	ECM-Receptor	Activatory	False	0.670422	False	Lower Right
Branch 7->8	60.8113	NTN1	UNC5A	0.413939	-0.353358	ECM-Receptor	Activatory	False	0.767298	False	Lower Right
Branch 7->8	60.8113	NTN1	UNC5B	0.413939	-0.143244	ECM-Receptor	Activatory	False	0.557184	False	Below Threshold (0.2)
Branch 7->8	60.8113	NTN1	UNC5C	0.413939	-0.276327	ECM-Receptor	Activatory	False	0.690266	False	Lower Right
Branch 7->8	60.8113	NTN4	NTRK2	0.00837777	-0.269062	ECM-Receptor	Activatory	False	0.27744	False	Below Threshold (0.2)
Branch 7->8	60.8113	NTN4	UNC5B	0.00837777	-0.143244	ECM-Receptor	Activatory	False	0.151622	False	Below Threshold (0.2)
Branch 7->8	60.8113	NTN4	UNC5D	0.00837777	-0.438056	ECM-Receptor	Activatory	False	0.446434	False	Below Threshold (0.2)
Branch 7->8	60.8113	NTS	NTSR1	0.365176	-0.354208	Secreted Signaling	Activatory	False	0.719384	False	Lower Right
Branch 7->8	60.8113	NTS	NTSR2	0.365176	0.0290537	Secreted Signaling	Activatory	False	0.39423	True	Below Threshold (0.2)
Branch 7->8	60.8113	NTS	SORT1	0.365176	-0.0825249	Secreted Signaling	Activatory	False	0.447701	False	Below Threshold (0.2)
Branch 7->8	60.8113	OXT	AVPR1A	0.234924	-0.278636	Secreted Signaling	Activatory	False	0.513561	False	Lower Right
Branch 7->8	60.8113	OXT	AVPR1B	0.234924	-0.431728	Secreted Signaling	Activatory	False	0.666653	False	Lower Right
Branch 7->8	60.8113	OXT	AVPR2	0.234924	0.32333	Secreted Signaling	Activatory	False	0.558254	True	Upper Right
Branch 7->8	60.8113	OXT	OXTR	0.234924	-0.569914	Secreted Signaling	Activatory	False	0.804838	False	Lower Right
Branch 7->8	60.8113	PAEP	CD7	0.454295	0.0660529	Secreted Signaling	Activatory	False	0.520348	True	Below Threshold (0.2)
Branch 7->8	60.8113	PDGFA	PDGFRA	-0.137281	-0.154081	Secreted Signaling	Activatory	True	0.291362	True	Below Threshold (0.2)
Branch 7->8	60.8113	PDGFB	PDGFRA	-0.0428173	-0.154081	Secreted Signaling	Activatory	True	0.196898	True	Below Threshold (0.2)
Branch 7->8	60.8113	PDGFB	PDGFRB	-0.0428173	-0.115668	Secreted Signaling	Activatory	True	0.158485	True	Below Threshold (0.2)
Branch 7->8	60.8113	PDGFC	PDGFRA	-0.220295	-0.154081	Secreted Signaling	Activatory	True	0.374375	True	Below Threshold (0.2)
Branch 7->8	60.8113	PDGFD	PDGFRB	-0.399812	-0.115668	Secreted Signaling	Activatory	True	0.51548	True	Below Threshold (0.2)
Branch 7->8	60.8113	PDYN	OPRD1	0.234275	-0.525297	Secreted Signaling	Activatory	False	0.759571	False	Lower Right
Branch 7->8	60.8113	PDYN	OPRK1	0.234275	-0.691384	Secreted Signaling	Activatory	False	0.925659	False	Lower Right
Branch 7->8	60.8113	PDYN	OPRM1	0.234275	0.228998	Secreted Signaling	Activatory	False	0.463273	True	Upper Right
Branch 7->8	60.8113	PENK	GHSR	0.662454	-0.756247	Secreted Signaling	Activatory	False	1.4187	False	Lower Right
Branch 7->8	60.8113	PENK	OPRD1	0.662454	-0.525297	Secreted Signaling	Activatory	False	1.18775	False	Lower Right
Branch 7->8	60.8113	PENK	OPRK1	0.662454	-0.691384	Secreted Signaling	Activatory	False	1.35384	False	Lower Right
Branch 7->8	60.8113	PENK	OPRM1	0.662454	0.228998	Secreted Signaling	Activatory	False	0.891452	True	Upper Right
Branch 7->8	60.8113	PF4	CXCR3	0.28828	0.0919106	Secreted Signaling	Activatory	False	0.380191	True	Below Threshold (0.2)
Branch 7->8	60.8113	PGF	FLT1	-0.0538461	-0.232255	Secreted Signaling	Activatory	True	0.286101	True	Below Threshold (0.2)
Branch 7->8	60.8113	PGF	NRP1	-0.0538461	-0.0305773	Secreted Signaling	Activatory	True	0.0844234	True	Below Threshold (0.2)
Branch 7->8	60.8113	PGF	NRP2	-0.0538461	-0.157836	Secreted Signaling	Activatory	True	0.211682	True	Below Threshold (0.2)
Branch 7->8	60.8113	PI16	TNFRSF21	-0.122984	-0.131835	Secreted Signaling	Activatory	False	0.254819	True	Below Threshold (0.2)
Branch 7->8	60.8113	PLAU	PLAUR	-0.0345018	0.0167615	Secreted Signaling	Activatory	False	0.0512633	False	Below Threshold (0.2)
Branch 7->8	60.8113	PMCH	MCHR1	0.124902	-0.209173	Secreted Signaling	Activatory	False	0.334075	False	Below Threshold (0.2)
Branch 7->8	60.8113	PMCH	MCHR2	0.124902	-0.639659	Secreted Signaling	Activatory	False	0.764561	False	Below Threshold (0.2)
Branch 7->8	60.8113	PNMT	ADRA1A	-0.186322	-0.319018	Small Molecule-Mediated	Activatory	False	0.50534	True	Below Threshold (0.2)
Branch 7->8	60.8113	PNMT	ADRA1B	-0.186322	-0.510328	Small Molecule-Mediated	Activatory	False	0.696651	True	Below Threshold (0.2)
Branch 7->8	60.8113	PNMT	ADRA1D	-0.186322	-0.583034	Small Molecule-Mediated	Activatory	False	0.769356	True	Below Threshold (0.2)
Branch 7->8	60.8113	PNMT	ADRA2A	-0.186322	-0.276071	Small Molecule-Mediated	Activatory	False	0.462393	True	Below Threshold (0.2)
Branch 7->8	60.8113	PNMT	ADRA2B	-0.186322	0.287597	Small Molecule-Mediated	Activatory	False	0.473919	False	Below Threshold (0.2)
Branch 7->8	60.8113	PNMT	ADRA2C	-0.186322	-0.604478	Small Molecule-Mediated	Activatory	False	0.7908	True	Below Threshold (0.2)
Branch 7->8	60.8113	PNMT	ADRB1	-0.186322	-0.334272	Small Molecule-Mediated	Activatory	False	0.520594	True	Below Threshold (0.2)
Branch 7->8	60.8113	PNMT	ADRB2	-0.186322	-0.289162	Small Molecule-Mediated	Activatory	False	0.475484	True	Below Threshold (0.2)
Branch 7->8	60.8113	PNMT	ADRB3	-0.186322	0.162498	Small Molecule-Mediated	Activatory	False	0.34882	False	Below Threshold (0.2)
Branch 7->8	60.8113	PNOC	OPRL1	-0.100295	-0.57431	Secreted Signaling	Activatory	False	0.674605	True	Below Threshold (0.2)
Branch 7->8	60.8113	POMC	MC1R	-0.00821831	0.091785	Secreted Signaling	Activatory	False	0.100003	False	Below Threshold (0.2)
Branch 7->8	60.8113	POMC	MC2R	-0.00821831	0.0653839	Secreted Signaling	Activatory	False	0.0736022	False	Below Threshold (0.2)
Branch 7->8	60.8113	POMC	MC3R	-0.00821831	0	Secreted Signaling	Activatory	False	0.00821831	False	Below Threshold (0.2)
Branch 7->8	60.8113	POMC	MC4R	-0.00821831	0.100464	Secreted Signaling	Activatory	False	0.108682	False	Below Threshold (0.2)
Branch 7->8	60.8113	POMC	MC5R	-0.00821831	-0.586431	Secreted Signaling	Activatory	False	0.594649	True	Below Threshold (0.2)
Branch 7->8	60.8113	POMC	OPRD1	-0.00821831	-0.525297	Small Molecule-Mediated	Activatory	False	0.533515	True	Below Threshold (0.2)
Branch 7->8	60.8113	POMC	OPRK1	-0.00821831	-0.691384	Small Molecule-Mediated	Activatory	False	0.699602	True	Below Threshold (0.2)
Branch 7->8	60.8113	POMC	OPRM1	-0.00821831	0.228998	Small Molecule-Mediated	Activatory	False	0.237217	False	Below Threshold (0.2)
Branch 7->8	60.8113	PPBP	CXCR1	0.209703	-0.620688	Secreted Signaling	Activatory	False	0.830391	False	Lower Right
Branch 7->8	60.8113	PPBP	CXCR2	0.209703	-0.238238	Secreted Signaling	Activatory	False	0.447941	False	Lower Right
Branch 7->8	60.8113	PPIA	BSG	-0.00539991	-0.114325	Secreted Signaling	Activatory	False	0.119724	True	Below Threshold (0.2)
Branch 7->8	60.8113	PPY	NPY1R	0.0867971	0.282918	Secreted Signaling	Activatory	False	0.369716	True	Below Threshold (0.2)
Branch 7->8	60.8113	PPY	NPY2R	0.0867971	0.113075	Secreted Signaling	Activatory	False	0.199872	True	Below Threshold (0.2)
Branch 7->8	60.8113	PPY	NPY5R	0.0867971	-0.461939	Secreted Signaling	Activatory	False	0.548736	False	Below Threshold (0.2)
Branch 7->8	60.8113	PRL	PRLR	0.674058	-0.527967	Secreted Signaling	Activatory	True	1.20202	False	Lower Right
Branch 7->8	60.8113	PRLH	PRLHR	0	-0.475228	Secreted Signaling	Activatory	False	0.475228	False	Below Threshold (0.2)
Branch 7->8	60.8113	PROC	PROCR	-0.0779963	0.0947533	Secreted Signaling	Activatory	False	0.17275	False	Below Threshold (0.2)
Branch 7->8	60.8113	PROK1	PROKR1	-0.445309	0.0984726	Secreted Signaling	Activatory	True	0.543782	False	Below Threshold (0.2)
Branch 7->8	60.8113	PROK1	PROKR2	-0.445309	-0.53344	Secreted Signaling	Activatory	True	0.978749	True	Lower Left
Branch 7->8	60.8113	PROK2	PROKR1	0.227212	0.0984726	Secreted Signaling	Activatory	False	0.325685	True	Below Threshold (0.2)
Branch 7->8	60.8113	PROK2	PROKR2	0.227212	-0.53344	Secreted Signaling	Activatory	False	0.760652	False	Lower Right
Branch 7->8	60.8113	PRXL2B	PTGFR	-0.295196	0.518904	Small Molecule-Mediated	Activatory	False	0.8141	False	Upper Left
Branch 7->8	60.8113	PSAP	GPR37	0.252174	-0.414931	Secreted Signaling	Activatory	False	0.667105	False	Lower Right
Branch 7->8	60.8113	PSAP	GPR37L1	0.252174	-0.289668	Secreted Signaling	Activatory	False	0.541842	False	Lower Right
Branch 7->8	60.8113	PTGDS	PTGDR	0.149583	0.654924	Small Molecule-Mediated	Activatory	False	0.804507	True	Below Threshold (0.2)
Branch 7->8	60.8113	PTGDS	PTGDR2	0.149583	-0.549973	Small Molecule-Mediated	Activatory	False	0.699555	False	Below Threshold (0.2)
Branch 7->8	60.8113	PTGES	PTGER1	-0.344974	-0.46872	Small Molecule-Mediated	Activatory	False	0.813695	True	Lower Left
Branch 7->8	60.8113	PTGES	PTGER2	-0.344974	-0.207977	Small Molecule-Mediated	Activatory	False	0.552951	True	Lower Left
Branch 7->8	60.8113	PTGES	PTGER3	-0.344974	-0.0176495	Small Molecule-Mediated	Activatory	False	0.362624	True	Below Threshold (0.2)
Branch 7->8	60.8113	PTGES	PTGER4	-0.344974	-0.103812	Small Molecule-Mediated	Activatory	False	0.448787	True	Below Threshold (0.2)
Branch 7->8	60.8113	PTGES2	PTGER1	0.0905357	-0.46872	Small Molecule-Mediated	Activatory	False	0.559256	False	Below Threshold (0.2)
Branch 7->8	60.8113	PTGES2	PTGER2	0.0905357	-0.207977	Small Molecule-Mediated	Activatory	False	0.298512	False	Below Threshold (0.2)
Branch 7->8	60.8113	PTGES2	PTGER3	0.0905357	-0.0176495	Small Molecule-Mediated	Activatory	False	0.108185	False	Below Threshold (0.2)
Branch 7->8	60.8113	PTGES2	PTGER4	0.0905357	-0.103812	Small Molecule-Mediated	Activatory	False	0.194348	False	Below Threshold (0.2)
Branch 7->8	60.8113	PTGES3	PTGER1	-0.0372887	-0.46872	Small Molecule-Mediated	Activatory	False	0.506009	True	Below Threshold (0.2)
Branch 7->8	60.8113	PTGES3	PTGER2	-0.0372887	-0.207977	Small Molecule-Mediated	Activatory	False	0.245265	True	Below Threshold (0.2)
Branch 7->8	60.8113	PTGES3	PTGER3	-0.0372887	-0.0176495	Small Molecule-Mediated	Activatory	False	0.0549382	True	Below Threshold (0.2)
Branch 7->8	60.8113	PTGES3	PTGER4	-0.0372887	-0.103812	Small Molecule-Mediated	Activatory	False	0.141101	True	Below Threshold (0.2)
Branch 7->8	60.8113	PTGIS	PTGIR	-0.302221	-0.429576	Small Molecule-Mediated	Activatory	False	0.731797	True	Lower Left
Branch 7->8	60.8113	PTGR1	LTB4R	-0.0305096	-0.345869	Small Molecule-Mediated	Activatory	False	0.376378	True	Below Threshold (0.2)
Branch 7->8	60.8113	PTGR1	LTB4R2	-0.0305096	-0.254576	Small Molecule-Mediated	Activatory	False	0.285086	True	Below Threshold (0.2)
Branch 7->8	60.8113	PTH	PTH1R	-0.511981	-0.13169	Secreted Signaling	Activatory	False	0.643671	True	Below Threshold (0.2)
Branch 7->8	60.8113	PTH	PTH2R	-0.511981	-0.613481	Secreted Signaling	Activatory	False	1.12546	True	Lower Left
Branch 7->8	60.8113	PTH2	PTH1R	0.167314	-0.13169	Secreted Signaling	Activatory	False	0.299004	False	Below Threshold (0.2)
Branch 7->8	60.8113	PTH2	PTH2R	0.167314	-0.613481	Secreted Signaling	Activatory	False	0.780795	False	Below Threshold (0.2)
Branch 7->8	60.8113	PTHLH	PRLHR	-0.377628	-0.475228	Secreted Signaling	Activatory	False	0.852856	True	Lower Left
Branch 7->8	60.8113	PTHLH	PTH1R	-0.377628	-0.13169	Secreted Signaling	Activatory	False	0.509318	True	Below Threshold (0.2)
Branch 7->8	60.8113	PTHLH	PTH2R	-0.377628	-0.613481	Secreted Signaling	Activatory	False	0.991109	True	Lower Left
Branch 7->8	60.8113	PTN	ALK	0.100405	-0.405478	Secreted Signaling	Activatory	False	0.505883	False	Below Threshold (0.2)
Branch 7->8	60.8113	PTN	PTPRZ1	0.100405	-0.296543	Secreted Signaling	Activatory	False	0.396948	False	Below Threshold (0.2)
Branch 7->8	60.8113	PTPRD	IL1RAP	-0.139256	-0.0115482	Secreted Signaling	Activatory	False	0.150804	True	Below Threshold (0.2)
Branch 7->8	60.8113	PTPRD	IL1RAPL1	-0.139256	0.107263	Secreted Signaling	Activatory	False	0.246519	False	Below Threshold (0.2)
Branch 7->8	60.8113	PYY	NPY1R	-0.269154	0.282918	Secreted Signaling	Activatory	False	0.552073	False	Upper Left
Branch 7->8	60.8113	PYY	NPY2R	-0.269154	0.113075	Secreted Signaling	Activatory	False	0.382229	False	Below Threshold (0.2)
Branch 7->8	60.8113	PYY	NPY5R	-0.269154	-0.461939	Secreted Signaling	Activatory	False	0.731094	True	Lower Left
Branch 7->8	60.8113	QRFP	QRFPR	0.00290658	-0.0545914	Secreted Signaling	Activatory	False	0.057498	False	Below Threshold (0.2)
Branch 7->8	60.8113	RARRES2	CCRL2	-0.0746625	-0.498768	Secreted Signaling	Activatory	False	0.573431	True	Below Threshold (0.2)
Branch 7->8	60.8113	RARRES2	CMKLR1	-0.0746625	-0.0529255	Secreted Signaling	Activatory	False	0.127588	True	Below Threshold (0.2)
Branch 7->8	60.8113	RARRES2	GPR1	-0.0746625	-0.698836	Secreted Signaling	Activatory	False	0.773499	True	Below Threshold (0.2)
Branch 7->8	60.8113	RBP4	STRA6	-0.0408778	-0.444799	Secreted Signaling	Activatory	False	0.485677	True	Below Threshold (0.2)
Branch 7->8	60.8113	RELN	LRP8	-0.18378	-0.197619	ECM-Receptor	Activatory	False	0.381399	True	Below Threshold (0.2)
Branch 7->8	60.8113	RELN	VLDLR	-0.18378	-0.224652	ECM-Receptor	Activatory	False	0.408432	True	Below Threshold (0.2)
Branch 7->8	60.8113	REN	ATP6AP2	-0.28666	-0.101329	Secreted Signaling	Activatory	False	0.387988	True	Below Threshold (0.2)
Branch 7->8	60.8113	RLN1	RXFP1	0.0173005	-0.339783	Secreted Signaling	Activatory	False	0.357084	False	Below Threshold (0.2)
Branch 7->8	60.8113	RLN1	RXFP2	0.0173005	-0.408246	Secreted Signaling	Activatory	False	0.425546	False	Below Threshold (0.2)
Branch 7->8	60.8113	RLN1	RXFP3	0.0173005	0.0542494	Secreted Signaling	Activatory	False	0.0715499	True	Below Threshold (0.2)
Branch 7->8	60.8113	RLN2	RXFP1	-0.40356	-0.339783	Secreted Signaling	Activatory	False	0.743344	True	Lower Left
Branch 7->8	60.8113	RLN2	RXFP2	-0.40356	-0.408246	Secreted Signaling	Activatory	False	0.811806	True	Lower Left
Branch 7->8	60.8113	RLN2	RXFP3	-0.40356	0.0542494	Secreted Signaling	Activatory	False	0.457809	False	Below Threshold (0.2)
Branch 7->8	60.8113	RLN3	RXFP1	0.00981121	-0.339783	Secreted Signaling	Activatory	False	0.349595	False	Below Threshold (0.2)
Branch 7->8	60.8113	RLN3	RXFP2	0.00981121	-0.408246	Secreted Signaling	Activatory	False	0.418057	False	Below Threshold (0.2)
Branch 7->8	60.8113	RLN3	RXFP3	0.00981121	0.0542494	Secreted Signaling	Activatory	False	0.0640606	True	Below Threshold (0.2)
Branch 7->8	60.8113	RLN3	RXFP4	0.00981121	0.0221778	Secreted Signaling	Activatory	False	0.031989	True	Below Threshold (0.2)
Branch 7->8	60.8113	RNASET2	TLR8	-0.0818802	-0.259699	Secreted Signaling	Activatory	False	0.341579	True	Below Threshold (0.2)
Branch 7->8	60.8113	RNLS	ATP2B4	-0.300589	0.0379246	Secreted Signaling	Activatory	True	0.338513	False	Below Threshold (0.2)
Branch 7->8	60.8113	RSPO1	LGR4	-0.530737	-0.199587	Secreted Signaling	Activatory	False	0.730325	True	Below Threshold (0.2)
Branch 7->8	60.8113	RSPO1	LGR5	-0.530737	0.0502862	Secreted Signaling	Activatory	False	0.581024	False	Below Threshold (0.2)
Branch 7->8	60.8113	RSPO1	LGR6	-0.530737	-0.298649	Secreted Signaling	Activatory	False	0.829386	True	Lower Left
Branch 7->8	60.8113	RSPO2	LGR4	-0.305253	-0.199587	Secreted Signaling	Activatory	False	0.504841	True	Below Threshold (0.2)
Branch 7->8	60.8113	RSPO2	LGR5	-0.305253	0.0502862	Secreted Signaling	Activatory	False	0.355539	False	Below Threshold (0.2)
Branch 7->8	60.8113	RSPO2	LGR6	-0.305253	-0.298649	Secreted Signaling	Activatory	False	0.603902	True	Lower Left
Branch 7->8	60.8113	RSPO3	LGR4	-0.0768831	-0.199587	Secreted Signaling	Activatory	False	0.276471	True	Below Threshold (0.2)
Branch 7->8	60.8113	RSPO3	LGR5	-0.0768831	0.0502862	Secreted Signaling	Activatory	False	0.127169	False	Below Threshold (0.2)
Branch 7->8	60.8113	RSPO3	LGR6	-0.0768831	-0.298649	Secreted Signaling	Activatory	False	0.375532	True	Below Threshold (0.2)
Branch 7->8	60.8113	RSPO4	LGR4	0.123959	-0.199587	Secreted Signaling	Activatory	False	0.323547	False	Below Threshold (0.2)
Branch 7->8	60.8113	RSPO4	LGR5	0.123959	0.0502862	Secreted Signaling	Activatory	False	0.174246	True	Below Threshold (0.2)
Branch 7->8	60.8113	RSPO4	LGR6	0.123959	-0.298649	Secreted Signaling	Activatory	False	0.422608	False	Below Threshold (0.2)
Branch 7->8	60.8113	RTN4R	ADGRB1	0.517814	-0.700061	Secreted Signaling	Activatory	False	1.21787	False	Lower Right
Branch 7->8	60.8113	SAA1	FPR2	-0.0082174	-0.283247	Secreted Signaling	Activatory	False	0.291464	True	Below Threshold (0.2)
Branch 7->8	60.8113	SCT	SCTR	0.485538	-0.229753	Secreted Signaling	Activatory	False	0.715291	False	Lower Right
Branch 7->8	60.8113	SCT	VIPR1	0.485538	-0.360713	Secreted Signaling	Activatory	False	0.846251	False	Lower Right
Branch 7->8	60.8113	SCT	VIPR2	0.485538	-0.15144	Secreted Signaling	Activatory	False	0.636979	False	Below Threshold (0.2)
Branch 7->8	60.8113	SEMA3A	NRP1	0.000508544	-0.0305773	Secreted Signaling	Activatory	False	0.0310859	False	Below Threshold (0.2)
Branch 7->8	60.8113	SEMA3C	NRP2	-0.11297	-0.157836	Secreted Signaling	Activatory	False	0.270806	True	Below Threshold (0.2)
Branch 7->8	60.8113	SEMA3E	PLXND1	-0.130108	-0.337214	Secreted Signaling	Activatory	False	0.467322	True	Below Threshold (0.2)
Branch 7->8	60.8113	SEMA3F	NRP2	-0.261519	-0.157836	Secreted Signaling	Activatory	False	0.419354	True	Below Threshold (0.2)
Branch 7->8	60.8113	SFTPD	ADGRE5	-0.699669	-0.00487097	ECM-Receptor	Activatory	False	0.70454	True	Below Threshold (0.2)
Branch 7->8	60.8113	SLIT1	ROBO1	-0.223631	-0.0371983	ECM-Receptor	Activatory	False	0.260829	True	Below Threshold (0.2)
Branch 7->8	60.8113	SLIT2	ROBO1	-0.150901	-0.0371983	ECM-Receptor	Activatory	False	0.1881	True	Below Threshold (0.2)
Branch 7->8	60.8113	SLIT2	ROBO2	-0.150901	-0.0554532	ECM-Receptor	Activatory	False	0.206355	True	Below Threshold (0.2)
Branch 7->8	60.8113	SLITRK1	PTPRD	0	-0.194032	ECM-Receptor	Activatory	False	0.194032	False	Below Threshold (0.2)
Branch 7->8	60.8113	SLITRK1	PTPRS	0	-0.16634	ECM-Receptor	Activatory	False	0.16634	False	Below Threshold (0.2)
Branch 7->8	60.8113	SLITRK2	PTPRD	0.103995	-0.194032	ECM-Receptor	Activatory	False	0.298027	False	Below Threshold (0.2)
Branch 7->8	60.8113	SLITRK2	PTPRS	0.103995	-0.16634	ECM-Receptor	Activatory	False	0.270335	False	Below Threshold (0.2)
Branch 7->8	60.8113	SLITRK3	PTPRD	0.139973	-0.194032	ECM-Receptor	Activatory	False	0.334006	False	Below Threshold (0.2)
Branch 7->8	60.8113	SLITRK4	OLR1	-0.608416	1.03629	ECM-Receptor	Activatory	False	1.64471	False	Upper Left
Branch 7->8	60.8113	SLITRK4	PTPRS	-0.608416	-0.16634	ECM-Receptor	Activatory	False	0.774756	True	Below Threshold (0.2)
Branch 7->8	60.8113	SLITRK5	PTPRS	0.0763302	-0.16634	ECM-Receptor	Activatory	False	0.242671	False	Below Threshold (0.2)
Branch 7->8	60.8113	SLITRK6	PTPRS	-0.52807	-0.16634	ECM-Receptor	Activatory	False	0.694411	True	Below Threshold (0.2)
Branch 7->8	60.8113	SOSTDC1	LRP5	-0.410585	-0.0751675	Secreted Signaling	Activatory	False	0.485753	True	Below Threshold (0.2)
Branch 7->8	60.8113	SOSTDC1	LRP6	-0.410585	-0.143611	Secreted Signaling	Activatory	False	0.554196	True	Below Threshold (0.2)
Branch 7->8	60.8113	SRD5A1	AR	-0.366875	-0.0716164	Small Molecule-Mediated	Activatory	False	0.438491	True	Below Threshold (0.2)
Branch 7->8	60.8113	SRD5A2	AR	-0.238881	-0.0716164	Small Molecule-Mediated	Activatory	False	0.310497	True	Below Threshold (0.2)
Branch 7->8	60.8113	SRD5A3	AR	-0.257964	-0.0716164	Small Molecule-Mediated	Activatory	False	0.329581	True	Below Threshold (0.2)
Branch 7->8	60.8113	SST	SSTR1	-0.442009	-0.35689	Secreted Signaling	Activatory	False	0.798899	True	Lower Left
Branch 7->8	60.8113	SST	SSTR2	-0.442009	0.372823	Secreted Signaling	Activatory	False	0.814832	False	Upper Left
Branch 7->8	60.8113	SST	SSTR3	-0.442009	0.159803	Secreted Signaling	Activatory	False	0.601811	False	Below Threshold (0.2)
Branch 7->8	60.8113	SST	SSTR4	-0.442009	0	Secreted Signaling	Activatory	False	0.442009	False	Below Threshold (0.2)
Branch 7->8	60.8113	SST	SSTR5	-0.442009	0	Secreted Signaling	Activatory	False	0.442009	False	Below Threshold (0.2)
Branch 7->8	60.8113	SULT1A1	PPARA	-0.232403	-0.256237	Small Molecule-Mediated	Activatory	False	0.48864	True	Lower Left
Branch 7->8	60.8113	SULT1A1	PPARD	-0.232403	-0.206995	Small Molecule-Mediated	Activatory	False	0.439398	True	Lower Left
Branch 7->8	60.8113	SULT1A1	PPARG	-0.232403	-0.279252	Small Molecule-Mediated	Activatory	False	0.511655	True	Lower Left
Branch 7->8	60.8113	SULT1E1	PPARA	0.704843	-0.256237	Small Molecule-Mediated	Activatory	False	0.96108	False	Lower Right
Branch 7->8	60.8113	SULT1E1	PPARD	0.704843	-0.206995	Small Molecule-Mediated	Activatory	False	0.911838	False	Lower Right
Branch 7->8	60.8113	SULT1E1	PPARG	0.704843	-0.279252	Small Molecule-Mediated	Activatory	False	0.984095	False	Lower Right
Branch 7->8	60.8113	SULT2A1	PPARA	-0.703366	-0.256237	Small Molecule-Mediated	Activatory	False	0.959603	True	Lower Left
Branch 7->8	60.8113	SULT2A1	PPARD	-0.703366	-0.206995	Small Molecule-Mediated	Activatory	False	0.910361	True	Lower Left
Branch 7->8	60.8113	SULT2A1	PPARG	-0.703366	-0.279252	Small Molecule-Mediated	Activatory	False	0.982618	True	Lower Left
Branch 7->8	60.8113	TAC1	TACR1	-0.548398	-0.421082	Secreted Signaling	Activatory	False	0.969481	True	Lower Left
Branch 7->8	60.8113	TAC1	TACR2	-0.548398	0.20882	Secreted Signaling	Activatory	False	0.757219	False	Upper Left
Branch 7->8	60.8113	TAC1	TACR3	-0.548398	-0.5987	Secreted Signaling	Activatory	False	1.1471	True	Lower Left
Branch 7->8	60.8113	TAC3	TACR1	0.0145216	-0.421082	Secreted Signaling	Activatory	False	0.435604	False	Below Threshold (0.2)
Branch 7->8	60.8113	TAC3	TACR2	0.0145216	0.20882	Secreted Signaling	Activatory	False	0.223342	True	Below Threshold (0.2)
Branch 7->8	60.8113	TAC3	TACR3	0.0145216	-0.5987	Secreted Signaling	Activatory	False	0.613222	False	Below Threshold (0.2)
Branch 7->8	60.8113	TAFA1	GPR1	0.357072	-0.698836	Secreted Signaling	Activatory	False	1.05591	False	Lower Right
Branch 7->8	60.8113	TAFA4	FPR1	-0.318309	0.465483	Secreted Signaling	Activatory	False	0.783792	False	Upper Left
Branch 7->8	60.8113	TAFA5	FPR2	-0.293277	-0.283247	Secreted Signaling	Activatory	False	0.576524	True	Lower Left
Branch 7->8	60.8113	TAFA5	S1PR2	-0.293277	-0.231251	Secreted Signaling	Activatory	False	0.524528	True	Lower Left
Branch 7->8	60.8113	TAX1BP3	ADGRB1	0.752764	-0.700061	Secreted Signaling	Activatory	False	1.45283	False	Lower Right
Branch 7->8	60.8113	TAX1BP3	ADGRB2	0.752764	0.396972	Secreted Signaling	Activatory	False	1.14974	True	Upper Right
Branch 7->8	60.8113	TBXAS1	TBXA2R	-0.184823	-0.263246	Small Molecule-Mediated	Activatory	False	0.448069	True	Below Threshold (0.2)
Branch 7->8	60.8113	TF	TFR2	0.98083	-0.293096	Secreted Signaling	Activatory	False	1.27393	False	Lower Right
Branch 7->8	60.8113	TF	TFRC	0.98083	-0.137078	Secreted Signaling	Activatory	False	1.11791	False	Below Threshold (0.2)
Branch 7->8	60.8113	TGFA	EGFR	-0.547748	-0.160545	Secreted Signaling	Activatory	True	0.708293	True	Below Threshold (0.2)
Branch 7->8	60.8113	TGFB1	TGFBR3	-0.172023	0.000195231	Secreted Signaling	Activatory	True	0.172219	False	Below Threshold (0.2)
Branch 7->8	60.8113	TGFB2	TGFBR3	-0.0992942	0.000195231	Secreted Signaling	Activatory	True	0.0994894	False	Below Threshold (0.2)
Branch 7->8	60.8113	TGFB3	TGFBR3	-0.151535	0.000195231	Secreted Signaling	Activatory	True	0.15173	False	Below Threshold (0.2)
Branch 7->8	60.8113	TGM2	ADGRG1	-0.0419947	-0.310487	Secreted Signaling	Activatory	False	0.352482	True	Below Threshold (0.2)
Branch 7->8	60.8113	THBS1	CD36	-0.18113	-0.0296943	ECM-Receptor	Activatory	False	0.210825	True	Below Threshold (0.2)
Branch 7->8	60.8113	THBS2	CD36	-0.491141	-0.0296943	ECM-Receptor	Activatory	False	0.520836	True	Below Threshold (0.2)
Branch 7->8	60.8113	THPO	MPL	-0.462933	0.228817	Secreted Signaling	Activatory	True	0.69175	False	Upper Left
Branch 7->8	60.8113	THY1	ADGRE2	-0.242633	0.358058	ECM-Receptor	Activatory	False	0.600692	False	Upper Left
Branch 7->8	60.8113	THY1	ADGRE5	-0.242633	-0.00487097	ECM-Receptor	Activatory	False	0.247504	True	Below Threshold (0.2)
Branch 7->8	60.8113	TNF	TNFRSF1A	-0.164782	-0.186992	Secreted Signaling	Activatory	True	0.351774	True	Below Threshold (0.2)
Branch 7->8	60.8113	TNF	TNFRSF1B	-0.164782	0.962414	Secreted Signaling	Activatory	True	1.1272	False	Below Threshold (0.2)
Branch 7->8	60.8113	TNFSF10	TNFRSF10A	-0.0163332	-0.684093	Secreted Signaling	Activatory	False	0.700426	True	Below Threshold (0.2)
Branch 7->8	60.8113	TNFSF10	TNFRSF10B	-0.0163332	0.417879	Secreted Signaling	Activatory	False	0.434212	False	Below Threshold (0.2)
Branch 7->8	60.8113	TNFSF10	TNFRSF10C	-0.0163332	0.113717	Secreted Signaling	Activatory	False	0.13005	False	Below Threshold (0.2)
Branch 7->8	60.8113	TNFSF10	TNFRSF10D	-0.0163332	0.275481	Secreted Signaling	Activatory	False	0.291814	False	Below Threshold (0.2)
Branch 7->8	60.8113	TNFSF10	TNFRSF11B	-0.0163332	-0.143716	Secreted Signaling	Activatory	False	0.160049	True	Below Threshold (0.2)
Branch 7->8	60.8113	TNFSF11	TNFRSF11A	-0.499223	-0.332941	Secreted Signaling	Activatory	False	0.832164	True	Lower Left
Branch 7->8	60.8113	TNFSF11	TNFRSF11B	-0.499223	-0.143716	Secreted Signaling	Activatory	False	0.642939	True	Below Threshold (0.2)
Branch 7->8	60.8113	TNFSF12	TNFRSF12A	-0.127958	0.0873758	Secreted Signaling	Activatory	False	0.215334	False	Below Threshold (0.2)
Branch 7->8	60.8113	TNFSF12	TNFRSF25	-0.127958	0.684991	Secreted Signaling	Activatory	False	0.812949	False	Below Threshold (0.2)
Branch 7->8	60.8113	TNFSF13	TNFRSF13B	-0.315322	-0.357851	Secreted Signaling	Activatory	False	0.673172	True	Lower Left
Branch 7->8	60.8113	TNFSF13	TNFRSF17	-0.315322	-0.284469	Secreted Signaling	Activatory	False	0.599791	True	Lower Left
Branch 7->8	60.8113	TNFSF13B	TNFRSF13B	-0.0752131	-0.357851	Secreted Signaling	Activatory	False	0.433064	True	Below Threshold (0.2)
Branch 7->8	60.8113	TNFSF13B	TNFRSF13C	-0.0752131	0.502526	Secreted Signaling	Activatory	False	0.577739	False	Below Threshold (0.2)
Branch 7->8	60.8113	TNFSF13B	TNFRSF17	-0.0752131	-0.284469	Secreted Signaling	Activatory	False	0.359682	True	Below Threshold (0.2)
Branch 7->8	60.8113	TNFSF14	LTBR	0.243566	-0.291431	Secreted Signaling	Activatory	False	0.534996	False	Lower Right
Branch 7->8	60.8113	TNFSF14	TNFRSF14	0.243566	0.427617	Secreted Signaling	Activatory	False	0.671183	True	Upper Right
Branch 7->8	60.8113	TNFSF14	TNFRSF6B	0.243566	-0.55735	Secreted Signaling	Activatory	False	0.800916	False	Lower Right
Branch 7->8	60.8113	TNFSF15	TNFRSF25	-0.400575	0.684991	Secreted Signaling	Activatory	False	1.08557	False	Upper Left
Branch 7->8	60.8113	TNFSF15	TNFRSF6B	-0.400575	-0.55735	Secreted Signaling	Activatory	False	0.957926	True	Lower Left
Branch 7->8	60.8113	TNFSF18	TNFRSF18	0.271568	-0.0261772	Secreted Signaling	Activatory	False	0.297745	False	Below Threshold (0.2)
Branch 7->8	60.8113	TNFSF4	TNFRSF4	0.188993	0.766495	Secreted Signaling	Activatory	False	0.955488	True	Below Threshold (0.2)
Branch 7->8	60.8113	TNFSF8	TNFRSF8	0.0258154	0.612337	Secreted Signaling	Activatory	False	0.638152	True	Below Threshold (0.2)
Branch 7->8	60.8113	TNFSF9	TNFRSF9	0.365559	-0.224116	Secreted Signaling	Activatory	False	0.589674	False	Lower Right
Branch 7->8	60.8113	TPO	THRB	0.088263	-0.215669	Small Molecule-Mediated	Activatory	False	0.303932	False	Below Threshold (0.2)
Branch 7->8	60.8113	TRH	TRHR	0.154969	0.0514192	Secreted Signaling	Activatory	False	0.206388	True	Below Threshold (0.2)
Branch 7->8	60.8113	TSHB	TSHR	-0.461498	-0.24003	Secreted Signaling	Activatory	False	0.701528	True	Lower Left
Branch 7->8	60.8113	TYR	GPR143	-0.476379	-0.530178	Small Molecule-Mediated	Activatory	False	1.00656	True	Lower Left
Branch 7->8	60.8113	UBASH3B	ESR1	-0.0969719	-0.109151	Small Molecule-Mediated	Activatory	False	0.206123	True	Below Threshold (0.2)
Branch 7->8	60.8113	UBASH3B	NR1I2	-0.0969719	-0.609722	Small Molecule-Mediated	Activatory	False	0.706694	True	Below Threshold (0.2)
Branch 7->8	60.8113	UBASH3B	PPARA	-0.0969719	-0.256237	Small Molecule-Mediated	Activatory	False	0.353208	True	Below Threshold (0.2)
Branch 7->8	60.8113	UCN	CRHR1	0.337411	-0.484306	Secreted Signaling	Activatory	False	0.821717	False	Lower Right
Branch 7->8	60.8113	UCN	CRHR2	0.337411	-0.53231	Secreted Signaling	Activatory	False	0.869721	False	Lower Right
Branch 7->8	60.8113	UCN2	CRHR1	0	-0.484306	Secreted Signaling	Activatory	False	0.484306	False	Below Threshold (0.2)
Branch 7->8	60.8113	UCN2	CRHR2	0	-0.53231	Secreted Signaling	Activatory	False	0.53231	False	Below Threshold (0.2)
Branch 7->8	60.8113	UCN3	CRHR2	0	-0.53231	Secreted Signaling	Activatory	False	0.53231	False	Below Threshold (0.2)
Branch 7->8	60.8113	UTS2	UTS2R	6.54907e-05	-0.551345	Secreted Signaling	Activatory	False	0.551411	False	Below Threshold (0.2)
Branch 7->8	60.8113	UTS2B	UTS2R	0.0404243	-0.551345	Secreted Signaling	Activatory	False	0.591769	False	Below Threshold (0.2)
Branch 7->8	60.8113	VEGFA	FLT1	-0.506096	-0.232255	Secreted Signaling	Activatory	True	0.73835	True	Lower Left
Branch 7->8	60.8113	VEGFA	KDR	-0.506096	-0.145135	Secreted Signaling	Activatory	True	0.651231	True	Below Threshold (0.2)
Branch 7->8	60.8113	VEGFA	NRP1	-0.506096	-0.0305773	Secreted Signaling	Activatory	True	0.536673	True	Below Threshold (0.2)
Branch 7->8	60.8113	VEGFA	NRP2	-0.506096	-0.157836	Secreted Signaling	Activatory	True	0.663931	True	Below Threshold (0.2)
Branch 7->8	60.8113	VEGFB	FLT1	-0.0220143	-0.232255	Secreted Signaling	Activatory	True	0.254269	True	Below Threshold (0.2)
Branch 7->8	60.8113	VEGFB	NRP1	-0.0220143	-0.0305773	Secreted Signaling	Activatory	True	0.0525916	True	Below Threshold (0.2)
Branch 7->8	60.8113	VEGFC	FLT4	0.0184922	-0.236588	Secreted Signaling	Activatory	True	0.25508	False	Below Threshold (0.2)
Branch 7->8	60.8113	VEGFC	KDR	0.0184922	-0.145135	Secreted Signaling	Activatory	True	0.163627	False	Below Threshold (0.2)
Branch 7->8	60.8113	VEGFD	FLT4	-0.488053	-0.236588	Secreted Signaling	Activatory	True	0.724642	True	Lower Left
Branch 7->8	60.8113	VEGFD	KDR	-0.488053	-0.145135	Secreted Signaling	Activatory	True	0.633189	True	Below Threshold (0.2)
Branch 7->8	60.8113	VIP	ADCYAP1R1	0.317667	-0.336093	Secreted Signaling	Activatory	False	0.653759	False	Lower Right
Branch 7->8	60.8113	VIP	SCTR	0.317667	-0.229753	Secreted Signaling	Activatory	False	0.54742	False	Lower Right
Branch 7->8	60.8113	VIP	VIPR1	0.317667	-0.360713	Secreted Signaling	Activatory	False	0.678379	False	Lower Right
Branch 7->8	60.8113	VIP	VIPR2	0.317667	-0.15144	Secreted Signaling	Activatory	False	0.469107	False	Below Threshold (0.2)
Branch 7->8	60.8113	WNT5A	ROR1	-0.168175	-0.0304261	Secreted Signaling	Activatory	False	0.198601	True	Below Threshold (0.2)
Branch 7->8	60.8113	WNT5A	ROR2	-0.168175	-0.0645117	Secreted Signaling	Activatory	False	0.232687	True	Below Threshold (0.2)
Branch 7->8	60.8113	XCL1	XCR1	0.460047	-0.402304	Secreted Signaling	Activatory	False	0.862351	False	Lower Right
Branch 7->8	60.8113	XCL2	XCR1	0.0853667	-0.402304	Secreted Signaling	Activatory	False	0.487671	False	Below Threshold (0.2)
Branch 8->9	11.9887	ADCYAP1	ADCYAP1R1	-0.174163	-0.156217	Secreted Signaling	Activatory	False	0.33038	True	Below Threshold (0.2)
Branch 8->9	11.9887	ADCYAP1	VIPR1	-0.174163	-0.0391837	Secreted Signaling	Activatory	False	0.213346	True	Below Threshold (0.2)
Branch 8->9	11.9887	ADCYAP1	VIPR2	-0.174163	-0.061306	Secreted Signaling	Activatory	False	0.235469	True	Below Threshold (0.2)
Branch 8->9	11.9887	ADM	RAMP3	0.0390406	0.298032	Secreted Signaling	Activatory	True	0.337073	True	Below Threshold (0.2)
Branch 8->9	11.9887	AGRN	PTPRS	-0.147393	-0.0547832	Secreted Signaling	Activatory	False	0.202176	True	Below Threshold (0.2)
Branch 8->9	11.9887	AGT	AGTR1	-0.26157	-0.0822758	Secreted Signaling	Activatory	False	0.343846	True	Below Threshold (0.2)
Branch 8->9	11.9887	AGT	AGTR2	-0.26157	-0.000868831	Secreted Signaling	Activatory	False	0.262439	True	Below Threshold (0.2)
Branch 8->9	11.9887	AKR1B1	PTGFR	0.0280772	0.0469868	Small Molecule-Mediated	Activatory	False	0.075064	True	Below Threshold (0.2)
Branch 8->9	11.9887	AKR1C3	PTGDR	-0.016882	-0.0400013	Small Molecule-Mediated	Activatory	False	0.0568834	True	Below Threshold (0.2)
Branch 8->9	11.9887	AKR1C3	PTGDR2	-0.016882	0.0358333	Small Molecule-Mediated	Activatory	False	0.0527154	False	Below Threshold (0.2)
Branch 8->9	11.9887	AKR1C3	PTGFR	-0.016882	0.0469868	Small Molecule-Mediated	Activatory	False	0.0638689	False	Below Threshold (0.2)
Branch 8->9	11.9887	AKR1D1	AR	-0.150861	-0.124738	Small Molecule-Mediated	Activatory	False	0.275599	True	Below Threshold (0.2)
Branch 8->9	11.9887	ALDH1A1	RORB	0.0418887	0.153406	Small Molecule-Mediated	Activatory	False	0.195294	True	Below Threshold (0.2)
Branch 8->9	11.9887	ALDH1A2	RORB	-0.0537594	0.153406	Small Molecule-Mediated	Activatory	False	0.207165	False	Below Threshold (0.2)
Branch 8->9	11.9887	ALDH1A3	RORB	0.0994836	0.153406	Small Molecule-Mediated	Activatory	False	0.252889	True	Below Threshold (0.2)
Branch 8->9	11.9887	ALOX12	CYSLTR1	0.0560798	0.0234665	Small Molecule-Mediated	Activatory	False	0.0795463	True	Below Threshold (0.2)
Branch 8->9	11.9887	ALOX12	FPR2	0.0560798	0.11142	Small Molecule-Mediated	Activatory	False	0.1675	True	Below Threshold (0.2)
Branch 8->9	11.9887	ANGPT1	TEK	-0.0126209	0.00288046	Secreted Signaling	Activatory	True	0.0155014	False	Below Threshold (0.2)
Branch 8->9	11.9887	ANGPT2	TEK	0.0261977	0.00288046	Secreted Signaling	Activatory	True	0.0290782	True	Below Threshold (0.2)
Branch 8->9	11.9887	ANGPT4	TEK	0.0378949	0.00288046	Secreted Signaling	Activatory	True	0.0407754	True	Below Threshold (0.2)
Branch 8->9	11.9887	ANXA1	FPR1	0.00952665	0.140085	Secreted Signaling	Activatory	False	0.149612	True	Below Threshold (0.2)
Branch 8->9	11.9887	ANXA1	FPR2	0.00952665	0.11142	Secreted Signaling	Activatory	False	0.120947	True	Below Threshold (0.2)
Branch 8->9	11.9887	ANXA1	FPR3	0.00952665	0.102242	Secreted Signaling	Activatory	False	0.111768	True	Below Threshold (0.2)
Branch 8->9	11.9887	APELA	APLNR	0.0783097	-0.0679794	Secreted Signaling	Activatory	False	0.146289	False	Below Threshold (0.2)
Branch 8->9	11.9887	APLN	APLNR	-0.128701	-0.0679794	Secreted Signaling	Activatory	False	0.19668	True	Below Threshold (0.2)
Branch 8->9	11.9887	APLP2	PIGR	-0.0560944	-0.165073	Secreted Signaling	Activatory	False	0.221167	True	Below Threshold (0.2)
Branch 8->9	11.9887	APLP2	PLXNA4	-0.0560944	0.136918	Secreted Signaling	Activatory	False	0.193012	False	Below Threshold (0.2)
Branch 8->9	11.9887	APOA1	ABCA1	-0.16441	-0.00479609	Secreted Signaling	Activatory	False	0.169206	True	Below Threshold (0.2)
Branch 8->9	11.9887	APOB	APOBR	-0.359687	-0.108866	Secreted Signaling	Activatory	False	0.468553	True	Below Threshold (0.2)
Branch 8->9	11.9887	APP	FPR2	-0.00745519	0.11142	Secreted Signaling	Activatory	False	0.118875	False	Below Threshold (0.2)
Branch 8->9	11.9887	APP	PLXNA4	-0.00745519	0.136918	Secreted Signaling	Activatory	False	0.144373	False	Below Threshold (0.2)
Branch 8->9	11.9887	APP	SORL1	-0.00745519	-0.0273705	Secreted Signaling	Activatory	False	0.0348257	True	Below Threshold (0.2)
Branch 8->9	11.9887	APP	TNFRSF21	-0.00745519	0.00342853	Secreted Signaling	Activatory	False	0.0108837	False	Below Threshold (0.2)
Branch 8->9	11.9887	AREG	EGFR	0.160895	-0.123431	Secreted Signaling	Activatory	True	0.284326	False	Below Threshold (0.2)
Branch 8->9	11.9887	ASIP	MC1R	-0.0410881	0.0583793	Secreted Signaling	Activatory	False	0.0994674	False	Below Threshold (0.2)
Branch 8->9	11.9887	ASMT	MTNR1A	-0.0845009	-0.065387	Small Molecule-Mediated	Activatory	False	0.149888	True	Below Threshold (0.2)
Branch 8->9	11.9887	ASMT	MTNR1B	-0.0845009	-0.0645056	Small Molecule-Mediated	Activatory	False	0.149007	True	Below Threshold (0.2)
Branch 8->9	11.9887	AVP	AVPR1A	-0.0771377	-0.109982	Secreted Signaling	Activatory	False	0.18712	True	Below Threshold (0.2)
Branch 8->9	11.9887	AVP	AVPR1B	-0.0771377	-0.0146103	Secreted Signaling	Activatory	False	0.091748	True	Below Threshold (0.2)
Branch 8->9	11.9887	AVP	AVPR2	-0.0771377	-0.0593731	Secreted Signaling	Activatory	False	0.136511	True	Below Threshold (0.2)
Branch 8->9	11.9887	AVP	OXTR	-0.0771377	-0.136679	Secreted Signaling	Activatory	False	0.213817	True	Below Threshold (0.2)
Branch 8->9	11.9887	BAG6	NCR3	-0.0109513	-0.016518	Secreted Signaling	Activatory	False	0.0274693	True	Below Threshold (0.2)
Branch 8->9	11.9887	BDNF	NGFR	0.00298031	-0.0827302	Secreted Signaling	Activatory	True	0.0857105	False	Below Threshold (0.2)
Branch 8->9	11.9887	BDNF	NTRK2	0.00298031	-0.0828297	Secreted Signaling	Activatory	True	0.08581	False	Below Threshold (0.2)
Branch 8->9	11.9887	BDNF	SORT1	0.00298031	-0.0637433	Secreted Signaling	Activatory	True	0.0667237	False	Below Threshold (0.2)
Branch 8->9	11.9887	BST2	LILRA4	0.00811973	-0.154141	Secreted Signaling	Activatory	False	0.16226	False	Below Threshold (0.2)
Branch 8->9	11.9887	BTC	EGFR	0.128022	-0.123431	Secreted Signaling	Activatory	True	0.251453	False	Below Threshold (0.2)
Branch 8->9	11.9887	BTC	ERBB3	0.128022	-0.0269214	Secreted Signaling	Activatory	True	0.154944	False	Below Threshold (0.2)
Branch 8->9	11.9887	BTC	ERBB4	0.128022	-0.18042	Secreted Signaling	Activatory	True	0.308442	False	Below Threshold (0.2)
Branch 8->9	11.9887	BTLA	TNFRSF14	0.133891	0.271978	Secreted Signaling	Activatory	False	0.405869	True	Below Threshold (0.2)
Branch 8->9	11.9887	C10orf99	GPR15	-0.0101576	-0.00676833	Secreted Signaling	Activatory	False	0.0169259	True	Below Threshold (0.2)
Branch 8->9	11.9887	C10orf99	SUSD2	-0.0101576	0.0658673	Secreted Signaling	Activatory	False	0.0760249	False	Below Threshold (0.2)
Branch 8->9	11.9887	C1QL1	ADGRB3	0.149646	0.0112435	Secreted Signaling	Activatory	False	0.16089	True	Below Threshold (0.2)
Branch 8->9	11.9887	C1QL2	ADGRB3	0.0796616	0.0112435	Secreted Signaling	Activatory	False	0.0909051	True	Below Threshold (0.2)
Branch 8->9	11.9887	C1QL3	ADGRB3	0.0465797	0.0112435	Secreted Signaling	Activatory	False	0.0578232	True	Below Threshold (0.2)
Branch 8->9	11.9887	C1QL4	ADGRB3	-0.123209	0.0112435	Secreted Signaling	Activatory	False	0.134452	False	Below Threshold (0.2)
Branch 8->9	11.9887	C3	C3AR1	-0.0318441	0.0716599	Secreted Signaling	Activatory	False	0.103504	False	Below Threshold (0.2)
Branch 8->9	11.9887	C3	C5AR2	-0.0318441	-0.122952	Secreted Signaling	Activatory	False	0.154796	True	Below Threshold (0.2)
Branch 8->9	11.9887	C4A	C5AR2	-0.153537	-0.122952	Secreted Signaling	Activatory	False	0.276489	True	Below Threshold (0.2)
Branch 8->9	11.9887	C5	C5AR1	-0.0149848	0.104925	Secreted Signaling	Activatory	False	0.119909	False	Below Threshold (0.2)
Branch 8->9	11.9887	C5	C5AR2	-0.0149848	-0.122952	Secreted Signaling	Activatory	False	0.137937	True	Below Threshold (0.2)
Branch 8->9	11.9887	CALCA	CALCR	0.0132058	-0.104675	Secreted Signaling	Activatory	False	0.11788	False	Below Threshold (0.2)
Branch 8->9	11.9887	CALCB	CALCR	0.0907188	-0.104675	Secreted Signaling	Activatory	False	0.195393	False	Below Threshold (0.2)
Branch 8->9	11.9887	CBR1	PTGFR	0.0174221	0.0469868	Small Molecule-Mediated	Activatory	False	0.0644089	True	Below Threshold (0.2)
Branch 8->9	11.9887	CCK	CCKAR	0.151514	-0.0658409	Secreted Signaling	Activatory	False	0.217355	False	Below Threshold (0.2)
Branch 8->9	11.9887	CCK	CCKBR	0.151514	-0.171013	Secreted Signaling	Activatory	False	0.322527	False	Below Threshold (0.2)
Branch 8->9	11.9887	CCL1	CCR8	-0.0722171	-0.0511389	Secreted Signaling	Activatory	False	0.123356	True	Below Threshold (0.2)
Branch 8->9	11.9887	CCL11	ACKR2	0.0160066	-0.167283	Secreted Signaling	Activatory	False	0.183289	False	Below Threshold (0.2)
Branch 8->9	11.9887	CCL11	CCR3	0.0160066	0.244942	Secreted Signaling	Activatory	False	0.260949	True	Below Threshold (0.2)
Branch 8->9	11.9887	CCL11	DPP4	0.0160066	-0.0373361	Secreted Signaling	Activatory	False	0.0533427	False	Below Threshold (0.2)
Branch 8->9	11.9887	CCL13	ACKR2	0.116426	-0.167283	Secreted Signaling	Activatory	False	0.283709	False	Below Threshold (0.2)
Branch 8->9	11.9887	CCL13	CCR2	0.116426	-0.0307895	Secreted Signaling	Activatory	False	0.147216	False	Below Threshold (0.2)
Branch 8->9	11.9887	CCL13	CCR3	0.116426	0.244942	Secreted Signaling	Activatory	False	0.361368	True	Below Threshold (0.2)
Branch 8->9	11.9887	CCL14	ACKR2	-0.196709	-0.167283	Secreted Signaling	Activatory	False	0.363992	True	Below Threshold (0.2)
Branch 8->9	11.9887	CCL14	CCR1	-0.196709	0.0269974	Secreted Signaling	Activatory	False	0.223707	False	Below Threshold (0.2)
Branch 8->9	11.9887	CCL14	CCR3	-0.196709	0.244942	Secreted Signaling	Activatory	False	0.441652	False	Below Threshold (0.2)
Branch 8->9	11.9887	CCL15	CCR1	0.109401	0.0269974	Secreted Signaling	Activatory	False	0.136398	True	Below Threshold (0.2)
Branch 8->9	11.9887	CCL15	CCR3	0.109401	0.244942	Secreted Signaling	Activatory	False	0.354343	True	Below Threshold (0.2)
Branch 8->9	11.9887	CCL16	CCR1	-0.0598537	0.0269974	Secreted Signaling	Activatory	False	0.0868512	False	Below Threshold (0.2)
Branch 8->9	11.9887	CCL16	CCR2	-0.0598537	-0.0307895	Secreted Signaling	Activatory	False	0.0906432	True	Below Threshold (0.2)
Branch 8->9	11.9887	CCL16	CCR8	-0.0598537	-0.0511389	Secreted Signaling	Activatory	False	0.110993	True	Below Threshold (0.2)
Branch 8->9	11.9887	CCL16	HRH4	-0.0598537	0.142716	Secreted Signaling	Activatory	False	0.20257	False	Below Threshold (0.2)
Branch 8->9	11.9887	CCL17	CCR4	-0.0916602	0.0774912	Secreted Signaling	Activatory	False	0.169151	False	Below Threshold (0.2)
Branch 8->9	11.9887	CCL18	CCR8	-0.143782	-0.0511389	Secreted Signaling	Activatory	False	0.194921	True	Below Threshold (0.2)
Branch 8->9	11.9887	CCL19	ACKR4	-0.175518	-0.11876	Secreted Signaling	Activatory	False	0.294278	True	Below Threshold (0.2)
Branch 8->9	11.9887	CCL19	CCR7	-0.175518	-0.0157355	Secreted Signaling	Activatory	False	0.191254	True	Below Threshold (0.2)
Branch 8->9	11.9887	CCL19	CCRL2	-0.175518	-0.0829693	Secreted Signaling	Activatory	False	0.258488	True	Below Threshold (0.2)
Branch 8->9	11.9887	CCL2	ACKR1	0.220956	0.135696	Secreted Signaling	Activatory	False	0.356652	True	Below Threshold (0.2)
Branch 8->9	11.9887	CCL2	ACKR2	0.220956	-0.167283	Secreted Signaling	Activatory	False	0.388238	False	Below Threshold (0.2)
Branch 8->9	11.9887	CCL2	CCR2	0.220956	-0.0307895	Secreted Signaling	Activatory	False	0.251745	False	Below Threshold (0.2)
Branch 8->9	11.9887	CCL20	CCR6	0.0151549	0.13738	Secreted Signaling	Activatory	False	0.152535	True	Below Threshold (0.2)
Branch 8->9	11.9887	CCL21	ACKR4	-0.0670113	-0.11876	Secreted Signaling	Activatory	False	0.185771	True	Below Threshold (0.2)
Branch 8->9	11.9887	CCL21	CCR7	-0.0670113	-0.0157355	Secreted Signaling	Activatory	False	0.0827468	True	Below Threshold (0.2)
Branch 8->9	11.9887	CCL22	CCR4	0.030404	0.0774912	Secreted Signaling	Activatory	False	0.107895	True	Below Threshold (0.2)
Branch 8->9	11.9887	CCL22	DPP4	0.030404	-0.0373361	Secreted Signaling	Activatory	False	0.0677401	False	Below Threshold (0.2)
Branch 8->9	11.9887	CCL23	CCR1	0.226017	0.0269974	Secreted Signaling	Activatory	False	0.253014	True	Below Threshold (0.2)
Branch 8->9	11.9887	CCL23	FPR2	0.226017	0.11142	Secreted Signaling	Activatory	False	0.337436	True	Below Threshold (0.2)
Branch 8->9	11.9887	CCL24	CCR3	-0.0272602	0.244942	Secreted Signaling	Activatory	False	0.272202	False	Below Threshold (0.2)
Branch 8->9	11.9887	CCL25	ACKR4	0.238926	-0.11876	Secreted Signaling	Activatory	False	0.357686	False	Below Threshold (0.2)
Branch 8->9	11.9887	CCL25	CCR9	0.238926	-0.122368	Secreted Signaling	Activatory	False	0.361295	False	Below Threshold (0.2)
Branch 8->9	11.9887	CCL26	CCR1	0.0501031	0.0269974	Secreted Signaling	Activatory	False	0.0771006	True	Below Threshold (0.2)
Branch 8->9	11.9887	CCL26	CCR2	0.0501031	-0.0307895	Secreted Signaling	Activatory	False	0.0808926	False	Below Threshold (0.2)
Branch 8->9	11.9887	CCL26	CCR3	0.0501031	0.244942	Secreted Signaling	Activatory	False	0.295045	True	Below Threshold (0.2)
Branch 8->9	11.9887	CCL27	CCR10	0.0428771	-0.0484241	Secreted Signaling	Activatory	False	0.0913012	False	Below Threshold (0.2)
Branch 8->9	11.9887	CCL28	CCR10	-0.1773	-0.0484241	Secreted Signaling	Activatory	False	0.225725	True	Below Threshold (0.2)
Branch 8->9	11.9887	CCL3	ACKR2	0.00996241	-0.167283	Secreted Signaling	Activatory	False	0.177245	False	Below Threshold (0.2)
Branch 8->9	11.9887	CCL3	CCR1	0.00996241	0.0269974	Secreted Signaling	Activatory	False	0.0369599	True	Below Threshold (0.2)
Branch 8->9	11.9887	CCL3	CCR3	0.00996241	0.244942	Secreted Signaling	Activatory	False	0.254905	True	Below Threshold (0.2)
Branch 8->9	11.9887	CCL3	CCR5	0.00996241	-0.0348397	Secreted Signaling	Activatory	False	0.0448021	False	Below Threshold (0.2)
Branch 8->9	11.9887	CCL3L1	CCR1	0.121806	0.0269974	Secreted Signaling	Activatory	False	0.148803	True	Below Threshold (0.2)
Branch 8->9	11.9887	CCL3L1	CCR3	0.121806	0.244942	Secreted Signaling	Activatory	False	0.366748	True	Below Threshold (0.2)
Branch 8->9	11.9887	CCL4	ACKR2	0.381159	-0.167283	Secreted Signaling	Activatory	False	0.548442	False	Below Threshold (0.2)
Branch 8->9	11.9887	CCL4	CCR5	0.381159	-0.0348397	Secreted Signaling	Activatory	False	0.415999	False	Below Threshold (0.2)
Branch 8->9	11.9887	CCL5	ACKR1	0.0891596	0.135696	Secreted Signaling	Activatory	False	0.224856	True	Below Threshold (0.2)
Branch 8->9	11.9887	CCL5	ACKR2	0.0891596	-0.167283	Secreted Signaling	Activatory	False	0.256442	False	Below Threshold (0.2)
Branch 8->9	11.9887	CCL5	CCR1	0.0891596	0.0269974	Secreted Signaling	Activatory	False	0.116157	True	Below Threshold (0.2)
Branch 8->9	11.9887	CCL5	CCR3	0.0891596	0.244942	Secreted Signaling	Activatory	False	0.334102	True	Below Threshold (0.2)
Branch 8->9	11.9887	CCL5	CCR4	0.0891596	0.0774912	Secreted Signaling	Activatory	False	0.166651	True	Below Threshold (0.2)
Branch 8->9	11.9887	CCL5	CCR5	0.0891596	-0.0348397	Secreted Signaling	Activatory	False	0.123999	False	Below Threshold (0.2)
Branch 8->9	11.9887	CCL5	GPR75	0.0891596	-0.0258842	Secreted Signaling	Activatory	False	0.115044	False	Below Threshold (0.2)
Branch 8->9	11.9887	CCL7	ACKR2	0.0176094	-0.167283	Secreted Signaling	Activatory	False	0.184892	False	Below Threshold (0.2)
Branch 8->9	11.9887	CCL7	CCR1	0.0176094	0.0269974	Secreted Signaling	Activatory	False	0.0446068	True	Below Threshold (0.2)
Branch 8->9	11.9887	CCL7	CCR2	0.0176094	-0.0307895	Secreted Signaling	Activatory	False	0.0483989	False	Below Threshold (0.2)
Branch 8->9	11.9887	CCL7	CCR3	0.0176094	0.244942	Secreted Signaling	Activatory	False	0.262552	True	Below Threshold (0.2)
Branch 8->9	11.9887	CCL7	CCR5	0.0176094	-0.0348397	Secreted Signaling	Activatory	False	0.0524491	False	Below Threshold (0.2)
Branch 8->9	11.9887	CCL8	ACKR2	0.0434464	-0.167283	Secreted Signaling	Activatory	False	0.210729	False	Below Threshold (0.2)
Branch 8->9	11.9887	CCL8	CCR1	0.0434464	0.0269974	Secreted Signaling	Activatory	False	0.0704438	True	Below Threshold (0.2)
Branch 8->9	11.9887	CCL8	CCR2	0.0434464	-0.0307895	Secreted Signaling	Activatory	False	0.0742359	False	Below Threshold (0.2)
Branch 8->9	11.9887	CCL8	CCR3	0.0434464	0.244942	Secreted Signaling	Activatory	False	0.288389	True	Below Threshold (0.2)
Branch 8->9	11.9887	CCL8	CCR5	0.0434464	-0.0348397	Secreted Signaling	Activatory	False	0.078286	False	Below Threshold (0.2)
Branch 8->9	11.9887	CD70	CD27	-0.096112	0.0990026	Secreted Signaling	Activatory	False	0.195115	False	Below Threshold (0.2)
Branch 8->9	11.9887	CEL	RORA	-0.0447443	0.0375682	Small Molecule-Mediated	Activatory	False	0.0823125	False	Below Threshold (0.2)
Branch 8->9	11.9887	CEL	RORC	-0.0447443	-0.00331844	Small Molecule-Mediated	Activatory	False	0.0480627	True	Below Threshold (0.2)
Branch 8->9	11.9887	CHAT	CHRM1	0.101614	-0.00975243	Small Molecule-Mediated	Activatory	False	0.111367	False	Below Threshold (0.2)
Branch 8->9	11.9887	CHAT	CHRM2	0.101614	-0.155245	Small Molecule-Mediated	Activatory	False	0.25686	False	Below Threshold (0.2)
Branch 8->9	11.9887	CHAT	CHRM3	0.101614	0.158487	Small Molecule-Mediated	Activatory	False	0.260101	True	Below Threshold (0.2)
Branch 8->9	11.9887	CHAT	CHRM4	0.101614	-0.0265974	Small Molecule-Mediated	Activatory	False	0.128212	False	Below Threshold (0.2)
Branch 8->9	11.9887	CHAT	CHRM5	0.101614	0.054077	Small Molecule-Mediated	Activatory	False	0.155691	True	Below Threshold (0.2)
Branch 8->9	11.9887	CHAT	CHRNA1	0.101614	0.0969234	Small Molecule-Mediated	Activatory	False	0.198538	True	Below Threshold (0.2)
Branch 8->9	11.9887	CHAT	CHRNA7	0.101614	-0.116184	Small Molecule-Mediated	Activatory	False	0.217798	False	Below Threshold (0.2)
Branch 8->9	11.9887	COL3A1	ADGRG1	0.0250845	-0.0353132	ECM-Receptor	Activatory	False	0.0603977	False	Below Threshold (0.2)
Branch 8->9	11.9887	COL4A1	ADGRG6	0.0100077	-0.133004	ECM-Receptor	Activatory	False	0.143011	False	Below Threshold (0.2)
Branch 8->9	11.9887	COL4A2	ADGRG6	0.0282267	-0.133004	ECM-Receptor	Activatory	False	0.16123	False	Below Threshold (0.2)
Branch 8->9	11.9887	COL4A3	ADGRG6	-0.0058684	-0.133004	ECM-Receptor	Activatory	False	0.138872	True	Below Threshold (0.2)
Branch 8->9	11.9887	COL4A4	ADGRG6	0.185671	-0.133004	ECM-Receptor	Activatory	False	0.318675	False	Below Threshold (0.2)
Branch 8->9	11.9887	COL4A5	ADGRG6	-0.0442761	-0.133004	ECM-Receptor	Activatory	False	0.17728	True	Below Threshold (0.2)
Branch 8->9	11.9887	COL4A6	ADGRG6	0.0478411	-0.133004	ECM-Receptor	Activatory	False	0.180845	False	Below Threshold (0.2)
Branch 8->9	11.9887	CORT	SSTR1	-0.15342	-0.0546675	Secreted Signaling	Activatory	False	0.208088	True	Below Threshold (0.2)
Branch 8->9	11.9887	CORT	SSTR2	-0.15342	0.156896	Secreted Signaling	Activatory	False	0.310316	False	Below Threshold (0.2)
Branch 8->9	11.9887	CORT	SSTR3	-0.15342	0.101641	Secreted Signaling	Activatory	False	0.255062	False	Below Threshold (0.2)
Branch 8->9	11.9887	CORT	SSTR4	-0.15342	0	Secreted Signaling	Activatory	False	0.15342	False	Below Threshold (0.2)
Branch 8->9	11.9887	CORT	SSTR5	-0.15342	0	Secreted Signaling	Activatory	False	0.15342	False	Below Threshold (0.2)
Branch 8->9	11.9887	CRH	CRHR1	-0.179377	-0.164492	Secreted Signaling	Activatory	False	0.343869	True	Below Threshold (0.2)
Branch 8->9	11.9887	CRH	CRHR2	-0.179377	-0.0862426	Secreted Signaling	Activatory	False	0.265619	True	Below Threshold (0.2)
Branch 8->9	11.9887	CSF1	CSF1R	-0.0378467	0.0737274	Secreted Signaling	Activatory	True	0.111574	False	Below Threshold (0.2)
Branch 8->9	11.9887	CSF3	CSF3R	-0.0194886	-0.0547106	Secreted Signaling	Activatory	True	0.0741992	True	Below Threshold (0.2)
Branch 8->9	11.9887	CSH1	GHR	0.135729	-0.0394214	Secreted Signaling	Activatory	True	0.17515	False	Below Threshold (0.2)
Branch 8->9	11.9887	CSH1	PRLR	0.135729	-0.0865315	Secreted Signaling	Activatory	True	0.22226	False	Below Threshold (0.2)
Branch 8->9	11.9887	CSH2	GHR	0.179231	-0.0394214	Secreted Signaling	Activatory	True	0.218652	False	Below Threshold (0.2)
Branch 8->9	11.9887	CSH2	PRLR	0.179231	-0.0865315	Secreted Signaling	Activatory	True	0.265762	False	Below Threshold (0.2)
Branch 8->9	11.9887	CTSG	F2RL3	0.0759566	-0.252316	Secreted Signaling	Activatory	False	0.328273	False	Below Threshold (0.2)
Branch 8->9	11.9887	CTSG	FPR1	0.0759566	0.140085	Secreted Signaling	Activatory	False	0.216042	True	Below Threshold (0.2)
Branch 8->9	11.9887	CX3CL1	CX3CR1	0.063492	0.0341175	Secreted Signaling	Activatory	False	0.0976095	True	Below Threshold (0.2)
Branch 8->9	11.9887	CXCL1	ACKR1	-0.026447	0.135696	Secreted Signaling	Activatory	False	0.162143	False	Below Threshold (0.2)
Branch 8->9	11.9887	CXCL1	CXCR1	-0.026447	0.0155036	Secreted Signaling	Activatory	False	0.0419506	False	Below Threshold (0.2)
Branch 8->9	11.9887	CXCL1	CXCR2	-0.026447	0.163517	Secreted Signaling	Activatory	False	0.189964	False	Below Threshold (0.2)
Branch 8->9	11.9887	CXCL10	CXCR3	-0.0830348	0.17088	Secreted Signaling	Activatory	False	0.253915	False	Below Threshold (0.2)
Branch 8->9	11.9887	CXCL10	DPP4	-0.0830348	-0.0373361	Secreted Signaling	Activatory	False	0.120371	True	Below Threshold (0.2)
Branch 8->9	11.9887	CXCL11	ACKR3	0.0766835	0.00107774	Secreted Signaling	Activatory	False	0.0777612	True	Below Threshold (0.2)
Branch 8->9	11.9887	CXCL11	CXCR3	0.0766835	0.17088	Secreted Signaling	Activatory	False	0.247564	True	Below Threshold (0.2)
Branch 8->9	11.9887	CXCL11	DPP4	0.0766835	-0.0373361	Secreted Signaling	Activatory	False	0.11402	False	Below Threshold (0.2)
Branch 8->9	11.9887	CXCL12	CXCR4	0.0532851	-0.105694	Secreted Signaling	Activatory	False	0.158979	False	Below Threshold (0.2)
Branch 8->9	11.9887	CXCL12	DPP4	0.0532851	-0.0373361	Secreted Signaling	Activatory	False	0.0906212	False	Below Threshold (0.2)
Branch 8->9	11.9887	CXCL13	ACKR4	-0.19906	-0.11876	Secreted Signaling	Activatory	False	0.31782	True	Below Threshold (0.2)
Branch 8->9	11.9887	CXCL13	CXCR5	-0.19906	0.0913125	Secreted Signaling	Activatory	False	0.290373	False	Below Threshold (0.2)
Branch 8->9	11.9887	CXCL14	CXCR4	0.106492	-0.105694	Secreted Signaling	Activatory	False	0.212186	False	Below Threshold (0.2)
Branch 8->9	11.9887	CXCL16	CXCR6	-0.0633891	0.198564	Secreted Signaling	Activatory	False	0.261953	False	Below Threshold (0.2)
Branch 8->9	11.9887	CXCL2	CXCR2	-0.100039	0.163517	Secreted Signaling	Activatory	False	0.263557	False	Below Threshold (0.2)
Branch 8->9	11.9887	CXCL2	DPP4	-0.100039	-0.0373361	Secreted Signaling	Activatory	False	0.137376	True	Below Threshold (0.2)
Branch 8->9	11.9887	CXCL3	CXCR2	0.200611	0.163517	Secreted Signaling	Activatory	False	0.364128	True	Below Threshold (0.2)
Branch 8->9	11.9887	CXCL5	CXCR1	-0.00164308	0.0155036	Secreted Signaling	Activatory	False	0.0171467	False	Below Threshold (0.2)
Branch 8->9	11.9887	CXCL5	CXCR2	-0.00164308	0.163517	Secreted Signaling	Activatory	False	0.16516	False	Below Threshold (0.2)
Branch 8->9	11.9887	CXCL6	CXCR1	-0.103501	0.0155036	Secreted Signaling	Activatory	False	0.119005	False	Below Threshold (0.2)
Branch 8->9	11.9887	CXCL6	CXCR2	-0.103501	0.163517	Secreted Signaling	Activatory	False	0.267018	False	Below Threshold (0.2)
Branch 8->9	11.9887	CXCL8	ACKR1	0.0730678	0.135696	Secreted Signaling	Activatory	False	0.208764	True	Below Threshold (0.2)
Branch 8->9	11.9887	CXCL8	CXCR1	0.0730678	0.0155036	Secreted Signaling	Activatory	False	0.0885714	True	Below Threshold (0.2)
Branch 8->9	11.9887	CXCL8	CXCR2	0.0730678	0.163517	Secreted Signaling	Activatory	False	0.236585	True	Below Threshold (0.2)
Branch 8->9	11.9887	CXCL9	CXCR3	-0.0984541	0.17088	Secreted Signaling	Activatory	False	0.269334	False	Below Threshold (0.2)
Branch 8->9	11.9887	CXCL9	DPP4	-0.0984541	-0.0373361	Secreted Signaling	Activatory	False	0.13579	True	Below Threshold (0.2)
Branch 8->9	11.9887	CYP11A1	NR1H4	-0.214424	-0.129475	Small Molecule-Mediated	Activatory	False	0.3439	True	Below Threshold (0.2)
Branch 8->9	11.9887	CYP11B1	NR3C1	0	0.00305258	Small Molecule-Mediated	Activatory	False	0.00305258	False	Below Threshold (0.2)
Branch 8->9	11.9887	CYP11B1	NR3C2	0	-0.051436	Small Molecule-Mediated	Activatory	False	0.051436	False	Below Threshold (0.2)
Branch 8->9	11.9887	CYP11B2	NR3C1	0	0.00305258	Small Molecule-Mediated	Activatory	False	0.00305258	False	Below Threshold (0.2)
Branch 8->9	11.9887	CYP11B2	NR3C2	0	-0.051436	Small Molecule-Mediated	Activatory	False	0.051436	False	Below Threshold (0.2)
Branch 8->9	11.9887	CYP17A1	AR	-0.162676	-0.124738	Small Molecule-Mediated	Activatory	False	0.287414	True	Below Threshold (0.2)
Branch 8->9	11.9887	CYP19A1	ESR1	-0.221355	-0.0377505	Small Molecule-Mediated	Activatory	False	0.259106	True	Below Threshold (0.2)
Branch 8->9	11.9887	CYP19A1	ESR2	-0.221355	-0.128956	Small Molecule-Mediated	Activatory	False	0.350311	True	Below Threshold (0.2)
Branch 8->9	11.9887	CYP19A1	GPER1	-0.221355	0.126351	Small Molecule-Mediated	Activatory	False	0.347707	False	Below Threshold (0.2)
Branch 8->9	11.9887	CYP19A1	NR1I2	-0.221355	-0.174221	Small Molecule-Mediated	Activatory	False	0.395577	True	Below Threshold (0.2)
Branch 8->9	11.9887	CYP21A2	NR3C2	0.000697021	-0.051436	Small Molecule-Mediated	Activatory	False	0.052133	False	Below Threshold (0.2)
Branch 8->9	11.9887	CYP27B1	VDR	-0.0227654	0.0218665	Small Molecule-Mediated	Activatory	False	0.044632	False	Below Threshold (0.2)
Branch 8->9	11.9887	CYP3A4	NR1H4	0.071216	-0.129475	Small Molecule-Mediated	Activatory	False	0.200691	False	Below Threshold (0.2)
Branch 8->9	11.9887	DAG1	NRXN3	-0.0599795	0.0711343	ECM-Receptor	Activatory	False	0.131114	False	Below Threshold (0.2)
Branch 8->9	11.9887	DAGLA	CNR1	0.0441707	-0.0472091	Small Molecule-Mediated	Activatory	False	0.0913798	False	Below Threshold (0.2)
Branch 8->9	11.9887	DAGLA	CNR2	0.0441707	0.205138	Small Molecule-Mediated	Activatory	False	0.249308	True	Below Threshold (0.2)
Branch 8->9	11.9887	DAGLA	GPR55	0.0441707	-0.00992935	Small Molecule-Mediated	Activatory	False	0.0541	False	Below Threshold (0.2)
Branch 8->9	11.9887	DAGLB	CNR1	-0.00349869	-0.0472091	Small Molecule-Mediated	Activatory	False	0.0507078	True	Below Threshold (0.2)
Branch 8->9	11.9887	DAGLB	CNR2	-0.00349869	0.205138	Small Molecule-Mediated	Activatory	False	0.208636	False	Below Threshold (0.2)
Branch 8->9	11.9887	DAGLB	GPR55	-0.00349869	-0.00992935	Small Molecule-Mediated	Activatory	False	0.013428	True	Below Threshold (0.2)
Branch 8->9	11.9887	DDC	DRD1	0.00544685	0.0924277	Small Molecule-Mediated	Activatory	False	0.0978746	True	Below Threshold (0.2)
Branch 8->9	11.9887	DDC	DRD2	0.00544685	0.00487259	Small Molecule-Mediated	Activatory	False	0.0103194	True	Below Threshold (0.2)
Branch 8->9	11.9887	DDC	DRD3	0.00544685	-0.0268992	Small Molecule-Mediated	Activatory	False	0.0323461	False	Below Threshold (0.2)
Branch 8->9	11.9887	DDC	DRD4	0.00544685	0.0897684	Small Molecule-Mediated	Activatory	False	0.0952153	True	Below Threshold (0.2)
Branch 8->9	11.9887	DDC	DRD5	0.00544685	-0.059826	Small Molecule-Mediated	Activatory	False	0.0652729	False	Below Threshold (0.2)
Branch 8->9	11.9887	DDC	HTR1A	0.00544685	0	Small Molecule-Mediated	Activatory	False	0.00544685	False	Below Threshold (0.2)
Branch 8->9	11.9887	DDC	HTR1B	0.00544685	-0.0924639	Small Molecule-Mediated	Activatory	False	0.0979107	False	Below Threshold (0.2)
Branch 8->9	11.9887	DDC	HTR1D	0.00544685	-0.0657825	Small Molecule-Mediated	Activatory	False	0.0712293	False	Below Threshold (0.2)
Branch 8->9	11.9887	DDC	HTR1E	0.00544685	0.0452604	Small Molecule-Mediated	Activatory	False	0.0507073	True	Below Threshold (0.2)
Branch 8->9	11.9887	DDC	HTR1F	0.00544685	-0.0241569	Small Molecule-Mediated	Activatory	False	0.0296038	False	Below Threshold (0.2)
Branch 8->9	11.9887	DDC	HTR2A	0.00544685	-0.131192	Small Molecule-Mediated	Activatory	False	0.136639	False	Below Threshold (0.2)
Branch 8->9	11.9887	DDC	HTR2B	0.00544685	-0.0031489	Small Molecule-Mediated	Activatory	False	0.00859575	False	Below Threshold (0.2)
Branch 8->9	11.9887	DDC	HTR2C	0.00544685	0.0771601	Small Molecule-Mediated	Activatory	False	0.0826069	True	Below Threshold (0.2)
Branch 8->9	11.9887	DDC	HTR3A	0.00544685	0.0401056	Small Molecule-Mediated	Activatory	False	0.0455524	True	Below Threshold (0.2)
Branch 8->9	11.9887	DDC	HTR3B	0.00544685	-0.111191	Small Molecule-Mediated	Activatory	False	0.116638	False	Below Threshold (0.2)
Branch 8->9	11.9887	DDC	HTR3C	0.00544685	-0.0863837	Small Molecule-Mediated	Activatory	False	0.0918305	False	Below Threshold (0.2)
Branch 8->9	11.9887	DDC	HTR3D	0.00544685	0	Small Molecule-Mediated	Activatory	False	0.00544685	False	Below Threshold (0.2)
Branch 8->9	11.9887	DDC	HTR3E	0.00544685	0.0179187	Small Molecule-Mediated	Activatory	False	0.0233656	True	Below Threshold (0.2)
Branch 8->9	11.9887	DDC	HTR4	0.00544685	-0.168393	Small Molecule-Mediated	Activatory	False	0.17384	False	Below Threshold (0.2)
Branch 8->9	11.9887	DDC	HTR5A	0.00544685	0.034476	Small Molecule-Mediated	Activatory	False	0.0399228	True	Below Threshold (0.2)
Branch 8->9	11.9887	DDC	HTR6	0.00544685	-0.0489669	Small Molecule-Mediated	Activatory	False	0.0544137	False	Below Threshold (0.2)
Branch 8->9	11.9887	DDC	HTR7	0.00544685	0.0244112	Small Molecule-Mediated	Activatory	False	0.0298581	True	Below Threshold (0.2)
Branch 8->9	11.9887	DDC	TAAR1	0.00544685	-0.0998313	Small Molecule-Mediated	Activatory	False	0.105278	False	Below Threshold (0.2)
Branch 8->9	11.9887	DHCR24	RORA	0.0552788	0.0375682	Small Molecule-Mediated	Activatory	False	0.092847	True	Below Threshold (0.2)
Branch 8->9	11.9887	DHCR24	RORC	0.0552788	-0.00331844	Small Molecule-Mediated	Activatory	False	0.0585973	False	Below Threshold (0.2)
Branch 8->9	11.9887	DHCR7	NR1H2	0.0892829	0.107069	Small Molecule-Mediated	Activatory	False	0.196352	True	Below Threshold (0.2)
Branch 8->9	11.9887	DHCR7	NR1H3	0.0892829	0.0264509	Small Molecule-Mediated	Activatory	False	0.115734	True	Below Threshold (0.2)
Branch 8->9	11.9887	DHCR7	RORA	0.0892829	0.0375682	Small Molecule-Mediated	Activatory	False	0.126851	True	Below Threshold (0.2)
Branch 8->9	11.9887	DHCR7	RORC	0.0892829	-0.00331844	Small Molecule-Mediated	Activatory	False	0.0926013	False	Below Threshold (0.2)
Branch 8->9	11.9887	DHRS9	PGR	0.178328	-0.0875557	Small Molecule-Mediated	Activatory	False	0.265884	False	Below Threshold (0.2)
Branch 8->9	11.9887	DKK1	LRP5	0.057595	-0.0310287	Secreted Signaling	Activatory	False	0.0886237	False	Below Threshold (0.2)
Branch 8->9	11.9887	DKK1	LRP6	0.057595	-0.0466097	Secreted Signaling	Activatory	False	0.104205	False	Below Threshold (0.2)
Branch 8->9	11.9887	DKK2	LRP6	0.00654887	-0.0466097	Secreted Signaling	Activatory	False	0.0531586	False	Below Threshold (0.2)
Branch 8->9	11.9887	DPEP1	CYSLTR1	-0.0285594	0.0234665	Small Molecule-Mediated	Activatory	False	0.0520259	False	Below Threshold (0.2)
Branch 8->9	11.9887	DPEP1	CYSLTR2	-0.0285594	0.16644	Small Molecule-Mediated	Activatory	False	0.195	False	Below Threshold (0.2)
Branch 8->9	11.9887	DPEP2	CYSLTR1	-0.125495	0.0234665	Small Molecule-Mediated	Activatory	False	0.148961	False	Below Threshold (0.2)
Branch 8->9	11.9887	DPEP2	CYSLTR2	-0.125495	0.16644	Small Molecule-Mediated	Activatory	False	0.291935	False	Below Threshold (0.2)
Branch 8->9	11.9887	DPEP3	CYSLTR1	0.0499759	0.0234665	Small Molecule-Mediated	Activatory	False	0.0734424	True	Below Threshold (0.2)
Branch 8->9	11.9887	DPEP3	CYSLTR2	0.0499759	0.16644	Small Molecule-Mediated	Activatory	False	0.216416	True	Below Threshold (0.2)
Branch 8->9	11.9887	EDN1	EDNRA	-0.00869717	-0.0865704	Secreted Signaling	Activatory	False	0.0952676	True	Below Threshold (0.2)
Branch 8->9	11.9887	EDN1	EDNRB	-0.00869717	-0.0710863	Secreted Signaling	Activatory	False	0.0797834	True	Below Threshold (0.2)
Branch 8->9	11.9887	EDN2	EDNRA	0.109495	-0.0865704	Secreted Signaling	Activatory	False	0.196065	False	Below Threshold (0.2)
Branch 8->9	11.9887	EDN2	EDNRB	0.109495	-0.0710863	Secreted Signaling	Activatory	False	0.180581	False	Below Threshold (0.2)
Branch 8->9	11.9887	EDN3	EDNRA	-0.147167	-0.0865704	Secreted Signaling	Activatory	False	0.233737	True	Below Threshold (0.2)
Branch 8->9	11.9887	EDN3	EDNRB	-0.147167	-0.0710863	Secreted Signaling	Activatory	False	0.218253	True	Below Threshold (0.2)
Branch 8->9	11.9887	EGF	EGFR	-0.015931	-0.123431	Secreted Signaling	Activatory	True	0.139362	True	Below Threshold (0.2)
Branch 8->9	11.9887	ENTPD1	ADORA3	-0.103571	-0.129461	Secreted Signaling	Activatory	False	0.233032	True	Below Threshold (0.2)
Branch 8->9	11.9887	EPO	EPOR	-0.0535182	0.023946	Secreted Signaling	Activatory	True	0.0774642	False	Below Threshold (0.2)
Branch 8->9	11.9887	EREG	EGFR	0.141947	-0.123431	Secreted Signaling	Activatory	True	0.265379	False	Below Threshold (0.2)
Branch 8->9	11.9887	EREG	ERBB4	0.141947	-0.18042	Secreted Signaling	Activatory	True	0.322368	False	Below Threshold (0.2)
Branch 8->9	11.9887	F2	F2R	-0.144482	0.0565373	Secreted Signaling	Activatory	False	0.20102	False	Below Threshold (0.2)
Branch 8->9	11.9887	F2	F2RL2	-0.144482	-0.00182225	Secreted Signaling	Activatory	False	0.146305	True	Below Threshold (0.2)
Branch 8->9	11.9887	F2	F2RL3	-0.144482	-0.252316	Secreted Signaling	Activatory	False	0.396798	True	Below Threshold (0.2)
Branch 8->9	11.9887	FASLG	FAS	0.0881378	0.298567	Secreted Signaling	Activatory	False	0.386705	True	Below Threshold (0.2)
Branch 8->9	11.9887	FASLG	TNFRSF6B	0.0881378	-0.223099	Secreted Signaling	Activatory	False	0.311236	False	Below Threshold (0.2)
Branch 8->9	11.9887	FGF1	FGFR1	0.0959171	0.0271905	Secreted Signaling	Activatory	True	0.123108	True	Below Threshold (0.2)
Branch 8->9	11.9887	FGF1	FGFR2	0.0959171	0.00641208	Secreted Signaling	Activatory	True	0.102329	True	Below Threshold (0.2)
Branch 8->9	11.9887	FGF1	FGFR3	0.0959171	-0.00966214	Secreted Signaling	Activatory	True	0.105579	False	Below Threshold (0.2)
Branch 8->9	11.9887	FGF1	FGFR4	0.0959171	-0.0524513	Secreted Signaling	Activatory	True	0.148368	False	Below Threshold (0.2)
Branch 8->9	11.9887	FGF10	FGFR2	-0.0327175	0.00641208	Secreted Signaling	Activatory	True	0.0391295	False	Below Threshold (0.2)
Branch 8->9	11.9887	FGF17	FGFR3	-0.0560506	-0.00966214	Secreted Signaling	Activatory	True	0.0657127	True	Below Threshold (0.2)
Branch 8->9	11.9887	FGF2	FGFR1	-0.079822	0.0271905	Secreted Signaling	Activatory	True	0.107012	False	Below Threshold (0.2)
Branch 8->9	11.9887	FGF2	FGFR2	-0.079822	0.00641208	Secreted Signaling	Activatory	True	0.0862341	False	Below Threshold (0.2)
Branch 8->9	11.9887	FGF2	FGFR3	-0.079822	-0.00966214	Secreted Signaling	Activatory	True	0.0894841	True	Below Threshold (0.2)
Branch 8->9	11.9887	FGF2	FGFR4	-0.079822	-0.0524513	Secreted Signaling	Activatory	True	0.132273	True	Below Threshold (0.2)
Branch 8->9	11.9887	FGF20	FGFR3	0	-0.00966214	Secreted Signaling	Activatory	True	0.00966214	False	Below Threshold (0.2)
Branch 8->9	11.9887	FGF22	FGFR2	-0.030348	0.00641208	Secreted Signaling	Activatory	True	0.0367601	False	Below Threshold (0.2)
Branch 8->9	11.9887	FGF3	FGFR2	0.0622028	0.00641208	Secreted Signaling	Activatory	True	0.0686149	True	Below Threshold (0.2)
Branch 8->9	11.9887	FGF4	FGFR1	0	0.0271905	Secreted Signaling	Activatory	True	0.0271905	False	Below Threshold (0.2)
Branch 8->9	11.9887	FGF5	FGFR1	-0.146799	0.0271905	Secreted Signaling	Activatory	True	0.17399	False	Below Threshold (0.2)
Branch 8->9	11.9887	FGF6	FGFR1	-0.070761	0.0271905	Secreted Signaling	Activatory	True	0.0979515	False	Below Threshold (0.2)
Branch 8->9	11.9887	FGF7	FGFR2	0.0904231	0.00641208	Secreted Signaling	Activatory	True	0.0968352	True	Below Threshold (0.2)
Branch 8->9	11.9887	FGF8	FGFR3	-0.259349	-0.00966214	Secreted Signaling	Activatory	True	0.269011	True	Below Threshold (0.2)
Branch 8->9	11.9887	FGF9	FGFR3	-0.147297	-0.00966214	Secreted Signaling	Activatory	True	0.156959	True	Below Threshold (0.2)
Branch 8->9	11.9887	FGL1	LAG3	-0.049178	-0.176116	Secreted Signaling	Activatory	True	0.225294	True	Below Threshold (0.2)
Branch 8->9	11.9887	FLRT1	ADGRL1	0.0163067	-0.0525541	ECM-Receptor	Activatory	False	0.0688607	False	Below Threshold (0.2)
Branch 8->9	11.9887	FLRT1	ADGRL3	0.0163067	-0.0197751	ECM-Receptor	Activatory	False	0.0360818	False	Below Threshold (0.2)
Branch 8->9	11.9887	FLRT2	ADGRL1	-0.0989859	-0.0525541	ECM-Receptor	Activatory	False	0.15154	True	Below Threshold (0.2)
Branch 8->9	11.9887	FLRT2	ADGRL3	-0.0989859	-0.0197751	ECM-Receptor	Activatory	False	0.118761	True	Below Threshold (0.2)
Branch 8->9	11.9887	FLRT3	ADGRL2	-0.054459	-0.00202115	ECM-Receptor	Activatory	False	0.0564801	True	Below Threshold (0.2)
Branch 8->9	11.9887	FLRT3	ADGRL3	-0.054459	-0.0197751	ECM-Receptor	Activatory	False	0.0742341	True	Below Threshold (0.2)
Branch 8->9	11.9887	FLT3LG	FLT3	-0.0522052	-0.094267	Secreted Signaling	Activatory	False	0.146472	True	Below Threshold (0.2)
Branch 8->9	11.9887	FTH1	SCARA5	0.197909	0.111321	Secreted Signaling	Activatory	False	0.309229	True	Below Threshold (0.2)
Branch 8->9	11.9887	FTL	SCARA5	-0.136973	0.111321	Secreted Signaling	Activatory	False	0.248294	False	Below Threshold (0.2)
Branch 8->9	11.9887	GAL	GALR1	-0.0758669	-0.124795	Secreted Signaling	Activatory	False	0.200662	True	Below Threshold (0.2)
Branch 8->9	11.9887	GAL	GALR2	-0.0758669	-0.120293	Secreted Signaling	Activatory	False	0.19616	True	Below Threshold (0.2)
Branch 8->9	11.9887	GAL	GALR3	-0.0758669	-0.110247	Secreted Signaling	Activatory	False	0.186114	True	Below Threshold (0.2)
Branch 8->9	11.9887	GALP	GALR1	-0.198465	-0.124795	Secreted Signaling	Activatory	False	0.323259	True	Below Threshold (0.2)
Branch 8->9	11.9887	GALP	GALR2	-0.198465	-0.120293	Secreted Signaling	Activatory	False	0.318757	True	Below Threshold (0.2)
Branch 8->9	11.9887	GALP	GALR3	-0.198465	-0.110247	Secreted Signaling	Activatory	False	0.308712	True	Below Threshold (0.2)
Branch 8->9	11.9887	GAS6	AXL	-0.0219601	-0.0155735	Secreted Signaling	Activatory	False	0.0375336	True	Below Threshold (0.2)
Branch 8->9	11.9887	GAS6	MERTK	-0.0219601	0.0185238	Secreted Signaling	Activatory	False	0.0404838	False	Below Threshold (0.2)
Branch 8->9	11.9887	GAS6	TYRO3	-0.0219601	-0.0303351	Secreted Signaling	Activatory	False	0.0522951	True	Below Threshold (0.2)
Branch 8->9	11.9887	GAST	ADGRG1	0.0581584	-0.0353132	Secreted Signaling	Activatory	False	0.0934716	False	Below Threshold (0.2)
Branch 8->9	11.9887	GAST	CCKAR	0.0581584	-0.0658409	Secreted Signaling	Activatory	False	0.123999	False	Below Threshold (0.2)
Branch 8->9	11.9887	GAST	CCKBR	0.0581584	-0.171013	Secreted Signaling	Activatory	False	0.229171	False	Below Threshold (0.2)
Branch 8->9	11.9887	GCG	GCGR	-0.0699937	-0.0439161	Secreted Signaling	Activatory	False	0.11391	True	Below Threshold (0.2)
Branch 8->9	11.9887	GCG	GLP1R	-0.0699937	-0.164415	Secreted Signaling	Activatory	False	0.234409	True	Below Threshold (0.2)
Branch 8->9	11.9887	GCG	GLP2R	-0.0699937	0.117376	Secreted Signaling	Activatory	False	0.18737	False	Below Threshold (0.2)
Branch 8->9	11.9887	GDF15	CD48	0.273958	0.185024	Secreted Signaling	Activatory	True	0.458982	True	Below Threshold (0.2)
Branch 8->9	11.9887	GDF15	ERBB2	0.273958	0.015446	Secreted Signaling	Activatory	True	0.289404	True	Below Threshold (0.2)
Branch 8->9	11.9887	GGT1	CYSLTR1	-0.0415789	0.0234665	Small Molecule-Mediated	Activatory	False	0.0650453	False	Below Threshold (0.2)
Branch 8->9	11.9887	GGT1	CYSLTR2	-0.0415789	0.16644	Small Molecule-Mediated	Activatory	False	0.208019	False	Below Threshold (0.2)
Branch 8->9	11.9887	GH1	GHR	0.174657	-0.0394214	Secreted Signaling	Activatory	False	0.214079	False	Below Threshold (0.2)
Branch 8->9	11.9887	GH2	GHR	0.194202	-0.0394214	Secreted Signaling	Activatory	False	0.233623	False	Below Threshold (0.2)
Branch 8->9	11.9887	GHRH	GHRHR	-0.00483784	-0.0657044	Secreted Signaling	Activatory	False	0.0705422	True	Below Threshold (0.2)
Branch 8->9	11.9887	GHRL	GHRHR	0.0667128	-0.0657044	Secreted Signaling	Activatory	False	0.132417	False	Below Threshold (0.2)
Branch 8->9	11.9887	GHRL	GHSR	0.0667128	-0.104441	Secreted Signaling	Activatory	False	0.171154	False	Below Threshold (0.2)
Branch 8->9	11.9887	GHRL	GPR39	0.0667128	0.0128214	Secreted Signaling	Activatory	False	0.0795342	True	Below Threshold (0.2)
Branch 8->9	11.9887	GIP	GIPR	-0.09755	0.0911359	Secreted Signaling	Activatory	False	0.188686	False	Below Threshold (0.2)
Branch 8->9	11.9887	GNRH1	GNRHR	0.0584902	-0.0393457	Secreted Signaling	Activatory	False	0.0978359	False	Below Threshold (0.2)
Branch 8->9	11.9887	GNRH2	GNRHR	-0.0986271	-0.0393457	Secreted Signaling	Activatory	False	0.137973	True	Below Threshold (0.2)
Branch 8->9	11.9887	GPI	AMFR	0.00886867	-0.0547337	Secreted Signaling	Activatory	True	0.0636024	False	Below Threshold (0.2)
Branch 8->9	11.9887	GRP	GRPR	0	-0.135505	Secreted Signaling	Activatory	False	0.135505	False	Below Threshold (0.2)
Branch 8->9	11.9887	GRP	NMBR	0	-0.0901441	Secreted Signaling	Activatory	False	0.0901441	False	Below Threshold (0.2)
Branch 8->9	11.9887	HBEGF	EGFR	0.0674273	-0.123431	Secreted Signaling	Activatory	True	0.190859	False	Below Threshold (0.2)
Branch 8->9	11.9887	HBEGF	ERBB2	0.0674273	0.015446	Secreted Signaling	Activatory	True	0.0828733	True	Below Threshold (0.2)
Branch 8->9	11.9887	HBEGF	ERBB4	0.0674273	-0.18042	Secreted Signaling	Activatory	True	0.247847	False	Below Threshold (0.2)
Branch 8->9	11.9887	HCRT	HCRTR1	-0.0738387	0.0322465	Secreted Signaling	Activatory	False	0.106085	False	Below Threshold (0.2)
Branch 8->9	11.9887	HCRT	HCRTR2	-0.0738387	0.108048	Secreted Signaling	Activatory	False	0.181887	False	Below Threshold (0.2)
Branch 8->9	11.9887	HDC	HRH1	-0.0755105	0.0651575	Small Molecule-Mediated	Activatory	False	0.140668	False	Below Threshold (0.2)
Branch 8->9	11.9887	HDC	HRH2	-0.0755105	-0.0735603	Small Molecule-Mediated	Activatory	False	0.149071	True	Below Threshold (0.2)
Branch 8->9	11.9887	HDC	HRH3	-0.0755105	-0.104683	Small Molecule-Mediated	Activatory	False	0.180194	True	Below Threshold (0.2)
Branch 8->9	11.9887	HDC	HRH4	-0.0755105	0.142716	Small Molecule-Mediated	Activatory	False	0.218227	False	Below Threshold (0.2)
Branch 8->9	11.9887	HDGF	NCL	0.00597123	-0.0164508	Secreted Signaling	Activatory	True	0.0224221	False	Below Threshold (0.2)
Branch 8->9	11.9887	HEBP1	FPR3	-0.0897593	0.102242	Secreted Signaling	Activatory	False	0.192001	False	Below Threshold (0.2)
Branch 8->9	11.9887	HFE	TFRC	-0.00954092	-0.0443494	Secreted Signaling	Activatory	False	0.0538904	True	Below Threshold (0.2)
Branch 8->9	11.9887	HGF	MET	0.0723911	-0.0306446	Secreted Signaling	Activatory	True	0.103036	False	Below Threshold (0.2)
Branch 8->9	11.9887	HSD17B1	ESR1	0.0960297	-0.0377505	Small Molecule-Mediated	Activatory	False	0.13378	False	Below Threshold (0.2)
Branch 8->9	11.9887	HSD17B1	ESR2	0.0960297	-0.128956	Small Molecule-Mediated	Activatory	False	0.224985	False	Below Threshold (0.2)
Branch 8->9	11.9887	HSD17B1	GPER1	0.0960297	0.126351	Small Molecule-Mediated	Activatory	False	0.222381	True	Below Threshold (0.2)
Branch 8->9	11.9887	HSD17B1	NR1I2	0.0960297	-0.174221	Small Molecule-Mediated	Activatory	False	0.270251	False	Below Threshold (0.2)
Branch 8->9	11.9887	HSD17B12	AR	0.00888951	-0.124738	Small Molecule-Mediated	Activatory	False	0.133627	False	Below Threshold (0.2)
Branch 8->9	11.9887	HSD17B3	AR	0.192209	-0.124738	Small Molecule-Mediated	Activatory	False	0.316947	False	Below Threshold (0.2)
Branch 8->9	11.9887	HSD17B6	NR1H4	0.165251	-0.129475	Small Molecule-Mediated	Activatory	False	0.294726	False	Below Threshold (0.2)
Branch 8->9	11.9887	HSD3B1	NR3C1	-0.0254435	0.00305258	Small Molecule-Mediated	Activatory	False	0.0284961	False	Below Threshold (0.2)
Branch 8->9	11.9887	HSD3B1	PAQR5	-0.0254435	0.134026	Small Molecule-Mediated	Activatory	False	0.15947	False	Below Threshold (0.2)
Branch 8->9	11.9887	HSD3B1	PAQR6	-0.0254435	-0.0494861	Small Molecule-Mediated	Activatory	False	0.0749296	True	Below Threshold (0.2)
Branch 8->9	11.9887	HSD3B1	PAQR7	-0.0254435	0.0401816	Small Molecule-Mediated	Activatory	False	0.0656251	False	Below Threshold (0.2)
Branch 8->9	11.9887	HSD3B1	PAQR8	-0.0254435	0.0102737	Small Molecule-Mediated	Activatory	False	0.0357172	False	Below Threshold (0.2)
Branch 8->9	11.9887	HSD3B1	PAQR9	-0.0254435	-0.0606731	Small Molecule-Mediated	Activatory	False	0.0861166	True	Below Threshold (0.2)
Branch 8->9	11.9887	HSD3B1	PGR	-0.0254435	-0.0875557	Small Molecule-Mediated	Activatory	False	0.112999	True	Below Threshold (0.2)
Branch 8->9	11.9887	IAPP	CALCR	0.0345956	-0.104675	Secreted Signaling	Activatory	False	0.13927	False	Below Threshold (0.2)
Branch 8->9	11.9887	IGF1	IGF1R	0.0490047	0.00647884	Secreted Signaling	Activatory	True	0.0554836	True	Below Threshold (0.2)
Branch 8->9	11.9887	IGF2	IGF1R	0.0372928	0.00647884	Secreted Signaling	Activatory	True	0.0437717	True	Below Threshold (0.2)
Branch 8->9	11.9887	IGFBP3	TMEM219	-0.0435411	-0.118227	Secreted Signaling	Activatory	True	0.161769	True	Below Threshold (0.2)
Branch 8->9	11.9887	IGFL1	IGFLR1	0	-0.0881655	Secreted Signaling	Activatory	True	0.0881655	False	Below Threshold (0.2)
Branch 8->9	11.9887	IGFL2	IGFLR1	0.0278496	-0.0881655	Secreted Signaling	Activatory	True	0.116015	False	Below Threshold (0.2)
Branch 8->9	11.9887	IGFL3	IGFLR1	0	-0.0881655	Secreted Signaling	Activatory	True	0.0881655	False	Below Threshold (0.2)
Branch 8->9	11.9887	IL13	IL13RA2	0.0238209	-0.00282197	Secreted Signaling	Activatory	False	0.0266428	False	Below Threshold (0.2)
Branch 8->9	11.9887	IL16	CD4	-0.0714872	-0.018382	Secreted Signaling	Activatory	False	0.0898691	True	Below Threshold (0.2)
Branch 8->9	11.9887	IL34	CSF1R	-0.0472332	0.0737274	Secreted Signaling	Activatory	True	0.120961	False	Below Threshold (0.2)
Branch 8->9	11.9887	INHBC	ACVR2A	0.126231	-0.0530214	Secreted Signaling	Activatory	True	0.179252	False	Below Threshold (0.2)
Branch 8->9	11.9887	INHBC	ACVR2B	0.126231	-0.0108407	Secreted Signaling	Activatory	True	0.137072	False	Below Threshold (0.2)
Branch 8->9	11.9887	INHBE	ACVR2A	-0.0363239	-0.0530214	Secreted Signaling	Activatory	True	0.0893453	True	Below Threshold (0.2)
Branch 8->9	11.9887	INHBE	ACVR2B	-0.0363239	-0.0108407	Secreted Signaling	Activatory	True	0.0471646	True	Below Threshold (0.2)
Branch 8->9	11.9887	INS	INSR	0.0301815	-0.00699355	Secreted Signaling	Activatory	True	0.0371751	False	Below Threshold (0.2)
Branch 8->9	11.9887	INSL3	RXFP2	-0.124119	-8.20396e-05	Secreted Signaling	Activatory	False	0.124201	True	Below Threshold (0.2)
Branch 8->9	11.9887	INSL5	RXFP4	-0.0336327	-0.022768	Secreted Signaling	Activatory	False	0.0564007	True	Below Threshold (0.2)
Branch 8->9	11.9887	JAG1	VASN	-0.0403686	-0.0677307	Secreted Signaling	Activatory	False	0.108099	True	Below Threshold (0.2)
Branch 8->9	11.9887	JAG2	VASN	-0.185914	-0.0677307	Secreted Signaling	Activatory	True	0.253645	True	Below Threshold (0.2)
Branch 8->9	11.9887	KISS1	KISS1R	-0.0483416	0.0653648	Secreted Signaling	Activatory	False	0.113706	False	Below Threshold (0.2)
Branch 8->9	11.9887	KITLG	KIT	0.0770265	-0.0350422	Secreted Signaling	Activatory	True	0.112069	False	Below Threshold (0.2)
Branch 8->9	11.9887	KNG1	BDKRB1	-0.0780339	-0.0544083	Secreted Signaling	Activatory	False	0.132442	True	Below Threshold (0.2)
Branch 8->9	11.9887	KNG1	BDKRB2	-0.0780339	-0.0466738	Secreted Signaling	Activatory	False	0.124708	True	Below Threshold (0.2)
Branch 8->9	11.9887	KNG1	RXFP4	-0.0780339	-0.022768	Secreted Signaling	Activatory	False	0.100802	True	Below Threshold (0.2)
Branch 8->9	11.9887	LAMA2	ADGRG6	-0.0312519	-0.133004	ECM-Receptor	Activatory	False	0.164256	True	Below Threshold (0.2)
Branch 8->9	11.9887	LCN2	SLC22A17	-0.157714	-0.00554593	Secreted Signaling	Activatory	False	0.16326	True	Below Threshold (0.2)
Branch 8->9	11.9887	LEP	LEPR	0.0726826	-0.0971568	Secreted Signaling	Activatory	True	0.169839	False	Below Threshold (0.2)
Branch 8->9	11.9887	LGALS3	MERTK	0.0230651	0.0185238	Secreted Signaling	Activatory	False	0.0415888	True	Below Threshold (0.2)
Branch 8->9	11.9887	LGALS9	HAVCR2	-0.231592	0.0449978	Secreted Signaling	Activatory	False	0.276589	False	Below Threshold (0.2)
Branch 8->9	11.9887	LGALS9	P4HB	-0.231592	-0.0944265	Secreted Signaling	Activatory	False	0.326018	True	Below Threshold (0.2)
Branch 8->9	11.9887	LHB	LHCGR	-0.0449253	-0.0738497	Secreted Signaling	Activatory	False	0.118775	True	Below Threshold (0.2)
Branch 8->9	11.9887	LIPA	RORA	-0.0217057	0.0375682	Small Molecule-Mediated	Activatory	False	0.0592739	False	Below Threshold (0.2)
Branch 8->9	11.9887	LIPA	RORC	-0.0217057	-0.00331844	Small Molecule-Mediated	Activatory	False	0.0250241	True	Below Threshold (0.2)
Branch 8->9	11.9887	LTA	TNFRSF14	-0.0606003	0.271978	Secreted Signaling	Activatory	False	0.332578	False	Below Threshold (0.2)
Branch 8->9	11.9887	LTA	TNFRSF1A	-0.0606003	-0.0553081	Secreted Signaling	Activatory	False	0.115908	True	Below Threshold (0.2)
Branch 8->9	11.9887	LTA	TNFRSF1B	-0.0606003	0.0891588	Secreted Signaling	Activatory	False	0.149759	False	Below Threshold (0.2)
Branch 8->9	11.9887	LTA4H	GPR17	-0.0567738	0.049875	Small Molecule-Mediated	Activatory	False	0.106649	False	Below Threshold (0.2)
Branch 8->9	11.9887	LTA4H	LTB4R	-0.0567738	0.00458482	Small Molecule-Mediated	Activatory	False	0.0613586	False	Below Threshold (0.2)
Branch 8->9	11.9887	LTA4H	LTB4R2	-0.0567738	0.0303491	Small Molecule-Mediated	Activatory	False	0.087123	False	Below Threshold (0.2)
Branch 8->9	11.9887	LTB	LTBR	0.00595562	0.0962981	Secreted Signaling	Activatory	False	0.102254	True	Below Threshold (0.2)
Branch 8->9	11.9887	LTC4S	CYSLTR1	-0.149564	0.0234665	Small Molecule-Mediated	Activatory	False	0.173031	False	Below Threshold (0.2)
Branch 8->9	11.9887	LTC4S	CYSLTR2	-0.149564	0.16644	Small Molecule-Mediated	Activatory	False	0.316004	False	Below Threshold (0.2)
Branch 8->9	11.9887	MDK	ALK	0.0927375	-0.0493874	Secreted Signaling	Activatory	True	0.142125	False	Below Threshold (0.2)
Branch 8->9	11.9887	MDK	PTPRZ1	0.0927375	-0.124961	Secreted Signaling	Activatory	True	0.217698	False	Below Threshold (0.2)
Branch 8->9	11.9887	MLN	MLNR	-0.0981349	-0.101263	Secreted Signaling	Activatory	False	0.199398	True	Below Threshold (0.2)
Branch 8->9	11.9887	MST1	MST1R	0.00406411	0.0258888	Secreted Signaling	Activatory	True	0.029953	True	Below Threshold (0.2)
Branch 8->9	11.9887	NELL2	ROBO3	-0.24146	-0.0586789	Secreted Signaling	Activatory	False	0.300139	True	Below Threshold (0.2)
Branch 8->9	11.9887	NGF	NGFR	0.101304	-0.0827302	Secreted Signaling	Activatory	True	0.184034	False	Below Threshold (0.2)
Branch 8->9	11.9887	NGF	NTRK1	0.101304	0.0762154	Secreted Signaling	Activatory	True	0.177519	True	Below Threshold (0.2)
Branch 8->9	11.9887	NGF	SORT1	0.101304	-0.0637433	Secreted Signaling	Activatory	True	0.165047	False	Below Threshold (0.2)
Branch 8->9	11.9887	NMB	GRPR	-0.0802727	-0.135505	Secreted Signaling	Activatory	False	0.215778	True	Below Threshold (0.2)
Branch 8->9	11.9887	NMB	NMBR	-0.0802727	-0.0901441	Secreted Signaling	Activatory	False	0.170417	True	Below Threshold (0.2)
Branch 8->9	11.9887	NMS	NMUR1	-0.108981	0.0832537	Secreted Signaling	Activatory	False	0.192235	False	Below Threshold (0.2)
Branch 8->9	11.9887	NMS	NMUR2	-0.108981	-0.101859	Secreted Signaling	Activatory	False	0.210841	True	Below Threshold (0.2)
Branch 8->9	11.9887	NMU	NMUR1	0.178714	0.0832537	Secreted Signaling	Activatory	False	0.261968	True	Below Threshold (0.2)
Branch 8->9	11.9887	NMU	NMUR2	0.178714	-0.101859	Secreted Signaling	Activatory	False	0.280574	False	Below Threshold (0.2)
Branch 8->9	11.9887	NPB	NPBWR1	-0.221266	-0.0612554	Secreted Signaling	Activatory	False	0.282521	True	Below Threshold (0.2)
Branch 8->9	11.9887	NPB	NPBWR2	-0.221266	-0.0659759	Secreted Signaling	Activatory	False	0.287242	True	Below Threshold (0.2)
Branch 8->9	11.9887	NPFF	NPFFR1	-0.176645	-0.0604629	Secreted Signaling	Activatory	False	0.237108	True	Below Threshold (0.2)
Branch 8->9	11.9887	NPFF	NPFFR2	-0.176645	-0.10486	Secreted Signaling	Activatory	False	0.281506	True	Below Threshold (0.2)
Branch 8->9	11.9887	NPPA	NPR1	0.138408	-0.0710621	Secreted Signaling	Activatory	False	0.20947	False	Below Threshold (0.2)
Branch 8->9	11.9887	NPS	NPSR1	0	0.0099495	Secreted Signaling	Activatory	False	0.0099495	False	Below Threshold (0.2)
Branch 8->9	11.9887	NPW	NPBWR1	-0.122863	-0.0612554	Secreted Signaling	Activatory	False	0.184119	True	Below Threshold (0.2)
Branch 8->9	11.9887	NPW	NPBWR2	-0.122863	-0.0659759	Secreted Signaling	Activatory	False	0.188839	True	Below Threshold (0.2)
Branch 8->9	11.9887	NPY	NPY1R	0.27881	-0.103019	Secreted Signaling	Activatory	False	0.38183	False	Below Threshold (0.2)
Branch 8->9	11.9887	NPY	NPY2R	0.27881	0.07192	Secreted Signaling	Activatory	False	0.35073	True	Below Threshold (0.2)
Branch 8->9	11.9887	NPY	NPY5R	0.27881	-0.131781	Secreted Signaling	Activatory	False	0.410591	False	Below Threshold (0.2)
Branch 8->9	11.9887	NPY	PRLHR	0.27881	-0.0643897	Secreted Signaling	Activatory	False	0.3432	False	Below Threshold (0.2)
Branch 8->9	11.9887	NSMF	GNRHR	-0.0874749	-0.0393457	Secreted Signaling	Activatory	False	0.126821	True	Below Threshold (0.2)
Branch 8->9	11.9887	NTF3	NGFR	-0.100348	-0.0827302	Secreted Signaling	Activatory	True	0.183078	True	Below Threshold (0.2)
Branch 8->9	11.9887	NTF3	NTRK1	-0.100348	0.0762154	Secreted Signaling	Activatory	True	0.176564	False	Below Threshold (0.2)
Branch 8->9	11.9887	NTF3	NTRK2	-0.100348	-0.0828297	Secreted Signaling	Activatory	True	0.183178	True	Below Threshold (0.2)
Branch 8->9	11.9887	NTF3	NTRK3	-0.100348	-0.0243773	Secreted Signaling	Activatory	True	0.124726	True	Below Threshold (0.2)
Branch 8->9	11.9887	NTF4	NGFR	0.0632187	-0.0827302	Secreted Signaling	Activatory	True	0.145949	False	Below Threshold (0.2)
Branch 8->9	11.9887	NTF4	NTRK2	0.0632187	-0.0828297	Secreted Signaling	Activatory	True	0.146048	False	Below Threshold (0.2)
Branch 8->9	11.9887	NTN1	DCC	-0.00667099	-0.0640282	ECM-Receptor	Activatory	False	0.0706992	True	Below Threshold (0.2)
Branch 8->9	11.9887	NTN1	DSCAM	-0.00667099	-0.167642	ECM-Receptor	Activatory	False	0.174313	True	Below Threshold (0.2)
Branch 8->9	11.9887	NTN1	UNC5A	-0.00667099	-0.0632819	ECM-Receptor	Activatory	False	0.0699529	True	Below Threshold (0.2)
Branch 8->9	11.9887	NTN1	UNC5B	-0.00667099	0.0764418	ECM-Receptor	Activatory	False	0.0831128	False	Below Threshold (0.2)
Branch 8->9	11.9887	NTN1	UNC5C	-0.00667099	-0.0207158	ECM-Receptor	Activatory	False	0.0273868	True	Below Threshold (0.2)
Branch 8->9	11.9887	NTN4	NTRK2	-0.080054	-0.0828297	ECM-Receptor	Activatory	False	0.162884	True	Below Threshold (0.2)
Branch 8->9	11.9887	NTN4	UNC5B	-0.080054	0.0764418	ECM-Receptor	Activatory	False	0.156496	False	Below Threshold (0.2)
Branch 8->9	11.9887	NTN4	UNC5D	-0.080054	-0.11689	ECM-Receptor	Activatory	False	0.196944	True	Below Threshold (0.2)
Branch 8->9	11.9887	NTS	NTSR1	0.0649673	-0.124908	Secreted Signaling	Activatory	False	0.189876	False	Below Threshold (0.2)
Branch 8->9	11.9887	NTS	NTSR2	0.0649673	0.018479	Secreted Signaling	Activatory	False	0.0834463	True	Below Threshold (0.2)
Branch 8->9	11.9887	NTS	SORT1	0.0649673	-0.0637433	Secreted Signaling	Activatory	False	0.128711	False	Below Threshold (0.2)
Branch 8->9	11.9887	OXT	AVPR1A	0.149422	-0.109982	Secreted Signaling	Activatory	False	0.259404	False	Below Threshold (0.2)
Branch 8->9	11.9887	OXT	AVPR1B	0.149422	-0.0146103	Secreted Signaling	Activatory	False	0.164032	False	Below Threshold (0.2)
Branch 8->9	11.9887	OXT	AVPR2	0.149422	-0.0593731	Secreted Signaling	Activatory	False	0.208795	False	Below Threshold (0.2)
Branch 8->9	11.9887	OXT	OXTR	0.149422	-0.136679	Secreted Signaling	Activatory	False	0.286101	False	Below Threshold (0.2)
Branch 8->9	11.9887	PAEP	CD7	-0.104441	0.0987697	Secreted Signaling	Activatory	False	0.203211	False	Below Threshold (0.2)
Branch 8->9	11.9887	PDGFA	PDGFRA	-0.0495473	-0.0474738	Secreted Signaling	Activatory	True	0.0970211	True	Below Threshold (0.2)
Branch 8->9	11.9887	PDGFB	PDGFRA	-0.0834142	-0.0474738	Secreted Signaling	Activatory	True	0.130888	True	Below Threshold (0.2)
Branch 8->9	11.9887	PDGFB	PDGFRB	-0.0834142	0.0151163	Secreted Signaling	Activatory	True	0.0985305	False	Below Threshold (0.2)
Branch 8->9	11.9887	PDGFC	PDGFRA	-0.0266847	-0.0474738	Secreted Signaling	Activatory	True	0.0741585	True	Below Threshold (0.2)
Branch 8->9	11.9887	PDGFD	PDGFRB	-0.165248	0.0151163	Secreted Signaling	Activatory	True	0.180364	False	Below Threshold (0.2)
Branch 8->9	11.9887	PDYN	OPRD1	-0.074305	0.0433211	Secreted Signaling	Activatory	False	0.117626	False	Below Threshold (0.2)
Branch 8->9	11.9887	PDYN	OPRK1	-0.074305	-0.121283	Secreted Signaling	Activatory	False	0.195588	True	Below Threshold (0.2)
Branch 8->9	11.9887	PDYN	OPRM1	-0.074305	0.0840396	Secreted Signaling	Activatory	False	0.158345	False	Below Threshold (0.2)
Branch 8->9	11.9887	PENK	GHSR	-0.0595361	-0.104441	Secreted Signaling	Activatory	False	0.163978	True	Below Threshold (0.2)
Branch 8->9	11.9887	PENK	OPRD1	-0.0595361	0.0433211	Secreted Signaling	Activatory	False	0.102857	False	Below Threshold (0.2)
Branch 8->9	11.9887	PENK	OPRK1	-0.0595361	-0.121283	Secreted Signaling	Activatory	False	0.180819	True	Below Threshold (0.2)
Branch 8->9	11.9887	PENK	OPRM1	-0.0595361	0.0840396	Secreted Signaling	Activatory	False	0.143576	False	Below Threshold (0.2)
Branch 8->9	11.9887	PF4	CXCR3	0.183358	0.17088	Secreted Signaling	Activatory	False	0.354238	True	Below Threshold (0.2)
Branch 8->9	11.9887	PGF	FLT1	0.0383959	0.0184023	Secreted Signaling	Activatory	True	0.0567982	True	Below Threshold (0.2)
Branch 8->9	11.9887	PGF	NRP1	0.0383959	0.00506912	Secreted Signaling	Activatory	True	0.043465	True	Below Threshold (0.2)
Branch 8->9	11.9887	PGF	NRP2	0.0383959	-0.0495902	Secreted Signaling	Activatory	True	0.0879861	False	Below Threshold (0.2)
Branch 8->9	11.9887	PI16	TNFRSF21	0.0964405	0.00342853	Secreted Signaling	Activatory	False	0.099869	True	Below Threshold (0.2)
Branch 8->9	11.9887	PLAU	PLAUR	-0.147042	0.0299228	Secreted Signaling	Activatory	False	0.176965	False	Below Threshold (0.2)
Branch 8->9	11.9887	PMCH	MCHR1	0.0794411	-0.00930899	Secreted Signaling	Activatory	False	0.0887501	False	Below Threshold (0.2)
Branch 8->9	11.9887	PMCH	MCHR2	0.0794411	-0.0582907	Secreted Signaling	Activatory	False	0.137732	False	Below Threshold (0.2)
Branch 8->9	11.9887	PNMT	ADRA1A	-0.365309	-0.116751	Small Molecule-Mediated	Activatory	False	0.48206	True	Below Threshold (0.2)
Branch 8->9	11.9887	PNMT	ADRA1B	-0.365309	-0.0660531	Small Molecule-Mediated	Activatory	False	0.431362	True	Below Threshold (0.2)
Branch 8->9	11.9887	PNMT	ADRA1D	-0.365309	-0.0961394	Small Molecule-Mediated	Activatory	False	0.461448	True	Below Threshold (0.2)
Branch 8->9	11.9887	PNMT	ADRA2A	-0.365309	0.10728	Small Molecule-Mediated	Activatory	False	0.472589	False	Below Threshold (0.2)
Branch 8->9	11.9887	PNMT	ADRA2B	-0.365309	0.0376391	Small Molecule-Mediated	Activatory	False	0.402948	False	Below Threshold (0.2)
Branch 8->9	11.9887	PNMT	ADRA2C	-0.365309	-0.156767	Small Molecule-Mediated	Activatory	False	0.522076	True	Below Threshold (0.2)
Branch 8->9	11.9887	PNMT	ADRB1	-0.365309	-0.120409	Small Molecule-Mediated	Activatory	False	0.485718	True	Below Threshold (0.2)
Branch 8->9	11.9887	PNMT	ADRB2	-0.365309	-0.0169574	Small Molecule-Mediated	Activatory	False	0.382266	True	Below Threshold (0.2)
Branch 8->9	11.9887	PNMT	ADRB3	-0.365309	0.010097	Small Molecule-Mediated	Activatory	False	0.375406	False	Below Threshold (0.2)
Branch 8->9	11.9887	PNOC	OPRL1	-0.102494	0.007994	Secreted Signaling	Activatory	False	0.110488	False	Below Threshold (0.2)
Branch 8->9	11.9887	POMC	MC1R	-0.0309338	0.0583793	Secreted Signaling	Activatory	False	0.089313	False	Below Threshold (0.2)
Branch 8->9	11.9887	POMC	MC2R	-0.0309338	-0.0671257	Secreted Signaling	Activatory	False	0.0980595	True	Below Threshold (0.2)
Branch 8->9	11.9887	POMC	MC3R	-0.0309338	0	Secreted Signaling	Activatory	False	0.0309338	False	Below Threshold (0.2)
Branch 8->9	11.9887	POMC	MC4R	-0.0309338	-0.0943353	Secreted Signaling	Activatory	False	0.125269	True	Below Threshold (0.2)
Branch 8->9	11.9887	POMC	MC5R	-0.0309338	-0.058815	Secreted Signaling	Activatory	False	0.0897488	True	Below Threshold (0.2)
Branch 8->9	11.9887	POMC	OPRD1	-0.0309338	0.0433211	Small Molecule-Mediated	Activatory	False	0.0742549	False	Below Threshold (0.2)
Branch 8->9	11.9887	POMC	OPRK1	-0.0309338	-0.121283	Small Molecule-Mediated	Activatory	False	0.152217	True	Below Threshold (0.2)
Branch 8->9	11.9887	POMC	OPRM1	-0.0309338	0.0840396	Small Molecule-Mediated	Activatory	False	0.114973	False	Below Threshold (0.2)
Branch 8->9	11.9887	PPBP	CXCR1	0.13338	0.0155036	Secreted Signaling	Activatory	False	0.148884	True	Below Threshold (0.2)
Branch 8->9	11.9887	PPBP	CXCR2	0.13338	0.163517	Secreted Signaling	Activatory	False	0.296897	True	Below Threshold (0.2)
Branch 8->9	11.9887	PPIA	BSG	0.101599	-0.110925	Secreted Signaling	Activatory	False	0.212525	False	Below Threshold (0.2)
Branch 8->9	11.9887	PPY	NPY1R	0.0552053	-0.103019	Secreted Signaling	Activatory	False	0.158225	False	Below Threshold (0.2)
Branch 8->9	11.9887	PPY	NPY2R	0.0552053	0.07192	Secreted Signaling	Activatory	False	0.127125	True	Below Threshold (0.2)
Branch 8->9	11.9887	PPY	NPY5R	0.0552053	-0.131781	Secreted Signaling	Activatory	False	0.186986	False	Below Threshold (0.2)
Branch 8->9	11.9887	PRL	PRLR	0.428721	-0.0865315	Secreted Signaling	Activatory	True	0.515252	False	Below Threshold (0.2)
Branch 8->9	11.9887	PRLH	PRLHR	0	-0.0643897	Secreted Signaling	Activatory	False	0.0643897	False	Below Threshold (0.2)
Branch 8->9	11.9887	PROC	PROCR	-0.16933	-0.0158309	Secreted Signaling	Activatory	False	0.185161	True	Below Threshold (0.2)
Branch 8->9	11.9887	PROK1	PROKR1	-0.0183027	-0.101095	Secreted Signaling	Activatory	True	0.119398	True	Below Threshold (0.2)
Branch 8->9	11.9887	PROK1	PROKR2	-0.0183027	-0.0124766	Secreted Signaling	Activatory	True	0.0307793	True	Below Threshold (0.2)
Branch 8->9	11.9887	PROK2	PROKR1	0.144514	-0.101095	Secreted Signaling	Activatory	False	0.245609	False	Below Threshold (0.2)
Branch 8->9	11.9887	PROK2	PROKR2	0.144514	-0.0124766	Secreted Signaling	Activatory	False	0.156991	False	Below Threshold (0.2)
Branch 8->9	11.9887	PRXL2B	PTGFR	-0.105861	0.0469868	Small Molecule-Mediated	Activatory	False	0.152848	False	Below Threshold (0.2)
Branch 8->9	11.9887	PSAP	GPR37	0.0304896	-0.117122	Secreted Signaling	Activatory	False	0.147612	False	Below Threshold (0.2)
Branch 8->9	11.9887	PSAP	GPR37L1	0.0304896	-0.155109	Secreted Signaling	Activatory	False	0.185599	False	Below Threshold (0.2)
Branch 8->9	11.9887	PTGDS	PTGDR	0.0951421	-0.0400013	Small Molecule-Mediated	Activatory	False	0.135143	False	Below Threshold (0.2)
Branch 8->9	11.9887	PTGDS	PTGDR2	0.0951421	0.0358333	Small Molecule-Mediated	Activatory	False	0.130975	True	Below Threshold (0.2)
Branch 8->9	11.9887	PTGES	PTGER1	0.0239291	-0.0896527	Small Molecule-Mediated	Activatory	False	0.113582	False	Below Threshold (0.2)
Branch 8->9	11.9887	PTGES	PTGER2	0.0239291	0.00375263	Small Molecule-Mediated	Activatory	False	0.0276817	True	Below Threshold (0.2)
Branch 8->9	11.9887	PTGES	PTGER3	0.0239291	0.044257	Small Molecule-Mediated	Activatory	False	0.068186	True	Below Threshold (0.2)
Branch 8->9	11.9887	PTGES	PTGER4	0.0239291	-0.00163442	Small Molecule-Mediated	Activatory	False	0.0255635	False	Below Threshold (0.2)
Branch 8->9	11.9887	PTGES2	PTGER1	-0.042694	-0.0896527	Small Molecule-Mediated	Activatory	False	0.132347	True	Below Threshold (0.2)
Branch 8->9	11.9887	PTGES2	PTGER2	-0.042694	0.00375263	Small Molecule-Mediated	Activatory	False	0.0464467	False	Below Threshold (0.2)
Branch 8->9	11.9887	PTGES2	PTGER3	-0.042694	0.044257	Small Molecule-Mediated	Activatory	False	0.086951	False	Below Threshold (0.2)
Branch 8->9	11.9887	PTGES2	PTGER4	-0.042694	-0.00163442	Small Molecule-Mediated	Activatory	False	0.0443285	True	Below Threshold (0.2)
Branch 8->9	11.9887	PTGES3	PTGER1	0.00846924	-0.0896527	Small Molecule-Mediated	Activatory	False	0.0981219	False	Below Threshold (0.2)
Branch 8->9	11.9887	PTGES3	PTGER2	0.00846924	0.00375263	Small Molecule-Mediated	Activatory	False	0.0122219	True	Below Threshold (0.2)
Branch 8->9	11.9887	PTGES3	PTGER3	0.00846924	0.044257	Small Molecule-Mediated	Activatory	False	0.0527262	True	Below Threshold (0.2)
Branch 8->9	11.9887	PTGES3	PTGER4	0.00846924	-0.00163442	Small Molecule-Mediated	Activatory	False	0.0101037	False	Below Threshold (0.2)
Branch 8->9	11.9887	PTGIS	PTGIR	-0.100812	0.043122	Small Molecule-Mediated	Activatory	False	0.143934	False	Below Threshold (0.2)
Branch 8->9	11.9887	PTGR1	LTB4R	-0.106494	0.00458482	Small Molecule-Mediated	Activatory	False	0.111079	False	Below Threshold (0.2)
Branch 8->9	11.9887	PTGR1	LTB4R2	-0.106494	0.0303491	Small Molecule-Mediated	Activatory	False	0.136843	False	Below Threshold (0.2)
Branch 8->9	11.9887	PTH	PTH1R	-0.0707073	-0.0172131	Secreted Signaling	Activatory	False	0.0879204	True	Below Threshold (0.2)
Branch 8->9	11.9887	PTH	PTH2R	-0.0707073	-0.222926	Secreted Signaling	Activatory	False	0.293633	True	Below Threshold (0.2)
Branch 8->9	11.9887	PTH2	PTH1R	0.106418	-0.0172131	Secreted Signaling	Activatory	False	0.123631	False	Below Threshold (0.2)
Branch 8->9	11.9887	PTH2	PTH2R	0.106418	-0.222926	Secreted Signaling	Activatory	False	0.329344	False	Below Threshold (0.2)
Branch 8->9	11.9887	PTHLH	PRLHR	-0.124415	-0.0643897	Secreted Signaling	Activatory	False	0.188804	True	Below Threshold (0.2)
Branch 8->9	11.9887	PTHLH	PTH1R	-0.124415	-0.0172131	Secreted Signaling	Activatory	False	0.141628	True	Below Threshold (0.2)
Branch 8->9	11.9887	PTHLH	PTH2R	-0.124415	-0.222926	Secreted Signaling	Activatory	False	0.34734	True	Below Threshold (0.2)
Branch 8->9	11.9887	PTN	ALK	-0.000174251	-0.0493874	Secreted Signaling	Activatory	False	0.0495616	True	Below Threshold (0.2)
Branch 8->9	11.9887	PTN	PTPRZ1	-0.000174251	-0.124961	Secreted Signaling	Activatory	False	0.125135	True	Below Threshold (0.2)
Branch 8->9	11.9887	PTPRD	IL1RAP	-0.014593	-0.0344668	Secreted Signaling	Activatory	False	0.0490598	True	Below Threshold (0.2)
Branch 8->9	11.9887	PTPRD	IL1RAPL1	-0.014593	-0.0097137	Secreted Signaling	Activatory	False	0.0243067	True	Below Threshold (0.2)
Branch 8->9	11.9887	PYY	NPY1R	0.144868	-0.103019	Secreted Signaling	Activatory	False	0.247888	False	Below Threshold (0.2)
Branch 8->9	11.9887	PYY	NPY2R	0.144868	0.07192	Secreted Signaling	Activatory	False	0.216788	True	Below Threshold (0.2)
Branch 8->9	11.9887	PYY	NPY5R	0.144868	-0.131781	Secreted Signaling	Activatory	False	0.27665	False	Below Threshold (0.2)
Branch 8->9	11.9887	QRFP	QRFPR	0.00184868	-0.256877	Secreted Signaling	Activatory	False	0.258725	False	Below Threshold (0.2)
Branch 8->9	11.9887	RARRES2	CCRL2	0.0214757	-0.0829693	Secreted Signaling	Activatory	False	0.104445	False	Below Threshold (0.2)
Branch 8->9	11.9887	RARRES2	CMKLR1	0.0214757	-0.0161925	Secreted Signaling	Activatory	False	0.0376681	False	Below Threshold (0.2)
Branch 8->9	11.9887	RARRES2	GPR1	0.0214757	-0.263212	Secreted Signaling	Activatory	False	0.284688	False	Below Threshold (0.2)
Branch 8->9	11.9887	RBP4	STRA6	-0.197333	-0.0420404	Secreted Signaling	Activatory	False	0.239373	True	Below Threshold (0.2)
Branch 8->9	11.9887	RELN	LRP8	-0.0491534	-0.0713943	ECM-Receptor	Activatory	False	0.120548	True	Below Threshold (0.2)
Branch 8->9	11.9887	RELN	VLDLR	-0.0491534	-0.0214205	ECM-Receptor	Activatory	False	0.0705739	True	Below Threshold (0.2)
Branch 8->9	11.9887	REN	ATP6AP2	0.192536	-0.0164682	Secreted Signaling	Activatory	False	0.209004	False	Below Threshold (0.2)
Branch 8->9	11.9887	RLN1	RXFP1	0.0110035	-0.177916	Secreted Signaling	Activatory	False	0.18892	False	Below Threshold (0.2)
Branch 8->9	11.9887	RLN1	RXFP2	0.0110035	-8.20396e-05	Secreted Signaling	Activatory	False	0.0110856	False	Below Threshold (0.2)
Branch 8->9	11.9887	RLN1	RXFP3	0.0110035	-0.0556948	Secreted Signaling	Activatory	False	0.0666984	False	Below Threshold (0.2)
Branch 8->9	11.9887	RLN2	RXFP1	-0.341957	-0.177916	Secreted Signaling	Activatory	False	0.519874	True	Below Threshold (0.2)
Branch 8->9	11.9887	RLN2	RXFP2	-0.341957	-8.20396e-05	Secreted Signaling	Activatory	False	0.342039	True	Below Threshold (0.2)
Branch 8->9	11.9887	RLN2	RXFP3	-0.341957	-0.0556948	Secreted Signaling	Activatory	False	0.397652	True	Below Threshold (0.2)
Branch 8->9	11.9887	RLN3	RXFP1	0.00624014	-0.177916	Secreted Signaling	Activatory	False	0.184157	False	Below Threshold (0.2)
Branch 8->9	11.9887	RLN3	RXFP2	0.00624014	-8.20396e-05	Secreted Signaling	Activatory	False	0.00632218	False	Below Threshold (0.2)
Branch 8->9	11.9887	RLN3	RXFP3	0.00624014	-0.0556948	Secreted Signaling	Activatory	False	0.061935	False	Below Threshold (0.2)
Branch 8->9	11.9887	RLN3	RXFP4	0.00624014	-0.022768	Secreted Signaling	Activatory	False	0.0290081	False	Below Threshold (0.2)
Branch 8->9	11.9887	RNASET2	TLR8	-0.0176818	0.0150811	Secreted Signaling	Activatory	False	0.032763	False	Below Threshold (0.2)
Branch 8->9	11.9887	RNLS	ATP2B4	-0.141614	0.05303	Secreted Signaling	Activatory	True	0.194644	False	Below Threshold (0.2)
Branch 8->9	11.9887	RSPO1	LGR4	-0.0533818	-0.0619392	Secreted Signaling	Activatory	False	0.115321	True	Below Threshold (0.2)
Branch 8->9	11.9887	RSPO1	LGR5	-0.0533818	-0.0286594	Secreted Signaling	Activatory	False	0.0820411	True	Below Threshold (0.2)
Branch 8->9	11.9887	RSPO1	LGR6	-0.0533818	-0.0541395	Secreted Signaling	Activatory	False	0.107521	True	Below Threshold (0.2)
Branch 8->9	11.9887	RSPO2	LGR4	-0.169899	-0.0619392	Secreted Signaling	Activatory	False	0.231839	True	Below Threshold (0.2)
Branch 8->9	11.9887	RSPO2	LGR5	-0.169899	-0.0286594	Secreted Signaling	Activatory	False	0.198559	True	Below Threshold (0.2)
Branch 8->9	11.9887	RSPO2	LGR6	-0.169899	-0.0541395	Secreted Signaling	Activatory	False	0.224039	True	Below Threshold (0.2)
Branch 8->9	11.9887	RSPO3	LGR4	-0.0228203	-0.0619392	Secreted Signaling	Activatory	False	0.0847594	True	Below Threshold (0.2)
Branch 8->9	11.9887	RSPO3	LGR5	-0.0228203	-0.0286594	Secreted Signaling	Activatory	False	0.0514796	True	Below Threshold (0.2)
Branch 8->9	11.9887	RSPO3	LGR6	-0.0228203	-0.0541395	Secreted Signaling	Activatory	False	0.0769598	True	Below Threshold (0.2)
Branch 8->9	11.9887	RSPO4	LGR4	0.0788431	-0.0619392	Secreted Signaling	Activatory	False	0.140782	False	Below Threshold (0.2)
Branch 8->9	11.9887	RSPO4	LGR5	0.0788431	-0.0286594	Secreted Signaling	Activatory	False	0.107502	False	Below Threshold (0.2)
Branch 8->9	11.9887	RSPO4	LGR6	0.0788431	-0.0541395	Secreted Signaling	Activatory	False	0.132983	False	Below Threshold (0.2)
Branch 8->9	11.9887	RTN4R	ADGRB1	0.0459969	-0.0601322	Secreted Signaling	Activatory	False	0.106129	False	Below Threshold (0.2)
Branch 8->9	11.9887	SAA1	FPR2	-0.207441	0.11142	Secreted Signaling	Activatory	False	0.31886	False	Below Threshold (0.2)
Branch 8->9	11.9887	SCT	SCTR	0.308816	-0.124061	Secreted Signaling	Activatory	False	0.432877	False	Below Threshold (0.2)
Branch 8->9	11.9887	SCT	VIPR1	0.308816	-0.0391837	Secreted Signaling	Activatory	False	0.348	False	Below Threshold (0.2)
Branch 8->9	11.9887	SCT	VIPR2	0.308816	-0.061306	Secreted Signaling	Activatory	False	0.370122	False	Below Threshold (0.2)
Branch 8->9	11.9887	SEMA3A	NRP1	0.0281611	0.00506912	Secreted Signaling	Activatory	False	0.0332302	True	Below Threshold (0.2)
Branch 8->9	11.9887	SEMA3C	NRP2	0.0288496	-0.0495902	Secreted Signaling	Activatory	False	0.0784398	False	Below Threshold (0.2)
Branch 8->9	11.9887	SEMA3E	PLXND1	-0.0111849	0.0441397	Secreted Signaling	Activatory	False	0.0553246	False	Below Threshold (0.2)
Branch 8->9	11.9887	SEMA3F	NRP2	-0.0219565	-0.0495902	Secreted Signaling	Activatory	False	0.0715467	True	Below Threshold (0.2)
Branch 8->9	11.9887	SFTPD	ADGRE5	-0.188033	-0.021544	ECM-Receptor	Activatory	False	0.209577	True	Below Threshold (0.2)
Branch 8->9	11.9887	SLIT1	ROBO1	0.04702	-0.0383894	ECM-Receptor	Activatory	False	0.0854094	False	Below Threshold (0.2)
Branch 8->9	11.9887	SLIT2	ROBO1	-0.043801	-0.0383894	ECM-Receptor	Activatory	False	0.0821904	True	Below Threshold (0.2)
Branch 8->9	11.9887	SLIT2	ROBO2	-0.043801	-0.0891217	ECM-Receptor	Activatory	False	0.132923	True	Below Threshold (0.2)
Branch 8->9	11.9887	SLITRK1	PTPRD	0	-0.0150404	ECM-Receptor	Activatory	False	0.0150404	False	Below Threshold (0.2)
Branch 8->9	11.9887	SLITRK1	PTPRS	0	-0.0547832	ECM-Receptor	Activatory	False	0.0547832	False	Below Threshold (0.2)
Branch 8->9	11.9887	SLITRK2	PTPRD	-0.0762603	-0.0150404	ECM-Receptor	Activatory	False	0.0913008	True	Below Threshold (0.2)
Branch 8->9	11.9887	SLITRK2	PTPRS	-0.0762603	-0.0547832	ECM-Receptor	Activatory	False	0.131044	True	Below Threshold (0.2)
Branch 8->9	11.9887	SLITRK3	PTPRD	0.0230251	-0.0150404	ECM-Receptor	Activatory	False	0.0380655	False	Below Threshold (0.2)
Branch 8->9	11.9887	SLITRK4	OLR1	-0.222068	0.116613	ECM-Receptor	Activatory	False	0.338681	False	Below Threshold (0.2)
Branch 8->9	11.9887	SLITRK4	PTPRS	-0.222068	-0.0547832	ECM-Receptor	Activatory	False	0.276851	True	Below Threshold (0.2)
Branch 8->9	11.9887	SLITRK5	PTPRS	-0.0783634	-0.0547832	ECM-Receptor	Activatory	False	0.133147	True	Below Threshold (0.2)
Branch 8->9	11.9887	SLITRK6	PTPRS	-0.168596	-0.0547832	ECM-Receptor	Activatory	False	0.223379	True	Below Threshold (0.2)
Branch 8->9	11.9887	SOSTDC1	LRP5	-0.194974	-0.0310287	Secreted Signaling	Activatory	False	0.226003	True	Below Threshold (0.2)
Branch 8->9	11.9887	SOSTDC1	LRP6	-0.194974	-0.0466097	Secreted Signaling	Activatory	False	0.241584	True	Below Threshold (0.2)
Branch 8->9	11.9887	SRD5A1	AR	0.109069	-0.124738	Small Molecule-Mediated	Activatory	False	0.233807	False	Below Threshold (0.2)
Branch 8->9	11.9887	SRD5A2	AR	-0.162092	-0.124738	Small Molecule-Mediated	Activatory	False	0.28683	True	Below Threshold (0.2)
Branch 8->9	11.9887	SRD5A3	AR	-0.0880774	-0.124738	Small Molecule-Mediated	Activatory	False	0.212815	True	Below Threshold (0.2)
Branch 8->9	11.9887	SST	SSTR1	0.0229784	-0.0546675	Secreted Signaling	Activatory	False	0.0776459	False	Below Threshold (0.2)
Branch 8->9	11.9887	SST	SSTR2	0.0229784	0.156896	Secreted Signaling	Activatory	False	0.179874	True	Below Threshold (0.2)
Branch 8->9	11.9887	SST	SSTR3	0.0229784	0.101641	Secreted Signaling	Activatory	False	0.12462	True	Below Threshold (0.2)
Branch 8->9	11.9887	SST	SSTR4	0.0229784	0	Secreted Signaling	Activatory	False	0.0229784	False	Below Threshold (0.2)
Branch 8->9	11.9887	SST	SSTR5	0.0229784	0	Secreted Signaling	Activatory	False	0.0229784	False	Below Threshold (0.2)
Branch 8->9	11.9887	SULT1A1	PPARA	-0.111886	0.0123019	Small Molecule-Mediated	Activatory	False	0.124188	False	Below Threshold (0.2)
Branch 8->9	11.9887	SULT1A1	PPARD	-0.111886	-0.051841	Small Molecule-Mediated	Activatory	False	0.163727	True	Below Threshold (0.2)
Branch 8->9	11.9887	SULT1A1	PPARG	-0.111886	-0.00670346	Small Molecule-Mediated	Activatory	False	0.11859	True	Below Threshold (0.2)
Branch 8->9	11.9887	SULT1E1	PPARA	-0.0979083	0.0123019	Small Molecule-Mediated	Activatory	False	0.11021	False	Below Threshold (0.2)
Branch 8->9	11.9887	SULT1E1	PPARD	-0.0979083	-0.051841	Small Molecule-Mediated	Activatory	False	0.149749	True	Below Threshold (0.2)
Branch 8->9	11.9887	SULT1E1	PPARG	-0.0979083	-0.00670346	Small Molecule-Mediated	Activatory	False	0.104612	True	Below Threshold (0.2)
Branch 8->9	11.9887	SULT2A1	PPARA	-0.0598852	0.0123019	Small Molecule-Mediated	Activatory	False	0.0721872	False	Below Threshold (0.2)
Branch 8->9	11.9887	SULT2A1	PPARD	-0.0598852	-0.051841	Small Molecule-Mediated	Activatory	False	0.111726	True	Below Threshold (0.2)
Branch 8->9	11.9887	SULT2A1	PPARG	-0.0598852	-0.00670346	Small Molecule-Mediated	Activatory	False	0.0665887	True	Below Threshold (0.2)
Branch 8->9	11.9887	TAC1	TACR1	-0.0714941	-0.171047	Secreted Signaling	Activatory	False	0.242541	True	Below Threshold (0.2)
Branch 8->9	11.9887	TAC1	TACR2	-0.0714941	0.132816	Secreted Signaling	Activatory	False	0.204311	False	Below Threshold (0.2)
Branch 8->9	11.9887	TAC1	TACR3	-0.0714941	-0.0851972	Secreted Signaling	Activatory	False	0.156691	True	Below Threshold (0.2)
Branch 8->9	11.9887	TAC3	TACR1	0.00476227	-0.171047	Secreted Signaling	Activatory	False	0.175809	False	Below Threshold (0.2)
Branch 8->9	11.9887	TAC3	TACR2	0.00476227	0.132816	Secreted Signaling	Activatory	False	0.137579	True	Below Threshold (0.2)
Branch 8->9	11.9887	TAC3	TACR3	0.00476227	-0.0851972	Secreted Signaling	Activatory	False	0.0899595	False	Below Threshold (0.2)
Branch 8->9	11.9887	TAFA1	GPR1	-0.0566723	-0.263212	Secreted Signaling	Activatory	False	0.319884	True	Below Threshold (0.2)
Branch 8->9	11.9887	TAFA4	FPR1	-0.195576	0.140085	Secreted Signaling	Activatory	False	0.335661	False	Below Threshold (0.2)
Branch 8->9	11.9887	TAFA5	FPR2	0.0313281	0.11142	Secreted Signaling	Activatory	False	0.142748	True	Below Threshold (0.2)
Branch 8->9	11.9887	TAFA5	S1PR2	0.0313281	-0.0623844	Secreted Signaling	Activatory	False	0.0937125	False	Below Threshold (0.2)
Branch 8->9	11.9887	TAX1BP3	ADGRB1	0.196063	-0.0601322	Secreted Signaling	Activatory	False	0.256195	False	Below Threshold (0.2)
Branch 8->9	11.9887	TAX1BP3	ADGRB2	0.196063	0.126295	Secreted Signaling	Activatory	False	0.322359	True	Below Threshold (0.2)
Branch 8->9	11.9887	TBXAS1	TBXA2R	-0.0489387	-0.0936291	Small Molecule-Mediated	Activatory	False	0.142568	True	Below Threshold (0.2)
Branch 8->9	11.9887	TF	TFR2	0.0107574	-0.012256	Secreted Signaling	Activatory	False	0.0230134	False	Below Threshold (0.2)
Branch 8->9	11.9887	TF	TFRC	0.0107574	-0.0443494	Secreted Signaling	Activatory	False	0.0551069	False	Below Threshold (0.2)
Branch 8->9	11.9887	TGFA	EGFR	0.10008	-0.123431	Secreted Signaling	Activatory	True	0.223512	False	Below Threshold (0.2)
Branch 8->9	11.9887	TGFB1	TGFBR3	0.00937696	-0.0336301	Secreted Signaling	Activatory	True	0.0430071	False	Below Threshold (0.2)
Branch 8->9	11.9887	TGFB2	TGFBR3	5.11538e-05	-0.0336301	Secreted Signaling	Activatory	True	0.0336813	False	Below Threshold (0.2)
Branch 8->9	11.9887	TGFB3	TGFBR3	-0.0427836	-0.0336301	Secreted Signaling	Activatory	True	0.0764138	True	Below Threshold (0.2)
Branch 8->9	11.9887	TGM2	ADGRG1	-0.0194166	-0.0353132	Secreted Signaling	Activatory	False	0.0547298	True	Below Threshold (0.2)
Branch 8->9	11.9887	THBS1	CD36	-0.0173105	0.0169366	ECM-Receptor	Activatory	False	0.0342472	False	Below Threshold (0.2)
Branch 8->9	11.9887	THBS2	CD36	0.0292697	0.0169366	ECM-Receptor	Activatory	False	0.0462064	True	Below Threshold (0.2)
Branch 8->9	11.9887	THPO	MPL	-0.0390722	0.145535	Secreted Signaling	Activatory	True	0.184607	False	Below Threshold (0.2)
Branch 8->9	11.9887	THY1	ADGRE2	-0.068904	-0.0232055	ECM-Receptor	Activatory	False	0.0921095	True	Below Threshold (0.2)
Branch 8->9	11.9887	THY1	ADGRE5	-0.068904	-0.021544	ECM-Receptor	Activatory	False	0.090448	True	Below Threshold (0.2)
Branch 8->9	11.9887	TNF	TNFRSF1A	-0.0293566	-0.0553081	Secreted Signaling	Activatory	True	0.0846647	True	Below Threshold (0.2)
Branch 8->9	11.9887	TNF	TNFRSF1B	-0.0293566	0.0891588	Secreted Signaling	Activatory	True	0.118515	False	Below Threshold (0.2)
Branch 8->9	11.9887	TNFSF10	TNFRSF10A	0.0416607	-0.0967102	Secreted Signaling	Activatory	False	0.138371	False	Below Threshold (0.2)
Branch 8->9	11.9887	TNFSF10	TNFRSF10B	0.0416607	-0.0662468	Secreted Signaling	Activatory	False	0.107908	False	Below Threshold (0.2)
Branch 8->9	11.9887	TNFSF10	TNFRSF10C	0.0416607	0.0723288	Secreted Signaling	Activatory	False	0.113989	True	Below Threshold (0.2)
Branch 8->9	11.9887	TNFSF10	TNFRSF10D	0.0416607	-0.0893212	Secreted Signaling	Activatory	False	0.130982	False	Below Threshold (0.2)
Branch 8->9	11.9887	TNFSF10	TNFRSF11B	0.0416607	-0.0320908	Secreted Signaling	Activatory	False	0.0737516	False	Below Threshold (0.2)
Branch 8->9	11.9887	TNFSF11	TNFRSF11A	0.017147	0.00653625	Secreted Signaling	Activatory	False	0.0236832	True	Below Threshold (0.2)
Branch 8->9	11.9887	TNFSF11	TNFRSF11B	0.017147	-0.0320908	Secreted Signaling	Activatory	False	0.0492378	False	Below Threshold (0.2)
[truncated: 4,822 more rows]
